# Supplementary material for: An open-hardware platform for optogenetics and photobiology
Source: Sci Rep. 2016 Nov 2;6:35363. doi: 10.1038/srep35363 (PMC5096413; doi:10.1038/srep35363)
Supplement: Supplementary Files [file srep35363-s2.zip]

Archive with 312 entries (244 files):
- Supplementary Files/
- Supplementary Files/CAD Files/
- Supplementary Files/CAD Files/3D Printed Parts/
- Supplementary Files/CAD Files/3D Printed Parts/auxiliary parts/
- Supplementary Files/CAD Files/3D Printed Parts/auxiliary parts/flow tube holder/
- Supplementary Files/CAD Files/3D Printed Parts/auxiliary parts/flow tube holder/flow_tube_holder_v3_bottom.SLDPRT
- Supplementary Files/CAD Files/3D Printed Parts/auxiliary parts/flow tube holder/flow_tube_holder_v3_bottom.STL
- Supplementary Files/CAD Files/3D Printed Parts/auxiliary parts/flow tube holder/flow_tube_holder_v3_peg.SLDPRT
- Supplementary Files/CAD Files/3D Printed Parts/auxiliary parts/flow tube holder/flow_tube_holder_v3_peg.STL
- Supplementary Files/CAD Files/3D Printed Parts/auxiliary parts/flow tube holder/flow_tube_holder_v3_top.SLDPRT
- Supplementary Files/CAD Files/3D Printed Parts/auxiliary parts/flow tube holder/flow_tube_holder_v3_top.STL
- Supplementary Files/CAD Files/3D Printed Parts/auxiliary parts/led socket aligner/
- Supplementary Files/CAD Files/3D Printed Parts/auxiliary parts/led socket aligner/LED_socket_aligner_xomv0.5.SLDPRT
- Supplementary Files/CAD Files/3D Printed Parts/auxiliary parts/led socket aligner/LED_socket_aligner_xomv0.5.STL
- Supplementary Files/CAD Files/3D Printed Parts/auxiliary parts/probe adapter/
- Supplementary Files/CAD Files/3D Printed Parts/auxiliary parts/probe adapter/probe_adapter_xomv1.1_bot.SLDPRT
- Supplementary Files/CAD Files/3D Printed Parts/auxiliary parts/probe adapter/probe_adapter_xomv1.1_bot.STL
- Supplementary Files/CAD Files/3D Printed Parts/auxiliary parts/probe adapter/probe_adapter_xomv1.1_top.SLDPRT
- Supplementary Files/CAD Files/3D Printed Parts/auxiliary parts/probe adapter/probe_adapter_xomv1.1_top.STL
- Supplementary Files/CAD Files/3D Printed Parts/LPA parts/
- Supplementary Files/CAD Files/3D Printed Parts/LPA parts/LED spacer/
- Supplementary Files/CAD Files/3D Printed Parts/LPA parts/LED spacer/LED_spacer_xomv0.25.SLDPRT
- Supplementary Files/CAD Files/3D Printed Parts/LPA parts/LED spacer/LED_spacer_xomv0.25.STL
- Supplementary Files/CAD Files/3D Printed Parts/LPA parts/lid/
- Supplementary Files/CAD Files/3D Printed Parts/LPA parts/lid/holes above wells/
- Supplementary Files/CAD Files/3D Printed Parts/LPA parts/lid/holes above wells/plate_lid_v3.2_wh.SLDPRT
- Supplementary Files/CAD Files/3D Printed Parts/LPA parts/lid/holes above wells/plate_lid_v3.2_wh.STL
- Supplementary Files/CAD Files/3D Printed Parts/LPA parts/lid/standard/
- Supplementary Files/CAD Files/3D Printed Parts/LPA parts/lid/standard/plate_lid_xomv3.2.SLDPRT
- Supplementary Files/CAD Files/3D Printed Parts/LPA parts/lid/standard/plate_lid_xomv3.2.STL
- Supplementary Files/CAD Files/3D Printed Parts/LPA parts/mounting plate/
- Supplementary Files/CAD Files/3D Printed Parts/LPA parts/mounting plate/Savage_Lab_30C/
- Supplementary Files/CAD Files/3D Printed Parts/LPA parts/mounting plate/Savage_Lab_30C/mounting_plate_xomv0.3_savage_30C.SLDPRT
- Supplementary Files/CAD Files/3D Printed Parts/LPA parts/mounting plate/Savage_Lab_30C/mounting_plate_xomv0.3_savage_30C.STL
- Supplementary Files/CAD Files/3D Printed Parts/LPA parts/mounting plate/Savage_Lab_Percival/
- Supplementary Files/CAD Files/3D Printed Parts/LPA parts/mounting plate/Savage_Lab_Percival/mounting_plate_xomv0.3_savage_percival.SLDPRT
- Supplementary Files/CAD Files/3D Printed Parts/LPA parts/mounting plate/Savage_Lab_Percival/mounting_plate_xomv0.3_savage_percival.STL
- Supplementary Files/CAD Files/3D Printed Parts/LPA parts/mounting plate/shakers.txt
- Supplementary Files/CAD Files/3D Printed Parts/LPA parts/mounting plate/Tabor_Lab_mini_orbital/
- Supplementary Files/CAD Files/3D Printed Parts/LPA parts/mounting plate/Tabor_Lab_mini_orbital/mounting_plate_xomv0.41.SLDPRT
- Supplementary Files/CAD Files/3D Printed Parts/LPA parts/mounting plate/Tabor_Lab_mini_orbital/mounting_plate_xomv0.41.STL
- Supplementary Files/CAD Files/3D Printed Parts/LPA parts/mounting plate/Tabor_Lab_SI9R/
- Supplementary Files/CAD Files/3D Printed Parts/LPA parts/mounting plate/Tabor_Lab_SI9R/mounting_plate_xomv0.3.SLDPRT
- Supplementary Files/CAD Files/3D Printed Parts/LPA parts/mounting plate/Tabor_Lab_SI9R/mounting_plate_xomv0.3.STL
- Supplementary Files/CAD Files/3D Printed Parts/LPA parts/plate adapter/
- Supplementary Files/CAD Files/3D Printed Parts/LPA parts/plate adapter/plate_adapter_xomv3.11.SLDPRT
- Supplementary Files/CAD Files/3D Printed Parts/LPA parts/plate adapter/plate_adapter_xomv3.11.STL
- Supplementary Files/CAD Files/Circuit Board/
- Supplementary Files/CAD Files/Circuit Board/KiCAD Files/
- Supplementary Files/CAD Files/Circuit Board/KiCAD Files/.gitignore
- Supplementary Files/CAD Files/Circuit Board/KiCAD Files/libraries/
- Supplementary Files/CAD Files/Circuit Board/KiCAD Files/libraries/Cer_reso.lib
- Supplementary Files/CAD Files/Circuit Board/KiCAD Files/libraries/double_led.lib
- Supplementary Files/CAD Files/Circuit Board/KiCAD Files/libraries/myParts.dcm
- Supplementary Files/CAD Files/Circuit Board/KiCAD Files/libraries/myParts.lib
- Supplementary Files/CAD Files/Circuit Board/KiCAD Files/libraries/Resonator_3pins.lib
- Supplementary Files/CAD Files/Circuit Board/KiCAD Files/lpa-cache.lib
- Supplementary Files/CAD Files/Circuit Board/KiCAD Files/lpa-rescue.lib
- Supplementary Files/CAD Files/Circuit Board/KiCAD Files/lpa.cmp
- Supplementary Files/CAD Files/Circuit Board/KiCAD Files/lpa.kicad_pcb
- Supplementary Files/CAD Files/Circuit Board/KiCAD Files/lpa.pro
- Supplementary Files/CAD Files/Circuit Board/KiCAD Files/lpa.sch
- Supplementary Files/CAD Files/Circuit Board/KiCAD Files/modules/
- Supplementary Files/CAD Files/Circuit Board/KiCAD Files/modules/bigpin.mod
- Supplementary Files/CAD Files/Circuit Board/KiCAD Files/modules/myParts.mod
- Supplementary Files/CAD Files/Circuit Board/KiCAD Files/README.txt
- Supplementary Files/CAD Files/Circuit Board/KiCAD Files/tlcs_1-3.sch
- Supplementary Files/CAD Files/Circuit Board/Production Files/
- Supplementary Files/CAD Files/Circuit Board/Production Files/lpa-B.Cu.gbl
- Supplementary Files/CAD Files/Circuit Board/Production Files/lpa-B.Mask.gbs
- Supplementary Files/CAD Files/Circuit Board/Production Files/lpa-B.SilkS.gbo
- Supplementary Files/CAD Files/Circuit Board/Production Files/lpa-Edge.Cuts.gm1
- Supplementary Files/CAD Files/Circuit Board/Production Files/lpa-F.Cu.gtl
- Supplementary Files/CAD Files/Circuit Board/Production Files/lpa-F.Mask.gts
- Supplementary Files/CAD Files/Circuit Board/Production Files/lpa-F.SilkS.gto
- Supplementary Files/CAD Files/Circuit Board/Production Files/lpa.drl
- Supplementary Files/CAD Files/Circuit Board/Production Files/LPA_BOM_1.xlsx
- Supplementary Files/CAD Files/Circuit Board/Production Files/LPA_component_1.xlsx
- Supplementary Files/CAD Files/Gaskets/
- Supplementary Files/CAD Files/Gaskets/adapter_plate_gasket_v1.32.DXF
- Supplementary Files/CAD Files/Gaskets/gasket_set_pololu.ai
- Supplementary Files/CAD Files/Gaskets/pcb_spacer_gasket_v1.0.DXF
- Supplementary Files/CAD Files/Gaskets/spacer_adapter_gasket_v1.22.DXF
- Supplementary Files/Firmware/
- Supplementary Files/Firmware/Compiled/
- Supplementary Files/Firmware/Compiled/firmware.elf
- Supplementary Files/Firmware/Compiled/fuses.txt
- Supplementary Files/Firmware/Source/
- Supplementary Files/Firmware/Source/config.h
- Supplementary Files/Firmware/Source/firmware.atsln
- Supplementary Files/Firmware/Source/firmware.cpp
- Supplementary Files/Firmware/Source/firmware.cppproj
- Supplementary Files/Firmware/Source/fuses.txt
- Supplementary Files/Firmware/Source/MsTimer/
- Supplementary Files/Firmware/Source/MsTimer/MsTimer.c
- Supplementary Files/Firmware/Source/MsTimer/MsTimer.h
- Supplementary Files/Firmware/Source/StatusLeds/
- Supplementary Files/Firmware/Source/StatusLeds/StatusLeds.c
- Supplementary Files/Firmware/Source/StatusLeds/StatusLeds.h
- Supplementary Files/Firmware/Source/Tlc5941/
- Supplementary Files/Firmware/Source/Tlc5941/README.md
- Supplementary Files/Firmware/Source/Tlc5941/Tlc5941.c
- Supplementary Files/Firmware/Source/Tlc5941/Tlc5941.h
- Supplementary Files/Image analysis script/
- Supplementary Files/Image analysis script/analysis.m
- Supplementary Files/Image analysis script/calibration.m
- Supplementary Files/Image analysis script/dc.txt
- Supplementary Files/Image analysis script/example/
- Supplementary Files/Image analysis script/example/arya_678nm_bot_150802/
- Supplementary Files/Image analysis script/example/arya_678nm_bot_150802/calibration_round_ch2_n1.csv
- Supplementary Files/Image analysis script/example/arya_678nm_bot_150802/round1.tif
- Supplementary Files/Image analysis script/example/arya_678nm_bot_150802/round1_raw.csv
- Supplementary Files/Image analysis script/example/arya_678nm_bot_150802/round1_rel.csv
- Supplementary Files/Image analysis script/example/arya_678nm_bot_150802/round1_T.tif
- Supplementary Files/Image analysis script/example/arya_678nm_bot_150802/round2.tif
- Supplementary Files/Image analysis script/example/arya_678nm_bot_150802/round2_raw.csv
- Supplementary Files/Image analysis script/example/arya_678nm_bot_150802/round2_rel.csv
- Supplementary Files/Image analysis script/example/arya_678nm_bot_150802/round2_T.tif
- Supplementary Files/Image analysis script/gcal.txt
- Supplementary Files/Image analysis script/get_intensity.m
- Supplementary Files/Image analysis script/HowTo.txt
- Supplementary Files/Image analysis script/license.txt
- Supplementary Files/Iris/
- Supplementary Files/Iris/.gitignore
- Supplementary Files/Iris/css/
- Supplementary Files/Iris/css/angular-tooltips.min.css
- Supplementary Files/Iris/css/bourbon/
- Supplementary Files/Iris/css/bourbon/addons/
- Supplementary Files/Iris/css/bourbon/addons/_border-color.scss
- Supplementary Files/Iris/css/bourbon/addons/_border-radius.scss
- Supplementary Files/Iris/css/bourbon/addons/_border-style.scss
- Supplementary Files/Iris/css/bourbon/addons/_border-width.scss
- Supplementary Files/Iris/css/bourbon/addons/_buttons.scss
- Supplementary Files/Iris/css/bourbon/addons/_clearfix.scss
- Supplementary Files/Iris/css/bourbon/addons/_ellipsis.scss
- Supplementary Files/Iris/css/bourbon/addons/_font-stacks.scss
- Supplementary Files/Iris/css/bourbon/addons/_hide-text.scss
- Supplementary Files/Iris/css/bourbon/addons/_margin.scss
- Supplementary Files/Iris/css/bourbon/addons/_padding.scss
- Supplementary Files/Iris/css/bourbon/addons/_position.scss
- Supplementary Files/Iris/css/bourbon/addons/_prefixer.scss
- Supplementary Files/Iris/css/bourbon/addons/_retina-image.scss
- Supplementary Files/Iris/css/bourbon/addons/_size.scss
- Supplementary Files/Iris/css/bourbon/addons/_text-inputs.scss
- Supplementary Files/Iris/css/bourbon/addons/_timing-functions.scss
- Supplementary Files/Iris/css/bourbon/addons/_triangle.scss
- Supplementary Files/Iris/css/bourbon/addons/_word-wrap.scss
- Supplementary Files/Iris/css/bourbon/css3/
- Supplementary Files/Iris/css/bourbon/css3/_animation.scss
- Supplementary Files/Iris/css/bourbon/css3/_appearance.scss
- Supplementary Files/Iris/css/bourbon/css3/_backface-visibility.scss
- Supplementary Files/Iris/css/bourbon/css3/_background-image.scss
- Supplementary Files/Iris/css/bourbon/css3/_background.scss
- Supplementary Files/Iris/css/bourbon/css3/_border-image.scss
- Supplementary Files/Iris/css/bourbon/css3/_calc.scss
- Supplementary Files/Iris/css/bourbon/css3/_columns.scss
- Supplementary Files/Iris/css/bourbon/css3/_filter.scss
- Supplementary Files/Iris/css/bourbon/css3/_flex-box.scss
- Supplementary Files/Iris/css/bourbon/css3/_font-face.scss
- Supplementary Files/Iris/css/bourbon/css3/_font-feature-settings.scss
- Supplementary Files/Iris/css/bourbon/css3/_hidpi-media-query.scss
- Supplementary Files/Iris/css/bourbon/css3/_hyphens.scss
- Supplementary Files/Iris/css/bourbon/css3/_image-rendering.scss
- Supplementary Files/Iris/css/bourbon/css3/_keyframes.scss
- Supplementary Files/Iris/css/bourbon/css3/_linear-gradient.scss
- Supplementary Files/Iris/css/bourbon/css3/_perspective.scss
- Supplementary Files/Iris/css/bourbon/css3/_placeholder.scss
- Supplementary Files/Iris/css/bourbon/css3/_radial-gradient.scss
- Supplementary Files/Iris/css/bourbon/css3/_selection.scss
- Supplementary Files/Iris/css/bourbon/css3/_text-decoration.scss
- Supplementary Files/Iris/css/bourbon/css3/_transform.scss
- Supplementary Files/Iris/css/bourbon/css3/_transition.scss
- Supplementary Files/Iris/css/bourbon/css3/_user-select.scss
- Supplementary Files/Iris/css/bourbon/functions/
- Supplementary Files/Iris/css/bourbon/functions/_assign-inputs.scss
- Supplementary Files/Iris/css/bourbon/functions/_contains-falsy.scss
- Supplementary Files/Iris/css/bourbon/functions/_contains.scss
- Supplementary Files/Iris/css/bourbon/functions/_is-length.scss
- Supplementary Files/Iris/css/bourbon/functions/_is-light.scss
- Supplementary Files/Iris/css/bourbon/functions/_is-number.scss
- Supplementary Files/Iris/css/bourbon/functions/_is-size.scss
- Supplementary Files/Iris/css/bourbon/functions/_modular-scale.scss
- Supplementary Files/Iris/css/bourbon/functions/_px-to-em.scss
- Supplementary Files/Iris/css/bourbon/functions/_px-to-rem.scss
- Supplementary Files/Iris/css/bourbon/functions/_shade.scss
- Supplementary Files/Iris/css/bourbon/functions/_strip-units.scss
- Supplementary Files/Iris/css/bourbon/functions/_tint.scss
- Supplementary Files/Iris/css/bourbon/functions/_transition-property-name.scss
- Supplementary Files/Iris/css/bourbon/functions/_unpack.scss
- Supplementary Files/Iris/css/bourbon/helpers/
- Supplementary Files/Iris/css/bourbon/helpers/_convert-units.scss
- Supplementary Files/Iris/css/bourbon/helpers/_directional-values.scss
- Supplementary Files/Iris/css/bourbon/helpers/_font-source-declaration.scss
- Supplementary Files/Iris/css/bourbon/helpers/_gradient-positions-parser.scss
- Supplementary Files/Iris/css/bourbon/helpers/_linear-angle-parser.scss
- Supplementary Files/Iris/css/bourbon/helpers/_linear-gradient-parser.scss
- Supplementary Files/Iris/css/bourbon/helpers/_linear-positions-parser.scss
- Supplementary Files/Iris/css/bourbon/helpers/_linear-side-corner-parser.scss
- Supplementary Files/Iris/css/bourbon/helpers/_radial-arg-parser.scss
- Supplementary Files/Iris/css/bourbon/helpers/_radial-gradient-parser.scss
- Supplementary Files/Iris/css/bourbon/helpers/_radial-positions-parser.scss
- Supplementary Files/Iris/css/bourbon/helpers/_render-gradients.scss
- Supplementary Files/Iris/css/bourbon/helpers/_shape-size-stripper.scss
- Supplementary Files/Iris/css/bourbon/helpers/_str-to-num.scss
- Supplementary Files/Iris/css/bourbon/settings/
- Supplementary Files/Iris/css/bourbon/settings/_asset-pipeline.scss
- Supplementary Files/Iris/css/bourbon/settings/_prefixer.scss
- Supplementary Files/Iris/css/bourbon/settings/_px-to-em.scss
- Supplementary Files/Iris/css/bourbon/_bourbon-deprecated-upcoming.scss
- Supplementary Files/Iris/css/bourbon/_bourbon.scss
- Supplementary Files/Iris/css/documentation.min.css
- Supplementary Files/Iris/css/documentation.min.css.map
- Supplementary Files/Iris/css/documentation.scss
- Supplementary Files/Iris/css/handsontable.full.min.css
- Supplementary Files/Iris/css/StyleSheetX.min.css
- Supplementary Files/Iris/css/StyleSheetX.min.css.map
- Supplementary Files/Iris/css/StyleSheetX.scss
- Supplementary Files/Iris/data/
- Supplementary Files/Iris/data/devices.json
- Supplementary Files/Iris/documentation/
- Supplementary Files/Iris/documentation/changelog.html
- Supplementary Files/Iris/documentation/CHANGELOG.md
- Supplementary Files/Iris/documentation/documentation.html
- Supplementary Files/Iris/documentation/favicon.html
- Supplementary Files/Iris/documentation/pandoc_configuration.txt
- Supplementary Files/Iris/documentation/Staggered_Start_FigureS12_small.png
- Supplementary Files/Iris/html/
- Supplementary Files/Iris/html/arb.html
- Supplementary Files/Iris/html/const.html
- Supplementary Files/Iris/html/experiment.html
- Supplementary Files/Iris/html/sine.html
- Supplementary Files/Iris/html/step.html
- Supplementary Files/Iris/images/
- Supplementary Files/Iris/images/buttons/
- Supplementary Files/Iris/images/buttons/arb-img.svg
- Supplementary Files/Iris/images/buttons/const-img.svg
- Supplementary Files/Iris/images/buttons/download.svg
- Supplementary Files/Iris/images/buttons/dropdown-wave.svg
- Supplementary Files/Iris/images/buttons/dropdown.svg
- Supplementary Files/Iris/images/buttons/sine-img.svg
- Supplementary Files/Iris/images/buttons/step-img.svg
- Supplementary Files/Iris/images/buttons/upload.svg
- Supplementary Files/Iris/images/logos/
- Supplementary Files/Iris/images/logos/favicon.ai
- Supplementary Files/Iris/images/logos/favicon.ico
- Supplementary Files/Iris/images/logos/Iris_logo_v2.ai
- Supplementary Files/Iris/images/logos/Iris_logo_v2.svg
- Supplementary Files/Iris/images/logos/Iris_logo_v2_full.ai
- Supplementary Files/Iris/index.html
- Supplementary Files/Iris/Iris session files/
- Supplementary Files/Iris/Iris session files/CcaS-CcaR/
- Supplementary Files/Iris/Iris session files/CcaS-CcaR/arb programming/
- Supplementary Files/Iris/Iris session files/CcaS-CcaR/arb programming/1 of 2/
- Supplementary Files/Iris/Iris session files/CcaS-CcaR/arb programming/1 of 2/savefile.irs
- Supplementary Files/Iris/Iris session files/CcaS-CcaR/arb programming/2 of 2/
- Supplementary Files/Iris/Iris session files/CcaS-CcaR/arb programming/2 of 2/savefile.irs
- Supplementary Files/Iris/Iris session files/CcaS-CcaR/FAS/
- Supplementary Files/Iris/Iris session files/CcaS-CcaR/FAS/savefile.irs
- Supplementary Files/Iris/Iris session files/CcaS-CcaR/RAS/
- Supplementary Files/Iris/Iris session files/CcaS-CcaR/RAS/savefile.irs
- Supplementary Files/Iris/Iris session files/CcaS-CcaR/step off/
- Supplementary Files/Iris/Iris session files/CcaS-CcaR/step off/savefile.irs
- Supplementary Files/Iris/Iris session files/CcaS-CcaR/step on/
- Supplementary Files/Iris/Iris session files/CcaS-CcaR/step on/savefile.irs
- Supplementary Files/Iris/Iris session files/CcaS-CcaR/transfer function/
- Supplementary Files/Iris/Iris session files/CcaS-CcaR/transfer function/savefile.irs
- Supplementary Files/Iris/Iris session files/Circadian Rhythm/
- Supplementary Files/Iris/Iris session files/Circadian Rhythm/savefile.irs
- Supplementary Files/Iris/Iris session files/CRY2-CIB1 Y2H/
- Supplementary Files/Iris/Iris session files/CRY2-CIB1 Y2H/FAS/
- Supplementary Files/Iris/Iris session files/CRY2-CIB1 Y2H/FAS/savefile.irs
- Supplementary Files/Iris/Iris session files/CRY2-CIB1 Y2H/step off/
- Supplementary Files/Iris/Iris session files/CRY2-CIB1 Y2H/step off/savefile.irs
- Supplementary Files/Iris/Iris session files/CRY2-CIB1 Y2H/step on/
- Supplementary Files/Iris/Iris session files/CRY2-CIB1 Y2H/step on/savefile.irs
- Supplementary Files/Iris/Iris session files/CRY2-CIB1 Y2H/transfer function/
- Supplementary Files/Iris/Iris session files/CRY2-CIB1 Y2H/transfer function/savefile.irs
- Supplementary Files/Iris/Iris session files/Device Configs.xlsx
- Supplementary Files/Iris/Iris session files/PHYB_VNP_PIF6/
- Supplementary Files/Iris/Iris session files/PHYB_VNP_PIF6/savefile.irs
- Supplementary Files/Iris/js/
- Supplementary Files/Iris/js/angular-tooltips.min.js
- Supplementary Files/Iris/js/angular.min.js
- Supplementary Files/Iris/js/canvasjs.min.js
- Supplementary Files/Iris/js/FileSaver.js
- Supplementary Files/Iris/js/form/
- Supplementary Files/Iris/js/form/formControllers.js
- Supplementary Files/Iris/js/form/formDirectives.js
- Supplementary Files/Iris/js/form/formServices.js
- Supplementary Files/Iris/js/handsontable.full.min.js
- Supplementary Files/Iris/js/jquery-ui.min.js
- Supplementary Files/Iris/js/jquery.min.js
- Supplementary Files/Iris/js/jszip.min.js
- Supplementary Files/Iris/js/ngHandsontable.min.js
- Supplementary Files/Iris/js/numeric-1.2.6.js
- Supplementary Files/Iris/js/papaparse.min.js
- Supplementary Files/Iris/js/seedrandom.min.js
- Supplementary Files/Iris/js/simulation/
- Supplementary Files/Iris/js/simulation/simControllers.js
- Supplementary Files/Iris/js/simulation/simDirectives.js
[truncated: 12 more entries]
