# Supplementary material for: An open-hardware platform for optogenetics and photobiology
Source: Sci Rep. 2016 Nov 2;6:35363. doi: 10.1038/srep35363 (PMC5096413; doi:10.1038/srep35363)
Supplement: Supplementary Files [file srep35363-s2.zip › Supplementary Files/CAD Files/3D Printed Parts/LPA parts/mounting plate/shakers.txt]

"SI9R": Shel Lab SI9/SI9R
"mini orbital": VWR mini-shaker 15 mm
"Percival": Innova 2100 (hole diameter may need to be increased)
"30C": Innova 2300
