# Supplementary material for: An open-hardware platform for optogenetics and photobiology
Source: Sci Rep. 2016 Nov 2;6:35363. doi: 10.1038/srep35363 (PMC5096413; doi:10.1038/srep35363)
Supplement: Supplementary Files [file srep35363-s2.zip › Supplementary Files/CAD Files/Circuit Board/KiCAD Files/lpa.cmp]

Cmp-Mod V01 Created by PcbNew date = 6/26/2014 7:46:53 PM

BeginCmp
TimeStamp = /52150FDD;
Reference = C1;
ValeurCmp = 0.1 uF;
IdModule  = SM0805;
EndCmp

BeginCmp
TimeStamp = /52150FEA;
Reference = C2;
ValeurCmp = 0.1 uF;
IdModule  = SM0805;
EndCmp

BeginCmp
TimeStamp = /535704B9;
Reference = C3;
ValeurCmp = 47uF;
IdModule  = c_elec_6.3x5.3;
EndCmp

BeginCmp
TimeStamp = /53AA0322;
Reference = C4;
ValeurCmp = 47uF;
IdModule  = c_elec_6.3x5.3;
EndCmp

BeginCmp
TimeStamp = /535704C8;
Reference = C5;
ValeurCmp = 10uF;
IdModule  = SM0805;
EndCmp

BeginCmp
TimeStamp = /5362FF20/53630972;
Reference = C6;
ValeurCmp = 0.1 uF;
IdModule  = SM0805;
EndCmp

BeginCmp
TimeStamp = /5362FF20/53AA0807;
Reference = C7;
ValeurCmp = 0.1 uF;
IdModule  = SM0805;
EndCmp

BeginCmp
TimeStamp = /5362FF20/53630180;
Reference = C8;
ValeurCmp = 0.1 uF;
IdModule  = SM0805;
EndCmp

BeginCmp
TimeStamp = /5362FF20/53AB4729;
Reference = D1;
ValeurCmp = LED;
IdModule  = PCV220_LEDSOCKET;
EndCmp

BeginCmp
TimeStamp = /5362FF20/53AB4736;
Reference = D2;
ValeurCmp = LED;
IdModule  = PCV220_LEDSOCKET;
EndCmp

BeginCmp
TimeStamp = /5362FF20/53AB473C;
Reference = D3;
ValeurCmp = LED;
IdModule  = PCV220_LEDSOCKET;
EndCmp

BeginCmp
TimeStamp = /5362FF20/53AB4742;
Reference = D4;
ValeurCmp = LED;
IdModule  = PCV220_LEDSOCKET;
EndCmp

BeginCmp
TimeStamp = /5362FF20/53AB4748;
Reference = D5;
ValeurCmp = LED;
IdModule  = PCV220_LEDSOCKET;
EndCmp

BeginCmp
TimeStamp = /5362FF20/53AB474E;
Reference = D6;
ValeurCmp = LED;
IdModule  = PCV220_LEDSOCKET;
EndCmp

BeginCmp
TimeStamp = /5362FF20/53AB4754;
Reference = D7;
ValeurCmp = LED;
IdModule  = PCV220_LEDSOCKET;
EndCmp

BeginCmp
TimeStamp = /5362FF20/53AB475A;
Reference = D8;
ValeurCmp = LED;
IdModule  = PCV220_LEDSOCKET;
EndCmp

BeginCmp
TimeStamp = /5362FF20/53AB4760;
Reference = D9;
ValeurCmp = LED;
IdModule  = PCV220_LEDSOCKET;
EndCmp

BeginCmp
TimeStamp = /5362FF20/53AB4766;
Reference = D10;
ValeurCmp = LED;
IdModule  = PCV220_LEDSOCKET;
EndCmp

BeginCmp
TimeStamp = /5362FF20/53AB476C;
Reference = D11;
ValeurCmp = LED;
IdModule  = PCV220_LEDSOCKET;
EndCmp

BeginCmp
TimeStamp = /5362FF20/53AB4772;
Reference = D12;
ValeurCmp = LED;
IdModule  = PCV220_LEDSOCKET;
EndCmp

BeginCmp
TimeStamp = /5362FF20/53AB4778;
Reference = D13;
ValeurCmp = LED;
IdModule  = PCV220_LEDSOCKET;
EndCmp

BeginCmp
TimeStamp = /5362FF20/53AB477E;
Reference = D14;
ValeurCmp = LED;
IdModule  = PCV220_LEDSOCKET;
EndCmp

BeginCmp
TimeStamp = /5362FF20/53AB4784;
Reference = D15;
ValeurCmp = LED;
IdModule  = PCV220_LEDSOCKET;
EndCmp

BeginCmp
TimeStamp = /5362FF20/53AB478A;
Reference = D16;
ValeurCmp = LED;
IdModule  = PCV220_LEDSOCKET;
EndCmp

BeginCmp
TimeStamp = /5362FF20/53AB47B8;
Reference = D17;
ValeurCmp = LED;
IdModule  = PCV220_LEDSOCKET;
EndCmp

BeginCmp
TimeStamp = /5362FF20/53AB47BE;
Reference = D18;
ValeurCmp = LED;
IdModule  = PCV220_LEDSOCKET;
EndCmp

BeginCmp
TimeStamp = /5362FF20/53AB47C4;
Reference = D19;
ValeurCmp = LED;
IdModule  = PCV220_LEDSOCKET;
EndCmp

BeginCmp
TimeStamp = /5362FF20/53AB47CA;
Reference = D20;
ValeurCmp = LED;
IdModule  = PCV220_LEDSOCKET;
EndCmp

BeginCmp
TimeStamp = /5362FF20/53AB47D0;
Reference = D21;
ValeurCmp = LED;
IdModule  = PCV220_LEDSOCKET;
EndCmp

BeginCmp
TimeStamp = /5362FF20/53AB47D6;
Reference = D22;
ValeurCmp = LED;
IdModule  = PCV220_LEDSOCKET;
EndCmp

BeginCmp
TimeStamp = /5362FF20/53AB47DC;
Reference = D23;
ValeurCmp = LED;
IdModule  = PCV220_LEDSOCKET;
EndCmp

BeginCmp
TimeStamp = /5362FF20/53AB47E2;
Reference = D24;
ValeurCmp = LED;
IdModule  = PCV220_LEDSOCKET;
EndCmp

BeginCmp
TimeStamp = /5362FF20/53AB47E8;
Reference = D25;
ValeurCmp = LED;
IdModule  = PCV220_LEDSOCKET;
EndCmp

BeginCmp
TimeStamp = /5362FF20/53AB47EE;
Reference = D26;
ValeurCmp = LED;
IdModule  = PCV220_LEDSOCKET;
EndCmp

BeginCmp
TimeStamp = /5362FF20/53AB47F4;
Reference = D27;
ValeurCmp = LED;
IdModule  = PCV220_LEDSOCKET;
EndCmp

BeginCmp
TimeStamp = /5362FF20/53AB47FA;
Reference = D28;
ValeurCmp = LED;
IdModule  = PCV220_LEDSOCKET;
EndCmp

BeginCmp
TimeStamp = /5362FF20/53AB4800;
Reference = D29;
ValeurCmp = LED;
IdModule  = PCV220_LEDSOCKET;
EndCmp

BeginCmp
TimeStamp = /5362FF20/53AB4806;
Reference = D30;
ValeurCmp = LED;
IdModule  = PCV220_LEDSOCKET;
EndCmp

BeginCmp
TimeStamp = /5362FF20/53AB480C;
Reference = D31;
ValeurCmp = LED;
IdModule  = PCV220_LEDSOCKET;
EndCmp

BeginCmp
TimeStamp = /5362FF20/53AB4812;
Reference = D32;
ValeurCmp = LED;
IdModule  = PCV220_LEDSOCKET;
EndCmp

BeginCmp
TimeStamp = /5362FF20/53AB4820;
Reference = D33;
ValeurCmp = LED;
IdModule  = PCV220_LEDSOCKET;
EndCmp

BeginCmp
TimeStamp = /5362FF20/53AB4826;
Reference = D34;
ValeurCmp = LED;
IdModule  = PCV220_LEDSOCKET;
EndCmp

BeginCmp
TimeStamp = /5362FF20/53AB482C;
Reference = D35;
ValeurCmp = LED;
IdModule  = PCV220_LEDSOCKET;
EndCmp

BeginCmp
TimeStamp = /5362FF20/53AB4832;
Reference = D36;
ValeurCmp = LED;
IdModule  = PCV220_LEDSOCKET;
EndCmp

BeginCmp
TimeStamp = /5362FF20/53AB4838;
Reference = D37;
ValeurCmp = LED;
IdModule  = PCV220_LEDSOCKET;
EndCmp

BeginCmp
TimeStamp = /5362FF20/53AB483E;
Reference = D38;
ValeurCmp = LED;
IdModule  = PCV220_LEDSOCKET;
EndCmp

BeginCmp
TimeStamp = /5362FF20/53AB4844;
Reference = D39;
ValeurCmp = LED;
IdModule  = PCV220_LEDSOCKET;
EndCmp

BeginCmp
TimeStamp = /5362FF20/53AB484A;
Reference = D40;
ValeurCmp = LED;
IdModule  = PCV220_LEDSOCKET;
EndCmp

BeginCmp
TimeStamp = /5362FF20/53AB4850;
Reference = D41;
ValeurCmp = LED;
IdModule  = PCV220_LEDSOCKET;
EndCmp

BeginCmp
TimeStamp = /5362FF20/53AB4856;
Reference = D42;
ValeurCmp = LED;
IdModule  = PCV220_LEDSOCKET;
EndCmp

BeginCmp
TimeStamp = /5362FF20/53AB485C;
Reference = D43;
ValeurCmp = LED;
IdModule  = PCV220_LEDSOCKET;
EndCmp

BeginCmp
TimeStamp = /5362FF20/53AB4862;
Reference = D44;
ValeurCmp = LED;
IdModule  = PCV220_LEDSOCKET;
EndCmp

BeginCmp
TimeStamp = /5362FF20/53AB4868;
Reference = D45;
ValeurCmp = LED;
IdModule  = PCV220_LEDSOCKET;
EndCmp

BeginCmp
TimeStamp = /5362FF20/53AB486E;
Reference = D46;
ValeurCmp = LED;
IdModule  = PCV220_LEDSOCKET;
EndCmp

BeginCmp
TimeStamp = /5362FF20/53AB4874;
Reference = D47;
ValeurCmp = LED;
IdModule  = PCV220_LEDSOCKET;
EndCmp

BeginCmp
TimeStamp = /5362FF20/53AB487A;
Reference = D48;
ValeurCmp = LED;
IdModule  = PCV220_LEDSOCKET;
EndCmp

BeginCmp
TimeStamp = /5356E77E;
Reference = ERR1;
ValeurCmp = LED;
IdModule  = SM0805;
EndCmp

BeginCmp
TimeStamp = /5356E78D;
Reference = FIN1;
ValeurCmp = LED;
IdModule  = SM0805;
EndCmp

BeginCmp
TimeStamp = /52150E25;
Reference = IC1;
ValeurCmp = ATMEGA328-A;
IdModule  = TQFP32_FIXED;
EndCmp

BeginCmp
TimeStamp = /53AA01D0;
Reference = L1;
ValeurCmp = 10uH;
IdModule  = SM1210;
EndCmp

BeginCmp
TimeStamp = /5356E76F;
Reference = ON1;
ValeurCmp = LED;
IdModule  = SM0805;
EndCmp

BeginCmp
TimeStamp = /5213FDDC;
Reference = P1;
ValeurCmp = CONN_2;
IdModule  = PIN_ARRAY_2X1_3960um;
EndCmp

BeginCmp
TimeStamp = /5213FCAA;
Reference = P2;
ValeurCmp = CONN_3X2;
IdModule  = pin_array_3x2;
EndCmp

BeginCmp
TimeStamp = /5214E00C;
Reference = R1;
ValeurCmp = 10K;
IdModule  = SM0805;
EndCmp

BeginCmp
TimeStamp = /5363149A;
Reference = R2;
ValeurCmp = 10K;
IdModule  = SM0805;
EndCmp

BeginCmp
TimeStamp = /5362FF20/53630971;
Reference = R3;
ValeurCmp = 2.2K;
IdModule  = SM0805;
EndCmp

BeginCmp
TimeStamp = /5362FF20/5363096D;
Reference = R4;
ValeurCmp = 2.2K;
IdModule  = SM0805;
EndCmp

BeginCmp
TimeStamp = /5362FF20/5363017A;
Reference = R5;
ValeurCmp = 2.2K;
IdModule  = SM0805;
EndCmp

BeginCmp
TimeStamp = /53AA1B37;
Reference = R15;
ValeurCmp = 50k;
IdModule  = SM0805;
EndCmp

BeginCmp
TimeStamp = /53AA1B5A;
Reference = R16;
ValeurCmp = 50k;
IdModule  = SM0805;
EndCmp

BeginCmp
TimeStamp = /53AA1B60;
Reference = R17;
ValeurCmp = 50k;
IdModule  = SM0805;
EndCmp

BeginCmp
TimeStamp = /53AA1B66;
Reference = R18;
ValeurCmp = 50k;
IdModule  = SM0805;
EndCmp

BeginCmp
TimeStamp = /53AA1B6C;
Reference = R19;
ValeurCmp = 50k;
IdModule  = SM0805;
EndCmp

BeginCmp
TimeStamp = /5356E35F;
Reference = RESET1;
ValeurCmp = SW_PUSH;
IdModule  = SW_PUSH_SMD;
EndCmp

BeginCmp
TimeStamp = /5356ED8D;
Reference = R_ERR1;
ValeurCmp = 330;
IdModule  = SM0805;
EndCmp

BeginCmp
TimeStamp = /5356ED9C;
Reference = R_FIN1;
ValeurCmp = 330;
IdModule  = SM0805;
EndCmp

BeginCmp
TimeStamp = /5356ED7E;
Reference = R_ON1;
ValeurCmp = 330;
IdModule  = SM0805;
EndCmp

BeginCmp
TimeStamp = /5358AEF9;
Reference = U1;
ValeurCmp = SD_CARD;
IdModule  = SD_CONN;
EndCmp

BeginCmp
TimeStamp = /5357046B;
Reference = U2;
ValeurCmp = LD1117S33;
IdModule  = SOT223;
EndCmp

BeginCmp
TimeStamp = /5362FF20/53630973;
Reference = U3;
ValeurCmp = TLC5941;
IdModule  = TLC5940_THERMVIAS2;
EndCmp

BeginCmp
TimeStamp = /5362FF20/536301A0;
Reference = U4;
ValeurCmp = TLC5941;
IdModule  = TLC5940_THERMVIAS2;
EndCmp

BeginCmp
TimeStamp = /5362FF20/53AA07FE;
Reference = U5;
ValeurCmp = TLC5941;
IdModule  = TLC5940_THERMVIAS2;
EndCmp

BeginCmp
TimeStamp = /52166DFA;
Reference = Y1;
ValeurCmp = RESONATEUR;
IdModule  = crystal_smd;
EndCmp

EndListe
