# Supplementary material for: An open-hardware platform for optogenetics and photobiology
Source: Sci Rep. 2016 Nov 2;6:35363. doi: 10.1038/srep35363 (PMC5096413; doi:10.1038/srep35363)
Supplement: Supplementary Files [file srep35363-s2.zip › Supplementary Files/CAD Files/Circuit Board/KiCAD Files/lpa.kicad_pcb]

(kicad_pcb (version 3) (host pcbnew "(2013-07-07 BZR 4022)-stable")

  (general
    (links 266)
    (no_connects 0)
    (area 65.170999 88.399999 214.600001 176.600001)
    (thickness 1.6)
    (drawings 59)
    (tracks 1647)
    (zones 0)
    (modules 89)
    (nets 79)
  )

  (page A3)
  (layers
    (15 F.Cu signal)
    (0 B.Cu signal)
    (16 B.Adhes user)
    (17 F.Adhes user)
    (18 B.Paste user)
    (19 F.Paste user)
    (20 B.SilkS user)
    (21 F.SilkS user)
    (22 B.Mask user)
    (23 F.Mask user)
    (24 Dwgs.User user)
    (25 Cmts.User user)
    (26 Eco1.User user)
    (27 Eco2.User user)
    (28 Edge.Cuts user)
  )

  (setup
    (last_trace_width 0.254)
    (user_trace_width 1.524)
    (trace_clearance 0.254)
    (zone_clearance 0.508)
    (zone_45_only no)
    (trace_min 0.254)
    (segment_width 0.2)
    (edge_width 0.1)
    (via_size 0.889)
    (via_drill 0.635)
    (via_min_size 0.889)
    (via_min_drill 0.508)
    (uvia_size 0.508)
    (uvia_drill 0.127)
    (uvias_allowed no)
    (uvia_min_size 0.508)
    (uvia_min_drill 0.127)
    (pcb_text_width 0.3)
    (pcb_text_size 1.5 1.5)
    (mod_edge_width 0.15)
    (mod_text_size 1 1)
    (mod_text_width 0.15)
    (pad_size 6.17 2.4)
    (pad_drill 0)
    (pad_to_mask_clearance 0)
    (aux_axis_origin 0 0)
    (visible_elements 7FFFFFFF)
    (pcbplotparams
      (layerselection 284983297)
      (usegerberextensions true)
      (excludeedgelayer true)
      (linewidth 0.150000)
      (plotframeref false)
      (viasonmask false)
      (mode 1)
      (useauxorigin false)
      (hpglpennumber 1)
      (hpglpenspeed 20)
      (hpglpendiameter 15)
      (hpglpenoverlay 2)
      (psnegative false)
      (psa4output false)
      (plotreference false)
      (plotvalue false)
      (plotothertext false)
      (plotinvisibletext false)
      (padsonsilk false)
      (subtractmaskfromsilk true)
      (outputformat 1)
      (mirror false)
      (drillshape 0)
      (scaleselection 1)
      (outputdirectory output/Gerber/))
  )

  (net 0 "")
  (net 1 /ERR)
  (net 2 /FIN)
  (net 3 /MISO)
  (net 4 /MOSI)
  (net 5 /ON)
  (net 6 /RST)
  (net 7 /SCK)
  (net 8 /SS)
  (net 9 /tlcs_1-3/BLANK)
  (net 10 /tlcs_1-3/GSCLK)
  (net 11 /tlcs_1-3/MODE)
  (net 12 /tlcs_1-3/SCLK)
  (net 13 /tlcs_1-3/SIN)
  (net 14 /tlcs_1-3/VCC)
  (net 15 /tlcs_1-3/VIN)
  (net 16 /tlcs_1-3/XLAT)
  (net 17 GND)
  (net 18 N-0000017)
  (net 19 N-0000020)
  (net 20 N-0000021)
  (net 21 N-0000022)
  (net 22 N-0000024)
  (net 23 N-0000037)
  (net 24 N-0000038)
  (net 25 N-0000039)
  (net 26 N-000004)
  (net 27 N-0000040)
  (net 28 N-0000041)
  (net 29 N-0000042)
  (net 30 N-0000043)
  (net 31 N-0000044)
  (net 32 N-0000045)
  (net 33 N-0000046)
  (net 34 N-0000047)
  (net 35 N-0000048)
  (net 36 N-0000049)
  (net 37 N-000005)
  (net 38 N-0000050)
  (net 39 N-0000051)
  (net 40 N-0000052)
  (net 41 N-0000053)
  (net 42 N-0000054)
  (net 43 N-0000055)
  (net 44 N-0000056)
  (net 45 N-0000057)
  (net 46 N-0000058)
  (net 47 N-0000059)
  (net 48 N-000006)
  (net 49 N-0000060)
  (net 50 N-0000061)
  (net 51 N-0000062)
  (net 52 N-0000063)
  (net 53 N-0000064)
  (net 54 N-0000065)
  (net 55 N-0000066)
  (net 56 N-0000067)
  (net 57 N-0000068)
  (net 58 N-0000069)
  (net 59 N-0000070)
  (net 60 N-0000071)
  (net 61 N-0000072)
  (net 62 N-0000073)
  (net 63 N-0000074)
  (net 64 N-0000075)
  (net 65 N-0000076)
  (net 66 N-0000077)
  (net 67 N-0000078)
  (net 68 N-0000079)
  (net 69 N-0000080)
  (net 70 N-0000081)
  (net 71 N-0000082)
  (net 72 N-0000083)
  (net 73 N-0000084)
  (net 74 N-0000085)
  (net 75 N-0000086)
  (net 76 N-0000087)
  (net 77 N-0000088)
  (net 78 N-0000089)

  (net_class Default "This is the default net class."
    (clearance 0.254)
    (trace_width 0.254)
    (via_dia 0.889)
    (via_drill 0.635)
    (uvia_dia 0.508)
    (uvia_drill 0.127)
    (add_net "")
    (add_net /ERR)
    (add_net /FIN)
    (add_net /MISO)
    (add_net /MOSI)
    (add_net /ON)
    (add_net /RST)
    (add_net /SCK)
    (add_net /SS)
    (add_net /tlcs_1-3/BLANK)
    (add_net /tlcs_1-3/GSCLK)
    (add_net /tlcs_1-3/MODE)
    (add_net /tlcs_1-3/SCLK)
    (add_net /tlcs_1-3/SIN)
    (add_net /tlcs_1-3/VCC)
    (add_net /tlcs_1-3/VIN)
    (add_net /tlcs_1-3/XLAT)
    (add_net GND)
    (add_net N-0000017)
    (add_net N-0000020)
    (add_net N-0000021)
    (add_net N-0000022)
    (add_net N-0000024)
    (add_net N-0000037)
    (add_net N-0000038)
    (add_net N-0000039)
    (add_net N-000004)
    (add_net N-0000040)
    (add_net N-0000041)
    (add_net N-0000042)
    (add_net N-0000043)
    (add_net N-0000044)
    (add_net N-0000045)
    (add_net N-0000046)
    (add_net N-0000047)
    (add_net N-0000048)
    (add_net N-0000049)
    (add_net N-000005)
    (add_net N-0000050)
    (add_net N-0000051)
    (add_net N-0000052)
    (add_net N-0000053)
    (add_net N-0000054)
    (add_net N-0000055)
    (add_net N-0000056)
    (add_net N-0000057)
    (add_net N-0000058)
    (add_net N-0000059)
    (add_net N-000006)
    (add_net N-0000060)
    (add_net N-0000061)
    (add_net N-0000062)
    (add_net N-0000063)
    (add_net N-0000064)
    (add_net N-0000065)
    (add_net N-0000066)
    (add_net N-0000067)
    (add_net N-0000068)
    (add_net N-0000069)
    (add_net N-0000070)
    (add_net N-0000071)
    (add_net N-0000072)
    (add_net N-0000073)
    (add_net N-0000074)
    (add_net N-0000075)
    (add_net N-0000076)
    (add_net N-0000077)
    (add_net N-0000078)
    (add_net N-0000079)
    (add_net N-0000080)
    (add_net N-0000081)
    (add_net N-0000082)
    (add_net N-0000083)
    (add_net N-0000084)
    (add_net N-0000085)
    (add_net N-0000086)
    (add_net N-0000087)
    (add_net N-0000088)
    (add_net N-0000089)
  )

  (net_class Power ""
    (clearance 0.254)
    (trace_width 0.35)
    (via_dia 0.889)
    (via_drill 0.635)
    (uvia_dia 0.508)
    (uvia_drill 0.127)
  )

  (module TLC5940_THERMVIAS2 (layer B.Cu) (tedit 53BC3300) (tstamp 53ACE78D)
    (at 114.5 133.5 270)
    (descr "TSSOP 28 pins")
    (tags "CMS TSSOP SMD")
    (path /5362FF20/53630973)
    (attr smd)
    (fp_text reference U3 (at 0.127 1.524 270) (layer B.SilkS)
      (effects (font (size 0.762 0.762) (thickness 0.127)) (justify mirror))
    )
    (fp_text value TLC5941 (at 0 -1.143 270) (layer B.SilkS)
      (effects (font (size 0.762 0.762) (thickness 0.127)) (justify mirror))
    )
    (fp_circle (center -4.572 -2.159) (end -4.826 -1.905) (layer B.SilkS) (width 0.127))
    (fp_line (start 5.207 -2.667) (end -5.08 -2.667) (layer B.SilkS) (width 0.127))
    (fp_line (start -5.08 2.667) (end 5.207 2.667) (layer B.SilkS) (width 0.127))
    (fp_line (start -5.08 2.667) (end -5.08 -2.667) (layer B.SilkS) (width 0.127))
    (fp_line (start 5.207 2.667) (end 5.207 -2.667) (layer B.SilkS) (width 0.127))
    (pad 1 smd rect (at -4.191 -3.556 270) (size 0.4064 1.27)
      (layers B.Cu B.Paste B.Mask)
      (net 17 GND)
    )
    (pad 2 smd rect (at -3.556 -3.556 270) (size 0.4064 1.27)
      (layers B.Cu B.Paste B.Mask)
      (net 9 /tlcs_1-3/BLANK)
    )
    (pad 3 smd rect (at -2.8956 -3.556 270) (size 0.4064 1.27)
      (layers B.Cu B.Paste B.Mask)
      (net 16 /tlcs_1-3/XLAT)
    )
    (pad 4 smd rect (at -2.2352 -3.556 270) (size 0.4064 1.27)
      (layers B.Cu B.Paste B.Mask)
      (net 12 /tlcs_1-3/SCLK)
    )
    (pad 5 smd rect (at -1.6002 -3.556 270) (size 0.4064 1.27)
      (layers B.Cu B.Paste B.Mask)
      (net 13 /tlcs_1-3/SIN)
    )
    (pad 6 smd rect (at -0.9398 -3.556 270) (size 0.4064 1.27)
      (layers B.Cu B.Paste B.Mask)
      (net 11 /tlcs_1-3/MODE)
    )
    (pad 7 smd rect (at -0.2794 -3.556 270) (size 0.4064 1.27)
      (layers B.Cu B.Paste B.Mask)
      (net 71 N-0000082)
    )
    (pad 8 smd rect (at 0.3556 -3.556 270) (size 0.4064 1.27)
      (layers B.Cu B.Paste B.Mask)
      (net 70 N-0000081)
    )
    (pad 9 smd rect (at 1.016 -3.556 270) (size 0.4064 1.27)
      (layers B.Cu B.Paste B.Mask)
      (net 69 N-0000080)
    )
    (pad 10 smd rect (at 1.651 -3.556 270) (size 0.4064 1.27)
      (layers B.Cu B.Paste B.Mask)
      (net 68 N-0000079)
    )
    (pad 11 smd rect (at 2.3114 -3.556 270) (size 0.4064 1.27)
      (layers B.Cu B.Paste B.Mask)
      (net 67 N-0000078)
    )
    (pad 12 smd rect (at 2.9718 -3.556 270) (size 0.4064 1.27)
      (layers B.Cu B.Paste B.Mask)
      (net 66 N-0000077)
    )
    (pad 13 smd rect (at 3.6068 -3.556 270) (size 0.4064 1.27)
      (layers B.Cu B.Paste B.Mask)
      (net 72 N-0000083)
    )
    (pad 14 smd rect (at 4.2672 -3.556 270) (size 0.4064 1.27)
      (layers B.Cu B.Paste B.Mask)
      (net 73 N-0000084)
    )
    (pad 15 smd rect (at 4.2672 3.556 270) (size 0.4064 1.27)
      (layers B.Cu B.Paste B.Mask)
      (net 51 N-0000062)
    )
    (pad 16 smd rect (at 3.6068 3.556 270) (size 0.4064 1.27)
      (layers B.Cu B.Paste B.Mask)
      (net 52 N-0000063)
    )
    (pad 17 smd rect (at 2.9972 3.556 270) (size 0.4064 1.27)
      (layers B.Cu B.Paste B.Mask)
      (net 53 N-0000064)
    )
    (pad 18 smd rect (at 2.3114 3.556 270) (size 0.4064 1.27)
      (layers B.Cu B.Paste B.Mask)
      (net 54 N-0000065)
    )
    (pad 19 smd rect (at 1.651 3.556 270) (size 0.4064 1.27)
      (layers B.Cu B.Paste B.Mask)
      (net 55 N-0000066)
    )
    (pad 20 smd rect (at 1.016 3.556 270) (size 0.4064 1.27)
      (layers B.Cu B.Paste B.Mask)
      (net 56 N-0000067)
    )
    (pad 21 smd rect (at 0.3556 3.556 270) (size 0.4064 1.27)
      (layers B.Cu B.Paste B.Mask)
      (net 57 N-0000068)
    )
    (pad 22 smd rect (at -0.2794 3.556 270) (size 0.4064 1.27)
      (layers B.Cu B.Paste B.Mask)
      (net 58 N-0000069)
    )
    (pad 23 smd rect (at -0.9398 3.556 270) (size 0.4064 1.27)
      (layers B.Cu B.Paste B.Mask)
    )
    (pad 24 smd rect (at -1.6002 3.556 270) (size 0.4064 1.27)
      (layers B.Cu B.Paste B.Mask)
      (net 74 N-0000085)
    )
    (pad 25 smd rect (at -2.2352 3.556 270) (size 0.4064 1.27)
      (layers B.Cu B.Paste B.Mask)
      (net 10 /tlcs_1-3/GSCLK)
    )
    (pad 26 smd rect (at -2.8956 3.556 270) (size 0.4064 1.27)
      (layers B.Cu B.Paste B.Mask)
      (net 14 /tlcs_1-3/VCC)
    )
    (pad 27 smd rect (at -3.556 3.556 270) (size 0.4064 1.27)
      (layers B.Cu B.Paste B.Mask)
      (net 75 N-0000086)
    )
    (pad 28 smd rect (at -4.191 3.556 270) (size 0.4064 1.27)
      (layers B.Cu B.Paste B.Mask)
      (net 14 /tlcs_1-3/VCC)
    )
    (pad "" smd rect (at 0 0 270) (size 9.7 3.4)
      (layers B.Cu)
      (net 17 GND)
    )
    (pad "" smd rect (at 0 0 270) (size 6.17 2.4)
      (layers B.Paste B.Mask)
      (net 17 GND)
    )
    (pad "" thru_hole circle (at -3.9 0 270) (size 0.3 0.3) (drill 0.3)
      (layers *.Cu *.Mask B.SilkS)
      (net 17 GND)
    )
    (pad "" thru_hole circle (at -3.9 1.3 270) (size 0.3 0.3) (drill 0.3)
      (layers *.Cu *.Mask B.SilkS)
      (net 17 GND)
    )
    (pad "" thru_hole circle (at -2.6 1.3 270) (size 0.3 0.3) (drill 0.3)
      (layers *.Cu *.Mask B.SilkS)
      (net 17 GND)
    )
    (pad "" thru_hole circle (at -1.3 1.3 270) (size 0.3 0.3) (drill 0.3)
      (layers *.Cu *.Mask B.SilkS)
      (net 17 GND)
    )
    (pad "" thru_hole circle (at 0 1.3 270) (size 0.3 0.3) (drill 0.3)
      (layers *.Cu *.Mask B.SilkS)
      (net 17 GND)
    )
    (pad "" thru_hole circle (at 1.3 1.3 270) (size 0.3 0.3) (drill 0.3)
      (layers *.Cu *.Mask B.SilkS)
      (net 17 GND)
    )
    (pad "" thru_hole circle (at 2.6 1.3 270) (size 0.3 0.3) (drill 0.3)
      (layers *.Cu *.Mask B.SilkS)
      (net 17 GND)
    )
    (pad "" thru_hole circle (at 3.9 1.3 270) (size 0.3 0.3) (drill 0.3)
      (layers *.Cu *.Mask B.SilkS)
      (net 17 GND)
    )
    (pad "" thru_hole circle (at 3.9 0 270) (size 0.3 0.3) (drill 0.3)
      (layers *.Cu *.Mask B.SilkS)
      (net 17 GND)
    )
    (pad "" thru_hole circle (at 2.6 0 270) (size 0.3 0.3) (drill 0.3)
      (layers *.Cu *.Mask B.SilkS)
      (net 17 GND)
    )
    (pad "" thru_hole circle (at 1.3 0 270) (size 0.3 0.3) (drill 0.3)
      (layers *.Cu *.Mask B.SilkS)
      (net 17 GND)
    )
    (pad "" thru_hole circle (at 0 0 270) (size 0.3 0.3) (drill 0.3)
      (layers *.Cu *.Mask B.SilkS)
      (net 17 GND)
    )
    (pad "" thru_hole circle (at -1.3 0 270) (size 0.3 0.3) (drill 0.3)
      (layers *.Cu *.Mask B.SilkS)
      (net 17 GND)
    )
    (pad "" thru_hole circle (at -2.6 0 270) (size 0.3 0.3) (drill 0.3)
      (layers *.Cu *.Mask B.SilkS)
      (net 17 GND)
    )
    (pad "" thru_hole circle (at -3.9 -1.3 270) (size 0.3 0.3) (drill 0.3)
      (layers *.Cu *.Mask B.SilkS)
      (net 17 GND)
    )
    (pad "" thru_hole circle (at -2.6 -1.3 270) (size 0.3 0.3) (drill 0.3)
      (layers *.Cu *.Mask B.SilkS)
      (net 17 GND)
    )
    (pad "" thru_hole circle (at -1.3 -1.3 270) (size 0.3 0.3) (drill 0.3)
      (layers *.Cu *.Mask B.SilkS)
      (net 17 GND)
    )
    (pad "" thru_hole circle (at 0 -1.3 270) (size 0.3 0.3) (drill 0.3)
      (layers *.Cu *.Mask B.SilkS)
      (net 17 GND)
    )
    (pad "" thru_hole circle (at 1.3 -1.3 270) (size 0.3 0.3) (drill 0.3)
      (layers *.Cu *.Mask B.SilkS)
      (net 17 GND)
    )
    (pad "" thru_hole circle (at 2.6 -1.3 270) (size 0.3 0.3) (drill 0.3)
      (layers *.Cu *.Mask B.SilkS)
      (net 17 GND)
    )
    (pad "" thru_hole circle (at 3.9 -1.3 270) (size 0.3 0.3) (drill 0.3)
      (layers *.Cu *.Mask B.SilkS)
      (net 17 GND)
    )
    (model smd/cms_soj28.wrl
      (at (xyz 0 0 0))
      (scale (xyz 0.256 0.5 0.25))
      (rotate (xyz 0 0 0))
    )
  )

  (module PCV220_LEDSOCKET (layer F.Cu) (tedit 53AB4396) (tstamp 53AB4898)
    (at 195.5 155)
    (path /5362FF20/53AB47DC)
    (fp_text reference D23 (at 0 -3.81) (layer F.SilkS)
      (effects (font (size 1 1) (thickness 0.15)))
    )
    (fp_text value LED (at 0 5.08) (layer F.SilkS)
      (effects (font (size 1 1) (thickness 0.15)))
    )
    (fp_line (start -3.05 -2.54) (end -2.55 -3.04) (layer F.SilkS) (width 0.15))
    (fp_line (start -3.05 3.18) (end 3.05 3.18) (layer F.SilkS) (width 0.15))
    (fp_line (start 3.05 3.18) (end 3.05 -3.04) (layer F.SilkS) (width 0.15))
    (fp_line (start 3.05 -3.04) (end -2.55 -3.04) (layer F.SilkS) (width 0.15))
    (fp_line (start -3.05 -2.54) (end -3.05 3.18) (layer F.SilkS) (width 0.15))
    (fp_circle (center 0 0) (end 2.5 0) (layer F.SilkS) (width 0.15))
    (pad 1 thru_hole circle (at -1.27 2.41) (size 1.52 1.52) (drill 1.02)
      (layers *.Cu *.Mask F.SilkS)
      (net 15 /tlcs_1-3/VIN)
    )
    (pad 2 thru_hole circle (at 1.27 2.41) (size 1.52 1.52) (drill 1.02)
      (layers *.Cu *.Mask F.SilkS)
      (net 40 N-0000052)
    )
    (pad "" thru_hole circle (at -1.27 0) (size 1.52 1.52) (drill 1.52)
      (layers *.Cu *.Mask F.SilkS)
    )
    (pad "" thru_hole circle (at 1.27 0) (size 1.52 1.52) (drill 1.52)
      (layers *.Cu *.Mask F.SilkS)
    )
  )

  (module PCV220_LEDSOCKET (layer F.Cu) (tedit 53AB4396) (tstamp 53AB488A)
    (at 195.5 144)
    (path /5362FF20/53AB47D6)
    (fp_text reference D22 (at 0 -3.81) (layer F.SilkS)
      (effects (font (size 1 1) (thickness 0.15)))
    )
    (fp_text value LED (at 0 5.08) (layer F.SilkS)
      (effects (font (size 1 1) (thickness 0.15)))
    )
    (fp_line (start -3.05 -2.54) (end -2.55 -3.04) (layer F.SilkS) (width 0.15))
    (fp_line (start -3.05 3.18) (end 3.05 3.18) (layer F.SilkS) (width 0.15))
    (fp_line (start 3.05 3.18) (end 3.05 -3.04) (layer F.SilkS) (width 0.15))
    (fp_line (start 3.05 -3.04) (end -2.55 -3.04) (layer F.SilkS) (width 0.15))
    (fp_line (start -3.05 -2.54) (end -3.05 3.18) (layer F.SilkS) (width 0.15))
    (fp_circle (center 0 0) (end 2.5 0) (layer F.SilkS) (width 0.15))
    (pad 1 thru_hole circle (at -1.27 2.41) (size 1.52 1.52) (drill 1.02)
      (layers *.Cu *.Mask F.SilkS)
      (net 15 /tlcs_1-3/VIN)
    )
    (pad 2 thru_hole circle (at 1.27 2.41) (size 1.52 1.52) (drill 1.02)
      (layers *.Cu *.Mask F.SilkS)
      (net 42 N-0000054)
    )
    (pad "" thru_hole circle (at -1.27 0) (size 1.52 1.52) (drill 1.52)
      (layers *.Cu *.Mask F.SilkS)
    )
    (pad "" thru_hole circle (at 1.27 0) (size 1.52 1.52) (drill 1.52)
      (layers *.Cu *.Mask F.SilkS)
    )
  )

  (module PCV220_LEDSOCKET (layer F.Cu) (tedit 53AB4396) (tstamp 53AB487C)
    (at 195.5 137)
    (path /5362FF20/53AB47D0)
    (fp_text reference D21 (at 0 -3.81) (layer F.SilkS)
      (effects (font (size 1 1) (thickness 0.15)))
    )
    (fp_text value LED (at 0 5.08) (layer F.SilkS)
      (effects (font (size 1 1) (thickness 0.15)))
    )
    (fp_line (start -3.05 -2.54) (end -2.55 -3.04) (layer F.SilkS) (width 0.15))
    (fp_line (start -3.05 3.18) (end 3.05 3.18) (layer F.SilkS) (width 0.15))
    (fp_line (start 3.05 3.18) (end 3.05 -3.04) (layer F.SilkS) (width 0.15))
    (fp_line (start 3.05 -3.04) (end -2.55 -3.04) (layer F.SilkS) (width 0.15))
    (fp_line (start -3.05 -2.54) (end -3.05 3.18) (layer F.SilkS) (width 0.15))
    (fp_circle (center 0 0) (end 2.5 0) (layer F.SilkS) (width 0.15))
    (pad 1 thru_hole circle (at -1.27 2.41) (size 1.52 1.52) (drill 1.02)
      (layers *.Cu *.Mask F.SilkS)
      (net 15 /tlcs_1-3/VIN)
    )
    (pad 2 thru_hole circle (at 1.27 2.41) (size 1.52 1.52) (drill 1.02)
      (layers *.Cu *.Mask F.SilkS)
      (net 23 N-0000037)
    )
    (pad "" thru_hole circle (at -1.27 0) (size 1.52 1.52) (drill 1.52)
      (layers *.Cu *.Mask F.SilkS)
    )
    (pad "" thru_hole circle (at 1.27 0) (size 1.52 1.52) (drill 1.52)
      (layers *.Cu *.Mask F.SilkS)
    )
  )

  (module PCV220_LEDSOCKET (layer F.Cu) (tedit 53AB4396) (tstamp 53AB486E)
    (at 195.5 126)
    (path /5362FF20/53AB47CA)
    (fp_text reference D20 (at 0 -3.81) (layer F.SilkS)
      (effects (font (size 1 1) (thickness 0.15)))
    )
    (fp_text value LED (at 0 5.08) (layer F.SilkS)
      (effects (font (size 1 1) (thickness 0.15)))
    )
    (fp_line (start -3.05 -2.54) (end -2.55 -3.04) (layer F.SilkS) (width 0.15))
    (fp_line (start -3.05 3.18) (end 3.05 3.18) (layer F.SilkS) (width 0.15))
    (fp_line (start 3.05 3.18) (end 3.05 -3.04) (layer F.SilkS) (width 0.15))
    (fp_line (start 3.05 -3.04) (end -2.55 -3.04) (layer F.SilkS) (width 0.15))
    (fp_line (start -3.05 -2.54) (end -3.05 3.18) (layer F.SilkS) (width 0.15))
    (fp_circle (center 0 0) (end 2.5 0) (layer F.SilkS) (width 0.15))
    (pad 1 thru_hole circle (at -1.27 2.41) (size 1.52 1.52) (drill 1.02)
      (layers *.Cu *.Mask F.SilkS)
      (net 15 /tlcs_1-3/VIN)
    )
    (pad 2 thru_hole circle (at 1.27 2.41) (size 1.52 1.52) (drill 1.02)
      (layers *.Cu *.Mask F.SilkS)
      (net 28 N-0000041)
    )
    (pad "" thru_hole circle (at -1.27 0) (size 1.52 1.52) (drill 1.52)
      (layers *.Cu *.Mask F.SilkS)
    )
    (pad "" thru_hole circle (at 1.27 0) (size 1.52 1.52) (drill 1.52)
      (layers *.Cu *.Mask F.SilkS)
    )
  )

  (module PCV220_LEDSOCKET (layer F.Cu) (tedit 53AB4396) (tstamp 53AB4860)
    (at 195.5 119)
    (path /5362FF20/53AB47C4)
    (fp_text reference D19 (at 0 -3.81) (layer F.SilkS)
      (effects (font (size 1 1) (thickness 0.15)))
    )
    (fp_text value LED (at 0 5.08) (layer F.SilkS)
      (effects (font (size 1 1) (thickness 0.15)))
    )
    (fp_line (start -3.05 -2.54) (end -2.55 -3.04) (layer F.SilkS) (width 0.15))
    (fp_line (start -3.05 3.18) (end 3.05 3.18) (layer F.SilkS) (width 0.15))
    (fp_line (start 3.05 3.18) (end 3.05 -3.04) (layer F.SilkS) (width 0.15))
    (fp_line (start 3.05 -3.04) (end -2.55 -3.04) (layer F.SilkS) (width 0.15))
    (fp_line (start -3.05 -2.54) (end -3.05 3.18) (layer F.SilkS) (width 0.15))
    (fp_circle (center 0 0) (end 2.5 0) (layer F.SilkS) (width 0.15))
    (pad 1 thru_hole circle (at -1.27 2.41) (size 1.52 1.52) (drill 1.02)
      (layers *.Cu *.Mask F.SilkS)
      (net 15 /tlcs_1-3/VIN)
    )
    (pad 2 thru_hole circle (at 1.27 2.41) (size 1.52 1.52) (drill 1.02)
      (layers *.Cu *.Mask F.SilkS)
      (net 27 N-0000040)
    )
    (pad "" thru_hole circle (at -1.27 0) (size 1.52 1.52) (drill 1.52)
      (layers *.Cu *.Mask F.SilkS)
    )
    (pad "" thru_hole circle (at 1.27 0) (size 1.52 1.52) (drill 1.52)
      (layers *.Cu *.Mask F.SilkS)
    )
  )

  (module PCV220_LEDSOCKET (layer F.Cu) (tedit 53AB4396) (tstamp 53AB4852)
    (at 195.5 108)
    (path /5362FF20/53AB47BE)
    (fp_text reference D18 (at 0 -3.81) (layer F.SilkS)
      (effects (font (size 1 1) (thickness 0.15)))
    )
    (fp_text value LED (at 0 5.08) (layer F.SilkS)
      (effects (font (size 1 1) (thickness 0.15)))
    )
    (fp_line (start -3.05 -2.54) (end -2.55 -3.04) (layer F.SilkS) (width 0.15))
    (fp_line (start -3.05 3.18) (end 3.05 3.18) (layer F.SilkS) (width 0.15))
    (fp_line (start 3.05 3.18) (end 3.05 -3.04) (layer F.SilkS) (width 0.15))
    (fp_line (start 3.05 -3.04) (end -2.55 -3.04) (layer F.SilkS) (width 0.15))
    (fp_line (start -3.05 -2.54) (end -3.05 3.18) (layer F.SilkS) (width 0.15))
    (fp_circle (center 0 0) (end 2.5 0) (layer F.SilkS) (width 0.15))
    (pad 1 thru_hole circle (at -1.27 2.41) (size 1.52 1.52) (drill 1.02)
      (layers *.Cu *.Mask F.SilkS)
      (net 15 /tlcs_1-3/VIN)
    )
    (pad 2 thru_hole circle (at 1.27 2.41) (size 1.52 1.52) (drill 1.02)
      (layers *.Cu *.Mask F.SilkS)
      (net 25 N-0000039)
    )
    (pad "" thru_hole circle (at -1.27 0) (size 1.52 1.52) (drill 1.52)
      (layers *.Cu *.Mask F.SilkS)
    )
    (pad "" thru_hole circle (at 1.27 0) (size 1.52 1.52) (drill 1.52)
      (layers *.Cu *.Mask F.SilkS)
    )
  )

  (module PCV220_LEDSOCKET (layer F.Cu) (tedit 53AB4396) (tstamp 53AB4844)
    (at 195.5 101)
    (path /5362FF20/53AB47B8)
    (fp_text reference D17 (at 0 -3.81) (layer F.SilkS)
      (effects (font (size 1 1) (thickness 0.15)))
    )
    (fp_text value LED (at 0 5.08) (layer F.SilkS)
      (effects (font (size 1 1) (thickness 0.15)))
    )
    (fp_line (start -3.05 -2.54) (end -2.55 -3.04) (layer F.SilkS) (width 0.15))
    (fp_line (start -3.05 3.18) (end 3.05 3.18) (layer F.SilkS) (width 0.15))
    (fp_line (start 3.05 3.18) (end 3.05 -3.04) (layer F.SilkS) (width 0.15))
    (fp_line (start 3.05 -3.04) (end -2.55 -3.04) (layer F.SilkS) (width 0.15))
    (fp_line (start -3.05 -2.54) (end -3.05 3.18) (layer F.SilkS) (width 0.15))
    (fp_circle (center 0 0) (end 2.5 0) (layer F.SilkS) (width 0.15))
    (pad 1 thru_hole circle (at -1.27 2.41) (size 1.52 1.52) (drill 1.02)
      (layers *.Cu *.Mask F.SilkS)
      (net 15 /tlcs_1-3/VIN)
    )
    (pad 2 thru_hole circle (at 1.27 2.41) (size 1.52 1.52) (drill 1.02)
      (layers *.Cu *.Mask F.SilkS)
      (net 24 N-0000038)
    )
    (pad "" thru_hole circle (at -1.27 0) (size 1.52 1.52) (drill 1.52)
      (layers *.Cu *.Mask F.SilkS)
    )
    (pad "" thru_hole circle (at 1.27 0) (size 1.52 1.52) (drill 1.52)
      (layers *.Cu *.Mask F.SilkS)
    )
  )

  (module PCV220_LEDSOCKET (layer F.Cu) (tedit 53AB4396) (tstamp 53AB4836)
    (at 159.5 162)
    (path /5362FF20/53AB478A)
    (fp_text reference D16 (at 0 -3.81) (layer F.SilkS)
      (effects (font (size 1 1) (thickness 0.15)))
    )
    (fp_text value LED (at 0 5.08) (layer F.SilkS)
      (effects (font (size 1 1) (thickness 0.15)))
    )
    (fp_line (start -3.05 -2.54) (end -2.55 -3.04) (layer F.SilkS) (width 0.15))
    (fp_line (start -3.05 3.18) (end 3.05 3.18) (layer F.SilkS) (width 0.15))
    (fp_line (start 3.05 3.18) (end 3.05 -3.04) (layer F.SilkS) (width 0.15))
    (fp_line (start 3.05 -3.04) (end -2.55 -3.04) (layer F.SilkS) (width 0.15))
    (fp_line (start -3.05 -2.54) (end -3.05 3.18) (layer F.SilkS) (width 0.15))
    (fp_circle (center 0 0) (end 2.5 0) (layer F.SilkS) (width 0.15))
    (pad 1 thru_hole circle (at -1.27 2.41) (size 1.52 1.52) (drill 1.02)
      (layers *.Cu *.Mask F.SilkS)
      (net 15 /tlcs_1-3/VIN)
    )
    (pad 2 thru_hole circle (at 1.27 2.41) (size 1.52 1.52) (drill 1.02)
      (layers *.Cu *.Mask F.SilkS)
      (net 39 N-0000051)
    )
    (pad "" thru_hole circle (at -1.27 0) (size 1.52 1.52) (drill 1.52)
      (layers *.Cu *.Mask F.SilkS)
    )
    (pad "" thru_hole circle (at 1.27 0) (size 1.52 1.52) (drill 1.52)
      (layers *.Cu *.Mask F.SilkS)
    )
  )

  (module PCV220_LEDSOCKET (layer F.Cu) (tedit 53AB4396) (tstamp 53AB4828)
    (at 159.5 155)
    (path /5362FF20/53AB4784)
    (fp_text reference D15 (at 0 -3.81) (layer F.SilkS)
      (effects (font (size 1 1) (thickness 0.15)))
    )
    (fp_text value LED (at 0 5.08) (layer F.SilkS)
      (effects (font (size 1 1) (thickness 0.15)))
    )
    (fp_line (start -3.05 -2.54) (end -2.55 -3.04) (layer F.SilkS) (width 0.15))
    (fp_line (start -3.05 3.18) (end 3.05 3.18) (layer F.SilkS) (width 0.15))
    (fp_line (start 3.05 3.18) (end 3.05 -3.04) (layer F.SilkS) (width 0.15))
    (fp_line (start 3.05 -3.04) (end -2.55 -3.04) (layer F.SilkS) (width 0.15))
    (fp_line (start -3.05 -2.54) (end -3.05 3.18) (layer F.SilkS) (width 0.15))
    (fp_circle (center 0 0) (end 2.5 0) (layer F.SilkS) (width 0.15))
    (pad 1 thru_hole circle (at -1.27 2.41) (size 1.52 1.52) (drill 1.02)
      (layers *.Cu *.Mask F.SilkS)
      (net 15 /tlcs_1-3/VIN)
    )
    (pad 2 thru_hole circle (at 1.27 2.41) (size 1.52 1.52) (drill 1.02)
      (layers *.Cu *.Mask F.SilkS)
      (net 50 N-0000061)
    )
    (pad "" thru_hole circle (at -1.27 0) (size 1.52 1.52) (drill 1.52)
      (layers *.Cu *.Mask F.SilkS)
    )
    (pad "" thru_hole circle (at 1.27 0) (size 1.52 1.52) (drill 1.52)
      (layers *.Cu *.Mask F.SilkS)
    )
  )

  (module PCV220_LEDSOCKET (layer F.Cu) (tedit 53AB4396) (tstamp 53AB481A)
    (at 159.5 144)
    (path /5362FF20/53AB477E)
    (fp_text reference D14 (at 0 -3.81) (layer F.SilkS)
      (effects (font (size 1 1) (thickness 0.15)))
    )
    (fp_text value LED (at 0 5.08) (layer F.SilkS)
      (effects (font (size 1 1) (thickness 0.15)))
    )
    (fp_line (start -3.05 -2.54) (end -2.55 -3.04) (layer F.SilkS) (width 0.15))
    (fp_line (start -3.05 3.18) (end 3.05 3.18) (layer F.SilkS) (width 0.15))
    (fp_line (start 3.05 3.18) (end 3.05 -3.04) (layer F.SilkS) (width 0.15))
    (fp_line (start 3.05 -3.04) (end -2.55 -3.04) (layer F.SilkS) (width 0.15))
    (fp_line (start -3.05 -2.54) (end -3.05 3.18) (layer F.SilkS) (width 0.15))
    (fp_circle (center 0 0) (end 2.5 0) (layer F.SilkS) (width 0.15))
    (pad 1 thru_hole circle (at -1.27 2.41) (size 1.52 1.52) (drill 1.02)
      (layers *.Cu *.Mask F.SilkS)
      (net 15 /tlcs_1-3/VIN)
    )
    (pad 2 thru_hole circle (at 1.27 2.41) (size 1.52 1.52) (drill 1.02)
      (layers *.Cu *.Mask F.SilkS)
      (net 49 N-0000060)
    )
    (pad "" thru_hole circle (at -1.27 0) (size 1.52 1.52) (drill 1.52)
      (layers *.Cu *.Mask F.SilkS)
    )
    (pad "" thru_hole circle (at 1.27 0) (size 1.52 1.52) (drill 1.52)
      (layers *.Cu *.Mask F.SilkS)
    )
  )

  (module PCV220_LEDSOCKET (layer F.Cu) (tedit 53AB4396) (tstamp 53AB480C)
    (at 159.5 137)
    (path /5362FF20/53AB4778)
    (fp_text reference D13 (at 0 -3.81) (layer F.SilkS)
      (effects (font (size 1 1) (thickness 0.15)))
    )
    (fp_text value LED (at 0 5.08) (layer F.SilkS)
      (effects (font (size 1 1) (thickness 0.15)))
    )
    (fp_line (start -3.05 -2.54) (end -2.55 -3.04) (layer F.SilkS) (width 0.15))
    (fp_line (start -3.05 3.18) (end 3.05 3.18) (layer F.SilkS) (width 0.15))
    (fp_line (start 3.05 3.18) (end 3.05 -3.04) (layer F.SilkS) (width 0.15))
    (fp_line (start 3.05 -3.04) (end -2.55 -3.04) (layer F.SilkS) (width 0.15))
    (fp_line (start -3.05 -2.54) (end -3.05 3.18) (layer F.SilkS) (width 0.15))
    (fp_circle (center 0 0) (end 2.5 0) (layer F.SilkS) (width 0.15))
    (pad 1 thru_hole circle (at -1.27 2.41) (size 1.52 1.52) (drill 1.02)
      (layers *.Cu *.Mask F.SilkS)
      (net 15 /tlcs_1-3/VIN)
    )
    (pad 2 thru_hole circle (at 1.27 2.41) (size 1.52 1.52) (drill 1.02)
      (layers *.Cu *.Mask F.SilkS)
      (net 47 N-0000059)
    )
    (pad "" thru_hole circle (at -1.27 0) (size 1.52 1.52) (drill 1.52)
      (layers *.Cu *.Mask F.SilkS)
    )
    (pad "" thru_hole circle (at 1.27 0) (size 1.52 1.52) (drill 1.52)
      (layers *.Cu *.Mask F.SilkS)
    )
  )

  (module PCV220_LEDSOCKET (layer F.Cu) (tedit 53AB4396) (tstamp 53AB47FE)
    (at 195.5 162)
    (path /5362FF20/53AB47E2)
    (fp_text reference D24 (at 0 -3.81) (layer F.SilkS)
      (effects (font (size 1 1) (thickness 0.15)))
    )
    (fp_text value LED (at 0 5.08) (layer F.SilkS)
      (effects (font (size 1 1) (thickness 0.15)))
    )
    (fp_line (start -3.05 -2.54) (end -2.55 -3.04) (layer F.SilkS) (width 0.15))
    (fp_line (start -3.05 3.18) (end 3.05 3.18) (layer F.SilkS) (width 0.15))
    (fp_line (start 3.05 3.18) (end 3.05 -3.04) (layer F.SilkS) (width 0.15))
    (fp_line (start 3.05 -3.04) (end -2.55 -3.04) (layer F.SilkS) (width 0.15))
    (fp_line (start -3.05 -2.54) (end -3.05 3.18) (layer F.SilkS) (width 0.15))
    (fp_circle (center 0 0) (end 2.5 0) (layer F.SilkS) (width 0.15))
    (pad 1 thru_hole circle (at -1.27 2.41) (size 1.52 1.52) (drill 1.02)
      (layers *.Cu *.Mask F.SilkS)
      (net 15 /tlcs_1-3/VIN)
    )
    (pad 2 thru_hole circle (at 1.27 2.41) (size 1.52 1.52) (drill 1.02)
      (layers *.Cu *.Mask F.SilkS)
      (net 41 N-0000053)
    )
    (pad "" thru_hole circle (at -1.27 0) (size 1.52 1.52) (drill 1.52)
      (layers *.Cu *.Mask F.SilkS)
    )
    (pad "" thru_hole circle (at 1.27 0) (size 1.52 1.52) (drill 1.52)
      (layers *.Cu *.Mask F.SilkS)
    )
  )

  (module PCV220_LEDSOCKET (layer F.Cu) (tedit 53AB4396) (tstamp 53AB47F0)
    (at 159.5 119)
    (path /5362FF20/53AB476C)
    (fp_text reference D11 (at 0 -3.81) (layer F.SilkS)
      (effects (font (size 1 1) (thickness 0.15)))
    )
    (fp_text value LED (at 0 5.08) (layer F.SilkS)
      (effects (font (size 1 1) (thickness 0.15)))
    )
    (fp_line (start -3.05 -2.54) (end -2.55 -3.04) (layer F.SilkS) (width 0.15))
    (fp_line (start -3.05 3.18) (end 3.05 3.18) (layer F.SilkS) (width 0.15))
    (fp_line (start 3.05 3.18) (end 3.05 -3.04) (layer F.SilkS) (width 0.15))
    (fp_line (start 3.05 -3.04) (end -2.55 -3.04) (layer F.SilkS) (width 0.15))
    (fp_line (start -3.05 -2.54) (end -3.05 3.18) (layer F.SilkS) (width 0.15))
    (fp_circle (center 0 0) (end 2.5 0) (layer F.SilkS) (width 0.15))
    (pad 1 thru_hole circle (at -1.27 2.41) (size 1.52 1.52) (drill 1.02)
      (layers *.Cu *.Mask F.SilkS)
      (net 15 /tlcs_1-3/VIN)
    )
    (pad 2 thru_hole circle (at 1.27 2.41) (size 1.52 1.52) (drill 1.02)
      (layers *.Cu *.Mask F.SilkS)
      (net 45 N-0000057)
    )
    (pad "" thru_hole circle (at -1.27 0) (size 1.52 1.52) (drill 1.52)
      (layers *.Cu *.Mask F.SilkS)
    )
    (pad "" thru_hole circle (at 1.27 0) (size 1.52 1.52) (drill 1.52)
      (layers *.Cu *.Mask F.SilkS)
    )
  )

  (module PCV220_LEDSOCKET (layer F.Cu) (tedit 53AB4396) (tstamp 53AB47E2)
    (at 159.5 108)
    (path /5362FF20/53AB4766)
    (fp_text reference D10 (at 0 -3.81) (layer F.SilkS)
      (effects (font (size 1 1) (thickness 0.15)))
    )
    (fp_text value LED (at 0 5.08) (layer F.SilkS)
      (effects (font (size 1 1) (thickness 0.15)))
    )
    (fp_line (start -3.05 -2.54) (end -2.55 -3.04) (layer F.SilkS) (width 0.15))
    (fp_line (start -3.05 3.18) (end 3.05 3.18) (layer F.SilkS) (width 0.15))
    (fp_line (start 3.05 3.18) (end 3.05 -3.04) (layer F.SilkS) (width 0.15))
    (fp_line (start 3.05 -3.04) (end -2.55 -3.04) (layer F.SilkS) (width 0.15))
    (fp_line (start -3.05 -2.54) (end -3.05 3.18) (layer F.SilkS) (width 0.15))
    (fp_circle (center 0 0) (end 2.5 0) (layer F.SilkS) (width 0.15))
    (pad 1 thru_hole circle (at -1.27 2.41) (size 1.52 1.52) (drill 1.02)
      (layers *.Cu *.Mask F.SilkS)
      (net 15 /tlcs_1-3/VIN)
    )
    (pad 2 thru_hole circle (at 1.27 2.41) (size 1.52 1.52) (drill 1.02)
      (layers *.Cu *.Mask F.SilkS)
      (net 44 N-0000056)
    )
    (pad "" thru_hole circle (at -1.27 0) (size 1.52 1.52) (drill 1.52)
      (layers *.Cu *.Mask F.SilkS)
    )
    (pad "" thru_hole circle (at 1.27 0) (size 1.52 1.52) (drill 1.52)
      (layers *.Cu *.Mask F.SilkS)
    )
  )

  (module PCV220_LEDSOCKET (layer F.Cu) (tedit 53AB4396) (tstamp 53AB47D4)
    (at 159.5 101)
    (path /5362FF20/53AB4760)
    (fp_text reference D9 (at 0 -3.81) (layer F.SilkS)
      (effects (font (size 1 1) (thickness 0.15)))
    )
    (fp_text value LED (at 0 5.08) (layer F.SilkS)
      (effects (font (size 1 1) (thickness 0.15)))
    )
    (fp_line (start -3.05 -2.54) (end -2.55 -3.04) (layer F.SilkS) (width 0.15))
    (fp_line (start -3.05 3.18) (end 3.05 3.18) (layer F.SilkS) (width 0.15))
    (fp_line (start 3.05 3.18) (end 3.05 -3.04) (layer F.SilkS) (width 0.15))
    (fp_line (start 3.05 -3.04) (end -2.55 -3.04) (layer F.SilkS) (width 0.15))
    (fp_line (start -3.05 -2.54) (end -3.05 3.18) (layer F.SilkS) (width 0.15))
    (fp_circle (center 0 0) (end 2.5 0) (layer F.SilkS) (width 0.15))
    (pad 1 thru_hole circle (at -1.27 2.41) (size 1.52 1.52) (drill 1.02)
      (layers *.Cu *.Mask F.SilkS)
      (net 15 /tlcs_1-3/VIN)
    )
    (pad 2 thru_hole circle (at 1.27 2.41) (size 1.52 1.52) (drill 1.02)
      (layers *.Cu *.Mask F.SilkS)
      (net 43 N-0000055)
    )
    (pad "" thru_hole circle (at -1.27 0) (size 1.52 1.52) (drill 1.52)
      (layers *.Cu *.Mask F.SilkS)
    )
    (pad "" thru_hole circle (at 1.27 0) (size 1.52 1.52) (drill 1.52)
      (layers *.Cu *.Mask F.SilkS)
    )
  )

  (module PCV220_LEDSOCKET (layer F.Cu) (tedit 53AB4396) (tstamp 53AB47C6)
    (at 123.5 162)
    (path /5362FF20/53AB475A)
    (fp_text reference D8 (at 0 -3.81) (layer F.SilkS)
      (effects (font (size 1 1) (thickness 0.15)))
    )
    (fp_text value LED (at 0 5.08) (layer F.SilkS)
      (effects (font (size 1 1) (thickness 0.15)))
    )
    (fp_line (start -3.05 -2.54) (end -2.55 -3.04) (layer F.SilkS) (width 0.15))
    (fp_line (start -3.05 3.18) (end 3.05 3.18) (layer F.SilkS) (width 0.15))
    (fp_line (start 3.05 3.18) (end 3.05 -3.04) (layer F.SilkS) (width 0.15))
    (fp_line (start 3.05 -3.04) (end -2.55 -3.04) (layer F.SilkS) (width 0.15))
    (fp_line (start -3.05 -2.54) (end -3.05 3.18) (layer F.SilkS) (width 0.15))
    (fp_circle (center 0 0) (end 2.5 0) (layer F.SilkS) (width 0.15))
    (pad 1 thru_hole circle (at -1.27 2.41) (size 1.52 1.52) (drill 1.02)
      (layers *.Cu *.Mask F.SilkS)
      (net 15 /tlcs_1-3/VIN)
    )
    (pad 2 thru_hole circle (at 1.27 2.41) (size 1.52 1.52) (drill 1.02)
      (layers *.Cu *.Mask F.SilkS)
      (net 73 N-0000084)
    )
    (pad "" thru_hole circle (at -1.27 0) (size 1.52 1.52) (drill 1.52)
      (layers *.Cu *.Mask F.SilkS)
    )
    (pad "" thru_hole circle (at 1.27 0) (size 1.52 1.52) (drill 1.52)
      (layers *.Cu *.Mask F.SilkS)
    )
  )

  (module PCV220_LEDSOCKET (layer F.Cu) (tedit 53AB4396) (tstamp 53AB47B8)
    (at 123.5 155)
    (path /5362FF20/53AB4754)
    (fp_text reference D7 (at 0 -3.81) (layer F.SilkS)
      (effects (font (size 1 1) (thickness 0.15)))
    )
    (fp_text value LED (at 0 5.08) (layer F.SilkS)
      (effects (font (size 1 1) (thickness 0.15)))
    )
    (fp_line (start -3.05 -2.54) (end -2.55 -3.04) (layer F.SilkS) (width 0.15))
    (fp_line (start -3.05 3.18) (end 3.05 3.18) (layer F.SilkS) (width 0.15))
    (fp_line (start 3.05 3.18) (end 3.05 -3.04) (layer F.SilkS) (width 0.15))
    (fp_line (start 3.05 -3.04) (end -2.55 -3.04) (layer F.SilkS) (width 0.15))
    (fp_line (start -3.05 -2.54) (end -3.05 3.18) (layer F.SilkS) (width 0.15))
    (fp_circle (center 0 0) (end 2.5 0) (layer F.SilkS) (width 0.15))
    (pad 1 thru_hole circle (at -1.27 2.41) (size 1.52 1.52) (drill 1.02)
      (layers *.Cu *.Mask F.SilkS)
      (net 15 /tlcs_1-3/VIN)
    )
    (pad 2 thru_hole circle (at 1.27 2.41) (size 1.52 1.52) (drill 1.02)
      (layers *.Cu *.Mask F.SilkS)
      (net 72 N-0000083)
    )
    (pad "" thru_hole circle (at -1.27 0) (size 1.52 1.52) (drill 1.52)
      (layers *.Cu *.Mask F.SilkS)
    )
    (pad "" thru_hole circle (at 1.27 0) (size 1.52 1.52) (drill 1.52)
      (layers *.Cu *.Mask F.SilkS)
    )
  )

  (module PCV220_LEDSOCKET (layer F.Cu) (tedit 53AB4396) (tstamp 53AB47AA)
    (at 123.5 144)
    (path /5362FF20/53AB474E)
    (fp_text reference D6 (at 0 -3.81) (layer F.SilkS)
      (effects (font (size 1 1) (thickness 0.15)))
    )
    (fp_text value LED (at 0 5.08) (layer F.SilkS)
      (effects (font (size 1 1) (thickness 0.15)))
    )
    (fp_line (start -3.05 -2.54) (end -2.55 -3.04) (layer F.SilkS) (width 0.15))
    (fp_line (start -3.05 3.18) (end 3.05 3.18) (layer F.SilkS) (width 0.15))
    (fp_line (start 3.05 3.18) (end 3.05 -3.04) (layer F.SilkS) (width 0.15))
    (fp_line (start 3.05 -3.04) (end -2.55 -3.04) (layer F.SilkS) (width 0.15))
    (fp_line (start -3.05 -2.54) (end -3.05 3.18) (layer F.SilkS) (width 0.15))
    (fp_circle (center 0 0) (end 2.5 0) (layer F.SilkS) (width 0.15))
    (pad 1 thru_hole circle (at -1.27 2.41) (size 1.52 1.52) (drill 1.02)
      (layers *.Cu *.Mask F.SilkS)
      (net 15 /tlcs_1-3/VIN)
    )
    (pad 2 thru_hole circle (at 1.27 2.41) (size 1.52 1.52) (drill 1.02)
      (layers *.Cu *.Mask F.SilkS)
      (net 66 N-0000077)
    )
    (pad "" thru_hole circle (at -1.27 0) (size 1.52 1.52) (drill 1.52)
      (layers *.Cu *.Mask F.SilkS)
    )
    (pad "" thru_hole circle (at 1.27 0) (size 1.52 1.52) (drill 1.52)
      (layers *.Cu *.Mask F.SilkS)
    )
  )

  (module PCV220_LEDSOCKET (layer F.Cu) (tedit 53AB4396) (tstamp 53AB479C)
    (at 123.5 137)
    (path /5362FF20/53AB4748)
    (fp_text reference D5 (at 0 -3.81) (layer F.SilkS)
      (effects (font (size 1 1) (thickness 0.15)))
    )
    (fp_text value LED (at 0 5.08) (layer F.SilkS)
      (effects (font (size 1 1) (thickness 0.15)))
    )
    (fp_line (start -3.05 -2.54) (end -2.55 -3.04) (layer F.SilkS) (width 0.15))
    (fp_line (start -3.05 3.18) (end 3.05 3.18) (layer F.SilkS) (width 0.15))
    (fp_line (start 3.05 3.18) (end 3.05 -3.04) (layer F.SilkS) (width 0.15))
    (fp_line (start 3.05 -3.04) (end -2.55 -3.04) (layer F.SilkS) (width 0.15))
    (fp_line (start -3.05 -2.54) (end -3.05 3.18) (layer F.SilkS) (width 0.15))
    (fp_circle (center 0 0) (end 2.5 0) (layer F.SilkS) (width 0.15))
    (pad 1 thru_hole circle (at -1.27 2.41) (size 1.52 1.52) (drill 1.02)
      (layers *.Cu *.Mask F.SilkS)
      (net 15 /tlcs_1-3/VIN)
    )
    (pad 2 thru_hole circle (at 1.27 2.41) (size 1.52 1.52) (drill 1.02)
      (layers *.Cu *.Mask F.SilkS)
      (net 67 N-0000078)
    )
    (pad "" thru_hole circle (at -1.27 0) (size 1.52 1.52) (drill 1.52)
      (layers *.Cu *.Mask F.SilkS)
    )
    (pad "" thru_hole circle (at 1.27 0) (size 1.52 1.52) (drill 1.52)
      (layers *.Cu *.Mask F.SilkS)
    )
  )

  (module PCV220_LEDSOCKET (layer F.Cu) (tedit 53AB4396) (tstamp 53AB478E)
    (at 123.5 126)
    (path /5362FF20/53AB4742)
    (fp_text reference D4 (at 0 -3.81) (layer F.SilkS)
      (effects (font (size 1 1) (thickness 0.15)))
    )
    (fp_text value LED (at 0 5.08) (layer F.SilkS)
      (effects (font (size 1 1) (thickness 0.15)))
    )
    (fp_line (start -3.05 -2.54) (end -2.55 -3.04) (layer F.SilkS) (width 0.15))
    (fp_line (start -3.05 3.18) (end 3.05 3.18) (layer F.SilkS) (width 0.15))
    (fp_line (start 3.05 3.18) (end 3.05 -3.04) (layer F.SilkS) (width 0.15))
    (fp_line (start 3.05 -3.04) (end -2.55 -3.04) (layer F.SilkS) (width 0.15))
    (fp_line (start -3.05 -2.54) (end -3.05 3.18) (layer F.SilkS) (width 0.15))
    (fp_circle (center 0 0) (end 2.5 0) (layer F.SilkS) (width 0.15))
    (pad 1 thru_hole circle (at -1.27 2.41) (size 1.52 1.52) (drill 1.02)
      (layers *.Cu *.Mask F.SilkS)
      (net 15 /tlcs_1-3/VIN)
    )
    (pad 2 thru_hole circle (at 1.27 2.41) (size 1.52 1.52) (drill 1.02)
      (layers *.Cu *.Mask F.SilkS)
      (net 68 N-0000079)
    )
    (pad "" thru_hole circle (at -1.27 0) (size 1.52 1.52) (drill 1.52)
      (layers *.Cu *.Mask F.SilkS)
    )
    (pad "" thru_hole circle (at 1.27 0) (size 1.52 1.52) (drill 1.52)
      (layers *.Cu *.Mask F.SilkS)
    )
  )

  (module PCV220_LEDSOCKET (layer F.Cu) (tedit 53AB4396) (tstamp 53AB4780)
    (at 123.5 119)
    (path /5362FF20/53AB473C)
    (fp_text reference D3 (at 0 -3.81) (layer F.SilkS)
      (effects (font (size 1 1) (thickness 0.15)))
    )
    (fp_text value LED (at 0 5.08) (layer F.SilkS)
      (effects (font (size 1 1) (thickness 0.15)))
    )
    (fp_line (start -3.05 -2.54) (end -2.55 -3.04) (layer F.SilkS) (width 0.15))
    (fp_line (start -3.05 3.18) (end 3.05 3.18) (layer F.SilkS) (width 0.15))
    (fp_line (start 3.05 3.18) (end 3.05 -3.04) (layer F.SilkS) (width 0.15))
    (fp_line (start 3.05 -3.04) (end -2.55 -3.04) (layer F.SilkS) (width 0.15))
    (fp_line (start -3.05 -2.54) (end -3.05 3.18) (layer F.SilkS) (width 0.15))
    (fp_circle (center 0 0) (end 2.5 0) (layer F.SilkS) (width 0.15))
    (pad 1 thru_hole circle (at -1.27 2.41) (size 1.52 1.52) (drill 1.02)
      (layers *.Cu *.Mask F.SilkS)
      (net 15 /tlcs_1-3/VIN)
    )
    (pad 2 thru_hole circle (at 1.27 2.41) (size 1.52 1.52) (drill 1.02)
      (layers *.Cu *.Mask F.SilkS)
      (net 69 N-0000080)
    )
    (pad "" thru_hole circle (at -1.27 0) (size 1.52 1.52) (drill 1.52)
      (layers *.Cu *.Mask F.SilkS)
    )
    (pad "" thru_hole circle (at 1.27 0) (size 1.52 1.52) (drill 1.52)
      (layers *.Cu *.Mask F.SilkS)
    )
  )

  (module PCV220_LEDSOCKET (layer F.Cu) (tedit 53AB4396) (tstamp 53AB4772)
    (at 123.5 108)
    (path /5362FF20/53AB4736)
    (fp_text reference D2 (at 0 -3.81) (layer F.SilkS)
      (effects (font (size 1 1) (thickness 0.15)))
    )
    (fp_text value LED (at 0 5.08) (layer F.SilkS)
      (effects (font (size 1 1) (thickness 0.15)))
    )
    (fp_line (start -3.05 -2.54) (end -2.55 -3.04) (layer F.SilkS) (width 0.15))
    (fp_line (start -3.05 3.18) (end 3.05 3.18) (layer F.SilkS) (width 0.15))
    (fp_line (start 3.05 3.18) (end 3.05 -3.04) (layer F.SilkS) (width 0.15))
    (fp_line (start 3.05 -3.04) (end -2.55 -3.04) (layer F.SilkS) (width 0.15))
    (fp_line (start -3.05 -2.54) (end -3.05 3.18) (layer F.SilkS) (width 0.15))
    (fp_circle (center 0 0) (end 2.5 0) (layer F.SilkS) (width 0.15))
    (pad 1 thru_hole circle (at -1.27 2.41) (size 1.52 1.52) (drill 1.02)
      (layers *.Cu *.Mask F.SilkS)
      (net 15 /tlcs_1-3/VIN)
    )
    (pad 2 thru_hole circle (at 1.27 2.41) (size 1.52 1.52) (drill 1.02)
      (layers *.Cu *.Mask F.SilkS)
      (net 70 N-0000081)
    )
    (pad "" thru_hole circle (at -1.27 0) (size 1.52 1.52) (drill 1.52)
      (layers *.Cu *.Mask F.SilkS)
    )
    (pad "" thru_hole circle (at 1.27 0) (size 1.52 1.52) (drill 1.52)
      (layers *.Cu *.Mask F.SilkS)
    )
  )

  (module PCV220_LEDSOCKET (layer F.Cu) (tedit 53AB4396) (tstamp 53AB4764)
    (at 123.5 101)
    (path /5362FF20/53AB4729)
    (fp_text reference D1 (at 0 -3.81) (layer F.SilkS)
      (effects (font (size 1 1) (thickness 0.15)))
    )
    (fp_text value LED (at 0 5.08) (layer F.SilkS)
      (effects (font (size 1 1) (thickness 0.15)))
    )
    (fp_line (start -3.05 -2.54) (end -2.55 -3.04) (layer F.SilkS) (width 0.15))
    (fp_line (start -3.05 3.18) (end 3.05 3.18) (layer F.SilkS) (width 0.15))
    (fp_line (start 3.05 3.18) (end 3.05 -3.04) (layer F.SilkS) (width 0.15))
    (fp_line (start 3.05 -3.04) (end -2.55 -3.04) (layer F.SilkS) (width 0.15))
    (fp_line (start -3.05 -2.54) (end -3.05 3.18) (layer F.SilkS) (width 0.15))
    (fp_circle (center 0 0) (end 2.5 0) (layer F.SilkS) (width 0.15))
    (pad 1 thru_hole circle (at -1.27 2.41) (size 1.52 1.52) (drill 1.02)
      (layers *.Cu *.Mask F.SilkS)
      (net 15 /tlcs_1-3/VIN)
    )
    (pad 2 thru_hole circle (at 1.27 2.41) (size 1.52 1.52) (drill 1.02)
      (layers *.Cu *.Mask F.SilkS)
      (net 71 N-0000082)
    )
    (pad "" thru_hole circle (at -1.27 0) (size 1.52 1.52) (drill 1.52)
      (layers *.Cu *.Mask F.SilkS)
    )
    (pad "" thru_hole circle (at 1.27 0) (size 1.52 1.52) (drill 1.52)
      (layers *.Cu *.Mask F.SilkS)
    )
  )

  (module PCV220_LEDSOCKET (layer F.Cu) (tedit 53AB4396) (tstamp 53AB4756)
    (at 159.5 126)
    (path /5362FF20/53AB4772)
    (fp_text reference D12 (at 0 -3.81) (layer F.SilkS)
      (effects (font (size 1 1) (thickness 0.15)))
    )
    (fp_text value LED (at 0 5.08) (layer F.SilkS)
      (effects (font (size 1 1) (thickness 0.15)))
    )
    (fp_line (start -3.05 -2.54) (end -2.55 -3.04) (layer F.SilkS) (width 0.15))
    (fp_line (start -3.05 3.18) (end 3.05 3.18) (layer F.SilkS) (width 0.15))
    (fp_line (start 3.05 3.18) (end 3.05 -3.04) (layer F.SilkS) (width 0.15))
    (fp_line (start 3.05 -3.04) (end -2.55 -3.04) (layer F.SilkS) (width 0.15))
    (fp_line (start -3.05 -2.54) (end -3.05 3.18) (layer F.SilkS) (width 0.15))
    (fp_circle (center 0 0) (end 2.5 0) (layer F.SilkS) (width 0.15))
    (pad 1 thru_hole circle (at -1.27 2.41) (size 1.52 1.52) (drill 1.02)
      (layers *.Cu *.Mask F.SilkS)
      (net 15 /tlcs_1-3/VIN)
    )
    (pad 2 thru_hole circle (at 1.27 2.41) (size 1.52 1.52) (drill 1.02)
      (layers *.Cu *.Mask F.SilkS)
      (net 46 N-0000058)
    )
    (pad "" thru_hole circle (at -1.27 0) (size 1.52 1.52) (drill 1.52)
      (layers *.Cu *.Mask F.SilkS)
    )
    (pad "" thru_hole circle (at 1.27 0) (size 1.52 1.52) (drill 1.52)
      (layers *.Cu *.Mask F.SilkS)
    )
  )

  (module PCV220_LEDSOCKET (layer F.Cu) (tedit 53AB4396) (tstamp 53AB4748)
    (at 177.5 155)
    (path /5362FF20/53AB4874)
    (fp_text reference D47 (at 0 -3.81) (layer F.SilkS)
      (effects (font (size 1 1) (thickness 0.15)))
    )
    (fp_text value LED (at 0 5.08) (layer F.SilkS)
      (effects (font (size 1 1) (thickness 0.15)))
    )
    (fp_line (start -3.05 -2.54) (end -2.55 -3.04) (layer F.SilkS) (width 0.15))
    (fp_line (start -3.05 3.18) (end 3.05 3.18) (layer F.SilkS) (width 0.15))
    (fp_line (start 3.05 3.18) (end 3.05 -3.04) (layer F.SilkS) (width 0.15))
    (fp_line (start 3.05 -3.04) (end -2.55 -3.04) (layer F.SilkS) (width 0.15))
    (fp_line (start -3.05 -2.54) (end -3.05 3.18) (layer F.SilkS) (width 0.15))
    (fp_circle (center 0 0) (end 2.5 0) (layer F.SilkS) (width 0.15))
    (pad 1 thru_hole circle (at -1.27 2.41) (size 1.52 1.52) (drill 1.02)
      (layers *.Cu *.Mask F.SilkS)
      (net 15 /tlcs_1-3/VIN)
    )
    (pad 2 thru_hole circle (at 1.27 2.41) (size 1.52 1.52) (drill 1.02)
      (layers *.Cu *.Mask F.SilkS)
      (net 60 N-0000071)
    )
    (pad "" thru_hole circle (at -1.27 0) (size 1.52 1.52) (drill 1.52)
      (layers *.Cu *.Mask F.SilkS)
    )
    (pad "" thru_hole circle (at 1.27 0) (size 1.52 1.52) (drill 1.52)
      (layers *.Cu *.Mask F.SilkS)
    )
  )

  (module PCV220_LEDSOCKET (layer F.Cu) (tedit 53AB4396) (tstamp 53AB473A)
    (at 177.5 144)
    (path /5362FF20/53AB486E)
    (fp_text reference D46 (at 0 -3.81) (layer F.SilkS)
      (effects (font (size 1 1) (thickness 0.15)))
    )
    (fp_text value LED (at 0 5.08) (layer F.SilkS)
      (effects (font (size 1 1) (thickness 0.15)))
    )
    (fp_line (start -3.05 -2.54) (end -2.55 -3.04) (layer F.SilkS) (width 0.15))
    (fp_line (start -3.05 3.18) (end 3.05 3.18) (layer F.SilkS) (width 0.15))
    (fp_line (start 3.05 3.18) (end 3.05 -3.04) (layer F.SilkS) (width 0.15))
    (fp_line (start 3.05 -3.04) (end -2.55 -3.04) (layer F.SilkS) (width 0.15))
    (fp_line (start -3.05 -2.54) (end -3.05 3.18) (layer F.SilkS) (width 0.15))
    (fp_circle (center 0 0) (end 2.5 0) (layer F.SilkS) (width 0.15))
    (pad 1 thru_hole circle (at -1.27 2.41) (size 1.52 1.52) (drill 1.02)
      (layers *.Cu *.Mask F.SilkS)
      (net 15 /tlcs_1-3/VIN)
    )
    (pad 2 thru_hole circle (at 1.27 2.41) (size 1.52 1.52) (drill 1.02)
      (layers *.Cu *.Mask F.SilkS)
      (net 61 N-0000072)
    )
    (pad "" thru_hole circle (at -1.27 0) (size 1.52 1.52) (drill 1.52)
      (layers *.Cu *.Mask F.SilkS)
    )
    (pad "" thru_hole circle (at 1.27 0) (size 1.52 1.52) (drill 1.52)
      (layers *.Cu *.Mask F.SilkS)
    )
  )

  (module PCV220_LEDSOCKET (layer F.Cu) (tedit 53AB4396) (tstamp 53AB472C)
    (at 177.5 137)
    (path /5362FF20/53AB4868)
    (fp_text reference D45 (at 0 -3.81) (layer F.SilkS)
      (effects (font (size 1 1) (thickness 0.15)))
    )
    (fp_text value LED (at 0 5.08) (layer F.SilkS)
      (effects (font (size 1 1) (thickness 0.15)))
    )
    (fp_line (start -3.05 -2.54) (end -2.55 -3.04) (layer F.SilkS) (width 0.15))
    (fp_line (start -3.05 3.18) (end 3.05 3.18) (layer F.SilkS) (width 0.15))
    (fp_line (start 3.05 3.18) (end 3.05 -3.04) (layer F.SilkS) (width 0.15))
    (fp_line (start 3.05 -3.04) (end -2.55 -3.04) (layer F.SilkS) (width 0.15))
    (fp_line (start -3.05 -2.54) (end -3.05 3.18) (layer F.SilkS) (width 0.15))
    (fp_circle (center 0 0) (end 2.5 0) (layer F.SilkS) (width 0.15))
    (pad 1 thru_hole circle (at -1.27 2.41) (size 1.52 1.52) (drill 1.02)
      (layers *.Cu *.Mask F.SilkS)
      (net 15 /tlcs_1-3/VIN)
    )
    (pad 2 thru_hole circle (at 1.27 2.41) (size 1.52 1.52) (drill 1.02)
      (layers *.Cu *.Mask F.SilkS)
      (net 62 N-0000073)
    )
    (pad "" thru_hole circle (at -1.27 0) (size 1.52 1.52) (drill 1.52)
      (layers *.Cu *.Mask F.SilkS)
    )
    (pad "" thru_hole circle (at 1.27 0) (size 1.52 1.52) (drill 1.52)
      (layers *.Cu *.Mask F.SilkS)
    )
  )

  (module PCV220_LEDSOCKET (layer F.Cu) (tedit 53AB4396) (tstamp 53AB471E)
    (at 177.5 126)
    (path /5362FF20/53AB4862)
    (fp_text reference D44 (at 0 -3.81) (layer F.SilkS)
      (effects (font (size 1 1) (thickness 0.15)))
    )
    (fp_text value LED (at 0 5.08) (layer F.SilkS)
      (effects (font (size 1 1) (thickness 0.15)))
    )
    (fp_line (start -3.05 -2.54) (end -2.55 -3.04) (layer F.SilkS) (width 0.15))
    (fp_line (start -3.05 3.18) (end 3.05 3.18) (layer F.SilkS) (width 0.15))
    (fp_line (start 3.05 3.18) (end 3.05 -3.04) (layer F.SilkS) (width 0.15))
    (fp_line (start 3.05 -3.04) (end -2.55 -3.04) (layer F.SilkS) (width 0.15))
    (fp_line (start -3.05 -2.54) (end -3.05 3.18) (layer F.SilkS) (width 0.15))
    (fp_circle (center 0 0) (end 2.5 0) (layer F.SilkS) (width 0.15))
    (pad 1 thru_hole circle (at -1.27 2.41) (size 1.52 1.52) (drill 1.02)
      (layers *.Cu *.Mask F.SilkS)
      (net 15 /tlcs_1-3/VIN)
    )
    (pad 2 thru_hole circle (at 1.27 2.41) (size 1.52 1.52) (drill 1.02)
      (layers *.Cu *.Mask F.SilkS)
      (net 63 N-0000074)
    )
    (pad "" thru_hole circle (at -1.27 0) (size 1.52 1.52) (drill 1.52)
      (layers *.Cu *.Mask F.SilkS)
    )
    (pad "" thru_hole circle (at 1.27 0) (size 1.52 1.52) (drill 1.52)
      (layers *.Cu *.Mask F.SilkS)
    )
  )

  (module PCV220_LEDSOCKET (layer F.Cu) (tedit 53AB4396) (tstamp 53AB4710)
    (at 177.5 119)
    (path /5362FF20/53AB485C)
    (fp_text reference D43 (at 0 -3.81) (layer F.SilkS)
      (effects (font (size 1 1) (thickness 0.15)))
    )
    (fp_text value LED (at 0 5.08) (layer F.SilkS)
      (effects (font (size 1 1) (thickness 0.15)))
    )
    (fp_line (start -3.05 -2.54) (end -2.55 -3.04) (layer F.SilkS) (width 0.15))
    (fp_line (start -3.05 3.18) (end 3.05 3.18) (layer F.SilkS) (width 0.15))
    (fp_line (start 3.05 3.18) (end 3.05 -3.04) (layer F.SilkS) (width 0.15))
    (fp_line (start 3.05 -3.04) (end -2.55 -3.04) (layer F.SilkS) (width 0.15))
    (fp_line (start -3.05 -2.54) (end -3.05 3.18) (layer F.SilkS) (width 0.15))
    (fp_circle (center 0 0) (end 2.5 0) (layer F.SilkS) (width 0.15))
    (pad 1 thru_hole circle (at -1.27 2.41) (size 1.52 1.52) (drill 1.02)
      (layers *.Cu *.Mask F.SilkS)
      (net 15 /tlcs_1-3/VIN)
    )
    (pad 2 thru_hole circle (at 1.27 2.41) (size 1.52 1.52) (drill 1.02)
      (layers *.Cu *.Mask F.SilkS)
      (net 64 N-0000075)
    )
    (pad "" thru_hole circle (at -1.27 0) (size 1.52 1.52) (drill 1.52)
      (layers *.Cu *.Mask F.SilkS)
    )
    (pad "" thru_hole circle (at 1.27 0) (size 1.52 1.52) (drill 1.52)
      (layers *.Cu *.Mask F.SilkS)
    )
  )

  (module PCV220_LEDSOCKET (layer F.Cu) (tedit 53AB4396) (tstamp 53AB4702)
    (at 177.5 108)
    (path /5362FF20/53AB4856)
    (fp_text reference D42 (at 0 -3.81) (layer F.SilkS)
      (effects (font (size 1 1) (thickness 0.15)))
    )
    (fp_text value LED (at 0 5.08) (layer F.SilkS)
      (effects (font (size 1 1) (thickness 0.15)))
    )
    (fp_line (start -3.05 -2.54) (end -2.55 -3.04) (layer F.SilkS) (width 0.15))
    (fp_line (start -3.05 3.18) (end 3.05 3.18) (layer F.SilkS) (width 0.15))
    (fp_line (start 3.05 3.18) (end 3.05 -3.04) (layer F.SilkS) (width 0.15))
    (fp_line (start 3.05 -3.04) (end -2.55 -3.04) (layer F.SilkS) (width 0.15))
    (fp_line (start -3.05 -2.54) (end -3.05 3.18) (layer F.SilkS) (width 0.15))
    (fp_circle (center 0 0) (end 2.5 0) (layer F.SilkS) (width 0.15))
    (pad 1 thru_hole circle (at -1.27 2.41) (size 1.52 1.52) (drill 1.02)
      (layers *.Cu *.Mask F.SilkS)
      (net 15 /tlcs_1-3/VIN)
    )
    (pad 2 thru_hole circle (at 1.27 2.41) (size 1.52 1.52) (drill 1.02)
      (layers *.Cu *.Mask F.SilkS)
      (net 65 N-0000076)
    )
    (pad "" thru_hole circle (at -1.27 0) (size 1.52 1.52) (drill 1.52)
      (layers *.Cu *.Mask F.SilkS)
    )
    (pad "" thru_hole circle (at 1.27 0) (size 1.52 1.52) (drill 1.52)
      (layers *.Cu *.Mask F.SilkS)
    )
  )

  (module PCV220_LEDSOCKET (layer F.Cu) (tedit 53AB4396) (tstamp 53AB46F4)
    (at 177.5 162)
    (path /5362FF20/53AB487A)
    (fp_text reference D48 (at 0 -3.81) (layer F.SilkS)
      (effects (font (size 1 1) (thickness 0.15)))
    )
    (fp_text value LED (at 0 5.08) (layer F.SilkS)
      (effects (font (size 1 1) (thickness 0.15)))
    )
    (fp_line (start -3.05 -2.54) (end -2.55 -3.04) (layer F.SilkS) (width 0.15))
    (fp_line (start -3.05 3.18) (end 3.05 3.18) (layer F.SilkS) (width 0.15))
    (fp_line (start 3.05 3.18) (end 3.05 -3.04) (layer F.SilkS) (width 0.15))
    (fp_line (start 3.05 -3.04) (end -2.55 -3.04) (layer F.SilkS) (width 0.15))
    (fp_line (start -3.05 -2.54) (end -3.05 3.18) (layer F.SilkS) (width 0.15))
    (fp_circle (center 0 0) (end 2.5 0) (layer F.SilkS) (width 0.15))
    (pad 1 thru_hole circle (at -1.27 2.41) (size 1.52 1.52) (drill 1.02)
      (layers *.Cu *.Mask F.SilkS)
      (net 15 /tlcs_1-3/VIN)
    )
    (pad 2 thru_hole circle (at 1.27 2.41) (size 1.52 1.52) (drill 1.02)
      (layers *.Cu *.Mask F.SilkS)
      (net 29 N-0000042)
    )
    (pad "" thru_hole circle (at -1.27 0) (size 1.52 1.52) (drill 1.52)
      (layers *.Cu *.Mask F.SilkS)
    )
    (pad "" thru_hole circle (at 1.27 0) (size 1.52 1.52) (drill 1.52)
      (layers *.Cu *.Mask F.SilkS)
    )
  )

  (module PCV220_LEDSOCKET (layer F.Cu) (tedit 53AB4396) (tstamp 53AB46E6)
    (at 141.5 162)
    (path /5362FF20/53AB484A)
    (fp_text reference D40 (at 0 -3.81) (layer F.SilkS)
      (effects (font (size 1 1) (thickness 0.15)))
    )
    (fp_text value LED (at 0 5.08) (layer F.SilkS)
      (effects (font (size 1 1) (thickness 0.15)))
    )
    (fp_line (start -3.05 -2.54) (end -2.55 -3.04) (layer F.SilkS) (width 0.15))
    (fp_line (start -3.05 3.18) (end 3.05 3.18) (layer F.SilkS) (width 0.15))
    (fp_line (start 3.05 3.18) (end 3.05 -3.04) (layer F.SilkS) (width 0.15))
    (fp_line (start 3.05 -3.04) (end -2.55 -3.04) (layer F.SilkS) (width 0.15))
    (fp_line (start -3.05 -2.54) (end -3.05 3.18) (layer F.SilkS) (width 0.15))
    (fp_circle (center 0 0) (end 2.5 0) (layer F.SilkS) (width 0.15))
    (pad 1 thru_hole circle (at -1.27 2.41) (size 1.52 1.52) (drill 1.02)
      (layers *.Cu *.Mask F.SilkS)
      (net 15 /tlcs_1-3/VIN)
    )
    (pad 2 thru_hole circle (at 1.27 2.41) (size 1.52 1.52) (drill 1.02)
      (layers *.Cu *.Mask F.SilkS)
      (net 38 N-0000050)
    )
    (pad "" thru_hole circle (at -1.27 0) (size 1.52 1.52) (drill 1.52)
      (layers *.Cu *.Mask F.SilkS)
    )
    (pad "" thru_hole circle (at 1.27 0) (size 1.52 1.52) (drill 1.52)
      (layers *.Cu *.Mask F.SilkS)
    )
  )

  (module PCV220_LEDSOCKET (layer F.Cu) (tedit 53AB4396) (tstamp 53AB46D8)
    (at 141.5 155)
    (path /5362FF20/53AB4844)
    (fp_text reference D39 (at 0 -3.81) (layer F.SilkS)
      (effects (font (size 1 1) (thickness 0.15)))
    )
    (fp_text value LED (at 0 5.08) (layer F.SilkS)
      (effects (font (size 1 1) (thickness 0.15)))
    )
    (fp_line (start -3.05 -2.54) (end -2.55 -3.04) (layer F.SilkS) (width 0.15))
    (fp_line (start -3.05 3.18) (end 3.05 3.18) (layer F.SilkS) (width 0.15))
    (fp_line (start 3.05 3.18) (end 3.05 -3.04) (layer F.SilkS) (width 0.15))
    (fp_line (start 3.05 -3.04) (end -2.55 -3.04) (layer F.SilkS) (width 0.15))
    (fp_line (start -3.05 -2.54) (end -3.05 3.18) (layer F.SilkS) (width 0.15))
    (fp_circle (center 0 0) (end 2.5 0) (layer F.SilkS) (width 0.15))
    (pad 1 thru_hole circle (at -1.27 2.41) (size 1.52 1.52) (drill 1.02)
      (layers *.Cu *.Mask F.SilkS)
      (net 15 /tlcs_1-3/VIN)
    )
    (pad 2 thru_hole circle (at 1.27 2.41) (size 1.52 1.52) (drill 1.02)
      (layers *.Cu *.Mask F.SilkS)
      (net 36 N-0000049)
    )
    (pad "" thru_hole circle (at -1.27 0) (size 1.52 1.52) (drill 1.52)
      (layers *.Cu *.Mask F.SilkS)
    )
    (pad "" thru_hole circle (at 1.27 0) (size 1.52 1.52) (drill 1.52)
      (layers *.Cu *.Mask F.SilkS)
    )
  )

  (module PCV220_LEDSOCKET (layer F.Cu) (tedit 53AB4396) (tstamp 53AB46CA)
    (at 141.5 144)
    (path /5362FF20/53AB483E)
    (fp_text reference D38 (at 0 -3.81) (layer F.SilkS)
      (effects (font (size 1 1) (thickness 0.15)))
    )
    (fp_text value LED (at 0 5.08) (layer F.SilkS)
      (effects (font (size 1 1) (thickness 0.15)))
    )
    (fp_line (start -3.05 -2.54) (end -2.55 -3.04) (layer F.SilkS) (width 0.15))
    (fp_line (start -3.05 3.18) (end 3.05 3.18) (layer F.SilkS) (width 0.15))
    (fp_line (start 3.05 3.18) (end 3.05 -3.04) (layer F.SilkS) (width 0.15))
    (fp_line (start 3.05 -3.04) (end -2.55 -3.04) (layer F.SilkS) (width 0.15))
    (fp_line (start -3.05 -2.54) (end -3.05 3.18) (layer F.SilkS) (width 0.15))
    (fp_circle (center 0 0) (end 2.5 0) (layer F.SilkS) (width 0.15))
    (pad 1 thru_hole circle (at -1.27 2.41) (size 1.52 1.52) (drill 1.02)
      (layers *.Cu *.Mask F.SilkS)
      (net 15 /tlcs_1-3/VIN)
    )
    (pad 2 thru_hole circle (at 1.27 2.41) (size 1.52 1.52) (drill 1.02)
      (layers *.Cu *.Mask F.SilkS)
      (net 35 N-0000048)
    )
    (pad "" thru_hole circle (at -1.27 0) (size 1.52 1.52) (drill 1.52)
      (layers *.Cu *.Mask F.SilkS)
    )
    (pad "" thru_hole circle (at 1.27 0) (size 1.52 1.52) (drill 1.52)
      (layers *.Cu *.Mask F.SilkS)
    )
  )

  (module PCV220_LEDSOCKET (layer F.Cu) (tedit 53AB4396) (tstamp 53AB46BC)
    (at 141.5 137)
    (path /5362FF20/53AB4838)
    (fp_text reference D37 (at 0 -3.81) (layer F.SilkS)
      (effects (font (size 1 1) (thickness 0.15)))
    )
    (fp_text value LED (at 0 5.08) (layer F.SilkS)
      (effects (font (size 1 1) (thickness 0.15)))
    )
    (fp_line (start -3.05 -2.54) (end -2.55 -3.04) (layer F.SilkS) (width 0.15))
    (fp_line (start -3.05 3.18) (end 3.05 3.18) (layer F.SilkS) (width 0.15))
    (fp_line (start 3.05 3.18) (end 3.05 -3.04) (layer F.SilkS) (width 0.15))
    (fp_line (start 3.05 -3.04) (end -2.55 -3.04) (layer F.SilkS) (width 0.15))
    (fp_line (start -3.05 -2.54) (end -3.05 3.18) (layer F.SilkS) (width 0.15))
    (fp_circle (center 0 0) (end 2.5 0) (layer F.SilkS) (width 0.15))
    (pad 1 thru_hole circle (at -1.27 2.41) (size 1.52 1.52) (drill 1.02)
      (layers *.Cu *.Mask F.SilkS)
      (net 15 /tlcs_1-3/VIN)
    )
    (pad 2 thru_hole circle (at 1.27 2.41) (size 1.52 1.52) (drill 1.02)
      (layers *.Cu *.Mask F.SilkS)
      (net 34 N-0000047)
    )
    (pad "" thru_hole circle (at -1.27 0) (size 1.52 1.52) (drill 1.52)
      (layers *.Cu *.Mask F.SilkS)
    )
    (pad "" thru_hole circle (at 1.27 0) (size 1.52 1.52) (drill 1.52)
      (layers *.Cu *.Mask F.SilkS)
    )
  )

  (module PCV220_LEDSOCKET (layer F.Cu) (tedit 53AB4396) (tstamp 53AB46AE)
    (at 141.5 126)
    (path /5362FF20/53AB4832)
    (fp_text reference D36 (at 0 -3.81) (layer F.SilkS)
      (effects (font (size 1 1) (thickness 0.15)))
    )
    (fp_text value LED (at 0 5.08) (layer F.SilkS)
      (effects (font (size 1 1) (thickness 0.15)))
    )
    (fp_line (start -3.05 -2.54) (end -2.55 -3.04) (layer F.SilkS) (width 0.15))
    (fp_line (start -3.05 3.18) (end 3.05 3.18) (layer F.SilkS) (width 0.15))
    (fp_line (start 3.05 3.18) (end 3.05 -3.04) (layer F.SilkS) (width 0.15))
    (fp_line (start 3.05 -3.04) (end -2.55 -3.04) (layer F.SilkS) (width 0.15))
    (fp_line (start -3.05 -2.54) (end -3.05 3.18) (layer F.SilkS) (width 0.15))
    (fp_circle (center 0 0) (end 2.5 0) (layer F.SilkS) (width 0.15))
    (pad 1 thru_hole circle (at -1.27 2.41) (size 1.52 1.52) (drill 1.02)
      (layers *.Cu *.Mask F.SilkS)
      (net 15 /tlcs_1-3/VIN)
    )
    (pad 2 thru_hole circle (at 1.27 2.41) (size 1.52 1.52) (drill 1.02)
      (layers *.Cu *.Mask F.SilkS)
      (net 33 N-0000046)
    )
    (pad "" thru_hole circle (at -1.27 0) (size 1.52 1.52) (drill 1.52)
      (layers *.Cu *.Mask F.SilkS)
    )
    (pad "" thru_hole circle (at 1.27 0) (size 1.52 1.52) (drill 1.52)
      (layers *.Cu *.Mask F.SilkS)
    )
  )

  (module PCV220_LEDSOCKET (layer F.Cu) (tedit 53AB4396) (tstamp 53AB46A0)
    (at 177.5 101)
    (path /5362FF20/53AB4850)
    (fp_text reference D41 (at 0 -3.81) (layer F.SilkS)
      (effects (font (size 1 1) (thickness 0.15)))
    )
    (fp_text value LED (at 0 5.08) (layer F.SilkS)
      (effects (font (size 1 1) (thickness 0.15)))
    )
    (fp_line (start -3.05 -2.54) (end -2.55 -3.04) (layer F.SilkS) (width 0.15))
    (fp_line (start -3.05 3.18) (end 3.05 3.18) (layer F.SilkS) (width 0.15))
    (fp_line (start 3.05 3.18) (end 3.05 -3.04) (layer F.SilkS) (width 0.15))
    (fp_line (start 3.05 -3.04) (end -2.55 -3.04) (layer F.SilkS) (width 0.15))
    (fp_line (start -3.05 -2.54) (end -3.05 3.18) (layer F.SilkS) (width 0.15))
    (fp_circle (center 0 0) (end 2.5 0) (layer F.SilkS) (width 0.15))
    (pad 1 thru_hole circle (at -1.27 2.41) (size 1.52 1.52) (drill 1.02)
      (layers *.Cu *.Mask F.SilkS)
      (net 15 /tlcs_1-3/VIN)
    )
    (pad 2 thru_hole circle (at 1.27 2.41) (size 1.52 1.52) (drill 1.02)
      (layers *.Cu *.Mask F.SilkS)
      (net 59 N-0000070)
    )
    (pad "" thru_hole circle (at -1.27 0) (size 1.52 1.52) (drill 1.52)
      (layers *.Cu *.Mask F.SilkS)
    )
    (pad "" thru_hole circle (at 1.27 0) (size 1.52 1.52) (drill 1.52)
      (layers *.Cu *.Mask F.SilkS)
    )
  )

  (module PCV220_LEDSOCKET (layer F.Cu) (tedit 53AB4396) (tstamp 53AB4692)
    (at 105.5 108)
    (path /5362FF20/53AB47EE)
    (fp_text reference D26 (at 0 -3.81) (layer F.SilkS)
      (effects (font (size 1 1) (thickness 0.15)))
    )
    (fp_text value LED (at 0 5.08) (layer F.SilkS)
      (effects (font (size 1 1) (thickness 0.15)))
    )
    (fp_line (start -3.05 -2.54) (end -2.55 -3.04) (layer F.SilkS) (width 0.15))
    (fp_line (start -3.05 3.18) (end 3.05 3.18) (layer F.SilkS) (width 0.15))
    (fp_line (start 3.05 3.18) (end 3.05 -3.04) (layer F.SilkS) (width 0.15))
    (fp_line (start 3.05 -3.04) (end -2.55 -3.04) (layer F.SilkS) (width 0.15))
    (fp_line (start -3.05 -2.54) (end -3.05 3.18) (layer F.SilkS) (width 0.15))
    (fp_circle (center 0 0) (end 2.5 0) (layer F.SilkS) (width 0.15))
    (pad 1 thru_hole circle (at -1.27 2.41) (size 1.52 1.52) (drill 1.02)
      (layers *.Cu *.Mask F.SilkS)
      (net 15 /tlcs_1-3/VIN)
    )
    (pad 2 thru_hole circle (at 1.27 2.41) (size 1.52 1.52) (drill 1.02)
      (layers *.Cu *.Mask F.SilkS)
      (net 57 N-0000068)
    )
    (pad "" thru_hole circle (at -1.27 0) (size 1.52 1.52) (drill 1.52)
      (layers *.Cu *.Mask F.SilkS)
    )
    (pad "" thru_hole circle (at 1.27 0) (size 1.52 1.52) (drill 1.52)
      (layers *.Cu *.Mask F.SilkS)
    )
  )

  (module PCV220_LEDSOCKET (layer F.Cu) (tedit 53AB4396) (tstamp 53AB4684)
    (at 105.5 119)
    (path /5362FF20/53AB47F4)
    (fp_text reference D27 (at 0 -3.81) (layer F.SilkS)
      (effects (font (size 1 1) (thickness 0.15)))
    )
    (fp_text value LED (at 0 5.08) (layer F.SilkS)
      (effects (font (size 1 1) (thickness 0.15)))
    )
    (fp_line (start -3.05 -2.54) (end -2.55 -3.04) (layer F.SilkS) (width 0.15))
    (fp_line (start -3.05 3.18) (end 3.05 3.18) (layer F.SilkS) (width 0.15))
    (fp_line (start 3.05 3.18) (end 3.05 -3.04) (layer F.SilkS) (width 0.15))
    (fp_line (start 3.05 -3.04) (end -2.55 -3.04) (layer F.SilkS) (width 0.15))
    (fp_line (start -3.05 -2.54) (end -3.05 3.18) (layer F.SilkS) (width 0.15))
    (fp_circle (center 0 0) (end 2.5 0) (layer F.SilkS) (width 0.15))
    (pad 1 thru_hole circle (at -1.27 2.41) (size 1.52 1.52) (drill 1.02)
      (layers *.Cu *.Mask F.SilkS)
      (net 15 /tlcs_1-3/VIN)
    )
    (pad 2 thru_hole circle (at 1.27 2.41) (size 1.52 1.52) (drill 1.02)
      (layers *.Cu *.Mask F.SilkS)
      (net 56 N-0000067)
    )
    (pad "" thru_hole circle (at -1.27 0) (size 1.52 1.52) (drill 1.52)
      (layers *.Cu *.Mask F.SilkS)
    )
    (pad "" thru_hole circle (at 1.27 0) (size 1.52 1.52) (drill 1.52)
      (layers *.Cu *.Mask F.SilkS)
    )
  )

  (module PCV220_LEDSOCKET (layer F.Cu) (tedit 53AB4396) (tstamp 53AB4676)
    (at 105.5 126)
    (path /5362FF20/53AB47FA)
    (fp_text reference D28 (at 0 -3.81) (layer F.SilkS)
      (effects (font (size 1 1) (thickness 0.15)))
    )
    (fp_text value LED (at 0 5.08) (layer F.SilkS)
      (effects (font (size 1 1) (thickness 0.15)))
    )
    (fp_line (start -3.05 -2.54) (end -2.55 -3.04) (layer F.SilkS) (width 0.15))
    (fp_line (start -3.05 3.18) (end 3.05 3.18) (layer F.SilkS) (width 0.15))
    (fp_line (start 3.05 3.18) (end 3.05 -3.04) (layer F.SilkS) (width 0.15))
    (fp_line (start 3.05 -3.04) (end -2.55 -3.04) (layer F.SilkS) (width 0.15))
    (fp_line (start -3.05 -2.54) (end -3.05 3.18) (layer F.SilkS) (width 0.15))
    (fp_circle (center 0 0) (end 2.5 0) (layer F.SilkS) (width 0.15))
    (pad 1 thru_hole circle (at -1.27 2.41) (size 1.52 1.52) (drill 1.02)
      (layers *.Cu *.Mask F.SilkS)
      (net 15 /tlcs_1-3/VIN)
    )
    (pad 2 thru_hole circle (at 1.27 2.41) (size 1.52 1.52) (drill 1.02)
      (layers *.Cu *.Mask F.SilkS)
      (net 55 N-0000066)
    )
    (pad "" thru_hole circle (at -1.27 0) (size 1.52 1.52) (drill 1.52)
      (layers *.Cu *.Mask F.SilkS)
    )
    (pad "" thru_hole circle (at 1.27 0) (size 1.52 1.52) (drill 1.52)
      (layers *.Cu *.Mask F.SilkS)
    )
  )

  (module PCV220_LEDSOCKET (layer F.Cu) (tedit 53AB4396) (tstamp 53AB4668)
    (at 105.5 137)
    (path /5362FF20/53AB4800)
    (fp_text reference D29 (at 0 -3.81) (layer F.SilkS)
      (effects (font (size 1 1) (thickness 0.15)))
    )
    (fp_text value LED (at 0 5.08) (layer F.SilkS)
      (effects (font (size 1 1) (thickness 0.15)))
    )
    (fp_line (start -3.05 -2.54) (end -2.55 -3.04) (layer F.SilkS) (width 0.15))
    (fp_line (start -3.05 3.18) (end 3.05 3.18) (layer F.SilkS) (width 0.15))
    (fp_line (start 3.05 3.18) (end 3.05 -3.04) (layer F.SilkS) (width 0.15))
    (fp_line (start 3.05 -3.04) (end -2.55 -3.04) (layer F.SilkS) (width 0.15))
    (fp_line (start -3.05 -2.54) (end -3.05 3.18) (layer F.SilkS) (width 0.15))
    (fp_circle (center 0 0) (end 2.5 0) (layer F.SilkS) (width 0.15))
    (pad 1 thru_hole circle (at -1.27 2.41) (size 1.52 1.52) (drill 1.02)
      (layers *.Cu *.Mask F.SilkS)
      (net 15 /tlcs_1-3/VIN)
    )
    (pad 2 thru_hole circle (at 1.27 2.41) (size 1.52 1.52) (drill 1.02)
      (layers *.Cu *.Mask F.SilkS)
      (net 54 N-0000065)
    )
    (pad "" thru_hole circle (at -1.27 0) (size 1.52 1.52) (drill 1.52)
      (layers *.Cu *.Mask F.SilkS)
    )
    (pad "" thru_hole circle (at 1.27 0) (size 1.52 1.52) (drill 1.52)
      (layers *.Cu *.Mask F.SilkS)
    )
  )

  (module PCV220_LEDSOCKET (layer F.Cu) (tedit 53AB4396) (tstamp 53AB465A)
    (at 105.5 144)
    (path /5362FF20/53AB4806)
    (fp_text reference D30 (at 0 -3.81) (layer F.SilkS)
      (effects (font (size 1 1) (thickness 0.15)))
    )
    (fp_text value LED (at 0 5.08) (layer F.SilkS)
      (effects (font (size 1 1) (thickness 0.15)))
    )
    (fp_line (start -3.05 -2.54) (end -2.55 -3.04) (layer F.SilkS) (width 0.15))
    (fp_line (start -3.05 3.18) (end 3.05 3.18) (layer F.SilkS) (width 0.15))
    (fp_line (start 3.05 3.18) (end 3.05 -3.04) (layer F.SilkS) (width 0.15))
    (fp_line (start 3.05 -3.04) (end -2.55 -3.04) (layer F.SilkS) (width 0.15))
    (fp_line (start -3.05 -2.54) (end -3.05 3.18) (layer F.SilkS) (width 0.15))
    (fp_circle (center 0 0) (end 2.5 0) (layer F.SilkS) (width 0.15))
    (pad 1 thru_hole circle (at -1.27 2.41) (size 1.52 1.52) (drill 1.02)
      (layers *.Cu *.Mask F.SilkS)
      (net 15 /tlcs_1-3/VIN)
    )
    (pad 2 thru_hole circle (at 1.27 2.41) (size 1.52 1.52) (drill 1.02)
      (layers *.Cu *.Mask F.SilkS)
      (net 53 N-0000064)
    )
    (pad "" thru_hole circle (at -1.27 0) (size 1.52 1.52) (drill 1.52)
      (layers *.Cu *.Mask F.SilkS)
    )
    (pad "" thru_hole circle (at 1.27 0) (size 1.52 1.52) (drill 1.52)
      (layers *.Cu *.Mask F.SilkS)
    )
  )

  (module PCV220_LEDSOCKET (layer F.Cu) (tedit 53AB4396) (tstamp 53AB464C)
    (at 105.5 155)
    (path /5362FF20/53AB480C)
    (fp_text reference D31 (at 0 -3.81) (layer F.SilkS)
      (effects (font (size 1 1) (thickness 0.15)))
    )
    (fp_text value LED (at 0 5.08) (layer F.SilkS)
      (effects (font (size 1 1) (thickness 0.15)))
    )
    (fp_line (start -3.05 -2.54) (end -2.55 -3.04) (layer F.SilkS) (width 0.15))
    (fp_line (start -3.05 3.18) (end 3.05 3.18) (layer F.SilkS) (width 0.15))
    (fp_line (start 3.05 3.18) (end 3.05 -3.04) (layer F.SilkS) (width 0.15))
    (fp_line (start 3.05 -3.04) (end -2.55 -3.04) (layer F.SilkS) (width 0.15))
    (fp_line (start -3.05 -2.54) (end -3.05 3.18) (layer F.SilkS) (width 0.15))
    (fp_circle (center 0 0) (end 2.5 0) (layer F.SilkS) (width 0.15))
    (pad 1 thru_hole circle (at -1.27 2.41) (size 1.52 1.52) (drill 1.02)
      (layers *.Cu *.Mask F.SilkS)
      (net 15 /tlcs_1-3/VIN)
    )
    (pad 2 thru_hole circle (at 1.27 2.41) (size 1.52 1.52) (drill 1.02)
      (layers *.Cu *.Mask F.SilkS)
      (net 52 N-0000063)
    )
    (pad "" thru_hole circle (at -1.27 0) (size 1.52 1.52) (drill 1.52)
      (layers *.Cu *.Mask F.SilkS)
    )
    (pad "" thru_hole circle (at 1.27 0) (size 1.52 1.52) (drill 1.52)
      (layers *.Cu *.Mask F.SilkS)
    )
  )

  (module PCV220_LEDSOCKET (layer F.Cu) (tedit 53AB4396) (tstamp 53AB463E)
    (at 105.5 162)
    (path /5362FF20/53AB4812)
    (fp_text reference D32 (at 0 -3.81) (layer F.SilkS)
      (effects (font (size 1 1) (thickness 0.15)))
    )
    (fp_text value LED (at 0 5.08) (layer F.SilkS)
      (effects (font (size 1 1) (thickness 0.15)))
    )
    (fp_line (start -3.05 -2.54) (end -2.55 -3.04) (layer F.SilkS) (width 0.15))
    (fp_line (start -3.05 3.18) (end 3.05 3.18) (layer F.SilkS) (width 0.15))
    (fp_line (start 3.05 3.18) (end 3.05 -3.04) (layer F.SilkS) (width 0.15))
    (fp_line (start 3.05 -3.04) (end -2.55 -3.04) (layer F.SilkS) (width 0.15))
    (fp_line (start -3.05 -2.54) (end -3.05 3.18) (layer F.SilkS) (width 0.15))
    (fp_circle (center 0 0) (end 2.5 0) (layer F.SilkS) (width 0.15))
    (pad 1 thru_hole circle (at -1.27 2.41) (size 1.52 1.52) (drill 1.02)
      (layers *.Cu *.Mask F.SilkS)
      (net 15 /tlcs_1-3/VIN)
    )
    (pad 2 thru_hole circle (at 1.27 2.41) (size 1.52 1.52) (drill 1.02)
      (layers *.Cu *.Mask F.SilkS)
      (net 51 N-0000062)
    )
    (pad "" thru_hole circle (at -1.27 0) (size 1.52 1.52) (drill 1.52)
      (layers *.Cu *.Mask F.SilkS)
    )
    (pad "" thru_hole circle (at 1.27 0) (size 1.52 1.52) (drill 1.52)
      (layers *.Cu *.Mask F.SilkS)
    )
  )

  (module PCV220_LEDSOCKET (layer F.Cu) (tedit 53AB4396) (tstamp 53AB4630)
    (at 141.5 101)
    (path /5362FF20/53AB4820)
    (fp_text reference D33 (at 0 -3.81) (layer F.SilkS)
      (effects (font (size 1 1) (thickness 0.15)))
    )
    (fp_text value LED (at 0 5.08) (layer F.SilkS)
      (effects (font (size 1 1) (thickness 0.15)))
    )
    (fp_line (start -3.05 -2.54) (end -2.55 -3.04) (layer F.SilkS) (width 0.15))
    (fp_line (start -3.05 3.18) (end 3.05 3.18) (layer F.SilkS) (width 0.15))
    (fp_line (start 3.05 3.18) (end 3.05 -3.04) (layer F.SilkS) (width 0.15))
    (fp_line (start 3.05 -3.04) (end -2.55 -3.04) (layer F.SilkS) (width 0.15))
    (fp_line (start -3.05 -2.54) (end -3.05 3.18) (layer F.SilkS) (width 0.15))
    (fp_circle (center 0 0) (end 2.5 0) (layer F.SilkS) (width 0.15))
    (pad 1 thru_hole circle (at -1.27 2.41) (size 1.52 1.52) (drill 1.02)
      (layers *.Cu *.Mask F.SilkS)
      (net 15 /tlcs_1-3/VIN)
    )
    (pad 2 thru_hole circle (at 1.27 2.41) (size 1.52 1.52) (drill 1.02)
      (layers *.Cu *.Mask F.SilkS)
      (net 30 N-0000043)
    )
    (pad "" thru_hole circle (at -1.27 0) (size 1.52 1.52) (drill 1.52)
      (layers *.Cu *.Mask F.SilkS)
    )
    (pad "" thru_hole circle (at 1.27 0) (size 1.52 1.52) (drill 1.52)
      (layers *.Cu *.Mask F.SilkS)
    )
  )

  (module PCV220_LEDSOCKET (layer F.Cu) (tedit 53AB4396) (tstamp 53AB4622)
    (at 141.5 108)
    (path /5362FF20/53AB4826)
    (fp_text reference D34 (at 0 -3.81) (layer F.SilkS)
      (effects (font (size 1 1) (thickness 0.15)))
    )
    (fp_text value LED (at 0 5.08) (layer F.SilkS)
      (effects (font (size 1 1) (thickness 0.15)))
    )
    (fp_line (start -3.05 -2.54) (end -2.55 -3.04) (layer F.SilkS) (width 0.15))
    (fp_line (start -3.05 3.18) (end 3.05 3.18) (layer F.SilkS) (width 0.15))
    (fp_line (start 3.05 3.18) (end 3.05 -3.04) (layer F.SilkS) (width 0.15))
    (fp_line (start 3.05 -3.04) (end -2.55 -3.04) (layer F.SilkS) (width 0.15))
    (fp_line (start -3.05 -2.54) (end -3.05 3.18) (layer F.SilkS) (width 0.15))
    (fp_circle (center 0 0) (end 2.5 0) (layer F.SilkS) (width 0.15))
    (pad 1 thru_hole circle (at -1.27 2.41) (size 1.52 1.52) (drill 1.02)
      (layers *.Cu *.Mask F.SilkS)
      (net 15 /tlcs_1-3/VIN)
    )
    (pad 2 thru_hole circle (at 1.27 2.41) (size 1.52 1.52) (drill 1.02)
      (layers *.Cu *.Mask F.SilkS)
      (net 31 N-0000044)
    )
    (pad "" thru_hole circle (at -1.27 0) (size 1.52 1.52) (drill 1.52)
      (layers *.Cu *.Mask F.SilkS)
    )
    (pad "" thru_hole circle (at 1.27 0) (size 1.52 1.52) (drill 1.52)
      (layers *.Cu *.Mask F.SilkS)
    )
  )

  (module PCV220_LEDSOCKET (layer F.Cu) (tedit 53AB4396) (tstamp 53AB4614)
    (at 141.5 119)
    (path /5362FF20/53AB482C)
    (fp_text reference D35 (at 0 -3.81) (layer F.SilkS)
      (effects (font (size 1 1) (thickness 0.15)))
    )
    (fp_text value LED (at 0 5.08) (layer F.SilkS)
      (effects (font (size 1 1) (thickness 0.15)))
    )
    (fp_line (start -3.05 -2.54) (end -2.55 -3.04) (layer F.SilkS) (width 0.15))
    (fp_line (start -3.05 3.18) (end 3.05 3.18) (layer F.SilkS) (width 0.15))
    (fp_line (start 3.05 3.18) (end 3.05 -3.04) (layer F.SilkS) (width 0.15))
    (fp_line (start 3.05 -3.04) (end -2.55 -3.04) (layer F.SilkS) (width 0.15))
    (fp_line (start -3.05 -2.54) (end -3.05 3.18) (layer F.SilkS) (width 0.15))
    (fp_circle (center 0 0) (end 2.5 0) (layer F.SilkS) (width 0.15))
    (pad 1 thru_hole circle (at -1.27 2.41) (size 1.52 1.52) (drill 1.02)
      (layers *.Cu *.Mask F.SilkS)
      (net 15 /tlcs_1-3/VIN)
    )
    (pad 2 thru_hole circle (at 1.27 2.41) (size 1.52 1.52) (drill 1.02)
      (layers *.Cu *.Mask F.SilkS)
      (net 32 N-0000045)
    )
    (pad "" thru_hole circle (at -1.27 0) (size 1.52 1.52) (drill 1.52)
      (layers *.Cu *.Mask F.SilkS)
    )
    (pad "" thru_hole circle (at 1.27 0) (size 1.52 1.52) (drill 1.52)
      (layers *.Cu *.Mask F.SilkS)
    )
  )

  (module PCV220_LEDSOCKET (layer F.Cu) (tedit 53AB4396) (tstamp 53AC7AFC)
    (at 105.5 101)
    (path /5362FF20/53AB47E8)
    (fp_text reference D25 (at 0 -3.81) (layer F.SilkS)
      (effects (font (size 1 1) (thickness 0.15)))
    )
    (fp_text value LED (at 0 5.08) (layer F.SilkS)
      (effects (font (size 1 1) (thickness 0.15)))
    )
    (fp_line (start -3.05 -2.54) (end -2.55 -3.04) (layer F.SilkS) (width 0.15))
    (fp_line (start -3.05 3.18) (end 3.05 3.18) (layer F.SilkS) (width 0.15))
    (fp_line (start 3.05 3.18) (end 3.05 -3.04) (layer F.SilkS) (width 0.15))
    (fp_line (start 3.05 -3.04) (end -2.55 -3.04) (layer F.SilkS) (width 0.15))
    (fp_line (start -3.05 -2.54) (end -3.05 3.18) (layer F.SilkS) (width 0.15))
    (fp_circle (center 0 0) (end 2.5 0) (layer F.SilkS) (width 0.15))
    (pad 1 thru_hole circle (at -1.27 2.41) (size 1.52 1.52) (drill 1.02)
      (layers *.Cu *.Mask F.SilkS)
      (net 15 /tlcs_1-3/VIN)
    )
    (pad 2 thru_hole circle (at 1.27 2.41) (size 1.52 1.52) (drill 1.02)
      (layers *.Cu *.Mask F.SilkS)
      (net 58 N-0000069)
    )
    (pad "" thru_hole circle (at -1.27 0) (size 1.52 1.52) (drill 1.52)
      (layers *.Cu *.Mask F.SilkS)
    )
    (pad "" thru_hole circle (at 1.27 0) (size 1.52 1.52) (drill 1.52)
      (layers *.Cu *.Mask F.SilkS)
    )
  )

  (module SM0805 (layer B.Cu) (tedit 5091495C) (tstamp 53AB45F8)
    (at 114.5 127)
    (path /5362FF20/53630972)
    (attr smd)
    (fp_text reference C6 (at 0 0.3175) (layer B.SilkS)
      (effects (font (size 0.50038 0.50038) (thickness 0.10922)) (justify mirror))
    )
    (fp_text value "0.1 uF" (at 0 -0.381) (layer B.SilkS)
      (effects (font (size 0.50038 0.50038) (thickness 0.10922)) (justify mirror))
    )
    (fp_circle (center -1.651 -0.762) (end -1.651 -0.635) (layer B.SilkS) (width 0.09906))
    (fp_line (start -0.508 -0.762) (end -1.524 -0.762) (layer B.SilkS) (width 0.09906))
    (fp_line (start -1.524 -0.762) (end -1.524 0.762) (layer B.SilkS) (width 0.09906))
    (fp_line (start -1.524 0.762) (end -0.508 0.762) (layer B.SilkS) (width 0.09906))
    (fp_line (start 0.508 0.762) (end 1.524 0.762) (layer B.SilkS) (width 0.09906))
    (fp_line (start 1.524 0.762) (end 1.524 -0.762) (layer B.SilkS) (width 0.09906))
    (fp_line (start 1.524 -0.762) (end 0.508 -0.762) (layer B.SilkS) (width 0.09906))
    (pad 1 smd rect (at -0.9525 0) (size 0.889 1.397)
      (layers B.Cu B.Paste B.Mask)
      (net 14 /tlcs_1-3/VCC)
    )
    (pad 2 smd rect (at 0.9525 0) (size 0.889 1.397)
      (layers B.Cu B.Paste B.Mask)
      (net 17 GND)
    )
    (model smd/chip_cms.wrl
      (at (xyz 0 0 0))
      (scale (xyz 0.1 0.1 0.1))
      (rotate (xyz 0 0 0))
    )
  )

  (module SM0805 (layer B.Cu) (tedit 5091495C) (tstamp 53AB45EB)
    (at 114.5 125 180)
    (path /5362FF20/53630971)
    (attr smd)
    (fp_text reference R3 (at 0 0.3175 180) (layer B.SilkS)
      (effects (font (size 0.50038 0.50038) (thickness 0.10922)) (justify mirror))
    )
    (fp_text value 2.2K (at 0 -0.381 180) (layer B.SilkS)
      (effects (font (size 0.50038 0.50038) (thickness 0.10922)) (justify mirror))
    )
    (fp_circle (center -1.651 -0.762) (end -1.651 -0.635) (layer B.SilkS) (width 0.09906))
    (fp_line (start -0.508 -0.762) (end -1.524 -0.762) (layer B.SilkS) (width 0.09906))
    (fp_line (start -1.524 -0.762) (end -1.524 0.762) (layer B.SilkS) (width 0.09906))
    (fp_line (start -1.524 0.762) (end -0.508 0.762) (layer B.SilkS) (width 0.09906))
    (fp_line (start 0.508 0.762) (end 1.524 0.762) (layer B.SilkS) (width 0.09906))
    (fp_line (start 1.524 0.762) (end 1.524 -0.762) (layer B.SilkS) (width 0.09906))
    (fp_line (start 1.524 -0.762) (end 0.508 -0.762) (layer B.SilkS) (width 0.09906))
    (pad 1 smd rect (at -0.9525 0 180) (size 0.889 1.397)
      (layers B.Cu B.Paste B.Mask)
      (net 17 GND)
    )
    (pad 2 smd rect (at 0.9525 0 180) (size 0.889 1.397)
      (layers B.Cu B.Paste B.Mask)
      (net 75 N-0000086)
    )
    (model smd/chip_cms.wrl
      (at (xyz 0 0 0))
      (scale (xyz 0.1 0.1 0.1))
      (rotate (xyz 0 0 0))
    )
  )

  (module SM0805 (layer B.Cu) (tedit 5091495C) (tstamp 53AB45DE)
    (at 150.5 127)
    (path /5362FF20/53AA0807)
    (attr smd)
    (fp_text reference C7 (at 0 0.3175) (layer B.SilkS)
      (effects (font (size 0.50038 0.50038) (thickness 0.10922)) (justify mirror))
    )
    (fp_text value "0.1 uF" (at 0 -0.381) (layer B.SilkS)
      (effects (font (size 0.50038 0.50038) (thickness 0.10922)) (justify mirror))
    )
    (fp_circle (center -1.651 -0.762) (end -1.651 -0.635) (layer B.SilkS) (width 0.09906))
    (fp_line (start -0.508 -0.762) (end -1.524 -0.762) (layer B.SilkS) (width 0.09906))
    (fp_line (start -1.524 -0.762) (end -1.524 0.762) (layer B.SilkS) (width 0.09906))
    (fp_line (start -1.524 0.762) (end -0.508 0.762) (layer B.SilkS) (width 0.09906))
    (fp_line (start 0.508 0.762) (end 1.524 0.762) (layer B.SilkS) (width 0.09906))
    (fp_line (start 1.524 0.762) (end 1.524 -0.762) (layer B.SilkS) (width 0.09906))
    (fp_line (start 1.524 -0.762) (end 0.508 -0.762) (layer B.SilkS) (width 0.09906))
    (pad 1 smd rect (at -0.9525 0) (size 0.889 1.397)
      (layers B.Cu B.Paste B.Mask)
      (net 14 /tlcs_1-3/VCC)
    )
    (pad 2 smd rect (at 0.9525 0) (size 0.889 1.397)
      (layers B.Cu B.Paste B.Mask)
      (net 17 GND)
    )
    (model smd/chip_cms.wrl
      (at (xyz 0 0 0))
      (scale (xyz 0.1 0.1 0.1))
      (rotate (xyz 0 0 0))
    )
  )

  (module SM0805 (layer B.Cu) (tedit 5091495C) (tstamp 53AB45D1)
    (at 150.5 125 180)
    (path /5362FF20/5363096D)
    (attr smd)
    (fp_text reference R4 (at 0 0.3175 180) (layer B.SilkS)
      (effects (font (size 0.50038 0.50038) (thickness 0.10922)) (justify mirror))
    )
    (fp_text value 2.2K (at 0 -0.381 180) (layer B.SilkS)
      (effects (font (size 0.50038 0.50038) (thickness 0.10922)) (justify mirror))
    )
    (fp_circle (center -1.651 -0.762) (end -1.651 -0.635) (layer B.SilkS) (width 0.09906))
    (fp_line (start -0.508 -0.762) (end -1.524 -0.762) (layer B.SilkS) (width 0.09906))
    (fp_line (start -1.524 -0.762) (end -1.524 0.762) (layer B.SilkS) (width 0.09906))
    (fp_line (start -1.524 0.762) (end -0.508 0.762) (layer B.SilkS) (width 0.09906))
    (fp_line (start 0.508 0.762) (end 1.524 0.762) (layer B.SilkS) (width 0.09906))
    (fp_line (start 1.524 0.762) (end 1.524 -0.762) (layer B.SilkS) (width 0.09906))
    (fp_line (start 1.524 -0.762) (end 0.508 -0.762) (layer B.SilkS) (width 0.09906))
    (pad 1 smd rect (at -0.9525 0 180) (size 0.889 1.397)
      (layers B.Cu B.Paste B.Mask)
      (net 17 GND)
    )
    (pad 2 smd rect (at 0.9525 0 180) (size 0.889 1.397)
      (layers B.Cu B.Paste B.Mask)
      (net 76 N-0000087)
    )
    (model smd/chip_cms.wrl
      (at (xyz 0 0 0))
      (scale (xyz 0.1 0.1 0.1))
      (rotate (xyz 0 0 0))
    )
  )

  (module SM0805 (layer B.Cu) (tedit 5091495C) (tstamp 53AB45C4)
    (at 186.5 127)
    (path /5362FF20/53630180)
    (attr smd)
    (fp_text reference C8 (at 0 0.3175) (layer B.SilkS)
      (effects (font (size 0.50038 0.50038) (thickness 0.10922)) (justify mirror))
    )
    (fp_text value "0.1 uF" (at 0 -0.381) (layer B.SilkS)
      (effects (font (size 0.50038 0.50038) (thickness 0.10922)) (justify mirror))
    )
    (fp_circle (center -1.651 -0.762) (end -1.651 -0.635) (layer B.SilkS) (width 0.09906))
    (fp_line (start -0.508 -0.762) (end -1.524 -0.762) (layer B.SilkS) (width 0.09906))
    (fp_line (start -1.524 -0.762) (end -1.524 0.762) (layer B.SilkS) (width 0.09906))
    (fp_line (start -1.524 0.762) (end -0.508 0.762) (layer B.SilkS) (width 0.09906))
    (fp_line (start 0.508 0.762) (end 1.524 0.762) (layer B.SilkS) (width 0.09906))
    (fp_line (start 1.524 0.762) (end 1.524 -0.762) (layer B.SilkS) (width 0.09906))
    (fp_line (start 1.524 -0.762) (end 0.508 -0.762) (layer B.SilkS) (width 0.09906))
    (pad 1 smd rect (at -0.9525 0) (size 0.889 1.397)
      (layers B.Cu B.Paste B.Mask)
      (net 14 /tlcs_1-3/VCC)
    )
    (pad 2 smd rect (at 0.9525 0) (size 0.889 1.397)
      (layers B.Cu B.Paste B.Mask)
      (net 17 GND)
    )
    (model smd/chip_cms.wrl
      (at (xyz 0 0 0))
      (scale (xyz 0.1 0.1 0.1))
      (rotate (xyz 0 0 0))
    )
  )

  (module SM0805 (layer B.Cu) (tedit 5091495C) (tstamp 53AB45B7)
    (at 186.5 125 180)
    (path /5362FF20/5363017A)
    (attr smd)
    (fp_text reference R5 (at 0 0.3175 180) (layer B.SilkS)
      (effects (font (size 0.50038 0.50038) (thickness 0.10922)) (justify mirror))
    )
    (fp_text value 2.2K (at 0 -0.381 180) (layer B.SilkS)
      (effects (font (size 0.50038 0.50038) (thickness 0.10922)) (justify mirror))
    )
    (fp_circle (center -1.651 -0.762) (end -1.651 -0.635) (layer B.SilkS) (width 0.09906))
    (fp_line (start -0.508 -0.762) (end -1.524 -0.762) (layer B.SilkS) (width 0.09906))
    (fp_line (start -1.524 -0.762) (end -1.524 0.762) (layer B.SilkS) (width 0.09906))
    (fp_line (start -1.524 0.762) (end -0.508 0.762) (layer B.SilkS) (width 0.09906))
    (fp_line (start 0.508 0.762) (end 1.524 0.762) (layer B.SilkS) (width 0.09906))
    (fp_line (start 1.524 0.762) (end 1.524 -0.762) (layer B.SilkS) (width 0.09906))
    (fp_line (start 1.524 -0.762) (end 0.508 -0.762) (layer B.SilkS) (width 0.09906))
    (pad 1 smd rect (at -0.9525 0 180) (size 0.889 1.397)
      (layers B.Cu B.Paste B.Mask)
      (net 17 GND)
    )
    (pad 2 smd rect (at 0.9525 0 180) (size 0.889 1.397)
      (layers B.Cu B.Paste B.Mask)
      (net 77 N-0000088)
    )
    (model smd/chip_cms.wrl
      (at (xyz 0 0 0))
      (scale (xyz 0.1 0.1 0.1))
      (rotate (xyz 0 0 0))
    )
  )

  (module SD_CONN (layer B.Cu) (tedit 53627957) (tstamp 53AA12D6)
    (at 68.5 137 180)
    (path /5358AEF9)
    (fp_text reference U1 (at -5 1 180) (layer B.SilkS)
      (effects (font (size 1 1) (thickness 0.15)) (justify mirror))
    )
    (fp_text value SD_CARD (at -5 -1.5 180) (layer B.SilkS)
      (effects (font (size 1 1) (thickness 0.15)) (justify mirror))
    )
    (fp_text user "TRACE KEEP OUT" (at -17 -1 450) (layer B.SilkS)
      (effects (font (size 1 1) (thickness 0.15)) (justify mirror))
    )
    (fp_line (start -24 14.5) (end -24 -15) (layer B.SilkS) (width 0.15))
    (fp_line (start -24 -15) (end 3 -15) (layer B.SilkS) (width 0.15))
    (fp_line (start 3 -15) (end 3 14.5) (layer B.SilkS) (width 0.15))
    (fp_line (start 3 14.5) (end -24 14.5) (layer B.SilkS) (width 0.15))
    (fp_line (start -13 -12) (end -15 -12) (layer B.SilkS) (width 0.15))
    (fp_line (start -15 9.5) (end -13 9.5) (layer B.SilkS) (width 0.15))
    (fp_line (start -19 9.5) (end -19 -12) (layer B.SilkS) (width 0.15))
    (fp_line (start -19 -12) (end -15 -12) (layer B.SilkS) (width 0.15))
    (fp_line (start -13 -12) (end -13 9) (layer B.SilkS) (width 0.15))
    (fp_line (start -13 9) (end -13 9.5) (layer B.SilkS) (width 0.15))
    (fp_line (start -15 9.5) (end -19 9.5) (layer B.SilkS) (width 0.15))
    (pad 1 smd rect (at -24.31 6.1 180) (size 1.5 1)
      (layers B.Cu B.Paste B.Mask)
      (net 8 /SS)
    )
    (pad 2 smd rect (at -24.31 3.6 180) (size 1.5 1)
      (layers B.Cu B.Paste B.Mask)
      (net 4 /MOSI)
    )
    (pad 3 smd rect (at -24.31 0.2 180) (size 1.5 1)
      (layers B.Cu B.Paste B.Mask)
      (net 17 GND)
    )
    (pad 4 smd rect (at -24.31 -1.45 180) (size 1.5 1)
      (layers B.Cu B.Paste B.Mask)
      (net 14 /tlcs_1-3/VCC)
    )
    (pad 5 smd rect (at -24.31 -3.9 180) (size 1.5 1)
      (layers B.Cu B.Paste B.Mask)
      (net 7 /SCK)
    )
    (pad 6 smd rect (at -24.31 -6.4 180) (size 1.5 1)
      (layers B.Cu B.Paste B.Mask)
      (net 17 GND)
    )
    (pad 7 smd rect (at -24.31 -8.83 180) (size 1.5 1)
      (layers B.Cu B.Paste B.Mask)
      (net 3 /MISO)
    )
    (pad 8 smd rect (at -24.31 -10.53 180) (size 1.5 1)
      (layers B.Cu B.Paste B.Mask)
      (net 18 N-0000017)
    )
    (pad 9 smd rect (at -24.31 8.6 180) (size 1.5 1)
      (layers B.Cu B.Paste B.Mask)
      (net 19 N-0000020)
    )
    (pad WP smd rect (at -24.31 -13.88 180) (size 1.5 1)
      (layers B.Cu B.Paste B.Mask)
    )
    (pad GND smd rect (at -2.1 -14.4 180) (size 2 1.2)
      (layers B.Cu B.Paste B.Mask)
    )
    (pad GND smd rect (at -3.3 13.6 180) (size 2 1.2)
      (layers B.Cu B.Paste B.Mask)
    )
    (pad CD smd rect (at -24.31 1.9 180) (size 1.5 1)
      (layers B.Cu B.Paste B.Mask)
    )
    (pad H thru_hole circle (at 0 11.3 180) (size 1.6 1.6) (drill 1.5)
      (layers *.Cu *.Mask B.SilkS)
    )
    (pad H thru_hole circle (at 0 -12.85 180) (size 1.6 1.6) (drill 1.5)
      (layers *.Cu *.Mask B.SilkS)
    )
  )

  (module SM0805 (layer F.Cu) (tedit 5091495C) (tstamp 53AA1102)
    (at 84.5 147.5)
    (path /53AA1B6C)
    (attr smd)
    (fp_text reference R19 (at 0 -0.3175) (layer F.SilkS)
      (effects (font (size 0.50038 0.50038) (thickness 0.10922)))
    )
    (fp_text value 50k (at 0 0.381) (layer F.SilkS)
      (effects (font (size 0.50038 0.50038) (thickness 0.10922)))
    )
    (fp_circle (center -1.651 0.762) (end -1.651 0.635) (layer F.SilkS) (width 0.09906))
    (fp_line (start -0.508 0.762) (end -1.524 0.762) (layer F.SilkS) (width 0.09906))
    (fp_line (start -1.524 0.762) (end -1.524 -0.762) (layer F.SilkS) (width 0.09906))
    (fp_line (start -1.524 -0.762) (end -0.508 -0.762) (layer F.SilkS) (width 0.09906))
    (fp_line (start 0.508 -0.762) (end 1.524 -0.762) (layer F.SilkS) (width 0.09906))
    (fp_line (start 1.524 -0.762) (end 1.524 0.762) (layer F.SilkS) (width 0.09906))
    (fp_line (start 1.524 0.762) (end 0.508 0.762) (layer F.SilkS) (width 0.09906))
    (pad 1 smd rect (at -0.9525 0) (size 0.889 1.397)
      (layers F.Cu F.Paste F.Mask)
      (net 14 /tlcs_1-3/VCC)
    )
    (pad 2 smd rect (at 0.9525 0) (size 0.889 1.397)
      (layers F.Cu F.Paste F.Mask)
      (net 18 N-0000017)
    )
    (model smd/chip_cms.wrl
      (at (xyz 0 0 0))
      (scale (xyz 0.1 0.1 0.1))
      (rotate (xyz 0 0 0))
    )
  )

  (module SM0805 (layer F.Cu) (tedit 5091495C) (tstamp 53AA10F5)
    (at 84.5 145)
    (path /53AA1B66)
    (attr smd)
    (fp_text reference R18 (at 0 -0.3175) (layer F.SilkS)
      (effects (font (size 0.50038 0.50038) (thickness 0.10922)))
    )
    (fp_text value 50k (at 0 0.381) (layer F.SilkS)
      (effects (font (size 0.50038 0.50038) (thickness 0.10922)))
    )
    (fp_circle (center -1.651 0.762) (end -1.651 0.635) (layer F.SilkS) (width 0.09906))
    (fp_line (start -0.508 0.762) (end -1.524 0.762) (layer F.SilkS) (width 0.09906))
    (fp_line (start -1.524 0.762) (end -1.524 -0.762) (layer F.SilkS) (width 0.09906))
    (fp_line (start -1.524 -0.762) (end -0.508 -0.762) (layer F.SilkS) (width 0.09906))
    (fp_line (start 0.508 -0.762) (end 1.524 -0.762) (layer F.SilkS) (width 0.09906))
    (fp_line (start 1.524 -0.762) (end 1.524 0.762) (layer F.SilkS) (width 0.09906))
    (fp_line (start 1.524 0.762) (end 0.508 0.762) (layer F.SilkS) (width 0.09906))
    (pad 1 smd rect (at -0.9525 0) (size 0.889 1.397)
      (layers F.Cu F.Paste F.Mask)
      (net 14 /tlcs_1-3/VCC)
    )
    (pad 2 smd rect (at 0.9525 0) (size 0.889 1.397)
      (layers F.Cu F.Paste F.Mask)
      (net 3 /MISO)
    )
    (model smd/chip_cms.wrl
      (at (xyz 0 0 0))
      (scale (xyz 0.1 0.1 0.1))
      (rotate (xyz 0 0 0))
    )
  )

  (module SM0805 (layer F.Cu) (tedit 5091495C) (tstamp 53AA10E8)
    (at 84.5 133.5)
    (path /53AA1B60)
    (attr smd)
    (fp_text reference R17 (at 0 -0.3175) (layer F.SilkS)
      (effects (font (size 0.50038 0.50038) (thickness 0.10922)))
    )
    (fp_text value 50k (at 0 0.381) (layer F.SilkS)
      (effects (font (size 0.50038 0.50038) (thickness 0.10922)))
    )
    (fp_circle (center -1.651 0.762) (end -1.651 0.635) (layer F.SilkS) (width 0.09906))
    (fp_line (start -0.508 0.762) (end -1.524 0.762) (layer F.SilkS) (width 0.09906))
    (fp_line (start -1.524 0.762) (end -1.524 -0.762) (layer F.SilkS) (width 0.09906))
    (fp_line (start -1.524 -0.762) (end -0.508 -0.762) (layer F.SilkS) (width 0.09906))
    (fp_line (start 0.508 -0.762) (end 1.524 -0.762) (layer F.SilkS) (width 0.09906))
    (fp_line (start 1.524 -0.762) (end 1.524 0.762) (layer F.SilkS) (width 0.09906))
    (fp_line (start 1.524 0.762) (end 0.508 0.762) (layer F.SilkS) (width 0.09906))
    (pad 1 smd rect (at -0.9525 0) (size 0.889 1.397)
      (layers F.Cu F.Paste F.Mask)
      (net 14 /tlcs_1-3/VCC)
    )
    (pad 2 smd rect (at 0.9525 0) (size 0.889 1.397)
      (layers F.Cu F.Paste F.Mask)
      (net 4 /MOSI)
    )
    (model smd/chip_cms.wrl
      (at (xyz 0 0 0))
      (scale (xyz 0.1 0.1 0.1))
      (rotate (xyz 0 0 0))
    )
  )

  (module SM0805 (layer F.Cu) (tedit 5091495C) (tstamp 53AA10DB)
    (at 84.5 131)
    (path /53AA1B5A)
    (attr smd)
    (fp_text reference R16 (at 0 -0.3175) (layer F.SilkS)
      (effects (font (size 0.50038 0.50038) (thickness 0.10922)))
    )
    (fp_text value 50k (at 0 0.381) (layer F.SilkS)
      (effects (font (size 0.50038 0.50038) (thickness 0.10922)))
    )
    (fp_circle (center -1.651 0.762) (end -1.651 0.635) (layer F.SilkS) (width 0.09906))
    (fp_line (start -0.508 0.762) (end -1.524 0.762) (layer F.SilkS) (width 0.09906))
    (fp_line (start -1.524 0.762) (end -1.524 -0.762) (layer F.SilkS) (width 0.09906))
    (fp_line (start -1.524 -0.762) (end -0.508 -0.762) (layer F.SilkS) (width 0.09906))
    (fp_line (start 0.508 -0.762) (end 1.524 -0.762) (layer F.SilkS) (width 0.09906))
    (fp_line (start 1.524 -0.762) (end 1.524 0.762) (layer F.SilkS) (width 0.09906))
    (fp_line (start 1.524 0.762) (end 0.508 0.762) (layer F.SilkS) (width 0.09906))
    (pad 1 smd rect (at -0.9525 0) (size 0.889 1.397)
      (layers F.Cu F.Paste F.Mask)
      (net 14 /tlcs_1-3/VCC)
    )
    (pad 2 smd rect (at 0.9525 0) (size 0.889 1.397)
      (layers F.Cu F.Paste F.Mask)
      (net 8 /SS)
    )
    (model smd/chip_cms.wrl
      (at (xyz 0 0 0))
      (scale (xyz 0.1 0.1 0.1))
      (rotate (xyz 0 0 0))
    )
  )

  (module SM0805 (layer F.Cu) (tedit 5091495C) (tstamp 53AA10CE)
    (at 84.5 128.5)
    (path /53AA1B37)
    (attr smd)
    (fp_text reference R15 (at 0 -0.3175) (layer F.SilkS)
      (effects (font (size 0.50038 0.50038) (thickness 0.10922)))
    )
    (fp_text value 50k (at 0 0.381) (layer F.SilkS)
      (effects (font (size 0.50038 0.50038) (thickness 0.10922)))
    )
    (fp_circle (center -1.651 0.762) (end -1.651 0.635) (layer F.SilkS) (width 0.09906))
    (fp_line (start -0.508 0.762) (end -1.524 0.762) (layer F.SilkS) (width 0.09906))
    (fp_line (start -1.524 0.762) (end -1.524 -0.762) (layer F.SilkS) (width 0.09906))
    (fp_line (start -1.524 -0.762) (end -0.508 -0.762) (layer F.SilkS) (width 0.09906))
    (fp_line (start 0.508 -0.762) (end 1.524 -0.762) (layer F.SilkS) (width 0.09906))
    (fp_line (start 1.524 -0.762) (end 1.524 0.762) (layer F.SilkS) (width 0.09906))
    (fp_line (start 1.524 0.762) (end 0.508 0.762) (layer F.SilkS) (width 0.09906))
    (pad 1 smd rect (at -0.9525 0) (size 0.889 1.397)
      (layers F.Cu F.Paste F.Mask)
      (net 14 /tlcs_1-3/VCC)
    )
    (pad 2 smd rect (at 0.9525 0) (size 0.889 1.397)
      (layers F.Cu F.Paste F.Mask)
      (net 19 N-0000020)
    )
    (model smd/chip_cms.wrl
      (at (xyz 0 0 0))
      (scale (xyz 0.1 0.1 0.1))
      (rotate (xyz 0 0 0))
    )
  )

  (module SM0805 (layer B.Cu) (tedit 5091495C) (tstamp 53656CD2)
    (at 89 113 270)
    (path /52150FDD)
    (attr smd)
    (fp_text reference C1 (at 0 0.3175 270) (layer B.SilkS)
      (effects (font (size 0.50038 0.50038) (thickness 0.10922)) (justify mirror))
    )
    (fp_text value "0.1 uF" (at 0 -0.381 270) (layer B.SilkS)
      (effects (font (size 0.50038 0.50038) (thickness 0.10922)) (justify mirror))
    )
    (fp_circle (center -1.651 -0.762) (end -1.651 -0.635) (layer B.SilkS) (width 0.09906))
    (fp_line (start -0.508 -0.762) (end -1.524 -0.762) (layer B.SilkS) (width 0.09906))
    (fp_line (start -1.524 -0.762) (end -1.524 0.762) (layer B.SilkS) (width 0.09906))
    (fp_line (start -1.524 0.762) (end -0.508 0.762) (layer B.SilkS) (width 0.09906))
    (fp_line (start 0.508 0.762) (end 1.524 0.762) (layer B.SilkS) (width 0.09906))
    (fp_line (start 1.524 0.762) (end 1.524 -0.762) (layer B.SilkS) (width 0.09906))
    (fp_line (start 1.524 -0.762) (end 0.508 -0.762) (layer B.SilkS) (width 0.09906))
    (pad 1 smd rect (at -0.9525 0 270) (size 0.889 1.397)
      (layers B.Cu B.Paste B.Mask)
      (net 17 GND)
    )
    (pad 2 smd rect (at 0.9525 0 270) (size 0.889 1.397)
      (layers B.Cu B.Paste B.Mask)
      (net 14 /tlcs_1-3/VCC)
    )
    (model smd/chip_cms.wrl
      (at (xyz 0 0 0))
      (scale (xyz 0.1 0.1 0.1))
      (rotate (xyz 0 0 0))
    )
  )

  (module SM0805 (layer B.Cu) (tedit 5091495C) (tstamp 53656CD9)
    (at 73 118)
    (path /52150FEA)
    (attr smd)
    (fp_text reference C2 (at 0 0.3175) (layer B.SilkS)
      (effects (font (size 0.50038 0.50038) (thickness 0.10922)) (justify mirror))
    )
    (fp_text value "0.1 uF" (at 0 -0.381) (layer B.SilkS)
      (effects (font (size 0.50038 0.50038) (thickness 0.10922)) (justify mirror))
    )
    (fp_circle (center -1.651 -0.762) (end -1.651 -0.635) (layer B.SilkS) (width 0.09906))
    (fp_line (start -0.508 -0.762) (end -1.524 -0.762) (layer B.SilkS) (width 0.09906))
    (fp_line (start -1.524 -0.762) (end -1.524 0.762) (layer B.SilkS) (width 0.09906))
    (fp_line (start -1.524 0.762) (end -0.508 0.762) (layer B.SilkS) (width 0.09906))
    (fp_line (start 0.508 0.762) (end 1.524 0.762) (layer B.SilkS) (width 0.09906))
    (fp_line (start 1.524 0.762) (end 1.524 -0.762) (layer B.SilkS) (width 0.09906))
    (fp_line (start 1.524 -0.762) (end 0.508 -0.762) (layer B.SilkS) (width 0.09906))
    (pad 1 smd rect (at -0.9525 0) (size 0.889 1.397)
      (layers B.Cu B.Paste B.Mask)
      (net 17 GND)
    )
    (pad 2 smd rect (at 0.9525 0) (size 0.889 1.397)
      (layers B.Cu B.Paste B.Mask)
      (net 14 /tlcs_1-3/VCC)
    )
    (model smd/chip_cms.wrl
      (at (xyz 0 0 0))
      (scale (xyz 0.1 0.1 0.1))
      (rotate (xyz 0 0 0))
    )
  )

  (module c_elec_6.3x5.3 (layer B.Cu) (tedit 49F5C06F) (tstamp 53656CF5)
    (at 79 156)
    (descr "SMT capacitor, aluminium electrolytic, 6.3x5.3")
    (path /535704B9)
    (fp_text reference C3 (at 0 3.937) (layer B.SilkS)
      (effects (font (size 0.50038 0.50038) (thickness 0.11938)) (justify mirror))
    )
    (fp_text value 47uF (at 0 -3.81) (layer B.SilkS) hide
      (effects (font (size 0.50038 0.50038) (thickness 0.11938)) (justify mirror))
    )
    (fp_line (start -2.921 0.762) (end -2.921 -0.762) (layer B.SilkS) (width 0.127))
    (fp_line (start -2.794 -1.143) (end -2.794 1.143) (layer B.SilkS) (width 0.127))
    (fp_line (start -2.667 1.397) (end -2.667 -1.397) (layer B.SilkS) (width 0.127))
    (fp_line (start -2.54 -1.651) (end -2.54 1.651) (layer B.SilkS) (width 0.127))
    (fp_line (start -2.413 1.778) (end -2.413 -1.778) (layer B.SilkS) (width 0.127))
    (fp_circle (center 0 0) (end -3.048 0) (layer B.SilkS) (width 0.127))
    (fp_line (start -3.302 3.302) (end -3.302 -3.302) (layer B.SilkS) (width 0.127))
    (fp_line (start -3.302 -3.302) (end 2.54 -3.302) (layer B.SilkS) (width 0.127))
    (fp_line (start 2.54 -3.302) (end 3.302 -2.54) (layer B.SilkS) (width 0.127))
    (fp_line (start 3.302 -2.54) (end 3.302 2.54) (layer B.SilkS) (width 0.127))
    (fp_line (start 3.302 2.54) (end 2.54 3.302) (layer B.SilkS) (width 0.127))
    (fp_line (start 2.54 3.302) (end -3.302 3.302) (layer B.SilkS) (width 0.127))
    (fp_line (start 2.159 0) (end 1.397 0) (layer B.SilkS) (width 0.127))
    (fp_line (start 1.778 0.381) (end 1.778 -0.381) (layer B.SilkS) (width 0.127))
    (pad 1 smd rect (at 2.75082 0) (size 3.59918 1.6002)
      (layers B.Cu B.Paste B.Mask)
      (net 15 /tlcs_1-3/VIN)
    )
    (pad 2 smd rect (at -2.75082 0) (size 3.59918 1.6002)
      (layers B.Cu B.Paste B.Mask)
      (net 17 GND)
    )
    (model smd/capacitors/c_elec_6_3x5_3.wrl
      (at (xyz 0 0 0))
      (scale (xyz 1 1 1))
      (rotate (xyz 0 0 0))
    )
  )

  (module SM0805 (layer B.Cu) (tedit 5091495C) (tstamp 53656CFC)
    (at 83.5 166 270)
    (path /535704C8)
    (attr smd)
    (fp_text reference C5 (at 0 0.3175 270) (layer B.SilkS)
      (effects (font (size 0.50038 0.50038) (thickness 0.10922)) (justify mirror))
    )
    (fp_text value 10uF (at 0 -0.381 270) (layer B.SilkS)
      (effects (font (size 0.50038 0.50038) (thickness 0.10922)) (justify mirror))
    )
    (fp_circle (center -1.651 -0.762) (end -1.651 -0.635) (layer B.SilkS) (width 0.09906))
    (fp_line (start -0.508 -0.762) (end -1.524 -0.762) (layer B.SilkS) (width 0.09906))
    (fp_line (start -1.524 -0.762) (end -1.524 0.762) (layer B.SilkS) (width 0.09906))
    (fp_line (start -1.524 0.762) (end -0.508 0.762) (layer B.SilkS) (width 0.09906))
    (fp_line (start 0.508 0.762) (end 1.524 0.762) (layer B.SilkS) (width 0.09906))
    (fp_line (start 1.524 0.762) (end 1.524 -0.762) (layer B.SilkS) (width 0.09906))
    (fp_line (start 1.524 -0.762) (end 0.508 -0.762) (layer B.SilkS) (width 0.09906))
    (pad 1 smd rect (at -0.9525 0 270) (size 0.889 1.397)
      (layers B.Cu B.Paste B.Mask)
      (net 14 /tlcs_1-3/VCC)
    )
    (pad 2 smd rect (at 0.9525 0 270) (size 0.889 1.397)
      (layers B.Cu B.Paste B.Mask)
      (net 17 GND)
    )
    (model smd/chip_cms.wrl
      (at (xyz 0 0 0))
      (scale (xyz 0.1 0.1 0.1))
      (rotate (xyz 0 0 0))
    )
  )

  (module c_elec_6.3x5.3 (layer B.Cu) (tedit 49F5C06F) (tstamp 53656D1F)
    (at 79 163)
    (descr "SMT capacitor, aluminium electrolytic, 6.3x5.3")
    (path /53AA0322)
    (fp_text reference C4 (at 0 3.937) (layer B.SilkS)
      (effects (font (size 0.50038 0.50038) (thickness 0.11938)) (justify mirror))
    )
    (fp_text value 47uF (at 0 -3.81) (layer B.SilkS) hide
      (effects (font (size 0.50038 0.50038) (thickness 0.11938)) (justify mirror))
    )
    (fp_line (start -2.921 0.762) (end -2.921 -0.762) (layer B.SilkS) (width 0.127))
    (fp_line (start -2.794 -1.143) (end -2.794 1.143) (layer B.SilkS) (width 0.127))
    (fp_line (start -2.667 1.397) (end -2.667 -1.397) (layer B.SilkS) (width 0.127))
    (fp_line (start -2.54 -1.651) (end -2.54 1.651) (layer B.SilkS) (width 0.127))
    (fp_line (start -2.413 1.778) (end -2.413 -1.778) (layer B.SilkS) (width 0.127))
    (fp_circle (center 0 0) (end -3.048 0) (layer B.SilkS) (width 0.127))
    (fp_line (start -3.302 3.302) (end -3.302 -3.302) (layer B.SilkS) (width 0.127))
    (fp_line (start -3.302 -3.302) (end 2.54 -3.302) (layer B.SilkS) (width 0.127))
    (fp_line (start 2.54 -3.302) (end 3.302 -2.54) (layer B.SilkS) (width 0.127))
    (fp_line (start 3.302 -2.54) (end 3.302 2.54) (layer B.SilkS) (width 0.127))
    (fp_line (start 3.302 2.54) (end 2.54 3.302) (layer B.SilkS) (width 0.127))
    (fp_line (start 2.54 3.302) (end -3.302 3.302) (layer B.SilkS) (width 0.127))
    (fp_line (start 2.159 0) (end 1.397 0) (layer B.SilkS) (width 0.127))
    (fp_line (start 1.778 0.381) (end 1.778 -0.381) (layer B.SilkS) (width 0.127))
    (pad 1 smd rect (at 2.75082 0) (size 3.59918 1.6002)
      (layers B.Cu B.Paste B.Mask)
      (net 22 N-0000024)
    )
    (pad 2 smd rect (at -2.75082 0) (size 3.59918 1.6002)
      (layers B.Cu B.Paste B.Mask)
      (net 17 GND)
    )
    (model smd/capacitors/c_elec_6_3x5_3.wrl
      (at (xyz 0 0 0))
      (scale (xyz 1 1 1))
      (rotate (xyz 0 0 0))
    )
  )

  (module SM1210 (layer B.Cu) (tedit 42806E94) (tstamp 53A9F2DA)
    (at 86 157.5 270)
    (tags "CMS SM")
    (path /53AA01D0)
    (attr smd)
    (fp_text reference L1 (at 0 0.508 270) (layer B.SilkS)
      (effects (font (size 0.762 0.762) (thickness 0.127)) (justify mirror))
    )
    (fp_text value 10uH (at 0 -0.508 270) (layer B.SilkS)
      (effects (font (size 0.762 0.762) (thickness 0.127)) (justify mirror))
    )
    (fp_circle (center -2.413 -1.524) (end -2.286 -1.397) (layer B.SilkS) (width 0.127))
    (fp_line (start -0.762 1.397) (end -2.286 1.397) (layer B.SilkS) (width 0.127))
    (fp_line (start -2.286 1.397) (end -2.286 -1.397) (layer B.SilkS) (width 0.127))
    (fp_line (start -2.286 -1.397) (end -0.762 -1.397) (layer B.SilkS) (width 0.127))
    (fp_line (start 0.762 -1.397) (end 2.286 -1.397) (layer B.SilkS) (width 0.127))
    (fp_line (start 2.286 -1.397) (end 2.286 1.397) (layer B.SilkS) (width 0.127))
    (fp_line (start 2.286 1.397) (end 0.762 1.397) (layer B.SilkS) (width 0.127))
    (pad 1 smd rect (at -1.524 0 270) (size 1.27 2.54)
      (layers B.Cu B.Paste B.Mask)
      (net 15 /tlcs_1-3/VIN)
    )
    (pad 2 smd rect (at 1.524 0 270) (size 1.27 2.54)
      (layers B.Cu B.Paste B.Mask)
      (net 22 N-0000024)
    )
    (model smd/chip_cms.wrl
      (at (xyz 0 0 0))
      (scale (xyz 0.17 0.2 0.17))
      (rotate (xyz 0 0 0))
    )
  )

  (module 1pin (layer F.Cu) (tedit 200000) (tstamp 53681B05)
    (at 71 104.5)
    (descr "module 1 pin (ou trou mecanique de percage)")
    (tags DEV)
    (path 1pin)
    (fp_text reference 1PIN5 (at 0 -3.048) (layer F.SilkS)
      (effects (font (size 1.016 1.016) (thickness 0.254)))
    )
    (fp_text value P*** (at 0 2.794) (layer F.SilkS) hide
      (effects (font (size 1.016 1.016) (thickness 0.254)))
    )
    (fp_circle (center 0 0) (end 0 -2.286) (layer F.SilkS) (width 0.381))
    (pad 1 thru_hole circle (at 0 0) (size 4.064 4.064) (drill 3.048)
      (layers *.Cu *.Mask F.SilkS)
    )
  )

  (module 1pin (layer F.Cu) (tedit 200000) (tstamp 53681ADA)
    (at 93.5 104.5)
    (descr "module 1 pin (ou trou mecanique de percage)")
    (tags DEV)
    (path 1pin)
    (fp_text reference 1PIN6 (at 0 -3.048) (layer F.SilkS)
      (effects (font (size 1.016 1.016) (thickness 0.254)))
    )
    (fp_text value P*** (at 0 2.794) (layer F.SilkS) hide
      (effects (font (size 1.016 1.016) (thickness 0.254)))
    )
    (fp_circle (center 0 0) (end 0 -2.286) (layer F.SilkS) (width 0.381))
    (pad 1 thru_hole circle (at 0 0) (size 4.064 4.064) (drill 3.048)
      (layers *.Cu *.Mask F.SilkS)
    )
  )

  (module 1pin (layer F.Cu) (tedit 200000) (tstamp 536561A7)
    (at 93.5 158.5)
    (descr "module 1 pin (ou trou mecanique de percage)")
    (tags DEV)
    (path 1pin)
    (fp_text reference 1PIN4 (at 0 -3.048) (layer F.SilkS)
      (effects (font (size 1.016 1.016) (thickness 0.254)))
    )
    (fp_text value P*** (at 0 2.794) (layer F.SilkS) hide
      (effects (font (size 1.016 1.016) (thickness 0.254)))
    )
    (fp_circle (center 0 0) (end 0 -2.286) (layer F.SilkS) (width 0.381))
    (pad 1 thru_hole circle (at 0 0) (size 4.064 4.064) (drill 3.048)
      (layers *.Cu *.Mask F.SilkS)
    )
  )

  (module 1pin (layer F.Cu) (tedit 200000) (tstamp 53655F30)
    (at 71 158.5)
    (descr "module 1 pin (ou trou mecanique de percage)")
    (tags DEV)
    (path 1pin)
    (fp_text reference 1PIN3 (at 0 -3.048) (layer F.SilkS)
      (effects (font (size 1.016 1.016) (thickness 0.254)))
    )
    (fp_text value P*** (at 0 2.794) (layer F.SilkS) hide
      (effects (font (size 1.016 1.016) (thickness 0.254)))
    )
    (fp_circle (center 0 0) (end 0 -2.286) (layer F.SilkS) (width 0.381))
    (pad 1 thru_hole circle (at 0 0) (size 4.064 4.064) (drill 3.048)
      (layers *.Cu *.Mask F.SilkS)
    )
  )

  (module 1pin (layer F.Cu) (tedit 200000) (tstamp 53655F0D)
    (at 207 104.5)
    (descr "module 1 pin (ou trou mecanique de percage)")
    (tags DEV)
    (path 1pin)
    (fp_text reference 1PIN2 (at 0 -3.048) (layer F.SilkS)
      (effects (font (size 1.016 1.016) (thickness 0.254)))
    )
    (fp_text value P*** (at 0 2.794) (layer F.SilkS) hide
      (effects (font (size 1.016 1.016) (thickness 0.254)))
    )
    (fp_circle (center 0 0) (end 0 -2.286) (layer F.SilkS) (width 0.381))
    (pad 1 thru_hole circle (at 0 0) (size 4.064 4.064) (drill 3.048)
      (layers *.Cu *.Mask F.SilkS)
    )
  )

  (module 1pin (layer F.Cu) (tedit 200000) (tstamp 53655ED4)
    (at 207 158.5)
    (descr "module 1 pin (ou trou mecanique de percage)")
    (tags DEV)
    (path 1pin)
    (fp_text reference 1PIN1 (at 0 -3.048) (layer F.SilkS)
      (effects (font (size 1.016 1.016) (thickness 0.254)))
    )
    (fp_text value P*** (at 0 2.794) (layer F.SilkS) hide
      (effects (font (size 1.016 1.016) (thickness 0.254)))
    )
    (fp_circle (center 0 0) (end 0 -2.286) (layer F.SilkS) (width 0.381))
    (pad 1 thru_hole circle (at 0 0) (size 4.064 4.064) (drill 3.048)
      (layers *.Cu *.Mask F.SilkS)
    )
  )

  (module crystal_smd (layer B.Cu) (tedit 52165451) (tstamp 53658174)
    (at 90.5 117.5 90)
    (path /52166DFA)
    (fp_text reference Y1 (at 0 4.826 90) (layer B.SilkS)
      (effects (font (size 1 1) (thickness 0.15)) (justify mirror))
    )
    (fp_text value RESONATEUR (at 0 3.302 90) (layer B.SilkS)
      (effects (font (size 1 1) (thickness 0.15)) (justify mirror))
    )
    (pad 1 smd rect (at -1.5 0 90) (size 0.7 4.1)
      (layers B.Cu B.Paste B.Mask)
      (net 21 N-0000022)
    )
    (pad 2 smd rect (at 0 0 90) (size 1 4.1)
      (layers B.Cu B.Paste B.Mask)
      (net 17 GND)
    )
    (pad 3 smd rect (at 1.5 0 90) (size 0.7 4.1)
      (layers B.Cu B.Paste B.Mask)
      (net 20 N-0000021)
    )
  )

  (module pin_array_3x2 (layer B.Cu) (tedit 42931587) (tstamp 53658292)
    (at 70.5 113 270)
    (descr "Double rangee de contacts 2 x 4 pins")
    (tags CONN)
    (path /5213FCAA)
    (fp_text reference P2 (at 0 3.81 270) (layer B.SilkS)
      (effects (font (size 1.016 1.016) (thickness 0.2032)) (justify mirror))
    )
    (fp_text value CONN_3X2 (at 0 -3.81 270) (layer B.SilkS) hide
      (effects (font (size 1.016 1.016) (thickness 0.2032)) (justify mirror))
    )
    (fp_line (start 3.81 -2.54) (end -3.81 -2.54) (layer B.SilkS) (width 0.2032))
    (fp_line (start -3.81 2.54) (end 3.81 2.54) (layer B.SilkS) (width 0.2032))
    (fp_line (start 3.81 2.54) (end 3.81 -2.54) (layer B.SilkS) (width 0.2032))
    (fp_line (start -3.81 -2.54) (end -3.81 2.54) (layer B.SilkS) (width 0.2032))
    (pad 1 thru_hole rect (at -2.54 -1.27 270) (size 1.524 1.524) (drill 1.016)
      (layers *.Cu *.Mask B.SilkS)
      (net 3 /MISO)
    )
    (pad 2 thru_hole circle (at -2.54 1.27 270) (size 1.524 1.524) (drill 1.016)
      (layers *.Cu *.Mask B.SilkS)
      (net 14 /tlcs_1-3/VCC)
    )
    (pad 3 thru_hole circle (at 0 -1.27 270) (size 1.524 1.524) (drill 1.016)
      (layers *.Cu *.Mask B.SilkS)
      (net 7 /SCK)
    )
    (pad 4 thru_hole circle (at 0 1.27 270) (size 1.524 1.524) (drill 1.016)
      (layers *.Cu *.Mask B.SilkS)
      (net 4 /MOSI)
    )
    (pad 5 thru_hole circle (at 2.54 -1.27 270) (size 1.524 1.524) (drill 1.016)
      (layers *.Cu *.Mask B.SilkS)
      (net 6 /RST)
    )
    (pad 6 thru_hole circle (at 2.54 1.27 270) (size 1.524 1.524) (drill 1.016)
      (layers *.Cu *.Mask B.SilkS)
      (net 17 GND)
    )
    (model pin_array/pins_array_3x2.wrl
      (at (xyz 0 0 0))
      (scale (xyz 1 1 1))
      (rotate (xyz 0 0 0))
    )
  )

  (module SM0805 (layer B.Cu) (tedit 5091495C) (tstamp 53656E1D)
    (at 75.5 103.5 270)
    (path /5214E00C)
    (attr smd)
    (fp_text reference R1 (at 0 0.3175 270) (layer B.SilkS)
      (effects (font (size 0.50038 0.50038) (thickness 0.10922)) (justify mirror))
    )
    (fp_text value 10K (at 0 -0.381 270) (layer B.SilkS)
      (effects (font (size 0.50038 0.50038) (thickness 0.10922)) (justify mirror))
    )
    (fp_circle (center -1.651 -0.762) (end -1.651 -0.635) (layer B.SilkS) (width 0.09906))
    (fp_line (start -0.508 -0.762) (end -1.524 -0.762) (layer B.SilkS) (width 0.09906))
    (fp_line (start -1.524 -0.762) (end -1.524 0.762) (layer B.SilkS) (width 0.09906))
    (fp_line (start -1.524 0.762) (end -0.508 0.762) (layer B.SilkS) (width 0.09906))
    (fp_line (start 0.508 0.762) (end 1.524 0.762) (layer B.SilkS) (width 0.09906))
    (fp_line (start 1.524 0.762) (end 1.524 -0.762) (layer B.SilkS) (width 0.09906))
    (fp_line (start 1.524 -0.762) (end 0.508 -0.762) (layer B.SilkS) (width 0.09906))
    (pad 1 smd rect (at -0.9525 0 270) (size 0.889 1.397)
      (layers B.Cu B.Paste B.Mask)
      (net 6 /RST)
    )
    (pad 2 smd rect (at 0.9525 0 270) (size 0.889 1.397)
      (layers B.Cu B.Paste B.Mask)
      (net 14 /tlcs_1-3/VCC)
    )
    (model smd/chip_cms.wrl
      (at (xyz 0 0 0))
      (scale (xyz 0.1 0.1 0.1))
      (rotate (xyz 0 0 0))
    )
  )

  (module SM0805 (layer B.Cu) (tedit 5091495C) (tstamp 53A9F76C)
    (at 86.7 108.6 180)
    (path /5363149A)
    (attr smd)
    (fp_text reference R2 (at 0 0.3175 180) (layer B.SilkS)
      (effects (font (size 0.50038 0.50038) (thickness 0.10922)) (justify mirror))
    )
    (fp_text value 10K (at 0 -0.381 180) (layer B.SilkS)
      (effects (font (size 0.50038 0.50038) (thickness 0.10922)) (justify mirror))
    )
    (fp_circle (center -1.651 -0.762) (end -1.651 -0.635) (layer B.SilkS) (width 0.09906))
    (fp_line (start -0.508 -0.762) (end -1.524 -0.762) (layer B.SilkS) (width 0.09906))
    (fp_line (start -1.524 -0.762) (end -1.524 0.762) (layer B.SilkS) (width 0.09906))
    (fp_line (start -1.524 0.762) (end -0.508 0.762) (layer B.SilkS) (width 0.09906))
    (fp_line (start 0.508 0.762) (end 1.524 0.762) (layer B.SilkS) (width 0.09906))
    (fp_line (start 1.524 0.762) (end 1.524 -0.762) (layer B.SilkS) (width 0.09906))
    (fp_line (start 1.524 -0.762) (end 0.508 -0.762) (layer B.SilkS) (width 0.09906))
    (pad 1 smd rect (at -0.9525 0 180) (size 0.889 1.397)
      (layers B.Cu B.Paste B.Mask)
      (net 9 /tlcs_1-3/BLANK)
    )
    (pad 2 smd rect (at 0.9525 0 180) (size 0.889 1.397)
      (layers B.Cu B.Paste B.Mask)
      (net 14 /tlcs_1-3/VCC)
    )
    (model smd/chip_cms.wrl
      (at (xyz 0 0 0))
      (scale (xyz 0.1 0.1 0.1))
      (rotate (xyz 0 0 0))
    )
  )

  (module SM0805 (layer B.Cu) (tedit 5091495C) (tstamp 53656E63)
    (at 86 103 90)
    (path /5356ED9C)
    (attr smd)
    (fp_text reference R_FIN1 (at 0 0.3175 90) (layer B.SilkS)
      (effects (font (size 0.50038 0.50038) (thickness 0.10922)) (justify mirror))
    )
    (fp_text value 330 (at 0 -0.381 90) (layer B.SilkS)
      (effects (font (size 0.50038 0.50038) (thickness 0.10922)) (justify mirror))
    )
    (fp_circle (center -1.651 -0.762) (end -1.651 -0.635) (layer B.SilkS) (width 0.09906))
    (fp_line (start -0.508 -0.762) (end -1.524 -0.762) (layer B.SilkS) (width 0.09906))
    (fp_line (start -1.524 -0.762) (end -1.524 0.762) (layer B.SilkS) (width 0.09906))
    (fp_line (start -1.524 0.762) (end -0.508 0.762) (layer B.SilkS) (width 0.09906))
    (fp_line (start 0.508 0.762) (end 1.524 0.762) (layer B.SilkS) (width 0.09906))
    (fp_line (start 1.524 0.762) (end 1.524 -0.762) (layer B.SilkS) (width 0.09906))
    (fp_line (start 1.524 -0.762) (end 0.508 -0.762) (layer B.SilkS) (width 0.09906))
    (pad 1 smd rect (at -0.9525 0 90) (size 0.889 1.397)
      (layers B.Cu B.Paste B.Mask)
      (net 2 /FIN)
    )
    (pad 2 smd rect (at 0.9525 0 90) (size 0.889 1.397)
      (layers B.Cu B.Paste B.Mask)
      (net 48 N-000006)
    )
    (model smd/chip_cms.wrl
      (at (xyz 0 0 0))
      (scale (xyz 0.1 0.1 0.1))
      (rotate (xyz 0 0 0))
    )
  )

  (module SM0805 (layer B.Cu) (tedit 5091495C) (tstamp 53656E71)
    (at 82.5 103 90)
    (path /5356ED8D)
    (attr smd)
    (fp_text reference R_ERR1 (at 0 0.3175 90) (layer B.SilkS)
      (effects (font (size 0.50038 0.50038) (thickness 0.10922)) (justify mirror))
    )
    (fp_text value 330 (at 0 -0.381 90) (layer B.SilkS)
      (effects (font (size 0.50038 0.50038) (thickness 0.10922)) (justify mirror))
    )
    (fp_circle (center -1.651 -0.762) (end -1.651 -0.635) (layer B.SilkS) (width 0.09906))
    (fp_line (start -0.508 -0.762) (end -1.524 -0.762) (layer B.SilkS) (width 0.09906))
    (fp_line (start -1.524 -0.762) (end -1.524 0.762) (layer B.SilkS) (width 0.09906))
    (fp_line (start -1.524 0.762) (end -0.508 0.762) (layer B.SilkS) (width 0.09906))
    (fp_line (start 0.508 0.762) (end 1.524 0.762) (layer B.SilkS) (width 0.09906))
    (fp_line (start 1.524 0.762) (end 1.524 -0.762) (layer B.SilkS) (width 0.09906))
    (fp_line (start 1.524 -0.762) (end 0.508 -0.762) (layer B.SilkS) (width 0.09906))
    (pad 1 smd rect (at -0.9525 0 90) (size 0.889 1.397)
      (layers B.Cu B.Paste B.Mask)
      (net 1 /ERR)
    )
    (pad 2 smd rect (at 0.9525 0 90) (size 0.889 1.397)
      (layers B.Cu B.Paste B.Mask)
      (net 37 N-000005)
    )
    (model smd/chip_cms.wrl
      (at (xyz 0 0 0))
      (scale (xyz 0.1 0.1 0.1))
      (rotate (xyz 0 0 0))
    )
  )

  (module SM0805 (layer B.Cu) (tedit 5091495C) (tstamp 53656E7F)
    (at 79 103 90)
    (path /5356ED7E)
    (attr smd)
    (fp_text reference R_ON1 (at 0 0.3175 90) (layer B.SilkS)
      (effects (font (size 0.50038 0.50038) (thickness 0.10922)) (justify mirror))
    )
    (fp_text value 330 (at 0 -0.381 90) (layer B.SilkS)
      (effects (font (size 0.50038 0.50038) (thickness 0.10922)) (justify mirror))
    )
    (fp_circle (center -1.651 -0.762) (end -1.651 -0.635) (layer B.SilkS) (width 0.09906))
    (fp_line (start -0.508 -0.762) (end -1.524 -0.762) (layer B.SilkS) (width 0.09906))
    (fp_line (start -1.524 -0.762) (end -1.524 0.762) (layer B.SilkS) (width 0.09906))
    (fp_line (start -1.524 0.762) (end -0.508 0.762) (layer B.SilkS) (width 0.09906))
    (fp_line (start 0.508 0.762) (end 1.524 0.762) (layer B.SilkS) (width 0.09906))
    (fp_line (start 1.524 0.762) (end 1.524 -0.762) (layer B.SilkS) (width 0.09906))
    (fp_line (start 1.524 -0.762) (end 0.508 -0.762) (layer B.SilkS) (width 0.09906))
    (pad 1 smd rect (at -0.9525 0 90) (size 0.889 1.397)
      (layers B.Cu B.Paste B.Mask)
      (net 5 /ON)
    )
    (pad 2 smd rect (at 0.9525 0 90) (size 0.889 1.397)
      (layers B.Cu B.Paste B.Mask)
      (net 26 N-000004)
    )
    (model smd/chip_cms.wrl
      (at (xyz 0 0 0))
      (scale (xyz 0.1 0.1 0.1))
      (rotate (xyz 0 0 0))
    )
  )

  (module SM0805 (layer B.Cu) (tedit 5091495C) (tstamp 53656E8D)
    (at 86 99 90)
    (path /5356E78D)
    (attr smd)
    (fp_text reference FIN1 (at 0 0.3175 90) (layer B.SilkS)
      (effects (font (size 0.50038 0.50038) (thickness 0.10922)) (justify mirror))
    )
    (fp_text value LED (at 0 -0.381 90) (layer B.SilkS)
      (effects (font (size 0.50038 0.50038) (thickness 0.10922)) (justify mirror))
    )
    (fp_circle (center -1.651 -0.762) (end -1.651 -0.635) (layer B.SilkS) (width 0.09906))
    (fp_line (start -0.508 -0.762) (end -1.524 -0.762) (layer B.SilkS) (width 0.09906))
    (fp_line (start -1.524 -0.762) (end -1.524 0.762) (layer B.SilkS) (width 0.09906))
    (fp_line (start -1.524 0.762) (end -0.508 0.762) (layer B.SilkS) (width 0.09906))
    (fp_line (start 0.508 0.762) (end 1.524 0.762) (layer B.SilkS) (width 0.09906))
    (fp_line (start 1.524 0.762) (end 1.524 -0.762) (layer B.SilkS) (width 0.09906))
    (fp_line (start 1.524 -0.762) (end 0.508 -0.762) (layer B.SilkS) (width 0.09906))
    (pad 1 smd rect (at -0.9525 0 90) (size 0.889 1.397)
      (layers B.Cu B.Paste B.Mask)
      (net 48 N-000006)
    )
    (pad 2 smd rect (at 0.9525 0 90) (size 0.889 1.397)
      (layers B.Cu B.Paste B.Mask)
      (net 17 GND)
    )
    (model smd/chip_cms.wrl
      (at (xyz 0 0 0))
      (scale (xyz 0.1 0.1 0.1))
      (rotate (xyz 0 0 0))
    )
  )

  (module SM0805 (layer B.Cu) (tedit 5091495C) (tstamp 53656E9B)
    (at 82.5 99 90)
    (path /5356E77E)
    (attr smd)
    (fp_text reference ERR1 (at 0 0.3175 90) (layer B.SilkS)
      (effects (font (size 0.50038 0.50038) (thickness 0.10922)) (justify mirror))
    )
    (fp_text value LED (at 0 -0.381 90) (layer B.SilkS)
      (effects (font (size 0.50038 0.50038) (thickness 0.10922)) (justify mirror))
    )
    (fp_circle (center -1.651 -0.762) (end -1.651 -0.635) (layer B.SilkS) (width 0.09906))
    (fp_line (start -0.508 -0.762) (end -1.524 -0.762) (layer B.SilkS) (width 0.09906))
    (fp_line (start -1.524 -0.762) (end -1.524 0.762) (layer B.SilkS) (width 0.09906))
    (fp_line (start -1.524 0.762) (end -0.508 0.762) (layer B.SilkS) (width 0.09906))
    (fp_line (start 0.508 0.762) (end 1.524 0.762) (layer B.SilkS) (width 0.09906))
    (fp_line (start 1.524 0.762) (end 1.524 -0.762) (layer B.SilkS) (width 0.09906))
    (fp_line (start 1.524 -0.762) (end 0.508 -0.762) (layer B.SilkS) (width 0.09906))
    (pad 1 smd rect (at -0.9525 0 90) (size 0.889 1.397)
      (layers B.Cu B.Paste B.Mask)
      (net 37 N-000005)
    )
    (pad 2 smd rect (at 0.9525 0 90) (size 0.889 1.397)
      (layers B.Cu B.Paste B.Mask)
      (net 17 GND)
    )
    (model smd/chip_cms.wrl
      (at (xyz 0 0 0))
      (scale (xyz 0.1 0.1 0.1))
      (rotate (xyz 0 0 0))
    )
  )

  (module SM0805 (layer B.Cu) (tedit 5091495C) (tstamp 53656EFD)
    (at 79 99 90)
    (path /5356E76F)
    (attr smd)
    (fp_text reference ON1 (at 0 0.3175 90) (layer B.SilkS)
      (effects (font (size 0.50038 0.50038) (thickness 0.10922)) (justify mirror))
    )
    (fp_text value LED (at 0 -0.381 90) (layer B.SilkS)
      (effects (font (size 0.50038 0.50038) (thickness 0.10922)) (justify mirror))
    )
    (fp_circle (center -1.651 -0.762) (end -1.651 -0.635) (layer B.SilkS) (width 0.09906))
    (fp_line (start -0.508 -0.762) (end -1.524 -0.762) (layer B.SilkS) (width 0.09906))
    (fp_line (start -1.524 -0.762) (end -1.524 0.762) (layer B.SilkS) (width 0.09906))
    (fp_line (start -1.524 0.762) (end -0.508 0.762) (layer B.SilkS) (width 0.09906))
    (fp_line (start 0.508 0.762) (end 1.524 0.762) (layer B.SilkS) (width 0.09906))
    (fp_line (start 1.524 0.762) (end 1.524 -0.762) (layer B.SilkS) (width 0.09906))
    (fp_line (start 1.524 -0.762) (end 0.508 -0.762) (layer B.SilkS) (width 0.09906))
    (pad 1 smd rect (at -0.9525 0 90) (size 0.889 1.397)
      (layers B.Cu B.Paste B.Mask)
      (net 26 N-000004)
    )
    (pad 2 smd rect (at 0.9525 0 90) (size 0.889 1.397)
      (layers B.Cu B.Paste B.Mask)
      (net 17 GND)
    )
    (model smd/chip_cms.wrl
      (at (xyz 0 0 0))
      (scale (xyz 0.1 0.1 0.1))
      (rotate (xyz 0 0 0))
    )
  )

  (module SOT223 (layer B.Cu) (tedit 200000) (tstamp 53A9FFF0)
    (at 89.5 164.5 90)
    (descr "module CMS SOT223 4 pins")
    (tags "CMS SOT")
    (path /5357046B)
    (attr smd)
    (fp_text reference U2 (at 0 0.762 90) (layer B.SilkS)
      (effects (font (size 1.016 1.016) (thickness 0.2032)) (justify mirror))
    )
    (fp_text value LD1117S33 (at 0 -0.762 90) (layer B.SilkS)
      (effects (font (size 1.016 1.016) (thickness 0.2032)) (justify mirror))
    )
    (fp_line (start -3.556 -1.524) (end -3.556 -4.572) (layer B.SilkS) (width 0.2032))
    (fp_line (start -3.556 -4.572) (end 3.556 -4.572) (layer B.SilkS) (width 0.2032))
    (fp_line (start 3.556 -4.572) (end 3.556 -1.524) (layer B.SilkS) (width 0.2032))
    (fp_line (start -3.556 1.524) (end -3.556 2.286) (layer B.SilkS) (width 0.2032))
    (fp_line (start -3.556 2.286) (end -2.032 4.572) (layer B.SilkS) (width 0.2032))
    (fp_line (start -2.032 4.572) (end 2.032 4.572) (layer B.SilkS) (width 0.2032))
    (fp_line (start 2.032 4.572) (end 3.556 2.286) (layer B.SilkS) (width 0.2032))
    (fp_line (start 3.556 2.286) (end 3.556 1.524) (layer B.SilkS) (width 0.2032))
    (pad 4 smd rect (at 0 3.302 90) (size 3.6576 2.032)
      (layers B.Cu B.Paste B.Mask)
    )
    (pad 2 smd rect (at 0 -3.302 90) (size 1.016 2.032)
      (layers B.Cu B.Paste B.Mask)
      (net 14 /tlcs_1-3/VCC)
    )
    (pad 3 smd rect (at 2.286 -3.302 90) (size 1.016 2.032)
      (layers B.Cu B.Paste B.Mask)
      (net 22 N-0000024)
    )
    (pad 1 smd rect (at -2.286 -3.302 90) (size 1.016 2.032)
      (layers B.Cu B.Paste B.Mask)
      (net 17 GND)
    )
    (model smd/SOT223.wrl
      (at (xyz 0 0 0))
      (scale (xyz 0.4 0.4 0.4))
      (rotate (xyz 0 0 0))
    )
  )

  (module SW_PUSH_SMD (layer F.Cu) (tedit 53611933) (tstamp 53656F5B)
    (at 72.5 98 180)
    (path /5356E35F)
    (fp_text reference RESET1 (at 0 -3.5 180) (layer F.SilkS)
      (effects (font (size 1 1) (thickness 0.15)))
    )
    (fp_text value SW_PUSH (at 0 4 180) (layer F.SilkS)
      (effects (font (size 1 1) (thickness 0.15)))
    )
    (fp_circle (center 0 0) (end 1.75 0) (layer F.SilkS) (width 0.15))
    (fp_line (start -3 -3) (end -3 3) (layer F.SilkS) (width 0.15))
    (fp_line (start -3 3) (end 3 3) (layer F.SilkS) (width 0.15))
    (fp_line (start 3 3) (end 3 -3) (layer F.SilkS) (width 0.15))
    (fp_line (start 3 -3) (end -3 -3) (layer F.SilkS) (width 0.15))
    (pad 1 smd rect (at 3.975 -2.25 180) (size 1.55 1.3)
      (layers F.Cu F.Paste F.Mask)
      (net 6 /RST)
    )
    (pad 2 smd rect (at 3.975 2.25 180) (size 1.55 1.3)
      (layers F.Cu F.Paste F.Mask)
      (net 17 GND)
    )
    (pad 2 smd rect (at -3.975 2.25 180) (size 1.55 1.3)
      (layers F.Cu F.Paste F.Mask)
      (net 17 GND)
    )
    (pad 1 smd rect (at -3.975 -2.25 180) (size 1.55 1.3)
      (layers F.Cu F.Paste F.Mask)
      (net 6 /RST)
    )
  )

  (module TQFP32_FIXED (layer B.Cu) (tedit 5227C394) (tstamp 5365825F)
    (at 81 113 180)
    (path /52150E25)
    (fp_text reference IC1 (at 0 1.27 180) (layer B.SilkS)
      (effects (font (size 1.27 1.016) (thickness 0.2032)) (justify mirror))
    )
    (fp_text value ATMEGA328-A (at 0 -1.905 180) (layer B.SilkS)
      (effects (font (size 1.27 1.016) (thickness 0.2032)) (justify mirror))
    )
    (fp_circle (center -2.83972 2.86004) (end -2.43332 2.60604) (layer B.SilkS) (width 0.1524))
    (pad 8 smd rect (at -4.81584 -2.77622 180) (size 1.99898 0.44958)
      (layers B.Cu B.Paste B.Mask)
      (net 21 N-0000022)
    )
    (pad 7 smd rect (at -4.81584 -1.97612 180) (size 1.99898 0.44958)
      (layers B.Cu B.Paste B.Mask)
      (net 20 N-0000021)
    )
    (pad 6 smd rect (at -4.81584 -1.17602 180) (size 1.99898 0.44958)
      (layers B.Cu B.Paste B.Mask)
      (net 14 /tlcs_1-3/VCC)
    )
    (pad 5 smd rect (at -4.81584 -0.37592 180) (size 1.99898 0.44958)
      (layers B.Cu B.Paste B.Mask)
      (net 17 GND)
    )
    (pad 4 smd rect (at -4.81584 0.42418 180) (size 1.99898 0.44958)
      (layers B.Cu B.Paste B.Mask)
      (net 14 /tlcs_1-3/VCC)
    )
    (pad 3 smd rect (at -4.81584 1.22428 180) (size 1.99898 0.44958)
      (layers B.Cu B.Paste B.Mask)
      (net 17 GND)
    )
    (pad 2 smd rect (at -4.81584 2.02438 180) (size 1.99898 0.44958)
      (layers B.Cu B.Paste B.Mask)
      (net 12 /tlcs_1-3/SCLK)
    )
    (pad 1 smd rect (at -4.81584 2.82448 180) (size 1.99898 0.44958)
      (layers B.Cu B.Paste B.Mask)
      (net 9 /tlcs_1-3/BLANK)
    )
    (pad 24 smd rect (at 4.7498 2.8194 180) (size 1.99898 0.44958)
      (layers B.Cu B.Paste B.Mask)
    )
    (pad 17 smd rect (at 4.7498 -2.794 180) (size 1.99898 0.44958)
      (layers B.Cu B.Paste B.Mask)
      (net 7 /SCK)
    )
    (pad 18 smd rect (at 4.7498 -1.9812 180) (size 1.99898 0.44958)
      (layers B.Cu B.Paste B.Mask)
      (net 14 /tlcs_1-3/VCC)
    )
    (pad 19 smd rect (at 4.7498 -1.1684 180) (size 1.99898 0.44958)
      (layers B.Cu B.Paste B.Mask)
    )
    (pad 20 smd rect (at 4.7498 -0.381 180) (size 1.99898 0.44958)
      (layers B.Cu B.Paste B.Mask)
    )
    (pad 21 smd rect (at 4.7498 0.4318 180) (size 1.99898 0.44958)
      (layers B.Cu B.Paste B.Mask)
      (net 17 GND)
    )
    (pad 22 smd rect (at 4.7498 1.2192 180) (size 1.99898 0.44958)
      (layers B.Cu B.Paste B.Mask)
    )
    (pad 23 smd rect (at 4.7498 2.032 180) (size 1.99898 0.44958)
      (layers B.Cu B.Paste B.Mask)
    )
    (pad 32 smd rect (at -2.82448 4.826 180) (size 0.44958 1.99898)
      (layers B.Cu B.Paste B.Mask)
      (net 11 /tlcs_1-3/MODE)
    )
    (pad 31 smd rect (at -2.02692 4.826 180) (size 0.44958 1.99898)
      (layers B.Cu B.Paste B.Mask)
      (net 13 /tlcs_1-3/SIN)
    )
    (pad 30 smd rect (at -1.22428 4.826 180) (size 0.44958 1.99898)
      (layers B.Cu B.Paste B.Mask)
    )
    (pad 29 smd rect (at -0.42672 4.826 180) (size 0.44958 1.99898)
      (layers B.Cu B.Paste B.Mask)
      (net 6 /RST)
    )
    (pad 28 smd rect (at 0.37592 4.826 180) (size 0.44958 1.99898)
      (layers B.Cu B.Paste B.Mask)
      (net 2 /FIN)
    )
    (pad 27 smd rect (at 1.17348 4.826 180) (size 0.44958 1.99898)
      (layers B.Cu B.Paste B.Mask)
      (net 1 /ERR)
    )
    (pad 26 smd rect (at 1.97612 4.826 180) (size 0.44958 1.99898)
      (layers B.Cu B.Paste B.Mask)
      (net 5 /ON)
    )
    (pad 25 smd rect (at 2.77368 4.826 180) (size 0.44958 1.99898)
      (layers B.Cu B.Paste B.Mask)
    )
    (pad 9 smd rect (at -2.8194 -4.7752 180) (size 0.44958 1.99898)
      (layers B.Cu B.Paste B.Mask)
    )
    (pad 10 smd rect (at -2.032 -4.7752 180) (size 0.44958 1.99898)
      (layers B.Cu B.Paste B.Mask)
    )
    (pad 11 smd rect (at -1.2192 -4.7752 180) (size 0.44958 1.99898)
      (layers B.Cu B.Paste B.Mask)
    )
    (pad 12 smd rect (at -0.4318 -4.7752 180) (size 0.44958 1.99898)
      (layers B.Cu B.Paste B.Mask)
      (net 10 /tlcs_1-3/GSCLK)
    )
    (pad 13 smd rect (at 0.3556 -4.7752 180) (size 0.44958 1.99898)
      (layers B.Cu B.Paste B.Mask)
      (net 16 /tlcs_1-3/XLAT)
    )
    (pad 14 smd rect (at 1.1684 -4.7752 180) (size 0.44958 1.99898)
      (layers B.Cu B.Paste B.Mask)
      (net 8 /SS)
    )
    (pad 15 smd rect (at 1.9812 -4.7752 180) (size 0.44958 1.99898)
      (layers B.Cu B.Paste B.Mask)
      (net 4 /MOSI)
    )
    (pad 16 smd rect (at 2.794 -4.7752 180) (size 0.44958 1.99898)
      (layers B.Cu B.Paste B.Mask)
      (net 3 /MISO)
    )
    (model smd/tqfp32.wrl
      (at (xyz 0 0 0))
      (scale (xyz 1 1 1))
      (rotate (xyz 0 0 0))
    )
  )

  (module PIN_ARRAY_2X1_3960um (layer F.Cu) (tedit 536E987A) (tstamp 536ECC81)
    (at 72 164.5 270)
    (descr "Connecteurs 2 pins")
    (tags "CONN DEV")
    (path /5213FDDC)
    (fp_text reference P1 (at -0.1 -4.8 270) (layer F.SilkS)
      (effects (font (size 0.762 0.762) (thickness 0.1524)))
    )
    (fp_text value CONN_2 (at 0 -3.5 270) (layer F.SilkS) hide
      (effects (font (size 0.762 0.762) (thickness 0.1524)))
    )
    (fp_line (start -3.64 4.6) (end -3.64 -5.6) (layer F.SilkS) (width 0.1524))
    (fp_line (start -3.6 -5.6) (end 3.6 -5.6) (layer F.SilkS) (width 0.1524))
    (fp_line (start 3.54 -5.6) (end 3.54 4.6) (layer F.SilkS) (width 0.1524))
    (fp_line (start 3.6 4.6) (end -3.6 4.6) (layer F.SilkS) (width 0.1524))
    (pad 1 thru_hole rect (at -1.98 0 270) (size 2.3 2.3) (drill 1.8)
      (layers *.Cu *.Mask F.SilkS)
      (net 15 /tlcs_1-3/VIN)
    )
    (pad 2 thru_hole circle (at 1.98 0 270) (size 2.5 2.5) (drill 1.8)
      (layers *.Cu *.Mask F.SilkS)
      (net 17 GND)
    )
    (model pin_array/pins_array_2x1.wrl
      (at (xyz 0 0 0))
      (scale (xyz 1 1 1))
      (rotate (xyz 0 0 0))
    )
  )

  (module TLC5940_THERMVIAS2 (layer B.Cu) (tedit 53BC3300) (tstamp 53ACE751)
    (at 150.5 133.5 270)
    (descr "TSSOP 28 pins")
    (tags "CMS TSSOP SMD")
    (path /5362FF20/536301A0)
    (attr smd)
    (fp_text reference U4 (at 0.127 1.524 270) (layer B.SilkS)
      (effects (font (size 0.762 0.762) (thickness 0.127)) (justify mirror))
    )
    (fp_text value TLC5941 (at 0 -1.143 270) (layer B.SilkS)
      (effects (font (size 0.762 0.762) (thickness 0.127)) (justify mirror))
    )
    (fp_circle (center -4.572 -2.159) (end -4.826 -1.905) (layer B.SilkS) (width 0.127))
    (fp_line (start 5.207 -2.667) (end -5.08 -2.667) (layer B.SilkS) (width 0.127))
    (fp_line (start -5.08 2.667) (end 5.207 2.667) (layer B.SilkS) (width 0.127))
    (fp_line (start -5.08 2.667) (end -5.08 -2.667) (layer B.SilkS) (width 0.127))
    (fp_line (start 5.207 2.667) (end 5.207 -2.667) (layer B.SilkS) (width 0.127))
    (pad 1 smd rect (at -4.191 -3.556 270) (size 0.4064 1.27)
      (layers B.Cu B.Paste B.Mask)
      (net 17 GND)
    )
    (pad 2 smd rect (at -3.556 -3.556 270) (size 0.4064 1.27)
      (layers B.Cu B.Paste B.Mask)
      (net 9 /tlcs_1-3/BLANK)
    )
    (pad 3 smd rect (at -2.8956 -3.556 270) (size 0.4064 1.27)
      (layers B.Cu B.Paste B.Mask)
      (net 16 /tlcs_1-3/XLAT)
    )
    (pad 4 smd rect (at -2.2352 -3.556 270) (size 0.4064 1.27)
      (layers B.Cu B.Paste B.Mask)
      (net 12 /tlcs_1-3/SCLK)
    )
    (pad 5 smd rect (at -1.6002 -3.556 270) (size 0.4064 1.27)
      (layers B.Cu B.Paste B.Mask)
      (net 74 N-0000085)
    )
    (pad 6 smd rect (at -0.9398 -3.556 270) (size 0.4064 1.27)
      (layers B.Cu B.Paste B.Mask)
      (net 11 /tlcs_1-3/MODE)
    )
    (pad 7 smd rect (at -0.2794 -3.556 270) (size 0.4064 1.27)
      (layers B.Cu B.Paste B.Mask)
      (net 43 N-0000055)
    )
    (pad 8 smd rect (at 0.3556 -3.556 270) (size 0.4064 1.27)
      (layers B.Cu B.Paste B.Mask)
      (net 44 N-0000056)
    )
    (pad 9 smd rect (at 1.016 -3.556 270) (size 0.4064 1.27)
      (layers B.Cu B.Paste B.Mask)
      (net 45 N-0000057)
    )
    (pad 10 smd rect (at 1.651 -3.556 270) (size 0.4064 1.27)
      (layers B.Cu B.Paste B.Mask)
      (net 46 N-0000058)
    )
    (pad 11 smd rect (at 2.3114 -3.556 270) (size 0.4064 1.27)
      (layers B.Cu B.Paste B.Mask)
      (net 47 N-0000059)
    )
    (pad 12 smd rect (at 2.9718 -3.556 270) (size 0.4064 1.27)
      (layers B.Cu B.Paste B.Mask)
      (net 49 N-0000060)
    )
    (pad 13 smd rect (at 3.6068 -3.556 270) (size 0.4064 1.27)
      (layers B.Cu B.Paste B.Mask)
      (net 50 N-0000061)
    )
    (pad 14 smd rect (at 4.2672 -3.556 270) (size 0.4064 1.27)
      (layers B.Cu B.Paste B.Mask)
      (net 39 N-0000051)
    )
    (pad 15 smd rect (at 4.2672 3.556 270) (size 0.4064 1.27)
      (layers B.Cu B.Paste B.Mask)
      (net 38 N-0000050)
    )
    (pad 16 smd rect (at 3.6068 3.556 270) (size 0.4064 1.27)
      (layers B.Cu B.Paste B.Mask)
      (net 36 N-0000049)
    )
    (pad 17 smd rect (at 2.9972 3.556 270) (size 0.4064 1.27)
      (layers B.Cu B.Paste B.Mask)
      (net 35 N-0000048)
    )
    (pad 18 smd rect (at 2.3114 3.556 270) (size 0.4064 1.27)
      (layers B.Cu B.Paste B.Mask)
      (net 34 N-0000047)
    )
    (pad 19 smd rect (at 1.651 3.556 270) (size 0.4064 1.27)
      (layers B.Cu B.Paste B.Mask)
      (net 33 N-0000046)
    )
    (pad 20 smd rect (at 1.016 3.556 270) (size 0.4064 1.27)
      (layers B.Cu B.Paste B.Mask)
      (net 32 N-0000045)
    )
    (pad 21 smd rect (at 0.3556 3.556 270) (size 0.4064 1.27)
      (layers B.Cu B.Paste B.Mask)
      (net 31 N-0000044)
    )
    (pad 22 smd rect (at -0.2794 3.556 270) (size 0.4064 1.27)
      (layers B.Cu B.Paste B.Mask)
      (net 30 N-0000043)
    )
    (pad 23 smd rect (at -0.9398 3.556 270) (size 0.4064 1.27)
      (layers B.Cu B.Paste B.Mask)
    )
    (pad 24 smd rect (at -1.6002 3.556 270) (size 0.4064 1.27)
      (layers B.Cu B.Paste B.Mask)
      (net 78 N-0000089)
    )
    (pad 25 smd rect (at -2.2352 3.556 270) (size 0.4064 1.27)
      (layers B.Cu B.Paste B.Mask)
      (net 10 /tlcs_1-3/GSCLK)
    )
    (pad 26 smd rect (at -2.8956 3.556 270) (size 0.4064 1.27)
      (layers B.Cu B.Paste B.Mask)
      (net 14 /tlcs_1-3/VCC)
    )
    (pad 27 smd rect (at -3.556 3.556 270) (size 0.4064 1.27)
      (layers B.Cu B.Paste B.Mask)
      (net 76 N-0000087)
    )
    (pad 28 smd rect (at -4.191 3.556 270) (size 0.4064 1.27)
      (layers B.Cu B.Paste B.Mask)
      (net 14 /tlcs_1-3/VCC)
    )
    (pad "" smd rect (at 0 0 270) (size 9.7 3.4)
      (layers B.Cu)
      (net 17 GND)
    )
    (pad "" smd rect (at 0 0 270) (size 6.17 2.4)
      (layers B.Paste B.Mask)
      (net 17 GND)
    )
    (pad "" thru_hole circle (at -3.9 0 270) (size 0.3 0.3) (drill 0.3)
      (layers *.Cu *.Mask B.SilkS)
      (net 17 GND)
    )
    (pad "" thru_hole circle (at -3.9 1.3 270) (size 0.3 0.3) (drill 0.3)
      (layers *.Cu *.Mask B.SilkS)
      (net 17 GND)
    )
    (pad "" thru_hole circle (at -2.6 1.3 270) (size 0.3 0.3) (drill 0.3)
      (layers *.Cu *.Mask B.SilkS)
      (net 17 GND)
    )
    (pad "" thru_hole circle (at -1.3 1.3 270) (size 0.3 0.3) (drill 0.3)
      (layers *.Cu *.Mask B.SilkS)
      (net 17 GND)
    )
    (pad "" thru_hole circle (at 0 1.3 270) (size 0.3 0.3) (drill 0.3)
      (layers *.Cu *.Mask B.SilkS)
      (net 17 GND)
    )
    (pad "" thru_hole circle (at 1.3 1.3 270) (size 0.3 0.3) (drill 0.3)
      (layers *.Cu *.Mask B.SilkS)
      (net 17 GND)
    )
    (pad "" thru_hole circle (at 2.6 1.3 270) (size 0.3 0.3) (drill 0.3)
      (layers *.Cu *.Mask B.SilkS)
      (net 17 GND)
    )
    (pad "" thru_hole circle (at 3.9 1.3 270) (size 0.3 0.3) (drill 0.3)
      (layers *.Cu *.Mask B.SilkS)
      (net 17 GND)
    )
    (pad "" thru_hole circle (at 3.9 0 270) (size 0.3 0.3) (drill 0.3)
      (layers *.Cu *.Mask B.SilkS)
      (net 17 GND)
    )
    (pad "" thru_hole circle (at 2.6 0 270) (size 0.3 0.3) (drill 0.3)
      (layers *.Cu *.Mask B.SilkS)
      (net 17 GND)
    )
    (pad "" thru_hole circle (at 1.3 0 270) (size 0.3 0.3) (drill 0.3)
      (layers *.Cu *.Mask B.SilkS)
      (net 17 GND)
    )
    (pad "" thru_hole circle (at 0 0 270) (size 0.3 0.3) (drill 0.3)
      (layers *.Cu *.Mask B.SilkS)
      (net 17 GND)
    )
    (pad "" thru_hole circle (at -1.3 0 270) (size 0.3 0.3) (drill 0.3)
      (layers *.Cu *.Mask B.SilkS)
      (net 17 GND)
    )
    (pad "" thru_hole circle (at -2.6 0 270) (size 0.3 0.3) (drill 0.3)
      (layers *.Cu *.Mask B.SilkS)
      (net 17 GND)
    )
    (pad "" thru_hole circle (at -3.9 -1.3 270) (size 0.3 0.3) (drill 0.3)
      (layers *.Cu *.Mask B.SilkS)
      (net 17 GND)
    )
    (pad "" thru_hole circle (at -2.6 -1.3 270) (size 0.3 0.3) (drill 0.3)
      (layers *.Cu *.Mask B.SilkS)
      (net 17 GND)
    )
    (pad "" thru_hole circle (at -1.3 -1.3 270) (size 0.3 0.3) (drill 0.3)
      (layers *.Cu *.Mask B.SilkS)
      (net 17 GND)
    )
    (pad "" thru_hole circle (at 0 -1.3 270) (size 0.3 0.3) (drill 0.3)
      (layers *.Cu *.Mask B.SilkS)
      (net 17 GND)
    )
    (pad "" thru_hole circle (at 1.3 -1.3 270) (size 0.3 0.3) (drill 0.3)
      (layers *.Cu *.Mask B.SilkS)
      (net 17 GND)
    )
    (pad "" thru_hole circle (at 2.6 -1.3 270) (size 0.3 0.3) (drill 0.3)
      (layers *.Cu *.Mask B.SilkS)
      (net 17 GND)
    )
    (pad "" thru_hole circle (at 3.9 -1.3 270) (size 0.3 0.3) (drill 0.3)
      (layers *.Cu *.Mask B.SilkS)
      (net 17 GND)
    )
    (model smd/cms_soj28.wrl
      (at (xyz 0 0 0))
      (scale (xyz 0.256 0.5 0.25))
      (rotate (xyz 0 0 0))
    )
  )

  (module TLC5940_THERMVIAS2 (layer B.Cu) (tedit 53BC3300) (tstamp 53ACE715)
    (at 186.5 133.5 270)
    (descr "TSSOP 28 pins")
    (tags "CMS TSSOP SMD")
    (path /5362FF20/53AA07FE)
    (attr smd)
    (fp_text reference U5 (at 0.127 1.524 270) (layer B.SilkS)
      (effects (font (size 0.762 0.762) (thickness 0.127)) (justify mirror))
    )
    (fp_text value TLC5941 (at 0 -1.143 270) (layer B.SilkS)
      (effects (font (size 0.762 0.762) (thickness 0.127)) (justify mirror))
    )
    (fp_circle (center -4.572 -2.159) (end -4.826 -1.905) (layer B.SilkS) (width 0.127))
    (fp_line (start 5.207 -2.667) (end -5.08 -2.667) (layer B.SilkS) (width 0.127))
    (fp_line (start -5.08 2.667) (end 5.207 2.667) (layer B.SilkS) (width 0.127))
    (fp_line (start -5.08 2.667) (end -5.08 -2.667) (layer B.SilkS) (width 0.127))
    (fp_line (start 5.207 2.667) (end 5.207 -2.667) (layer B.SilkS) (width 0.127))
    (pad 1 smd rect (at -4.191 -3.556 270) (size 0.4064 1.27)
      (layers B.Cu B.Paste B.Mask)
      (net 17 GND)
    )
    (pad 2 smd rect (at -3.556 -3.556 270) (size 0.4064 1.27)
      (layers B.Cu B.Paste B.Mask)
      (net 9 /tlcs_1-3/BLANK)
    )
    (pad 3 smd rect (at -2.8956 -3.556 270) (size 0.4064 1.27)
      (layers B.Cu B.Paste B.Mask)
      (net 16 /tlcs_1-3/XLAT)
    )
    (pad 4 smd rect (at -2.2352 -3.556 270) (size 0.4064 1.27)
      (layers B.Cu B.Paste B.Mask)
      (net 12 /tlcs_1-3/SCLK)
    )
    (pad 5 smd rect (at -1.6002 -3.556 270) (size 0.4064 1.27)
      (layers B.Cu B.Paste B.Mask)
      (net 78 N-0000089)
    )
    (pad 6 smd rect (at -0.9398 -3.556 270) (size 0.4064 1.27)
      (layers B.Cu B.Paste B.Mask)
      (net 11 /tlcs_1-3/MODE)
    )
    (pad 7 smd rect (at -0.2794 -3.556 270) (size 0.4064 1.27)
      (layers B.Cu B.Paste B.Mask)
      (net 24 N-0000038)
    )
    (pad 8 smd rect (at 0.3556 -3.556 270) (size 0.4064 1.27)
      (layers B.Cu B.Paste B.Mask)
      (net 25 N-0000039)
    )
    (pad 9 smd rect (at 1.016 -3.556 270) (size 0.4064 1.27)
      (layers B.Cu B.Paste B.Mask)
      (net 27 N-0000040)
    )
    (pad 10 smd rect (at 1.651 -3.556 270) (size 0.4064 1.27)
      (layers B.Cu B.Paste B.Mask)
      (net 28 N-0000041)
    )
    (pad 11 smd rect (at 2.3114 -3.556 270) (size 0.4064 1.27)
      (layers B.Cu B.Paste B.Mask)
      (net 23 N-0000037)
    )
    (pad 12 smd rect (at 2.9718 -3.556 270) (size 0.4064 1.27)
      (layers B.Cu B.Paste B.Mask)
      (net 42 N-0000054)
    )
    (pad 13 smd rect (at 3.6068 -3.556 270) (size 0.4064 1.27)
      (layers B.Cu B.Paste B.Mask)
      (net 40 N-0000052)
    )
    (pad 14 smd rect (at 4.2672 -3.556 270) (size 0.4064 1.27)
      (layers B.Cu B.Paste B.Mask)
      (net 41 N-0000053)
    )
    (pad 15 smd rect (at 4.2672 3.556 270) (size 0.4064 1.27)
      (layers B.Cu B.Paste B.Mask)
      (net 29 N-0000042)
    )
    (pad 16 smd rect (at 3.6068 3.556 270) (size 0.4064 1.27)
      (layers B.Cu B.Paste B.Mask)
      (net 60 N-0000071)
    )
    (pad 17 smd rect (at 2.9972 3.556 270) (size 0.4064 1.27)
      (layers B.Cu B.Paste B.Mask)
      (net 61 N-0000072)
    )
    (pad 18 smd rect (at 2.3114 3.556 270) (size 0.4064 1.27)
      (layers B.Cu B.Paste B.Mask)
      (net 62 N-0000073)
    )
    (pad 19 smd rect (at 1.651 3.556 270) (size 0.4064 1.27)
      (layers B.Cu B.Paste B.Mask)
      (net 63 N-0000074)
    )
    (pad 20 smd rect (at 1.016 3.556 270) (size 0.4064 1.27)
      (layers B.Cu B.Paste B.Mask)
      (net 64 N-0000075)
    )
    (pad 21 smd rect (at 0.3556 3.556 270) (size 0.4064 1.27)
      (layers B.Cu B.Paste B.Mask)
      (net 65 N-0000076)
    )
    (pad 22 smd rect (at -0.2794 3.556 270) (size 0.4064 1.27)
      (layers B.Cu B.Paste B.Mask)
      (net 59 N-0000070)
    )
    (pad 23 smd rect (at -0.9398 3.556 270) (size 0.4064 1.27)
      (layers B.Cu B.Paste B.Mask)
    )
    (pad 24 smd rect (at -1.6002 3.556 270) (size 0.4064 1.27)
      (layers B.Cu B.Paste B.Mask)
    )
    (pad 25 smd rect (at -2.2352 3.556 270) (size 0.4064 1.27)
      (layers B.Cu B.Paste B.Mask)
      (net 10 /tlcs_1-3/GSCLK)
    )
    (pad 26 smd rect (at -2.8956 3.556 270) (size 0.4064 1.27)
      (layers B.Cu B.Paste B.Mask)
      (net 14 /tlcs_1-3/VCC)
    )
    (pad 27 smd rect (at -3.556 3.556 270) (size 0.4064 1.27)
      (layers B.Cu B.Paste B.Mask)
      (net 77 N-0000088)
    )
    (pad 28 smd rect (at -4.191 3.556 270) (size 0.4064 1.27)
      (layers B.Cu B.Paste B.Mask)
      (net 14 /tlcs_1-3/VCC)
    )
    (pad "" smd rect (at 0 0 270) (size 9.7 3.4)
      (layers B.Cu)
      (net 17 GND)
    )
    (pad "" smd rect (at 0 0 270) (size 6.17 2.4)
      (layers B.Paste B.Mask)
      (net 17 GND)
    )
    (pad "" thru_hole circle (at -3.9 0 270) (size 0.3 0.3) (drill 0.3)
      (layers *.Cu *.Mask B.SilkS)
      (net 17 GND)
    )
    (pad "" thru_hole circle (at -3.9 1.3 270) (size 0.3 0.3) (drill 0.3)
      (layers *.Cu *.Mask B.SilkS)
      (net 17 GND)
    )
    (pad "" thru_hole circle (at -2.6 1.3 270) (size 0.3 0.3) (drill 0.3)
      (layers *.Cu *.Mask B.SilkS)
      (net 17 GND)
    )
    (pad "" thru_hole circle (at -1.3 1.3 270) (size 0.3 0.3) (drill 0.3)
      (layers *.Cu *.Mask B.SilkS)
      (net 17 GND)
    )
    (pad "" thru_hole circle (at 0 1.3 270) (size 0.3 0.3) (drill 0.3)
      (layers *.Cu *.Mask B.SilkS)
      (net 17 GND)
    )
    (pad "" thru_hole circle (at 1.3 1.3 270) (size 0.3 0.3) (drill 0.3)
      (layers *.Cu *.Mask B.SilkS)
      (net 17 GND)
    )
    (pad "" thru_hole circle (at 2.6 1.3 270) (size 0.3 0.3) (drill 0.3)
      (layers *.Cu *.Mask B.SilkS)
      (net 17 GND)
    )
    (pad "" thru_hole circle (at 3.9 1.3 270) (size 0.3 0.3) (drill 0.3)
      (layers *.Cu *.Mask B.SilkS)
      (net 17 GND)
    )
    (pad "" thru_hole circle (at 3.9 0 270) (size 0.3 0.3) (drill 0.3)
      (layers *.Cu *.Mask B.SilkS)
      (net 17 GND)
    )
    (pad "" thru_hole circle (at 2.6 0 270) (size 0.3 0.3) (drill 0.3)
      (layers *.Cu *.Mask B.SilkS)
      (net 17 GND)
    )
    (pad "" thru_hole circle (at 1.3 0 270) (size 0.3 0.3) (drill 0.3)
      (layers *.Cu *.Mask B.SilkS)
      (net 17 GND)
    )
    (pad "" thru_hole circle (at 0 0 270) (size 0.3 0.3) (drill 0.3)
      (layers *.Cu *.Mask B.SilkS)
      (net 17 GND)
    )
    (pad "" thru_hole circle (at -1.3 0 270) (size 0.3 0.3) (drill 0.3)
      (layers *.Cu *.Mask B.SilkS)
      (net 17 GND)
    )
    (pad "" thru_hole circle (at -2.6 0 270) (size 0.3 0.3) (drill 0.3)
      (layers *.Cu *.Mask B.SilkS)
      (net 17 GND)
    )
    (pad "" thru_hole circle (at -3.9 -1.3 270) (size 0.3 0.3) (drill 0.3)
      (layers *.Cu *.Mask B.SilkS)
      (net 17 GND)
    )
    (pad "" thru_hole circle (at -2.6 -1.3 270) (size 0.3 0.3) (drill 0.3)
      (layers *.Cu *.Mask B.SilkS)
      (net 17 GND)
    )
    (pad "" thru_hole circle (at -1.3 -1.3 270) (size 0.3 0.3) (drill 0.3)
      (layers *.Cu *.Mask B.SilkS)
      (net 17 GND)
    )
    (pad "" thru_hole circle (at 0 -1.3 270) (size 0.3 0.3) (drill 0.3)
      (layers *.Cu *.Mask B.SilkS)
      (net 17 GND)
    )
    (pad "" thru_hole circle (at 1.3 -1.3 270) (size 0.3 0.3) (drill 0.3)
      (layers *.Cu *.Mask B.SilkS)
      (net 17 GND)
    )
    (pad "" thru_hole circle (at 2.6 -1.3 270) (size 0.3 0.3) (drill 0.3)
      (layers *.Cu *.Mask B.SilkS)
      (net 17 GND)
    )
    (pad "" thru_hole circle (at 3.9 -1.3 270) (size 0.3 0.3) (drill 0.3)
      (layers *.Cu *.Mask B.SilkS)
      (net 17 GND)
    )
    (model smd/cms_soj28.wrl
      (at (xyz 0 0 0))
      (scale (xyz 0.256 0.5 0.25))
      (rotate (xyz 0 0 0))
    )
  )

  (gr_line (start 214.5 88.5) (end 86.5 88.5) (angle 90) (layer Dwgs.User) (width 0.2))
  (gr_line (start 214.5 176.5) (end 214.5 88.5) (angle 90) (layer Dwgs.User) (width 0.2))
  (gr_line (start 86.5 176.5) (end 214.5 176.5) (angle 90) (layer Dwgs.User) (width 0.2))
  (gr_line (start 86.5 88.5) (end 86.5 176.5) (angle 90) (layer Dwgs.User) (width 0.2))
  (gr_circle (center 105.5 140.5) (end 113 140.5) (layer Dwgs.User) (width 0.2) (tstamp 53AC6E09))
  (gr_circle (center 123.5 140.5) (end 123.5 148) (layer Dwgs.User) (width 0.2) (tstamp 53AC6E08))
  (gr_circle (center 141.5 140.5) (end 141.5 148) (layer Dwgs.User) (width 0.2) (tstamp 53AC6E07))
  (gr_circle (center 159.5 140.5) (end 159.5 148) (layer Dwgs.User) (width 0.2) (tstamp 53AC6E06))
  (gr_circle (center 177.5 140.5) (end 177.5 148) (layer Dwgs.User) (width 0.2) (tstamp 53AC6E05))
  (gr_circle (center 195.5 140.5) (end 195.5 148) (layer Dwgs.User) (width 0.2) (tstamp 53AC6E04))
  (gr_circle (center 195.5 140.5) (end 195.5 148) (layer Dwgs.User) (width 0.2) (tstamp 53AC6E03))
  (gr_circle (center 177.5 140.5) (end 177.5 148) (layer Dwgs.User) (width 0.2) (tstamp 53AC6E02))
  (gr_circle (center 159.5 140.5) (end 159.5 148) (layer Dwgs.User) (width 0.2) (tstamp 53AC6E01))
  (gr_circle (center 141.5 140.5) (end 141.5 148) (layer Dwgs.User) (width 0.2) (tstamp 53AC6E00))
  (gr_circle (center 123.5 140.5) (end 123.5 148) (layer Dwgs.User) (width 0.2) (tstamp 53AC6DFF))
  (gr_circle (center 105.5 140.5) (end 113 140.5) (layer Dwgs.User) (width 0.2) (tstamp 53AC6DFE))
  (gr_circle (center 105.5 158.5) (end 113 158.5) (layer Dwgs.User) (width 0.2) (tstamp 53AC6DFD))
  (gr_circle (center 123.5 158.5) (end 123.5 166) (layer Dwgs.User) (width 0.2) (tstamp 53AC6DFC))
  (gr_circle (center 141.5 158.5) (end 141.5 166) (layer Dwgs.User) (width 0.2) (tstamp 53AC6DFB))
  (gr_circle (center 159.5 158.5) (end 159.5 166) (layer Dwgs.User) (width 0.2) (tstamp 53AC6DFA))
  (gr_circle (center 177.5 158.5) (end 177.5 166) (layer Dwgs.User) (width 0.2) (tstamp 53AC6DF9))
  (gr_circle (center 195.5 158.5) (end 195.5 166) (layer Dwgs.User) (width 0.2) (tstamp 53AC6DF8))
  (gr_circle (center 195.5 158.5) (end 195.5 166) (layer Dwgs.User) (width 0.2) (tstamp 53AC6DF7))
  (gr_circle (center 177.5 158.5) (end 177.5 166) (layer Dwgs.User) (width 0.2) (tstamp 53AC6DF6))
  (gr_circle (center 159.5 158.5) (end 159.5 166) (layer Dwgs.User) (width 0.2) (tstamp 53AC6DF5))
  (gr_circle (center 141.5 158.5) (end 141.5 166) (layer Dwgs.User) (width 0.2) (tstamp 53AC6DF4))
  (gr_circle (center 123.5 158.5) (end 123.5 166) (layer Dwgs.User) (width 0.2) (tstamp 53AC6DF3))
  (gr_circle (center 105.5 158.5) (end 113 158.5) (layer Dwgs.User) (width 0.2) (tstamp 53AC6DF2))
  (gr_circle (center 105.5 122.5) (end 113 122.5) (layer Dwgs.User) (width 0.2) (tstamp 53AC6DF1))
  (gr_circle (center 123.5 122.5) (end 123.5 130) (layer Dwgs.User) (width 0.2) (tstamp 53AC6DF0))
  (gr_circle (center 141.5 122.5) (end 141.5 130) (layer Dwgs.User) (width 0.2) (tstamp 53AC6DEF))
  (gr_circle (center 159.5 122.5) (end 159.5 130) (layer Dwgs.User) (width 0.2) (tstamp 53AC6DEE))
  (gr_circle (center 177.5 122.5) (end 177.5 130) (layer Dwgs.User) (width 0.2) (tstamp 53AC6DED))
  (gr_circle (center 195.5 122.5) (end 195.5 130) (layer Dwgs.User) (width 0.2) (tstamp 53AC6DEC))
  (gr_circle (center 195.5 122.5) (end 195.5 130) (layer Dwgs.User) (width 0.2) (tstamp 53AC6DEB))
  (gr_circle (center 177.5 122.5) (end 177.5 130) (layer Dwgs.User) (width 0.2) (tstamp 53AC6DEA))
  (gr_circle (center 159.5 122.5) (end 159.5 130) (layer Dwgs.User) (width 0.2) (tstamp 53AC6DE9))
  (gr_circle (center 141.5 122.5) (end 141.5 130) (layer Dwgs.User) (width 0.2) (tstamp 53AC6DE8))
  (gr_circle (center 123.5 122.5) (end 123.5 130) (layer Dwgs.User) (width 0.2) (tstamp 53AC6DE7))
  (gr_circle (center 105.5 122.5) (end 113 122.5) (layer Dwgs.User) (width 0.2) (tstamp 53AC6DE6))
  (gr_circle (center 105.5 104.5) (end 113 104.5) (layer Dwgs.User) (width 0.2) (tstamp 53AC6D38))
  (gr_circle (center 123.5 104.5) (end 123.5 112) (layer Dwgs.User) (width 0.2) (tstamp 53AC6D37))
  (gr_circle (center 141.5 104.5) (end 141.5 112) (layer Dwgs.User) (width 0.2) (tstamp 53AC6D36))
  (gr_circle (center 159.5 104.5) (end 159.5 112) (layer Dwgs.User) (width 0.2) (tstamp 53AC6D35))
  (gr_circle (center 177.5 104.5) (end 177.5 112) (layer Dwgs.User) (width 0.2) (tstamp 53AC6D34))
  (gr_circle (center 195.5 104.5) (end 195.5 112) (layer Dwgs.User) (width 0.2) (tstamp 53AC6D33))
  (gr_circle (center 195.5 104.5) (end 195.5 112) (layer Dwgs.User) (width 0.2))
  (gr_circle (center 177.5 104.5) (end 177.5 112) (layer Dwgs.User) (width 0.2))
  (gr_circle (center 159.5 104.5) (end 159.5 112) (layer Dwgs.User) (width 0.2))
  (gr_circle (center 141.5 104.5) (end 141.5 112) (layer Dwgs.User) (width 0.2))
  (gr_circle (center 123.5 104.5) (end 123.5 112) (layer Dwgs.User) (width 0.2))
  (gr_circle (center 105.5 104.5) (end 113 104.5) (layer Dwgs.User) (width 0.2))
  (gr_text ON (at 79 96 180) (layer B.SilkS)
    (effects (font (size 1 1) (thickness 0.25)) (justify mirror))
  )
  (gr_text ERR (at 82.5 96 180) (layer B.SilkS)
    (effects (font (size 1 1) (thickness 0.25)) (justify mirror))
  )
  (gr_text FIN (at 86 96 180) (layer B.SilkS)
    (effects (font (size 1 1) (thickness 0.25)) (justify mirror))
  )
  (gr_line (start 67 168.5) (end 67 94.5) (angle 90) (layer Edge.Cuts) (width 0.1) (tstamp 5367CFF1))
  (gr_line (start 210 168.5) (end 67 168.5) (angle 90) (layer Edge.Cuts) (width 0.1))
  (gr_line (start 210 94.5) (end 210 168.5) (angle 90) (layer Edge.Cuts) (width 0.1))
  (gr_line (start 67 94.5) (end 210 94.5) (angle 90) (layer Edge.Cuts) (width 0.1))

  (segment (start 199 133.1) (end 199.7 133.1) (width 0.254) (layer F.Cu) (net 0) (tstamp 53ACB4C0))
  (segment (start 181.6 138) (end 183 139.4) (width 0.254) (layer F.Cu) (net 0) (tstamp 53ACB4BF))
  (via (at 183 139.4) (size 0.889) (layers F.Cu B.Cu) (net 0) (tstamp 53ACB4BE))
  (segment (start 183 139.4) (end 190.7 139.4) (width 0.254) (layer B.Cu) (net 0) (tstamp 53ACB4BD))
  (via (at 190.7 139.4) (size 0.889) (layers F.Cu B.Cu) (net 0) (tstamp 53ACB4BC))
  (segment (start 190.7 139.4) (end 191.5 138.6) (width 0.254) (layer F.Cu) (net 0) (tstamp 53ACB4BB))
  (segment (start 191.5 138.6) (end 191.5 135.9) (width 0.254) (layer F.Cu) (net 0) (tstamp 53ACB4BA))
  (segment (start 191.5 135.9) (end 194 133.4) (width 0.254) (layer F.Cu) (net 0) (tstamp 53ACB4B9))
  (segment (start 194 133.4) (end 194.9 133.4) (width 0.254) (layer F.Cu) (net 0) (tstamp 53ACB4B8))
  (segment (start 194.9 133.4) (end 195.2 133.1) (width 0.254) (layer F.Cu) (net 0) (tstamp 53ACB4B7))
  (segment (start 195.2 133.1) (end 199 133.1) (width 0.254) (layer F.Cu) (net 0) (tstamp 53ACB4B6))
  (segment (start 182.944 131.8998) (end 182.1002 131.8998) (width 0.254) (layer B.Cu) (net 0) (tstamp 53ACB4B5))
  (via (at 181.6 132.4) (size 0.889) (layers F.Cu B.Cu) (net 0) (tstamp 53ACB4B4))
  (segment (start 182.1002 131.8998) (end 181.6 132.4) (width 0.254) (layer B.Cu) (net 0) (tstamp 53ACB4B3))
  (segment (start 181.6 132.4) (end 181.6 138) (width 0.254) (layer F.Cu) (net 0) (tstamp 53ACB4B2))
  (via (at 200.3 133.7) (size 0.889) (layers F.Cu B.Cu) (net 0) (tstamp 53ACB4B1))
  (segment (start 199.7 133.1) (end 200.3 133.7) (width 0.254) (layer F.Cu) (net 0) (tstamp 53ACB4B0))
  (segment (start 76.475 95.75) (end 76.7025 95.75) (width 0.254) (layer B.Cu) (net 0))
  (segment (start 82.5 103.9525) (end 81.9475 103.9525) (width 0.254) (layer B.Cu) (net 1))
  (segment (start 79.82652 106.07348) (end 79.82652 108.174) (width 0.254) (layer B.Cu) (net 1) (tstamp 53AA062F))
  (segment (start 81.9475 103.9525) (end 79.82652 106.07348) (width 0.254) (layer B.Cu) (net 1) (tstamp 53AA062B))
  (segment (start 86 103.9525) (end 84.9475 103.9525) (width 0.254) (layer B.Cu) (net 2))
  (segment (start 80.62408 106.57592) (end 80.62408 108.174) (width 0.254) (layer B.Cu) (net 2) (tstamp 53AA063B))
  (segment (start 82 105.2) (end 80.62408 106.57592) (width 0.254) (layer B.Cu) (net 2) (tstamp 53AA0639))
  (segment (start 83.7 105.2) (end 82 105.2) (width 0.254) (layer B.Cu) (net 2) (tstamp 53AA0637))
  (segment (start 84.9475 103.9525) (end 83.7 105.2) (width 0.254) (layer B.Cu) (net 2) (tstamp 53AA0633))
  (segment (start 75.6 120.7) (end 75.6 118.5) (width 0.254) (layer B.Cu) (net 3))
  (segment (start 75.6 137.9) (end 75.6 120.7) (width 0.254) (layer B.Cu) (net 3) (tstamp 53AB1B21))
  (segment (start 78.2 140.5) (end 75.6 137.9) (width 0.254) (layer B.Cu) (net 3))
  (segment (start 78.2 116.5) (end 78.2 115.7) (width 0.254) (layer F.Cu) (net 3) (tstamp 53AB1B77))
  (segment (start 76.5 118.2) (end 78.2 116.5) (width 0.254) (layer F.Cu) (net 3) (tstamp 53AB1B74))
  (segment (start 75.3 118.2) (end 76.5 118.2) (width 0.254) (layer F.Cu) (net 3) (tstamp 53AB1B73))
  (via (at 75.3 118.2) (size 0.889) (layers F.Cu B.Cu) (net 3))
  (segment (start 75.6 118.5) (end 75.3 118.2) (width 0.254) (layer B.Cu) (net 3) (tstamp 53AB1B70))
  (segment (start 85.4525 145) (end 85.4525 143.8525) (width 0.254) (layer F.Cu) (net 3))
  (segment (start 80.8 143.1) (end 78.2 140.5) (width 0.254) (layer B.Cu) (net 3) (tstamp 53AA161E))
  (segment (start 78.2 140.5) (end 78.206 140.506) (width 0.254) (layer B.Cu) (net 3) (tstamp 53AB1B1F))
  (via (at 80.8 143.1) (size 0.889) (layers F.Cu B.Cu) (net 3))
  (segment (start 84.7 143.1) (end 80.8 143.1) (width 0.254) (layer F.Cu) (net 3) (tstamp 53AA1617))
  (segment (start 85.4525 143.8525) (end 84.7 143.1) (width 0.254) (layer F.Cu) (net 3) (tstamp 53AA1614))
  (segment (start 92.81 145.83) (end 90.83 145.83) (width 0.254) (layer B.Cu) (net 3) (status 10))
  (segment (start 90 145) (end 85.4525 145) (width 0.254) (layer F.Cu) (net 3) (tstamp 53AA14CF))
  (segment (start 90.5 145.5) (end 90 145) (width 0.254) (layer F.Cu) (net 3) (tstamp 53AA14CE))
  (via (at 90.5 145.5) (size 0.889) (layers F.Cu B.Cu) (net 3))
  (segment (start 90.83 145.83) (end 90.5 145.5) (width 0.254) (layer B.Cu) (net 3) (tstamp 53AA14CC))
  (segment (start 71.77 110.46) (end 73.16 110.46) (width 0.254) (layer B.Cu) (net 3))
  (segment (start 73.16 110.46) (end 73.2 110.5) (width 0.254) (layer B.Cu) (net 3) (tstamp 53AA136E))
  (via (at 73.2 110.5) (size 0.889) (layers F.Cu B.Cu) (net 3))
  (segment (start 73.2 110.5) (end 75.3 110.5) (width 0.254) (layer F.Cu) (net 3) (tstamp 53AA1370))
  (segment (start 75.3 110.5) (end 78.2 113.4) (width 0.254) (layer F.Cu) (net 3) (tstamp 53AA1371))
  (segment (start 78.2 113.4) (end 78.2 115.7) (width 0.254) (layer F.Cu) (net 3) (tstamp 53AA1372))
  (segment (start 78.206 115.706) (end 78.206 117.7752) (width 0.254) (layer B.Cu) (net 3) (tstamp 53AA1376))
  (via (at 78.2 115.7) (size 0.889) (layers F.Cu B.Cu) (net 3))
  (segment (start 78.2 115.7) (end 78.206 115.706) (width 0.254) (layer B.Cu) (net 3) (tstamp 53AA1375))
  (segment (start 85.4525 133.5) (end 85.4525 134.4475) (width 0.254) (layer F.Cu) (net 4))
  (segment (start 79.0188 133.8188) (end 79.0188 117.7752) (width 0.254) (layer B.Cu) (net 4) (tstamp 53AA160F))
  (segment (start 80.6 135.4) (end 79.0188 133.8188) (width 0.254) (layer B.Cu) (net 4) (tstamp 53AA160E))
  (via (at 80.6 135.4) (size 0.889) (layers F.Cu B.Cu) (net 4))
  (segment (start 84.5 135.4) (end 80.6 135.4) (width 0.254) (layer F.Cu) (net 4) (tstamp 53AA160C))
  (segment (start 85.4525 134.4475) (end 84.5 135.4) (width 0.254) (layer F.Cu) (net 4) (tstamp 53AA160B))
  (segment (start 70.5 109.5) (end 71 109) (width 0.254) (layer F.Cu) (net 4))
  (segment (start 70.5 109.5) (end 70.5 112) (width 0.254) (layer F.Cu) (net 4) (tstamp 53AA156A))
  (segment (start 70.5 112) (end 69.5 113) (width 0.254) (layer F.Cu) (net 4) (tstamp 53AA1563))
  (segment (start 69.5 113) (end 69.23 113) (width 0.254) (layer F.Cu) (net 4) (tstamp 53AA1565))
  (segment (start 75.5 109) (end 71 109) (width 0.254) (layer F.Cu) (net 4) (tstamp 53AA155F))
  (segment (start 79 112.5) (end 75.5 109) (width 0.254) (layer F.Cu) (net 4) (tstamp 53AA155E))
  (via (at 79 112.5) (size 0.889) (layers F.Cu B.Cu) (net 4))
  (segment (start 79 114.5) (end 79 112.5) (width 0.254) (layer B.Cu) (net 4) (tstamp 53AA1558))
  (segment (start 79.5 115) (end 79 114.5) (width 0.254) (layer B.Cu) (net 4) (tstamp 53AA1557))
  (segment (start 79.5 116) (end 79.5 115) (width 0.254) (layer B.Cu) (net 4) (tstamp 53AA1552))
  (segment (start 79.0188 116.4812) (end 79.5 116) (width 0.254) (layer B.Cu) (net 4) (tstamp 53AA154F))
  (segment (start 79.0188 117.7752) (end 79.0188 116.4812) (width 0.254) (layer B.Cu) (net 4))
  (segment (start 92.81 133.4) (end 89.1 133.4) (width 0.254) (layer B.Cu) (net 4) (status 10))
  (segment (start 89 133.5) (end 85.4525 133.5) (width 0.254) (layer F.Cu) (net 4) (tstamp 53AA14A2))
  (via (at 89 133.5) (size 0.889) (layers F.Cu B.Cu) (net 4))
  (segment (start 89.1 133.4) (end 89 133.5) (width 0.254) (layer B.Cu) (net 4) (tstamp 53AA14A0))
  (segment (start 79 103.9525) (end 79 108.15012) (width 0.254) (layer B.Cu) (net 5))
  (segment (start 79 108.15012) (end 79.02388 108.174) (width 0.254) (layer B.Cu) (net 5) (tstamp 53AA0623))
  (segment (start 74.6 101.1) (end 69.375 101.1) (width 0.254) (layer F.Cu) (net 6))
  (segment (start 69.375 101.1) (end 68.525 100.25) (width 0.254) (layer F.Cu) (net 6) (tstamp 53ACB53A))
  (segment (start 75.5 102.5475) (end 75.5 102) (width 0.254) (layer B.Cu) (net 6))
  (segment (start 75.45 100.25) (end 76.475 100.25) (width 0.254) (layer F.Cu) (net 6) (tstamp 53ACB537))
  (segment (start 74.6 101.1) (end 75.45 100.25) (width 0.254) (layer F.Cu) (net 6) (tstamp 53ACB536))
  (via (at 74.6 101.1) (size 0.889) (layers F.Cu B.Cu) (net 6))
  (segment (start 75.5 102) (end 74.6 101.1) (width 0.254) (layer B.Cu) (net 6) (tstamp 53ACB534))
  (segment (start 81.42672 108.174) (end 81.42672 106.97328) (width 0.254) (layer B.Cu) (net 6))
  (segment (start 77.1 104.1475) (end 75.5 102.5475) (width 0.254) (layer B.Cu) (net 6) (tstamp 53AA1748))
  (segment (start 77.1 105) (end 77.1 104.1475) (width 0.254) (layer B.Cu) (net 6) (tstamp 53AA1747))
  (segment (start 77.5 105.4) (end 77.1 105) (width 0.254) (layer B.Cu) (net 6) (tstamp 53AA1746))
  (via (at 77.5 105.4) (size 0.889) (layers F.Cu B.Cu) (net 6))
  (segment (start 81.4 105.4) (end 77.5 105.4) (width 0.254) (layer F.Cu) (net 6) (tstamp 53AA1743))
  (segment (start 82.2 106.2) (end 81.4 105.4) (width 0.254) (layer F.Cu) (net 6) (tstamp 53AA1742))
  (via (at 82.2 106.2) (size 0.889) (layers F.Cu B.Cu) (net 6))
  (segment (start 81.42672 106.97328) (end 82.2 106.2) (width 0.254) (layer B.Cu) (net 6) (tstamp 53AA173F))
  (segment (start 71.77 115.54) (end 71.77 115.47) (width 0.254) (layer B.Cu) (net 6))
  (segment (start 74 104.0475) (end 75.5 102.5475) (width 0.254) (layer B.Cu) (net 6) (tstamp 53AA1394))
  (segment (start 74 105.8) (end 74 104.0475) (width 0.254) (layer B.Cu) (net 6) (tstamp 53AA1392))
  (segment (start 70.6 109.2) (end 74 105.8) (width 0.254) (layer B.Cu) (net 6) (tstamp 53AA138E))
  (segment (start 70.6 114.3) (end 70.6 109.2) (width 0.254) (layer B.Cu) (net 6) (tstamp 53AA138B))
  (segment (start 71.77 115.47) (end 70.6 114.3) (width 0.254) (layer B.Cu) (net 6) (tstamp 53AA1383))
  (via (at 73.3 113) (size 0.889) (layers F.Cu B.Cu) (net 7))
  (segment (start 74.2 113.9) (end 76.2 115.9) (width 0.254) (layer F.Cu) (net 7) (tstamp 53AA137C))
  (segment (start 76.2 116.7) (end 76.2 115.9) (width 0.254) (layer F.Cu) (net 7) (tstamp 53AA137D))
  (via (at 76.2 116.7) (size 0.889) (layers F.Cu B.Cu) (net 7))
  (segment (start 73.3 113) (end 71.77 113) (width 0.254) (layer B.Cu) (net 7))
  (segment (start 73.3 113) (end 74.2 113.9) (width 0.254) (layer F.Cu) (net 7) (tstamp 53AA16D3))
  (segment (start 80.5 139.4) (end 79.3 139.4) (width 0.254) (layer B.Cu) (net 7))
  (segment (start 92.2 140.9) (end 90.9 142.2) (width 0.254) (layer B.Cu) (net 7) (tstamp 53AA1667))
  (via (at 90.9 142.2) (size 0.889) (layers F.Cu B.Cu) (net 7))
  (segment (start 90.9 142.2) (end 88.1 139.4) (width 0.254) (layer F.Cu) (net 7) (tstamp 53AA166B))
  (segment (start 88.1 139.4) (end 80.5 139.4) (width 0.254) (layer F.Cu) (net 7) (tstamp 53AA166C))
  (via (at 80.5 139.4) (size 0.889) (layers F.Cu B.Cu) (net 7))
  (segment (start 92.81 140.9) (end 92.2 140.9) (width 0.254) (layer B.Cu) (net 7))
  (segment (start 76.2 136.3) (end 76.2 116.7) (width 0.254) (layer B.Cu) (net 7) (tstamp 53AA1689))
  (segment (start 79.3 139.4) (end 76.2 136.3) (width 0.254) (layer B.Cu) (net 7) (tstamp 53AA1682))
  (segment (start 76.2502 116.6498) (end 76.2502 115.794) (width 0.254) (layer B.Cu) (net 7) (tstamp 53AA1380))
  (segment (start 76.2 116.7) (end 76.2502 116.6498) (width 0.254) (layer B.Cu) (net 7) (tstamp 53AA137F))
  (segment (start 83.5 121) (end 81.3 121) (width 0.254) (layer B.Cu) (net 8))
  (segment (start 89 130.5) (end 88 129.5) (width 0.254) (layer B.Cu) (net 8) (tstamp 53AA15FE))
  (segment (start 88 129.5) (end 88 125.5) (width 0.254) (layer B.Cu) (net 8) (tstamp 53AA15FF))
  (segment (start 88 125.5) (end 83.5 121) (width 0.254) (layer B.Cu) (net 8) (tstamp 53AA1600))
  (segment (start 89 131) (end 89 130.5) (width 0.254) (layer B.Cu) (net 8))
  (segment (start 79.8316 119.5316) (end 79.8316 117.7752) (width 0.254) (layer B.Cu) (net 8) (tstamp 53AA1607))
  (segment (start 81.3 121) (end 79.8316 119.5316) (width 0.254) (layer B.Cu) (net 8) (tstamp 53AA1605))
  (segment (start 92.81 130.9) (end 89.1 130.9) (width 0.254) (layer B.Cu) (net 8) (status 10))
  (segment (start 89 131) (end 85.4525 131) (width 0.254) (layer F.Cu) (net 8) (tstamp 53AA149C))
  (via (at 89 131) (size 0.889) (layers F.Cu B.Cu) (net 8))
  (segment (start 89.1 130.9) (end 89 131) (width 0.254) (layer B.Cu) (net 8) (tstamp 53AA149A))
  (segment (start 167.7 113) (end 179.6 113) (width 0.254) (layer B.Cu) (net 9))
  (segment (start 151.9 113) (end 166.1 113) (width 0.254) (layer B.Cu) (net 9) (tstamp 53ACB163))
  (segment (start 151.6 112.7) (end 151.9 113) (width 0.254) (layer B.Cu) (net 9) (tstamp 53ACB162))
  (segment (start 167.7 113) (end 166.1 113) (width 0.254) (layer B.Cu) (net 9) (tstamp 53ACB161))
  (segment (start 151.5 112.7) (end 151.6 112.7) (width 0.254) (layer B.Cu) (net 9) (tstamp 53ACB164))
  (segment (start 190.856 129.944) (end 191.1 129.7) (width 0.254) (layer B.Cu) (net 9) (tstamp 53ACB315))
  (segment (start 191.1 129.7) (end 191.1 128.9) (width 0.254) (layer B.Cu) (net 9) (tstamp 53ACB316))
  (segment (start 191.1 128.9) (end 190.4 128.2) (width 0.254) (layer B.Cu) (net 9) (tstamp 53ACB317))
  (via (at 190.4 128.2) (size 0.889) (layers F.Cu B.Cu) (net 9) (tstamp 53ACB318))
  (segment (start 190.856 129.944) (end 190.056 129.944) (width 0.254) (layer B.Cu) (net 9) (tstamp 53ACB319))
  (segment (start 190.4 118.8) (end 190.4 128.2) (width 0.254) (layer B.Cu) (net 9) (tstamp 53ACB31A))
  (segment (start 187.2 113) (end 187.5 112.7) (width 0.254) (layer B.Cu) (net 9) (tstamp 53ACB31B))
  (via (at 187.5 112.7) (size 0.889) (layers F.Cu B.Cu) (net 9) (tstamp 53ACB31C))
  (segment (start 187.5 112.7) (end 187.6 112.8) (width 0.254) (layer F.Cu) (net 9) (tstamp 53ACB31D))
  (segment (start 187.6 112.8) (end 187.6 115.8) (width 0.254) (layer F.Cu) (net 9) (tstamp 53ACB31E))
  (via (at 187.6 115.8) (size 0.889) (layers F.Cu B.Cu) (net 9) (tstamp 53ACB31F))
  (segment (start 187.6 115.8) (end 190.4 118.6) (width 0.254) (layer B.Cu) (net 9) (tstamp 53ACB320))
  (segment (start 190.4 118.6) (end 190.4 118.8) (width 0.254) (layer B.Cu) (net 9) (tstamp 53ACB321))
  (segment (start 179.6 113) (end 185.2 113) (width 0.254) (layer B.Cu) (net 9) (tstamp 53ACB322))
  (segment (start 185.2 113) (end 187.2 113) (width 0.254) (layer B.Cu) (net 9) (tstamp 53ACB324))
  (segment (start 131.7 113) (end 143.6 113) (width 0.254) (layer B.Cu) (net 9))
  (segment (start 115.5 112.7) (end 115.6 112.7) (width 0.254) (layer B.Cu) (net 9))
  (segment (start 115.9 113) (end 130.1 113) (width 0.254) (layer B.Cu) (net 9) (tstamp 53ACA7C7))
  (segment (start 115.6 112.7) (end 115.9 113) (width 0.254) (layer B.Cu) (net 9) (tstamp 53ACA7C6))
  (segment (start 131.7 113) (end 130.1 113) (width 0.254) (layer B.Cu) (net 9))
  (segment (start 149.2 113) (end 151.2 113) (width 0.254) (layer B.Cu) (net 9) (tstamp 53ACB165))
  (segment (start 143.6 113) (end 149.2 113) (width 0.254) (layer B.Cu) (net 9) (tstamp 53ACB167))
  (segment (start 151.2 113) (end 151.5 112.7) (width 0.254) (layer B.Cu) (net 9) (tstamp 53ACB16E))
  (segment (start 154.856 129.944) (end 155.1 129.7) (width 0.254) (layer B.Cu) (net 9) (tstamp 53ACB174))
  (segment (start 154.4 118.6) (end 154.4 118.8) (width 0.254) (layer B.Cu) (net 9) (tstamp 53ACB168))
  (segment (start 151.6 115.8) (end 154.4 118.6) (width 0.254) (layer B.Cu) (net 9) (tstamp 53ACB169))
  (via (at 151.6 115.8) (size 0.889) (layers F.Cu B.Cu) (net 9) (tstamp 53ACB16A))
  (segment (start 151.6 112.8) (end 151.6 115.8) (width 0.254) (layer F.Cu) (net 9) (tstamp 53ACB16B))
  (segment (start 151.5 112.7) (end 151.6 112.8) (width 0.254) (layer F.Cu) (net 9) (tstamp 53ACB16C))
  (via (at 151.5 112.7) (size 0.889) (layers F.Cu B.Cu) (net 9) (tstamp 53ACB16D))
  (segment (start 154.4 118.8) (end 154.4 128.2) (width 0.254) (layer B.Cu) (net 9) (tstamp 53ACB16F))
  (segment (start 154.856 129.944) (end 154.056 129.944) (width 0.254) (layer B.Cu) (net 9) (tstamp 53ACB170))
  (via (at 154.4 128.2) (size 0.889) (layers F.Cu B.Cu) (net 9) (tstamp 53ACB171))
  (segment (start 155.1 128.9) (end 154.4 128.2) (width 0.254) (layer B.Cu) (net 9) (tstamp 53ACB172))
  (segment (start 155.1 129.7) (end 155.1 128.9) (width 0.254) (layer B.Cu) (net 9) (tstamp 53ACB173))
  (segment (start 113.2 113) (end 115.2 113) (width 0.254) (layer B.Cu) (net 9))
  (segment (start 92.2 112.7) (end 92.5 113) (width 0.254) (layer B.Cu) (net 9))
  (segment (start 92.1 112.6) (end 92.2 112.7) (width 0.254) (layer B.Cu) (net 9) (tstamp 53ACA38A))
  (segment (start 88.1 108.6) (end 92.1 112.6) (width 0.254) (layer B.Cu) (net 9) (tstamp 53AA079A))
  (segment (start 87.6525 108.6) (end 88.1 108.6) (width 0.254) (layer B.Cu) (net 9))
  (segment (start 92.5 113) (end 107.6 113) (width 0.254) (layer B.Cu) (net 9) (tstamp 53ACA5BF))
  (segment (start 107.6 113) (end 113.2 113) (width 0.254) (layer B.Cu) (net 9))
  (segment (start 118.4 118.6) (end 118.4 118.8) (width 0.254) (layer B.Cu) (net 9) (tstamp 53ACA7BC))
  (segment (start 115.6 115.8) (end 118.4 118.6) (width 0.254) (layer B.Cu) (net 9) (tstamp 53ACA7BB))
  (via (at 115.6 115.8) (size 0.889) (layers F.Cu B.Cu) (net 9))
  (segment (start 115.6 112.8) (end 115.6 115.8) (width 0.254) (layer F.Cu) (net 9) (tstamp 53ACA7B4))
  (segment (start 115.5 112.7) (end 115.6 112.8) (width 0.254) (layer F.Cu) (net 9) (tstamp 53ACA7B3))
  (via (at 115.5 112.7) (size 0.889) (layers F.Cu B.Cu) (net 9))
  (segment (start 115.2 113) (end 115.5 112.7) (width 0.254) (layer B.Cu) (net 9) (tstamp 53ACA7AF))
  (segment (start 118.4 118.8) (end 118.4 128.2) (width 0.254) (layer B.Cu) (net 9) (tstamp 53ACA7C1))
  (segment (start 118.856 129.944) (end 118.056 129.944) (width 0.254) (layer B.Cu) (net 9))
  (via (at 118.4 128.2) (size 0.889) (layers F.Cu B.Cu) (net 9))
  (segment (start 119.1 128.9) (end 118.4 128.2) (width 0.254) (layer B.Cu) (net 9) (tstamp 53AC810E))
  (segment (start 119.1 129.7) (end 119.1 128.9) (width 0.254) (layer B.Cu) (net 9) (tstamp 53AC810C))
  (segment (start 118.856 129.944) (end 119.1 129.7) (width 0.254) (layer B.Cu) (net 9) (tstamp 53AC8108))
  (segment (start 87.6525 108.6) (end 87.6525 109.2475) (width 0.254) (layer B.Cu) (net 9))
  (segment (start 86.72448 110.17552) (end 85.81584 110.17552) (width 0.254) (layer B.Cu) (net 9) (tstamp 53AA1739))
  (segment (start 87.6525 109.2475) (end 86.72448 110.17552) (width 0.254) (layer B.Cu) (net 9) (tstamp 53AA1736))
  (segment (start 167.6 114.2) (end 179.6 114.2) (width 0.254) (layer B.Cu) (net 10))
  (segment (start 164.6 114.8) (end 165.5 114.8) (width 0.254) (layer B.Cu) (net 10) (tstamp 53ACB178))
  (segment (start 165.5 114.8) (end 166.1 114.2) (width 0.254) (layer B.Cu) (net 10) (tstamp 53ACB177))
  (segment (start 166.1 114.2) (end 167.6 114.2) (width 0.254) (layer B.Cu) (net 10) (tstamp 53ACB176))
  (segment (start 164.2 114.5) (end 164.3 114.5) (width 0.254) (layer B.Cu) (net 10) (tstamp 53ACB175))
  (segment (start 164.3 114.5) (end 164.6 114.8) (width 0.254) (layer B.Cu) (net 10) (tstamp 53ACB179))
  (segment (start 200.3 114.6) (end 200.3 117.1) (width 0.254) (layer B.Cu) (net 10) (tstamp 53ACB4F2))
  (segment (start 200.3 130.1) (end 200.3 117.1) (width 0.254) (layer B.Cu) (net 10) (tstamp 53ACB34D))
  (segment (start 200.2 114.5) (end 199.9 114.2) (width 0.254) (layer B.Cu) (net 10) (tstamp 53ACB32D))
  (segment (start 199.9 114.2) (end 199.2 114.2) (width 0.254) (layer B.Cu) (net 10) (tstamp 53ACB32E))
  (segment (start 179.6 114.2) (end 199.2 114.2) (width 0.254) (layer B.Cu) (net 10) (tstamp 53ACB32F))
  (segment (start 199.5 134.6) (end 199.5 134.3) (width 0.254) (layer B.Cu) (net 10) (tstamp 53ACB330))
  (segment (start 199.5 134.2) (end 199.5 134.6) (width 0.254) (layer F.Cu) (net 10) (tstamp 53ACB331))
  (via (at 199.5 134.6) (size 0.889) (layers F.Cu B.Cu) (net 10) (tstamp 53ACB332))
  (segment (start 181.5 131.2) (end 181.6 131.2) (width 0.254) (layer F.Cu) (net 10) (tstamp 53ACB333))
  (via (at 181.6 131.2) (size 0.889) (layers F.Cu B.Cu) (net 10) (tstamp 53ACB335))
  (segment (start 195.7 133.7) (end 199 133.7) (width 0.254) (layer F.Cu) (net 10) (tstamp 53ACB337))
  (segment (start 195.4 134) (end 195.7 133.7) (width 0.254) (layer F.Cu) (net 10) (tstamp 53ACB338))
  (segment (start 194.2 134) (end 195.4 134) (width 0.254) (layer F.Cu) (net 10) (tstamp 53ACB339))
  (segment (start 192.1 136.1) (end 194.2 134) (width 0.254) (layer F.Cu) (net 10) (tstamp 53ACB33A))
  (segment (start 192.1 139.2) (end 192.1 136.1) (width 0.254) (layer F.Cu) (net 10) (tstamp 53ACB33B))
  (segment (start 190.7 140.6) (end 192.1 139.2) (width 0.254) (layer F.Cu) (net 10) (tstamp 53ACB33C))
  (via (at 190.7 140.6) (size 0.889) (layers F.Cu B.Cu) (net 10) (tstamp 53ACB33D))
  (segment (start 183 140.6) (end 190.7 140.6) (width 0.254) (layer B.Cu) (net 10) (tstamp 53ACB33E))
  (via (at 183 140.6) (size 0.889) (layers F.Cu B.Cu) (net 10) (tstamp 53ACB33F))
  (segment (start 182.9 140.6) (end 183 140.6) (width 0.254) (layer F.Cu) (net 10) (tstamp 53ACB340))
  (segment (start 182.1 139.8) (end 182.9 140.6) (width 0.254) (layer F.Cu) (net 10) (tstamp 53ACB341))
  (segment (start 182.1 139.4) (end 182.1 139.8) (width 0.254) (layer F.Cu) (net 10) (tstamp 53ACB342))
  (segment (start 181 138.3) (end 182.1 139.4) (width 0.254) (layer F.Cu) (net 10) (tstamp 53ACB343))
  (segment (start 181 133.1) (end 181 138.3) (width 0.254) (layer F.Cu) (net 10) (tstamp 53ACB344))
  (segment (start 180.7 132.8) (end 181 133.1) (width 0.254) (layer F.Cu) (net 10) (tstamp 53ACB345))
  (segment (start 180.7 132) (end 180.7 132.8) (width 0.254) (layer F.Cu) (net 10) (tstamp 53ACB346))
  (segment (start 181.5 131.2) (end 180.7 132) (width 0.254) (layer F.Cu) (net 10) (tstamp 53ACB347))
  (segment (start 199 133.7) (end 199.5 134.2) (width 0.254) (layer F.Cu) (net 10) (tstamp 53ACB348))
  (segment (start 199.4 131) (end 200.3 130.1) (width 0.254) (layer B.Cu) (net 10) (tstamp 53ACB349))
  (segment (start 199.4 134.2) (end 199.4 131) (width 0.254) (layer B.Cu) (net 10) (tstamp 53ACB34A))
  (segment (start 199.5 134.3) (end 199.4 134.2) (width 0.254) (layer B.Cu) (net 10) (tstamp 53ACB34B))
  (segment (start 200.2 114.5) (end 200.3 114.6) (width 0.254) (layer B.Cu) (net 10))
  (segment (start 131.6 114.2) (end 143.6 114.2) (width 0.254) (layer B.Cu) (net 10))
  (segment (start 128.3 114.5) (end 128.6 114.8) (width 0.254) (layer B.Cu) (net 10) (tstamp 53ACA9B3))
  (segment (start 128.6 114.8) (end 129.5 114.8) (width 0.254) (layer B.Cu) (net 10) (tstamp 53ACA9B5))
  (segment (start 129.5 114.8) (end 130.1 114.2) (width 0.254) (layer B.Cu) (net 10) (tstamp 53ACA9B7))
  (segment (start 130.1 114.2) (end 131.6 114.2) (width 0.254) (layer B.Cu) (net 10) (tstamp 53ACA9BA))
  (segment (start 128.2 114.5) (end 128.3 114.5) (width 0.254) (layer B.Cu) (net 10))
  (segment (start 143.6 114.2) (end 163.2 114.2) (width 0.254) (layer B.Cu) (net 10) (tstamp 53ACB198))
  (segment (start 163.9 114.2) (end 163.2 114.2) (width 0.254) (layer B.Cu) (net 10) (tstamp 53ACB199))
  (segment (start 163.9 114.2) (end 164.2 114.5) (width 0.254) (layer B.Cu) (net 10) (tstamp 53ACB19A))
  (segment (start 110.944 131.2648) (end 109.6648 131.2648) (width 0.254) (layer B.Cu) (net 10))
  (segment (start 109.6648 131.2648) (end 109.6 131.2) (width 0.254) (layer B.Cu) (net 10) (tstamp 53ACB550))
  (segment (start 182.944 131.2648) (end 181.6648 131.2648) (width 0.254) (layer B.Cu) (net 10))
  (segment (start 181.6648 131.2648) (end 181.6 131.2) (width 0.254) (layer B.Cu) (net 10) (tstamp 53ACB541))
  (segment (start 181.6648 131.2648) (end 181.6 131.2) (width 0.254) (layer B.Cu) (net 10) (tstamp 53ACB336))
  (via (at 164.3 117.1) (size 0.889) (layers F.Cu B.Cu) (net 10) (tstamp 53ACB19E))
  (segment (start 164.3 130.1) (end 164.3 117.1) (width 0.254) (layer B.Cu) (net 10) (tstamp 53ACB17A))
  (segment (start 163.5 134.3) (end 163.4 134.2) (width 0.254) (layer B.Cu) (net 10) (tstamp 53ACB17C))
  (segment (start 163.4 134.2) (end 163.4 131) (width 0.254) (layer B.Cu) (net 10) (tstamp 53ACB17D))
  (segment (start 163.4 131) (end 164.3 130.1) (width 0.254) (layer B.Cu) (net 10) (tstamp 53ACB17E))
  (segment (start 163 133.7) (end 163.5 134.2) (width 0.254) (layer F.Cu) (net 10) (tstamp 53ACB17F))
  (segment (start 145.5 131.2) (end 144.7 132) (width 0.254) (layer F.Cu) (net 10) (tstamp 53ACB180))
  (segment (start 144.7 132) (end 144.7 132.8) (width 0.254) (layer F.Cu) (net 10) (tstamp 53ACB181))
  (segment (start 144.7 132.8) (end 145 133.1) (width 0.254) (layer F.Cu) (net 10) (tstamp 53ACB182))
  (segment (start 145 133.1) (end 145 138.3) (width 0.254) (layer F.Cu) (net 10) (tstamp 53ACB183))
  (segment (start 145 138.3) (end 146.1 139.4) (width 0.254) (layer F.Cu) (net 10) (tstamp 53ACB184))
  (segment (start 146.1 139.4) (end 146.1 139.8) (width 0.254) (layer F.Cu) (net 10) (tstamp 53ACB185))
  (segment (start 146.1 139.8) (end 146.9 140.6) (width 0.254) (layer F.Cu) (net 10) (tstamp 53ACB186))
  (segment (start 146.9 140.6) (end 147 140.6) (width 0.254) (layer F.Cu) (net 10) (tstamp 53ACB187))
  (via (at 147 140.6) (size 0.889) (layers F.Cu B.Cu) (net 10) (tstamp 53ACB188))
  (segment (start 147 140.6) (end 154.7 140.6) (width 0.254) (layer B.Cu) (net 10) (tstamp 53ACB189))
  (via (at 154.7 140.6) (size 0.889) (layers F.Cu B.Cu) (net 10) (tstamp 53ACB18A))
  (segment (start 154.7 140.6) (end 156.1 139.2) (width 0.254) (layer F.Cu) (net 10) (tstamp 53ACB18B))
  (segment (start 156.1 139.2) (end 156.1 136.1) (width 0.254) (layer F.Cu) (net 10) (tstamp 53ACB18C))
  (segment (start 156.1 136.1) (end 158.2 134) (width 0.254) (layer F.Cu) (net 10) (tstamp 53ACB18D))
  (segment (start 158.2 134) (end 159.4 134) (width 0.254) (layer F.Cu) (net 10) (tstamp 53ACB18E))
  (segment (start 159.4 134) (end 159.7 133.7) (width 0.254) (layer F.Cu) (net 10) (tstamp 53ACB18F))
  (segment (start 159.7 133.7) (end 163 133.7) (width 0.254) (layer F.Cu) (net 10) (tstamp 53ACB190))
  (segment (start 145.6648 131.2648) (end 145.6 131.2) (width 0.254) (layer B.Cu) (net 10) (tstamp 53ACB191))
  (via (at 145.6 131.2) (size 0.889) (layers F.Cu B.Cu) (net 10) (tstamp 53ACB192))
  (segment (start 145.6648 131.2648) (end 146.944 131.2648) (width 0.254) (layer B.Cu) (net 10) (tstamp 53ACB193))
  (segment (start 145.6 131.2) (end 145.5 131.2) (width 0.254) (layer F.Cu) (net 10) (tstamp 53ACB194))
  (via (at 163.5 134.6) (size 0.889) (layers F.Cu B.Cu) (net 10) (tstamp 53ACB195))
  (segment (start 163.5 134.2) (end 163.5 134.6) (width 0.254) (layer F.Cu) (net 10) (tstamp 53ACB196))
  (segment (start 163.5 134.6) (end 163.5 134.3) (width 0.254) (layer B.Cu) (net 10) (tstamp 53ACB197))
  (via (at 164.2 114.5) (size 0.889) (layers F.Cu B.Cu) (net 10) (tstamp 53ACB19B))
  (segment (start 164.2 117) (end 164.2 114.5) (width 0.254) (layer F.Cu) (net 10) (tstamp 53ACB19C))
  (segment (start 164.3 117.1) (end 164.2 117) (width 0.254) (layer F.Cu) (net 10) (tstamp 53ACB19D))
  (segment (start 128.3 130.1) (end 128.3 117.1) (width 0.254) (layer B.Cu) (net 10))
  (segment (start 94.7 114.2) (end 107.6 114.2) (width 0.254) (layer B.Cu) (net 10) (tstamp 53ACA5A9))
  (segment (start 94.4 119) (end 94.4 114.5) (width 0.254) (layer B.Cu) (net 10) (tstamp 53ACA3BE))
  (segment (start 86.6 120.5) (end 92.9 120.5) (width 0.254) (layer B.Cu) (net 10))
  (segment (start 92.9 120.5) (end 94.4 119) (width 0.254) (layer B.Cu) (net 10) (tstamp 53ACA3BD))
  (segment (start 81.4318 117.7752) (end 81.4318 119.2318) (width 0.254) (layer B.Cu) (net 10) (tstamp 53AA0855))
  (segment (start 81.9 119.7) (end 81.4318 119.2318) (width 0.254) (layer B.Cu) (net 10) (tstamp 53AA0854))
  (segment (start 85.8 119.7) (end 81.9 119.7) (width 0.254) (layer B.Cu) (net 10) (tstamp 53AA0852))
  (segment (start 86.6 120.5) (end 85.8 119.7) (width 0.254) (layer B.Cu) (net 10) (tstamp 53ACA3BB))
  (segment (start 94.4 114.5) (end 94.7 114.2) (width 0.254) (layer B.Cu) (net 10))
  (segment (start 127.5 134.3) (end 127.4 134.2) (width 0.254) (layer B.Cu) (net 10) (tstamp 53ACA70E))
  (segment (start 127.4 134.2) (end 127.4 131) (width 0.254) (layer B.Cu) (net 10) (tstamp 53ACA711))
  (segment (start 127.4 131) (end 128.3 130.1) (width 0.254) (layer B.Cu) (net 10) (tstamp 53ACA713))
  (segment (start 127 133.7) (end 127.5 134.2) (width 0.254) (layer F.Cu) (net 10))
  (segment (start 109.5 131.2) (end 108.7 132) (width 0.254) (layer F.Cu) (net 10) (tstamp 53AC8E42))
  (segment (start 108.7 132) (end 108.7 132.8) (width 0.254) (layer F.Cu) (net 10) (tstamp 53AC8E45))
  (segment (start 108.7 132.8) (end 109 133.1) (width 0.254) (layer F.Cu) (net 10) (tstamp 53AC8E46))
  (segment (start 109 133.1) (end 109 138.3) (width 0.254) (layer F.Cu) (net 10) (tstamp 53AC8E48))
  (segment (start 109 138.3) (end 110.1 139.4) (width 0.254) (layer F.Cu) (net 10) (tstamp 53AC8E4B))
  (segment (start 110.1 139.4) (end 110.1 139.8) (width 0.254) (layer F.Cu) (net 10) (tstamp 53AC8E4F))
  (segment (start 110.1 139.8) (end 110.9 140.6) (width 0.254) (layer F.Cu) (net 10) (tstamp 53AC8E51))
  (segment (start 110.9 140.6) (end 111 140.6) (width 0.254) (layer F.Cu) (net 10) (tstamp 53AC8E52))
  (via (at 111 140.6) (size 0.889) (layers F.Cu B.Cu) (net 10))
  (segment (start 111 140.6) (end 118.7 140.6) (width 0.254) (layer B.Cu) (net 10) (tstamp 53AC8E58))
  (via (at 118.7 140.6) (size 0.889) (layers F.Cu B.Cu) (net 10))
  (segment (start 118.7 140.6) (end 120.1 139.2) (width 0.254) (layer F.Cu) (net 10) (tstamp 53AC8E5F))
  (segment (start 120.1 139.2) (end 120.1 136.1) (width 0.254) (layer F.Cu) (net 10) (tstamp 53AC8E60))
  (segment (start 120.1 136.1) (end 122.2 134) (width 0.254) (layer F.Cu) (net 10) (tstamp 53AC8E64))
  (segment (start 122.2 134) (end 123.4 134) (width 0.254) (layer F.Cu) (net 10) (tstamp 53AC8E6A))
  (segment (start 123.4 134) (end 123.7 133.7) (width 0.254) (layer F.Cu) (net 10) (tstamp 53AC8E6E))
  (segment (start 123.7 133.7) (end 127 133.7) (width 0.254) (layer F.Cu) (net 10) (tstamp 53AC8E70))
  (segment (start 109.6648 131.2648) (end 109.6 131.2) (width 0.254) (layer B.Cu) (net 10) (tstamp 53AC8050))
  (via (at 109.6 131.2) (size 0.889) (layers F.Cu B.Cu) (net 10))
  (segment (start 109.6 131.2) (end 109.5 131.2) (width 0.254) (layer F.Cu) (net 10))
  (via (at 127.5 134.6) (size 0.889) (layers F.Cu B.Cu) (net 10))
  (segment (start 127.5 134.2) (end 127.5 134.6) (width 0.254) (layer F.Cu) (net 10) (tstamp 53AC8EBD))
  (segment (start 127.5 134.6) (end 127.5 134.3) (width 0.254) (layer B.Cu) (net 10))
  (segment (start 107.6 114.2) (end 127.2 114.2) (width 0.254) (layer B.Cu) (net 10))
  (segment (start 127.9 114.2) (end 127.2 114.2) (width 0.254) (layer B.Cu) (net 10) (tstamp 53ACA9B0))
  (segment (start 128.2 114.5) (end 127.9 114.2) (width 0.254) (layer B.Cu) (net 10) (tstamp 53ACA9AF))
  (via (at 128.2 114.5) (size 0.889) (layers F.Cu B.Cu) (net 10))
  (segment (start 128.2 117) (end 128.2 114.5) (width 0.254) (layer F.Cu) (net 10) (tstamp 53ACA9AC))
  (segment (start 128.3 117.1) (end 128.2 117) (width 0.254) (layer F.Cu) (net 10) (tstamp 53ACA9AB))
  (via (at 128.3 117.1) (size 0.889) (layers F.Cu B.Cu) (net 10))
  (segment (start 167.7 112.4) (end 179.6 112.4) (width 0.254) (layer B.Cu) (net 11))
  (segment (start 166.5 112.4) (end 167.7 112.4) (width 0.254) (layer B.Cu) (net 11) (tstamp 53ACB1A0))
  (segment (start 166.1 112.1) (end 166.2 112.1) (width 0.254) (layer B.Cu) (net 11) (tstamp 53ACB19F))
  (segment (start 166.2 112.1) (end 166.5 112.4) (width 0.254) (layer B.Cu) (net 11) (tstamp 53ACB1A1))
  (segment (start 201.9 112.4) (end 202.1 112.6) (width 0.254) (layer B.Cu) (net 11) (tstamp 53ACB4F7))
  (segment (start 202.1 112.6) (end 202.1 117) (width 0.254) (layer B.Cu) (net 11) (tstamp 53ACB4F8))
  (segment (start 188.1 112.1) (end 187.9 111.9) (width 0.254) (layer B.Cu) (net 11) (tstamp 53ACB36A))
  (segment (start 187.9 111.9) (end 187.8 111.8) (width 0.254) (layer B.Cu) (net 11) (tstamp 53ACB369))
  (segment (start 187.8 111.8) (end 187.2 111.8) (width 0.254) (layer B.Cu) (net 11) (tstamp 53ACB368))
  (segment (start 187.2 111.8) (end 186.6 112.4) (width 0.254) (layer B.Cu) (net 11) (tstamp 53ACB367))
  (segment (start 186.6 112.4) (end 182.8 112.4) (width 0.254) (layer B.Cu) (net 11) (tstamp 53ACB366))
  (segment (start 179.6 112.4) (end 182.8 112.4) (width 0.254) (layer B.Cu) (net 11) (tstamp 53ACB365))
  (segment (start 188.4 112.4) (end 188.1 112.1) (width 0.254) (layer B.Cu) (net 11) (tstamp 53ACB363))
  (segment (start 201.1 132) (end 202.1 131) (width 0.254) (layer B.Cu) (net 11) (tstamp 53ACB362))
  (segment (start 202.1 131) (end 202.1 117) (width 0.254) (layer B.Cu) (net 11) (tstamp 53ACB361))
  (segment (start 199 132.5) (end 200.8 132.5) (width 0.254) (layer F.Cu) (net 11) (tstamp 53ACB35F))
  (segment (start 191.6602 132.5602) (end 191.9 132.8) (width 0.254) (layer B.Cu) (net 11) (tstamp 53ACB35E))
  (segment (start 191.9 132.8) (end 194.1 132.8) (width 0.254) (layer B.Cu) (net 11) (tstamp 53ACB35D))
  (segment (start 194.1 132.8) (end 194.4 132.5) (width 0.254) (layer B.Cu) (net 11) (tstamp 53ACB35C))
  (via (at 194.4 132.5) (size 0.889) (layers F.Cu B.Cu) (net 11) (tstamp 53ACB35B))
  (segment (start 191.6602 132.5602) (end 190.056 132.5602) (width 0.254) (layer B.Cu) (net 11) (tstamp 53ACB35A))
  (segment (start 199 132.5) (end 194.4 132.5) (width 0.254) (layer F.Cu) (net 11) (tstamp 53ACB359))
  (via (at 201.1 132.8) (size 0.889) (layers F.Cu B.Cu) (net 11) (tstamp 53ACB358))
  (segment (start 200.8 132.5) (end 201.1 132.8) (width 0.254) (layer F.Cu) (net 11) (tstamp 53ACB357))
  (segment (start 201.1 132.8) (end 201.1 132) (width 0.254) (layer B.Cu) (net 11) (tstamp 53ACB356))
  (segment (start 201.8 112.4) (end 188.4 112.4) (width 0.254) (layer B.Cu) (net 11) (tstamp 53ACB355))
  (segment (start 201.8 112.4) (end 201.9 112.4) (width 0.254) (layer B.Cu) (net 11))
  (segment (start 131.7 112.4) (end 143.6 112.4) (width 0.254) (layer B.Cu) (net 11))
  (segment (start 130.2 112.1) (end 130.5 112.4) (width 0.254) (layer B.Cu) (net 11) (tstamp 53ACA884))
  (segment (start 130.5 112.4) (end 131.7 112.4) (width 0.254) (layer B.Cu) (net 11) (tstamp 53ACA889))
  (segment (start 130.1 112.1) (end 130.2 112.1) (width 0.254) (layer B.Cu) (net 11))
  (segment (start 152.1 112.1) (end 151.9 111.9) (width 0.254) (layer B.Cu) (net 11) (tstamp 53ACB1A3))
  (segment (start 151.9 111.9) (end 151.8 111.8) (width 0.254) (layer B.Cu) (net 11) (tstamp 53ACB1A4))
  (segment (start 151.8 111.8) (end 151.2 111.8) (width 0.254) (layer B.Cu) (net 11) (tstamp 53ACB1A5))
  (segment (start 151.2 111.8) (end 150.6 112.4) (width 0.254) (layer B.Cu) (net 11) (tstamp 53ACB1A6))
  (segment (start 150.6 112.4) (end 146.8 112.4) (width 0.254) (layer B.Cu) (net 11) (tstamp 53ACB1A7))
  (segment (start 143.6 112.4) (end 146.8 112.4) (width 0.254) (layer B.Cu) (net 11) (tstamp 53ACB1A8))
  (segment (start 152.4 112.4) (end 152.1 112.1) (width 0.254) (layer B.Cu) (net 11) (tstamp 53ACB1AA))
  (segment (start 165.8 112.4) (end 152.4 112.4) (width 0.254) (layer B.Cu) (net 11) (tstamp 53ACB1B8))
  (segment (start 165.8 112.4) (end 166.1 112.1) (width 0.254) (layer B.Cu) (net 11) (tstamp 53ACB1B9))
  (via (at 166.1 112.1) (size 0.889) (layers F.Cu B.Cu) (net 11) (tstamp 53ACB1BA))
  (segment (start 166.1 117) (end 166.1 112.1) (width 0.254) (layer F.Cu) (net 11) (tstamp 53ACB1A2))
  (segment (start 165.1 132) (end 166.1 131) (width 0.254) (layer B.Cu) (net 11) (tstamp 53ACB1AB))
  (segment (start 166.1 131) (end 166.1 117) (width 0.254) (layer B.Cu) (net 11) (tstamp 53ACB1AC))
  (via (at 166.1 117) (size 0.889) (layers F.Cu B.Cu) (net 11) (tstamp 53ACB1AD))
  (segment (start 163 132.5) (end 164.8 132.5) (width 0.254) (layer F.Cu) (net 11) (tstamp 53ACB1AE))
  (segment (start 155.6602 132.5602) (end 155.9 132.8) (width 0.254) (layer B.Cu) (net 11) (tstamp 53ACB1AF))
  (segment (start 155.9 132.8) (end 158.1 132.8) (width 0.254) (layer B.Cu) (net 11) (tstamp 53ACB1B0))
  (segment (start 158.1 132.8) (end 158.4 132.5) (width 0.254) (layer B.Cu) (net 11) (tstamp 53ACB1B1))
  (via (at 158.4 132.5) (size 0.889) (layers F.Cu B.Cu) (net 11) (tstamp 53ACB1B2))
  (segment (start 155.6602 132.5602) (end 154.056 132.5602) (width 0.254) (layer B.Cu) (net 11) (tstamp 53ACB1B3))
  (segment (start 163 132.5) (end 158.4 132.5) (width 0.254) (layer F.Cu) (net 11) (tstamp 53ACB1B4))
  (via (at 165.1 132.8) (size 0.889) (layers F.Cu B.Cu) (net 11) (tstamp 53ACB1B5))
  (segment (start 164.8 132.5) (end 165.1 132.8) (width 0.254) (layer F.Cu) (net 11) (tstamp 53ACB1B6))
  (segment (start 165.1 132.8) (end 165.1 132) (width 0.254) (layer B.Cu) (net 11) (tstamp 53ACB1B7))
  (segment (start 130.1 117) (end 130.1 112.1) (width 0.254) (layer F.Cu) (net 11))
  (segment (start 116.1 112.1) (end 115.9 111.9) (width 0.254) (layer B.Cu) (net 11) (tstamp 53ACA7CF))
  (segment (start 115.9 111.9) (end 115.8 111.8) (width 0.254) (layer B.Cu) (net 11) (tstamp 53ACA7D1))
  (segment (start 115.8 111.8) (end 115.2 111.8) (width 0.254) (layer B.Cu) (net 11) (tstamp 53ACA7D5))
  (segment (start 115.2 111.8) (end 114.6 112.4) (width 0.254) (layer B.Cu) (net 11) (tstamp 53ACA7D7))
  (segment (start 114.6 112.4) (end 110.8 112.4) (width 0.254) (layer B.Cu) (net 11) (tstamp 53ACA7D8))
  (segment (start 107.6 112.4) (end 110.8 112.4) (width 0.254) (layer B.Cu) (net 11))
  (segment (start 93.6 112.4) (end 107.6 112.4) (width 0.254) (layer B.Cu) (net 11) (tstamp 53ACA5CB))
  (segment (start 85 106.99848) (end 88.19848 106.99848) (width 0.254) (layer B.Cu) (net 11))
  (segment (start 88.19848 106.99848) (end 93.3 112.1) (width 0.254) (layer B.Cu) (net 11) (tstamp 53ACA365))
  (segment (start 93.3 112.1) (end 93.6 112.4) (width 0.254) (layer B.Cu) (net 11))
  (segment (start 116.4 112.4) (end 116.1 112.1) (width 0.254) (layer B.Cu) (net 11))
  (segment (start 129.1 132) (end 130.1 131) (width 0.254) (layer B.Cu) (net 11) (tstamp 53ACA810))
  (segment (start 130.1 131) (end 130.1 117) (width 0.254) (layer B.Cu) (net 11) (tstamp 53ACA813))
  (via (at 130.1 117) (size 0.889) (layers F.Cu B.Cu) (net 11))
  (segment (start 127 132.5) (end 128.8 132.5) (width 0.254) (layer F.Cu) (net 11))
  (segment (start 119.6602 132.5602) (end 119.9 132.8) (width 0.254) (layer B.Cu) (net 11) (tstamp 53AC8174))
  (segment (start 119.9 132.8) (end 122.1 132.8) (width 0.254) (layer B.Cu) (net 11) (tstamp 53AC8176))
  (segment (start 122.1 132.8) (end 122.4 132.5) (width 0.254) (layer B.Cu) (net 11) (tstamp 53AC8177))
  (via (at 122.4 132.5) (size 0.889) (layers F.Cu B.Cu) (net 11))
  (segment (start 119.6602 132.5602) (end 118.056 132.5602) (width 0.254) (layer B.Cu) (net 11))
  (segment (start 127 132.5) (end 122.4 132.5) (width 0.254) (layer F.Cu) (net 11))
  (via (at 129.1 132.8) (size 0.889) (layers F.Cu B.Cu) (net 11))
  (segment (start 128.8 132.5) (end 129.1 132.8) (width 0.254) (layer F.Cu) (net 11) (tstamp 53AC8EAE))
  (segment (start 129.1 132.8) (end 129.1 132) (width 0.254) (layer B.Cu) (net 11))
  (segment (start 129.8 112.4) (end 116.4 112.4) (width 0.254) (layer B.Cu) (net 11) (tstamp 53ACA84D))
  (segment (start 130.1 112.1) (end 129.8 112.4) (width 0.254) (layer B.Cu) (net 11) (tstamp 53ACA84C))
  (via (at 130.1 112.1) (size 0.889) (layers F.Cu B.Cu) (net 11))
  (segment (start 85.04048 106.958) (end 85 106.99848) (width 0.254) (layer B.Cu) (net 11) (tstamp 53AA0642))
  (segment (start 85 106.99848) (end 83.82448 108.174) (width 0.254) (layer B.Cu) (net 11) (tstamp 53ACA363))
  (segment (start 167.7 113.6) (end 179.6 113.6) (width 0.254) (layer B.Cu) (net 12))
  (segment (start 165.6 113.6) (end 167.7 113.6) (width 0.254) (layer B.Cu) (net 12) (tstamp 53ACB1BC))
  (segment (start 165.2 113.9) (end 165.3 113.9) (width 0.254) (layer B.Cu) (net 12) (tstamp 53ACB1BB))
  (segment (start 165.3 113.9) (end 165.6 113.6) (width 0.254) (layer B.Cu) (net 12) (tstamp 53ACB1BD))
  (segment (start 201.2 130.6) (end 201.2 117.9) (width 0.254) (layer B.Cu) (net 12) (tstamp 53ACB382))
  (segment (start 179.6 113.6) (end 199.4 113.6) (width 0.254) (layer B.Cu) (net 12) (tstamp 53ACB380))
  (segment (start 199.4 113.6) (end 200.2 113.6) (width 0.254) (layer B.Cu) (net 12) (tstamp 53ACB37F))
  (segment (start 199.6 131.3) (end 200.5 131.3) (width 0.254) (layer F.Cu) (net 12) (tstamp 53ACB37E))
  (via (at 201.2 130.6) (size 0.889) (layers F.Cu B.Cu) (net 12) (tstamp 53ACB37D))
  (segment (start 192.8 130.9) (end 192.4 131.3) (width 0.254) (layer F.Cu) (net 12) (tstamp 53ACB37C))
  (via (at 192.4 131.3) (size 0.889) (layers F.Cu B.Cu) (net 12) (tstamp 53ACB37A))
  (segment (start 195.3 131.3) (end 199 131.3) (width 0.254) (layer F.Cu) (net 12) (tstamp 53ACB378))
  (segment (start 194.9 130.9) (end 195.3 131.3) (width 0.254) (layer F.Cu) (net 12) (tstamp 53ACB377))
  (segment (start 192.8 130.9) (end 194.9 130.9) (width 0.254) (layer F.Cu) (net 12) (tstamp 53ACB376))
  (segment (start 199 131.3) (end 199.6 131.3) (width 0.254) (layer F.Cu) (net 12) (tstamp 53ACB375))
  (segment (start 200.5 131.3) (end 201.2 130.6) (width 0.254) (layer F.Cu) (net 12) (tstamp 53ACB374))
  (segment (start 200.9 113.6) (end 200.2 113.6) (width 0.254) (layer B.Cu) (net 12) (tstamp 53ACB373))
  (segment (start 201.2 113.9) (end 200.9 113.6) (width 0.254) (layer B.Cu) (net 12) (tstamp 53ACB372))
  (segment (start 201.2 113.9) (end 201.2 117.9) (width 0.254) (layer B.Cu) (net 12))
  (segment (start 131.7 113.6) (end 143.6 113.6) (width 0.254) (layer B.Cu) (net 12))
  (segment (start 129.3 113.9) (end 129.6 113.6) (width 0.254) (layer B.Cu) (net 12) (tstamp 53ACA99F))
  (segment (start 129.6 113.6) (end 131.7 113.6) (width 0.254) (layer B.Cu) (net 12) (tstamp 53ACA9A0))
  (segment (start 129.2 113.9) (end 129.3 113.9) (width 0.254) (layer B.Cu) (net 12))
  (segment (start 143.6 113.6) (end 163.4 113.6) (width 0.254) (layer B.Cu) (net 12) (tstamp 53ACB1C0))
  (segment (start 163.4 113.6) (end 164.2 113.6) (width 0.254) (layer B.Cu) (net 12) (tstamp 53ACB1C1))
  (segment (start 164.9 113.6) (end 164.2 113.6) (width 0.254) (layer B.Cu) (net 12) (tstamp 53ACB1CD))
  (segment (start 164.9 113.6) (end 165.2 113.9) (width 0.254) (layer B.Cu) (net 12) (tstamp 53ACB1CE))
  (segment (start 190.056 131.2648) (end 192.3648 131.2648) (width 0.254) (layer B.Cu) (net 12))
  (segment (start 192.3648 131.2648) (end 192.4 131.3) (width 0.254) (layer B.Cu) (net 12) (tstamp 53ACB549))
  (segment (start 192.3648 131.2648) (end 192.4 131.3) (width 0.254) (layer B.Cu) (net 12) (tstamp 53ACB379))
  (via (at 165.2 117.9) (size 0.889) (layers F.Cu B.Cu) (net 12) (tstamp 53ACB1D1))
  (segment (start 165.2 130.6) (end 165.2 117.9) (width 0.254) (layer B.Cu) (net 12) (tstamp 53ACB1BE))
  (segment (start 163.6 131.3) (end 164.5 131.3) (width 0.254) (layer F.Cu) (net 12) (tstamp 53ACB1C2))
  (via (at 165.2 130.6) (size 0.889) (layers F.Cu B.Cu) (net 12) (tstamp 53ACB1C3))
  (segment (start 156.4 131.3) (end 156.8 130.9) (width 0.254) (layer F.Cu) (net 12) (tstamp 53ACB1C4))
  (segment (start 156.3648 131.2648) (end 154.056 131.2648) (width 0.254) (layer B.Cu) (net 12) (tstamp 53ACB1C5))
  (via (at 156.4 131.3) (size 0.889) (layers F.Cu B.Cu) (net 12) (tstamp 53ACB1C6))
  (segment (start 156.3648 131.2648) (end 156.4 131.3) (width 0.254) (layer B.Cu) (net 12) (tstamp 53ACB1C7))
  (segment (start 159.3 131.3) (end 163 131.3) (width 0.254) (layer F.Cu) (net 12) (tstamp 53ACB1C8))
  (segment (start 158.9 130.9) (end 159.3 131.3) (width 0.254) (layer F.Cu) (net 12) (tstamp 53ACB1C9))
  (segment (start 156.8 130.9) (end 158.9 130.9) (width 0.254) (layer F.Cu) (net 12) (tstamp 53ACB1CA))
  (segment (start 163 131.3) (end 163.6 131.3) (width 0.254) (layer F.Cu) (net 12) (tstamp 53ACB1CB))
  (segment (start 164.5 131.3) (end 165.2 130.6) (width 0.254) (layer F.Cu) (net 12) (tstamp 53ACB1CC))
  (via (at 165.2 113.9) (size 0.889) (layers F.Cu B.Cu) (net 12) (tstamp 53ACB1CF))
  (segment (start 165.2 117.9) (end 165.2 113.9) (width 0.254) (layer F.Cu) (net 12) (tstamp 53ACB1D0))
  (segment (start 129.2 130.6) (end 129.2 117.9) (width 0.254) (layer B.Cu) (net 12))
  (segment (start 93.8 114.1) (end 93.8 114) (width 0.254) (layer B.Cu) (net 12))
  (segment (start 84.22438 110.97562) (end 83.5 111.7) (width 0.254) (layer B.Cu) (net 12) (tstamp 53AA1361))
  (segment (start 83.5 111.7) (end 82.8 112.4) (width 0.254) (layer B.Cu) (net 12) (tstamp 53AA1362))
  (segment (start 82.8 112.4) (end 82.8 114.8) (width 0.254) (layer B.Cu) (net 12) (tstamp 53AA1363))
  (segment (start 82.8 114.8) (end 83.1 115.1) (width 0.254) (layer B.Cu) (net 12) (tstamp 53AA1364))
  (segment (start 83.1 115.1) (end 83.9 115.9) (width 0.254) (layer B.Cu) (net 12) (tstamp 53AA134E))
  (segment (start 85.81584 110.97562) (end 84.42438 110.97562) (width 0.254) (layer B.Cu) (net 12) (tstamp 53AA0817))
  (segment (start 87.85 119.85) (end 83.9 115.9) (width 0.254) (layer B.Cu) (net 12) (tstamp 53ACA3A4))
  (segment (start 84.42438 110.97562) (end 84.22438 110.97562) (width 0.254) (layer B.Cu) (net 12))
  (segment (start 92.65 119.85) (end 93.8 118.7) (width 0.254) (layer B.Cu) (net 12) (tstamp 53ACA3A6))
  (segment (start 87.85 119.85) (end 92.65 119.85) (width 0.254) (layer B.Cu) (net 12))
  (segment (start 93.8 118.7) (end 93.8 114.1) (width 0.254) (layer B.Cu) (net 12) (tstamp 53ACA3AE))
  (segment (start 94.2 113.6) (end 107.6 113.6) (width 0.254) (layer B.Cu) (net 12) (tstamp 53ACA5B8))
  (segment (start 93.8 114) (end 94.2 113.6) (width 0.254) (layer B.Cu) (net 12) (tstamp 53ACA5B5))
  (segment (start 107.6 113.6) (end 127.4 113.6) (width 0.254) (layer B.Cu) (net 12))
  (segment (start 127.4 113.6) (end 128.2 113.6) (width 0.254) (layer B.Cu) (net 12))
  (segment (start 127.6 131.3) (end 128.5 131.3) (width 0.254) (layer F.Cu) (net 12))
  (via (at 129.2 130.6) (size 0.889) (layers F.Cu B.Cu) (net 12))
  (segment (start 120.4 131.3) (end 120.8 130.9) (width 0.254) (layer F.Cu) (net 12))
  (segment (start 120.3648 131.2648) (end 118.056 131.2648) (width 0.254) (layer B.Cu) (net 12))
  (via (at 120.4 131.3) (size 0.889) (layers F.Cu B.Cu) (net 12))
  (segment (start 120.3648 131.2648) (end 120.4 131.3) (width 0.254) (layer B.Cu) (net 12) (tstamp 53AC8132))
  (segment (start 123.3 131.3) (end 127 131.3) (width 0.254) (layer F.Cu) (net 12) (tstamp 53AC8DE5))
  (segment (start 122.9 130.9) (end 123.3 131.3) (width 0.254) (layer F.Cu) (net 12) (tstamp 53AC8DDE))
  (segment (start 120.8 130.9) (end 122.9 130.9) (width 0.254) (layer F.Cu) (net 12) (tstamp 53AC8DDC))
  (segment (start 127 131.3) (end 127.6 131.3) (width 0.254) (layer F.Cu) (net 12))
  (segment (start 128.5 131.3) (end 129.2 130.6) (width 0.254) (layer F.Cu) (net 12) (tstamp 53ACA70A))
  (segment (start 128.9 113.6) (end 128.2 113.6) (width 0.254) (layer B.Cu) (net 12) (tstamp 53ACA99C))
  (segment (start 129.2 113.9) (end 128.9 113.6) (width 0.254) (layer B.Cu) (net 12) (tstamp 53ACA99B))
  (via (at 129.2 113.9) (size 0.889) (layers F.Cu B.Cu) (net 12))
  (segment (start 129.2 117.9) (end 129.2 113.9) (width 0.254) (layer F.Cu) (net 12) (tstamp 53ACA997))
  (via (at 129.2 117.9) (size 0.889) (layers F.Cu B.Cu) (net 12))
  (segment (start 130.4 111.2) (end 130.9 111.2) (width 0.254) (layer B.Cu) (net 13))
  (segment (start 130.6 131.9) (end 130.9 131.6) (width 0.254) (layer F.Cu) (net 13) (tstamp 53AC8EA5))
  (via (at 130.9 131.6) (size 0.889) (layers F.Cu B.Cu) (net 13))
  (segment (start 121.4 131.9) (end 121.7 131.9) (width 0.254) (layer F.Cu) (net 13))
  (segment (start 118.056 131.8998) (end 119.7998 131.8998) (width 0.254) (layer B.Cu) (net 13))
  (via (at 121.4 131.9) (size 0.889) (layers F.Cu B.Cu) (net 13))
  (segment (start 121.1 132.2) (end 121.4 131.9) (width 0.254) (layer B.Cu) (net 13) (tstamp 53AC8159))
  (segment (start 120.1 132.2) (end 121.1 132.2) (width 0.254) (layer B.Cu) (net 13) (tstamp 53AC8157))
  (segment (start 119.7998 131.8998) (end 120.1 132.2) (width 0.254) (layer B.Cu) (net 13) (tstamp 53AC8154))
  (segment (start 123.1 131.9) (end 127 131.9) (width 0.254) (layer F.Cu) (net 13) (tstamp 53AC8DD7))
  (segment (start 122.8 131.6) (end 123.1 131.9) (width 0.254) (layer F.Cu) (net 13) (tstamp 53AC8DD5))
  (segment (start 122 131.6) (end 122.8 131.6) (width 0.254) (layer F.Cu) (net 13) (tstamp 53AC8DD0))
  (segment (start 121.7 131.9) (end 122 131.6) (width 0.254) (layer F.Cu) (net 13) (tstamp 53AC8DCE))
  (segment (start 127 131.9) (end 130.6 131.9) (width 0.254) (layer F.Cu) (net 13))
  (segment (start 129.2 111.8) (end 129.8 111.2) (width 0.254) (layer B.Cu) (net 13) (tstamp 53ACA851))
  (segment (start 129.8 111.2) (end 130.4 111.2) (width 0.254) (layer B.Cu) (net 13) (tstamp 53ACA855))
  (segment (start 110.4 111.8) (end 114.4 111.8) (width 0.254) (layer B.Cu) (net 13))
  (segment (start 93.7 111.5) (end 94 111.8) (width 0.254) (layer B.Cu) (net 13))
  (segment (start 83.02692 106.57308) (end 83.02692 108.174) (width 0.254) (layer B.Cu) (net 13) (tstamp 53AA0698))
  (segment (start 83.5 106.1) (end 83.02692 106.57308) (width 0.254) (layer B.Cu) (net 13) (tstamp 53AA0697))
  (segment (start 86.2 106.1) (end 83.5 106.1) (width 0.254) (layer B.Cu) (net 13) (tstamp 53AA0694))
  (segment (start 86.2 106.1) (end 88.3 106.1) (width 0.254) (layer B.Cu) (net 13))
  (segment (start 88.3 106.1) (end 93.7 111.5) (width 0.254) (layer B.Cu) (net 13) (tstamp 53ACA374))
  (segment (start 94 111.8) (end 107.6 111.8) (width 0.254) (layer B.Cu) (net 13) (tstamp 53ACA5D5))
  (segment (start 110.4 111.8) (end 107.6 111.8) (width 0.254) (layer B.Cu) (net 13) (tstamp 53ACA768))
  (segment (start 116.1 111.2) (end 116.7 111.8) (width 0.254) (layer B.Cu) (net 13) (tstamp 53ACA7E9))
  (segment (start 115 111.2) (end 116.1 111.2) (width 0.254) (layer B.Cu) (net 13) (tstamp 53ACA7E7))
  (segment (start 114.4 111.8) (end 115 111.2) (width 0.254) (layer B.Cu) (net 13) (tstamp 53ACA7E3))
  (segment (start 116.7 111.8) (end 129.2 111.8) (width 0.254) (layer B.Cu) (net 13))
  (segment (start 130.9 117.9) (end 130.9 131.6) (width 0.254) (layer B.Cu) (net 13) (tstamp 53ACA87D))
  (segment (start 131.1 117.7) (end 130.9 117.9) (width 0.254) (layer B.Cu) (net 13) (tstamp 53ACA87C))
  (via (at 131.1 117.7) (size 0.889) (layers F.Cu B.Cu) (net 13))
  (segment (start 131.1 111.4) (end 131.1 117.7) (width 0.254) (layer F.Cu) (net 13) (tstamp 53ACA874))
  (via (at 131.1 111.4) (size 0.889) (layers F.Cu B.Cu) (net 13))
  (segment (start 130.9 111.2) (end 131.1 111.4) (width 0.254) (layer B.Cu) (net 13) (tstamp 53ACA86C))
  (segment (start 170 126) (end 167.8 126) (width 0.254) (layer B.Cu) (net 14))
  (segment (start 181.8 127.5) (end 179.4 129.9) (width 0.254) (layer F.Cu) (net 14) (tstamp 53ACB3AC))
  (segment (start 179.4 129.9) (end 173.9 129.9) (width 0.254) (layer F.Cu) (net 14) (tstamp 53ACB3AD))
  (via (at 173.9 129.9) (size 0.889) (layers F.Cu B.Cu) (net 14) (tstamp 53ACB3AE))
  (segment (start 173.9 129.9) (end 170 126) (width 0.254) (layer B.Cu) (net 14) (tstamp 53ACB3AF))
  (segment (start 185.5475 127) (end 185.7 127) (width 0.254) (layer B.Cu) (net 14) (tstamp 53ACB3B1))
  (via (at 182.2 127.5) (size 0.889) (layers F.Cu B.Cu) (net 14) (tstamp 53ACB3B2))
  (segment (start 183.2 127.5) (end 182.2 127.5) (width 0.254) (layer B.Cu) (net 14) (tstamp 53ACB3B3))
  (segment (start 183.7 127) (end 183.2 127.5) (width 0.254) (layer B.Cu) (net 14) (tstamp 53ACB3B4))
  (segment (start 183.7 126) (end 183.7 127) (width 0.254) (layer B.Cu) (net 14) (tstamp 53ACB3B5))
  (segment (start 184.4 125.3) (end 183.7 126) (width 0.254) (layer B.Cu) (net 14) (tstamp 53ACB3B6))
  (segment (start 184.4 124.3) (end 184.4 125.3) (width 0.254) (layer B.Cu) (net 14) (tstamp 53ACB3B7))
  (segment (start 185 123.7) (end 184.4 124.3) (width 0.254) (layer B.Cu) (net 14) (tstamp 53ACB3B8))
  (segment (start 186.2 123.7) (end 185 123.7) (width 0.254) (layer B.Cu) (net 14) (tstamp 53ACB3B9))
  (segment (start 186.5 124) (end 186.2 123.7) (width 0.254) (layer B.Cu) (net 14) (tstamp 53ACB3BA))
  (segment (start 186.5 126.2) (end 186.5 124) (width 0.254) (layer B.Cu) (net 14) (tstamp 53ACB3BB))
  (segment (start 185.7 127) (end 186.5 126.2) (width 0.254) (layer B.Cu) (net 14) (tstamp 53ACB3BC))
  (segment (start 182.2 127.5) (end 181.8 127.5) (width 0.254) (layer F.Cu) (net 14) (tstamp 53ACB3BD))
  (segment (start 153.5 123.7) (end 150.2 123.7) (width 0.254) (layer B.Cu) (net 14) (tstamp 53ACB522))
  (via (at 153.5 123.7) (size 0.889) (layers F.Cu B.Cu) (net 14))
  (segment (start 165.5 123.7) (end 153.5 123.7) (width 0.254) (layer F.Cu) (net 14) (tstamp 53ACB51F))
  (segment (start 167.8 126) (end 165.5 123.7) (width 0.254) (layer F.Cu) (net 14) (tstamp 53ACB51E))
  (via (at 167.8 126) (size 0.889) (layers F.Cu B.Cu) (net 14))
  (segment (start 134 126) (end 131.8 126) (width 0.254) (layer B.Cu) (net 14))
  (via (at 131.8 126) (size 0.889) (layers F.Cu B.Cu) (net 14))
  (segment (start 131.8 126) (end 129.5 123.7) (width 0.254) (layer F.Cu) (net 14) (tstamp 53ACB515))
  (segment (start 129.5 123.7) (end 117.5 123.7) (width 0.254) (layer F.Cu) (net 14) (tstamp 53ACB516))
  (via (at 117.5 123.7) (size 0.889) (layers F.Cu B.Cu) (net 14))
  (segment (start 117.5 123.7) (end 114.2 123.7) (width 0.254) (layer B.Cu) (net 14) (tstamp 53ACB519))
  (segment (start 145.8 127.5) (end 143.4 129.9) (width 0.254) (layer F.Cu) (net 14) (tstamp 53ACB203))
  (segment (start 143.4 129.9) (end 137.9 129.9) (width 0.254) (layer F.Cu) (net 14) (tstamp 53ACB202))
  (via (at 137.9 129.9) (size 0.889) (layers F.Cu B.Cu) (net 14) (tstamp 53ACB201))
  (segment (start 137.9 129.9) (end 134 126) (width 0.254) (layer B.Cu) (net 14) (tstamp 53ACB200))
  (via (at 146.2 127.5) (size 0.889) (layers F.Cu B.Cu) (net 14) (tstamp 53ACB1FD))
  (segment (start 147.2 127.5) (end 146.2 127.5) (width 0.254) (layer B.Cu) (net 14) (tstamp 53ACB1FC))
  (segment (start 147.7 127) (end 147.2 127.5) (width 0.254) (layer B.Cu) (net 14) (tstamp 53ACB1FB))
  (segment (start 147.7 126) (end 147.7 127) (width 0.254) (layer B.Cu) (net 14) (tstamp 53ACB1FA))
  (segment (start 148.4 125.3) (end 147.7 126) (width 0.254) (layer B.Cu) (net 14) (tstamp 53ACB1F9))
  (segment (start 148.4 124.3) (end 148.4 125.3) (width 0.254) (layer B.Cu) (net 14) (tstamp 53ACB1F8))
  (segment (start 149 123.7) (end 148.4 124.3) (width 0.254) (layer B.Cu) (net 14) (tstamp 53ACB1F7))
  (segment (start 150.2 123.7) (end 149 123.7) (width 0.254) (layer B.Cu) (net 14) (tstamp 53ACB1F6))
  (segment (start 146.2 127.5) (end 145.8 127.5) (width 0.254) (layer F.Cu) (net 14) (tstamp 53ACB1F2))
  (segment (start 149.7 127) (end 150.5 126.2) (width 0.254) (layer B.Cu) (net 14) (tstamp 53ACB1F3))
  (segment (start 149.5475 127) (end 149.7 127) (width 0.254) (layer B.Cu) (net 14) (tstamp 53ACB1FE))
  (segment (start 150.5 124) (end 150.2 123.7) (width 0.254) (layer B.Cu) (net 14) (tstamp 53ACB1F5))
  (segment (start 150.5 126.2) (end 150.5 124) (width 0.254) (layer B.Cu) (net 14) (tstamp 53ACB1F4))
  (segment (start 182.944 130.6044) (end 183.6956 130.6044) (width 0.254) (layer B.Cu) (net 14) (tstamp 53ACB3AB))
  (segment (start 184.1 130.2) (end 184.1 128.4475) (width 0.254) (layer B.Cu) (net 14) (tstamp 53ACB3AA))
  (segment (start 183.6956 130.6044) (end 184.1 130.2) (width 0.254) (layer B.Cu) (net 14) (tstamp 53ACB3A9))
  (segment (start 182.944 129.309) (end 183.2385 129.309) (width 0.254) (layer B.Cu) (net 14) (tstamp 53ACB3A8))
  (segment (start 183.2385 129.309) (end 184.1 128.4475) (width 0.254) (layer B.Cu) (net 14) (tstamp 53ACB3A7))
  (segment (start 184.1 128.4475) (end 185.5475 127) (width 0.254) (layer B.Cu) (net 14) (tstamp 53ACB3A6))
  (segment (start 148.1 128.4475) (end 149.5475 127) (width 0.254) (layer B.Cu) (net 14) (tstamp 53ACB209))
  (segment (start 147.2385 129.309) (end 148.1 128.4475) (width 0.254) (layer B.Cu) (net 14) (tstamp 53ACB208))
  (segment (start 146.944 129.309) (end 147.2385 129.309) (width 0.254) (layer B.Cu) (net 14) (tstamp 53ACB207))
  (segment (start 147.6956 130.6044) (end 148.1 130.2) (width 0.254) (layer B.Cu) (net 14) (tstamp 53ACB206))
  (segment (start 148.1 130.2) (end 148.1 128.4475) (width 0.254) (layer B.Cu) (net 14) (tstamp 53ACB205))
  (segment (start 146.944 130.6044) (end 147.6956 130.6044) (width 0.254) (layer B.Cu) (net 14) (tstamp 53ACB204))
  (segment (start 110.2 127.5) (end 109.8 127.5) (width 0.254) (layer F.Cu) (net 14))
  (segment (start 109.8 127.5) (end 107.4 129.9) (width 0.254) (layer F.Cu) (net 14) (tstamp 53ACAA41))
  (segment (start 107.4 129.9) (end 101.9 129.9) (width 0.254) (layer F.Cu) (net 14) (tstamp 53ACAA48))
  (via (at 101.9 129.9) (size 0.889) (layers F.Cu B.Cu) (net 14))
  (segment (start 101.9 129.9) (end 98 126) (width 0.254) (layer B.Cu) (net 14) (tstamp 53ACAA51))
  (segment (start 98 126) (end 91.5 126) (width 0.254) (layer B.Cu) (net 14) (tstamp 53ACAA52))
  (via (at 91.5 126) (size 0.889) (layers F.Cu B.Cu) (net 14))
  (segment (start 91.5 126) (end 90.5 126) (width 0.254) (layer F.Cu) (net 14) (tstamp 53ACAA5C))
  (via (at 110.2 127.5) (size 0.889) (layers F.Cu B.Cu) (net 14))
  (segment (start 111.2 127.5) (end 110.2 127.5) (width 0.254) (layer B.Cu) (net 14) (tstamp 53AC8F41))
  (segment (start 111.7 127) (end 111.2 127.5) (width 0.254) (layer B.Cu) (net 14) (tstamp 53AC8F3F))
  (segment (start 111.7 126) (end 111.7 127) (width 0.254) (layer B.Cu) (net 14) (tstamp 53AC8F3D))
  (segment (start 112.4 125.3) (end 111.7 126) (width 0.254) (layer B.Cu) (net 14) (tstamp 53AC8F3B))
  (segment (start 112.4 124.3) (end 112.4 125.3) (width 0.254) (layer B.Cu) (net 14) (tstamp 53AC8F2A))
  (segment (start 113 123.7) (end 112.4 124.3) (width 0.254) (layer B.Cu) (net 14) (tstamp 53AC8F28))
  (segment (start 114.2 123.7) (end 113 123.7) (width 0.254) (layer B.Cu) (net 14) (tstamp 53AC8F25))
  (segment (start 113.7 127) (end 114.5 126.2) (width 0.254) (layer B.Cu) (net 14) (tstamp 53AC8F1D))
  (segment (start 113.5475 127) (end 113.7 127) (width 0.254) (layer B.Cu) (net 14))
  (segment (start 114.5 124) (end 114.2 123.7) (width 0.254) (layer B.Cu) (net 14) (tstamp 53AC8F23))
  (segment (start 114.5 126.2) (end 114.5 124) (width 0.254) (layer B.Cu) (net 14) (tstamp 53AC8F20))
  (segment (start 110.944 130.6044) (end 111.6956 130.6044) (width 0.254) (layer B.Cu) (net 14))
  (segment (start 112.1 130.2) (end 112.1 128.4475) (width 0.254) (layer B.Cu) (net 14) (tstamp 53AC7E6C))
  (segment (start 111.6956 130.6044) (end 112.1 130.2) (width 0.254) (layer B.Cu) (net 14) (tstamp 53AC7E6B))
  (segment (start 110.944 129.309) (end 111.2385 129.309) (width 0.254) (layer B.Cu) (net 14))
  (segment (start 111.2385 129.309) (end 112.1 128.4475) (width 0.254) (layer B.Cu) (net 14) (tstamp 53AC7E54))
  (segment (start 112.1 128.4475) (end 113.5475 127) (width 0.254) (layer B.Cu) (net 14) (tstamp 53AC7E6F))
  (segment (start 83.5475 133.5) (end 83.5475 131) (width 0.254) (layer F.Cu) (net 14))
  (segment (start 91 114.5) (end 85.9 114.5) (width 0.254) (layer F.Cu) (net 14))
  (segment (start 73.9525 118.7525) (end 73.9525 118) (width 0.254) (layer B.Cu) (net 14) (tstamp 53AA172D))
  (segment (start 74.6 119.4) (end 73.9525 118.7525) (width 0.254) (layer B.Cu) (net 14) (tstamp 53AA172C))
  (via (at 74.6 119.4) (size 0.889) (layers F.Cu B.Cu) (net 14))
  (segment (start 81 119.4) (end 74.6 119.4) (width 0.254) (layer F.Cu) (net 14) (tstamp 53AA1726))
  (segment (start 85.9 114.5) (end 81 119.4) (width 0.254) (layer F.Cu) (net 14) (tstamp 53AA171B))
  (segment (start 83.5475 128.5) (end 83.5475 127.6525) (width 0.254) (layer F.Cu) (net 14))
  (segment (start 89.1 126.3) (end 90.5 127.7) (width 0.254) (layer F.Cu) (net 14) (tstamp 53AA1655))
  (segment (start 84.9 126.3) (end 89.1 126.3) (width 0.254) (layer F.Cu) (net 14) (tstamp 53AA1651))
  (segment (start 83.5475 127.6525) (end 84.9 126.3) (width 0.254) (layer F.Cu) (net 14) (tstamp 53AA164F))
  (segment (start 83.5475 145) (end 80.6 145) (width 0.254) (layer F.Cu) (net 14))
  (segment (start 80.6 145) (end 79.4 143.8) (width 0.254) (layer F.Cu) (net 14) (tstamp 53AA1642))
  (segment (start 79.4 143.8) (end 79.4 135.1475) (width 0.254) (layer F.Cu) (net 14) (tstamp 53AA1645))
  (segment (start 79.4 135.1475) (end 83.5475 131) (width 0.254) (layer F.Cu) (net 14) (tstamp 53AA1647))
  (segment (start 83.5475 128.5) (end 83.5475 133.5) (width 0.254) (layer F.Cu) (net 14))
  (segment (start 83.5475 147.5) (end 83.5475 145) (width 0.254) (layer F.Cu) (net 14))
  (segment (start 88.6 142) (end 88.6 142.9) (width 0.254) (layer B.Cu) (net 14))
  (segment (start 89 113.9525) (end 90.4525 113.9525) (width 0.254) (layer B.Cu) (net 14))
  (segment (start 90.4525 113.9525) (end 91 114.5) (width 0.254) (layer B.Cu) (net 14) (tstamp 53AA14EA))
  (via (at 91 114.5) (size 0.889) (layers F.Cu B.Cu) (net 14))
  (segment (start 91 114.5) (end 90.5 115) (width 0.254) (layer F.Cu) (net 14) (tstamp 53AA14EC))
  (segment (start 90.5 115) (end 90.5 126) (width 0.254) (layer F.Cu) (net 14) (tstamp 53AA14ED))
  (segment (start 90.5 126) (end 90.5 127.7) (width 0.254) (layer F.Cu) (net 14) (tstamp 53ACAA5F))
  (segment (start 88.6 138.4) (end 88.6 142) (width 0.254) (layer B.Cu) (net 14) (tstamp 53AA14F3))
  (segment (start 90.5 127.7) (end 90.5 136.5) (width 0.254) (layer F.Cu) (net 14) (tstamp 53AA1659))
  (via (at 90.5 136.5) (size 0.889) (layers F.Cu B.Cu) (net 14))
  (segment (start 90.5 136.5) (end 88.6 138.4) (width 0.254) (layer B.Cu) (net 14) (tstamp 53AA14F2))
  (segment (start 88.6 142) (end 88.6 142.4) (width 0.254) (layer B.Cu) (net 14) (tstamp 53AA14FD))
  (segment (start 88.6 150.5) (end 88.6 143) (width 0.254) (layer B.Cu) (net 14))
  (segment (start 88.6 143) (end 88.6 142.66) (width 0.254) (layer B.Cu) (net 14) (tstamp 53AA1502))
  (segment (start 88.6 142.66) (end 92.81 138.45) (width 0.254) (layer B.Cu) (net 14) (tstamp 53AA14D4) (status 20))
  (segment (start 69.23 110.46) (end 69.23 108.97) (width 0.254) (layer B.Cu) (net 14))
  (segment (start 76.2 106.3) (end 76.2 105.9) (width 0.254) (layer F.Cu) (net 14) (tstamp 53AA139F))
  (segment (start 74.5 108) (end 76.2 106.3) (width 0.254) (layer F.Cu) (net 14) (tstamp 53AA139D))
  (segment (start 70.2 108) (end 74.5 108) (width 0.254) (layer F.Cu) (net 14) (tstamp 53AA139C))
  (via (at 70.2 108) (size 0.889) (layers F.Cu B.Cu) (net 14))
  (segment (start 69.23 108.97) (end 70.2 108) (width 0.254) (layer B.Cu) (net 14) (tstamp 53AA139A))
  (segment (start 75.5 104.4525) (end 75.5 105.2) (width 0.254) (layer B.Cu) (net 14))
  (segment (start 75.5 105.2) (end 76.2 105.9) (width 0.254) (layer B.Cu) (net 14) (tstamp 53AA1367))
  (via (at 76.2 105.9) (size 0.889) (layers F.Cu B.Cu) (net 14))
  (segment (start 80.7 110.4) (end 83.6 110.4) (width 0.254) (layer F.Cu) (net 14) (tstamp 53AA136A))
  (segment (start 76.2 105.9) (end 80.7 110.4) (width 0.254) (layer F.Cu) (net 14) (tstamp 53AA1369))
  (segment (start 85.81584 112.57582) (end 83.82418 112.57582) (width 0.254) (layer B.Cu) (net 14))
  (via (at 83.6 110.4) (size 0.889) (layers F.Cu B.Cu) (net 14))
  (segment (start 83.6 112.4) (end 83.6 110.4) (width 0.254) (layer F.Cu) (net 14) (tstamp 53AA135A))
  (segment (start 83.8 112.6) (end 83.6 112.4) (width 0.254) (layer F.Cu) (net 14) (tstamp 53AA1359))
  (via (at 83.8 112.6) (size 0.889) (layers F.Cu B.Cu) (net 14))
  (segment (start 83.82418 112.57582) (end 83.8 112.6) (width 0.254) (layer B.Cu) (net 14) (tstamp 53AA1357))
  (segment (start 85.7475 108.6) (end 85.4 108.6) (width 0.254) (layer B.Cu) (net 14))
  (segment (start 85.4 108.6) (end 83.6 110.4) (width 0.254) (layer B.Cu) (net 14) (tstamp 53AA1345))
  (segment (start 89 164.5) (end 89.8 163.7) (width 0.254) (layer B.Cu) (net 14))
  (segment (start 88.6 154.2) (end 88.6 150.5) (width 0.254) (layer B.Cu) (net 14) (tstamp 53AA0A69))
  (segment (start 88.6 150.5) (end 88.6 150.3) (width 0.254) (layer B.Cu) (net 14) (tstamp 53AA14D2))
  (via (at 88.6 154.2) (size 0.889) (layers F.Cu B.Cu) (net 14))
  (segment (start 88.6 156.5) (end 88.6 154.2) (width 0.254) (layer F.Cu) (net 14) (tstamp 53AA0A66))
  (segment (start 89.8 157.7) (end 88.6 156.5) (width 0.254) (layer F.Cu) (net 14) (tstamp 53AA0A65))
  (via (at 89.8 157.7) (size 0.889) (layers F.Cu B.Cu) (net 14))
  (segment (start 89.8 163.7) (end 89.8 157.7) (width 0.254) (layer B.Cu) (net 14) (tstamp 53AA0A5E))
  (segment (start 73.9525 118) (end 73.9525 115.8475) (width 0.254) (layer B.Cu) (net 14))
  (segment (start 73.9525 115.8475) (end 74.8188 114.9812) (width 0.254) (layer B.Cu) (net 14) (tstamp 53AA0999))
  (segment (start 74.8188 114.9812) (end 76.2502 114.9812) (width 0.254) (layer B.Cu) (net 14) (tstamp 53AA099B))
  (segment (start 85.81584 112.57582) (end 87.37582 112.57582) (width 0.254) (layer B.Cu) (net 14))
  (segment (start 87.6 113.805) (end 87.7475 113.9525) (width 0.254) (layer B.Cu) (net 14) (tstamp 53AA06DB))
  (segment (start 87.6 112.8) (end 87.6 113.805) (width 0.254) (layer B.Cu) (net 14) (tstamp 53AA06D7))
  (segment (start 87.37582 112.57582) (end 87.6 112.8) (width 0.254) (layer B.Cu) (net 14) (tstamp 53AA06D3))
  (segment (start 89 113.9525) (end 87.7475 113.9525) (width 0.254) (layer B.Cu) (net 14))
  (segment (start 87.52398 114.17602) (end 85.81584 114.17602) (width 0.254) (layer B.Cu) (net 14) (tstamp 53AA06B2))
  (segment (start 87.7475 113.9525) (end 87.52398 114.17602) (width 0.254) (layer B.Cu) (net 14) (tstamp 53AA06A7))
  (segment (start 88.5 164.5) (end 89 164.5) (width 0.254) (layer B.Cu) (net 14))
  (segment (start 83.5 165.0475) (end 84.4525 165.0475) (width 0.254) (layer B.Cu) (net 14))
  (segment (start 85 164.5) (end 86.198 164.5) (width 0.254) (layer B.Cu) (net 14) (tstamp 53AA0480))
  (segment (start 84.4525 165.0475) (end 85 164.5) (width 0.254) (layer B.Cu) (net 14) (tstamp 53AA047F))
  (segment (start 86.198 164.5) (end 88.5 164.5) (width 0.254) (layer B.Cu) (net 14))
  (segment (start 88.198 164.5) (end 88.5 164.5) (width 0.254) (layer B.Cu) (net 14))
  (segment (start 138.8 98) (end 138.8 99.4) (width 0.254) (layer F.Cu) (net 15))
  (via (at 138.8 99.4) (size 0.889) (layers F.Cu B.Cu) (net 15) (tstamp 53ACB227))
  (segment (start 138.8 99.4) (end 138.8 104.7) (width 0.254) (layer B.Cu) (net 15) (tstamp 53ACB229))
  (segment (start 162.2 98) (end 162.2 99.4) (width 0.254) (layer F.Cu) (net 15))
  (segment (start 162.2 99.4) (end 162.2 102.5) (width 0.254) (layer B.Cu) (net 15) (tstamp 53ACB224))
  (via (at 162.2 99.4) (size 0.889) (layers F.Cu B.Cu) (net 15) (tstamp 53ACB226))
  (segment (start 174.8 98) (end 174.8 99.4) (width 0.254) (layer F.Cu) (net 15))
  (segment (start 174.8 99.4) (end 174.8 104.7) (width 0.254) (layer B.Cu) (net 15) (tstamp 53ACB3F2))
  (via (at 174.8 99.4) (size 0.889) (layers F.Cu B.Cu) (net 15) (tstamp 53ACB3F4))
  (segment (start 198.2 98) (end 198.2 99.4) (width 0.254) (layer F.Cu) (net 15))
  (via (at 198.2 99.4) (size 0.889) (layers F.Cu B.Cu) (net 15) (tstamp 53ACB3F5))
  (segment (start 198.2 99.4) (end 198.2 102.5) (width 0.254) (layer B.Cu) (net 15) (tstamp 53ACB3F7))
  (segment (start 198.6 115.3) (end 198.6 115.8) (width 0.254) (layer F.Cu) (net 15) (tstamp 53ACB411))
  (via (at 198.6 109.8) (size 0.889) (layers F.Cu B.Cu) (net 15) (tstamp 53ACB410))
  (segment (start 198.6 109.8) (end 198 109.2) (width 0.254) (layer B.Cu) (net 15) (tstamp 53ACB40F))
  (segment (start 197.7 109.2) (end 198 109.2) (width 0.254) (layer B.Cu) (net 15) (tstamp 53ACB40E))
  (segment (start 198.6 110.6) (end 198.6 115.3) (width 0.254) (layer F.Cu) (net 15) (tstamp 53ACB40D))
  (via (at 198.2 116.2) (size 0.889) (layers F.Cu B.Cu) (net 15) (tstamp 53ACB40C))
  (segment (start 198.6 110.6) (end 198.6 109.8) (width 0.254) (layer F.Cu) (net 15) (tstamp 53ACB40B))
  (segment (start 198.6 115.8) (end 198.2 116.2) (width 0.254) (layer F.Cu) (net 15) (tstamp 53ACB40A))
  (segment (start 198.2 116.2) (end 198.2 116.2) (width 0.254) (layer B.Cu) (net 15) (tstamp 53ACB409))
  (segment (start 198.2 116.2) (end 198.2 119.5) (width 0.254) (layer B.Cu) (net 15) (tstamp 53ACB408))
  (segment (start 197.5 120.2) (end 198.2 119.5) (width 0.254) (layer B.Cu) (net 15) (tstamp 53ACB407))
  (segment (start 197.6 109.2) (end 197.7 109.2) (width 0.254) (layer B.Cu) (net 15) (tstamp 53ACB406))
  (segment (start 194.29 110.41) (end 195.5 109.2) (width 0.254) (layer B.Cu) (net 15) (tstamp 53ACB405))
  (segment (start 195.5 109.2) (end 197.6 109.2) (width 0.254) (layer B.Cu) (net 15) (tstamp 53ACB404))
  (segment (start 194.23 110.41) (end 194.29 110.41) (width 0.254) (layer B.Cu) (net 15) (tstamp 53ACB403))
  (segment (start 197.7 109.2) (end 198.2 108.7) (width 0.254) (layer B.Cu) (net 15) (tstamp 53ACB402))
  (segment (start 198.2 102.5) (end 198.2 108.7) (width 0.254) (layer B.Cu) (net 15) (tstamp 53ACB401))
  (segment (start 174.8 109.3) (end 175.12 109.3) (width 0.254) (layer B.Cu) (net 15) (tstamp 53ACB400))
  (segment (start 175.12 109.3) (end 176.23 110.41) (width 0.254) (layer B.Cu) (net 15) (tstamp 53ACB3FF))
  (segment (start 174.8 109.3) (end 174.8 115.7) (width 0.254) (layer F.Cu) (net 15) (tstamp 53ACB3FE))
  (segment (start 174.8 115.7) (end 174.8 116.7) (width 0.254) (layer B.Cu) (net 15) (tstamp 53ACB3FD))
  (via (at 174.8 115.7) (size 0.889) (layers F.Cu B.Cu) (net 15) (tstamp 53ACB3FC))
  (segment (start 174.8 108.6) (end 174.8 109.3) (width 0.254) (layer B.Cu) (net 15) (tstamp 53ACB3FB))
  (segment (start 174.8 108.6) (end 174.8 106.24) (width 0.254) (layer B.Cu) (net 15) (tstamp 53ACB3BF))
  (segment (start 174.8 106.24) (end 174.8 104.7) (width 0.254) (layer B.Cu) (net 15) (tstamp 53ACB3F3))
  (via (at 174.8 109.3) (size 0.889) (layers F.Cu B.Cu) (net 15) (tstamp 53ACB3FA))
  (segment (start 176.23 103.41) (end 176.09 103.41) (width 0.254) (layer B.Cu) (net 15) (tstamp 53ACB3F9))
  (segment (start 176.09 103.41) (end 174.8 104.7) (width 0.254) (layer B.Cu) (net 15) (tstamp 53ACB3F8))
  (segment (start 194.23 121.41) (end 194.39 121.41) (width 0.254) (layer B.Cu) (net 15) (tstamp 53ACB3F0))
  (segment (start 194.39 121.41) (end 195.6 120.2) (width 0.254) (layer B.Cu) (net 15) (tstamp 53ACB3EF))
  (segment (start 195.6 120.2) (end 197.5 120.2) (width 0.254) (layer B.Cu) (net 15) (tstamp 53ACB3EE))
  (segment (start 197.5 120.2) (end 198.2 120.9) (width 0.254) (layer B.Cu) (net 15) (tstamp 53ACB3ED))
  (segment (start 198.2 120.9) (end 198.2 128.1) (width 0.254) (layer B.Cu) (net 15) (tstamp 53ACB3EC))
  (segment (start 194.23 128.41) (end 194.23 128.37) (width 0.254) (layer B.Cu) (net 15) (tstamp 53ACB3EB))
  (segment (start 197.3 127.2) (end 198.2 128.1) (width 0.254) (layer B.Cu) (net 15) (tstamp 53ACB3EA))
  (segment (start 195.4 127.2) (end 197.3 127.2) (width 0.254) (layer B.Cu) (net 15) (tstamp 53ACB3E9))
  (segment (start 194.23 128.37) (end 195.4 127.2) (width 0.254) (layer B.Cu) (net 15) (tstamp 53ACB3E8))
  (segment (start 194.23 139.41) (end 194.23 139.53) (width 0.254) (layer B.Cu) (net 15) (tstamp 53ACB3E7))
  (segment (start 197.5 141) (end 198.2 140.3) (width 0.254) (layer B.Cu) (net 15) (tstamp 53ACB3E6))
  (segment (start 195.7 141) (end 197.5 141) (width 0.254) (layer B.Cu) (net 15) (tstamp 53ACB3E5))
  (segment (start 194.23 139.53) (end 195.7 141) (width 0.254) (layer B.Cu) (net 15) (tstamp 53ACB3E4))
  (segment (start 194.23 146.41) (end 194.23 146.73) (width 0.254) (layer B.Cu) (net 15) (tstamp 53ACB3E3))
  (segment (start 197.2 148.1) (end 198.2 147.1) (width 0.254) (layer B.Cu) (net 15) (tstamp 53ACB3E2))
  (segment (start 195.6 148.1) (end 197.2 148.1) (width 0.254) (layer B.Cu) (net 15) (tstamp 53ACB3E1))
  (segment (start 194.23 146.73) (end 195.6 148.1) (width 0.254) (layer B.Cu) (net 15) (tstamp 53ACB3E0))
  (segment (start 194.23 157.41) (end 194.23 157.63) (width 0.254) (layer B.Cu) (net 15) (tstamp 53ACB3DF))
  (segment (start 197.2 158.9) (end 198.2 157.9) (width 0.254) (layer B.Cu) (net 15) (tstamp 53ACB3DE))
  (segment (start 195.5 158.9) (end 197.2 158.9) (width 0.254) (layer B.Cu) (net 15) (tstamp 53ACB3DD))
  (segment (start 194.23 157.63) (end 195.5 158.9) (width 0.254) (layer B.Cu) (net 15) (tstamp 53ACB3DC))
  (segment (start 194.23 103.41) (end 194.29 103.41) (width 0.254) (layer B.Cu) (net 15) (tstamp 53ACB3DB))
  (segment (start 194.29 103.41) (end 195.5 102.2) (width 0.254) (layer B.Cu) (net 15) (tstamp 53ACB3D1))
  (segment (start 195.5 102.2) (end 197.9 102.2) (width 0.254) (layer B.Cu) (net 15) (tstamp 53ACB3D2))
  (segment (start 197.9 102.2) (end 198.2 102.5) (width 0.254) (layer B.Cu) (net 15) (tstamp 53ACB3D3))
  (segment (start 195.62 165.8) (end 194.23 164.41) (width 0.254) (layer B.Cu) (net 15) (tstamp 53ACB3DA))
  (segment (start 197.4 165.8) (end 195.62 165.8) (width 0.254) (layer B.Cu) (net 15) (tstamp 53ACB3D9))
  (segment (start 198.2 165) (end 197.4 165.8) (width 0.254) (layer B.Cu) (net 15) (tstamp 53ACB3D8))
  (segment (start 198.2 128.1) (end 198.2 140.3) (width 0.254) (layer B.Cu) (net 15) (tstamp 53ACB3D7))
  (segment (start 198.2 140.3) (end 198.2 147.1) (width 0.254) (layer B.Cu) (net 15) (tstamp 53ACB3D6))
  (segment (start 198.2 147.1) (end 198.2 157.9) (width 0.254) (layer B.Cu) (net 15) (tstamp 53ACB3D5))
  (segment (start 198.2 157.9) (end 198.2 165) (width 0.254) (layer B.Cu) (net 15) (tstamp 53ACB3D4))
  (segment (start 176.23 157.41) (end 176.23 157.47) (width 0.254) (layer B.Cu) (net 15) (tstamp 53ACB3D0))
  (segment (start 176.23 157.47) (end 174.8 158.9) (width 0.254) (layer B.Cu) (net 15) (tstamp 53ACB3CF))
  (segment (start 176.23 146.41) (end 176.09 146.41) (width 0.254) (layer B.Cu) (net 15) (tstamp 53ACB3CE))
  (segment (start 176.09 146.41) (end 174.8 147.7) (width 0.254) (layer B.Cu) (net 15) (tstamp 53ACB3CD))
  (segment (start 176.23 139.41) (end 176.09 139.41) (width 0.254) (layer B.Cu) (net 15) (tstamp 53ACB3CC))
  (segment (start 176.09 139.41) (end 174.8 140.7) (width 0.254) (layer B.Cu) (net 15) (tstamp 53ACB3CB))
  (segment (start 176.23 128.41) (end 176.19 128.41) (width 0.254) (layer B.Cu) (net 15) (tstamp 53ACB3CA))
  (segment (start 176.19 128.41) (end 174.8 129.8) (width 0.254) (layer B.Cu) (net 15) (tstamp 53ACB3C9))
  (segment (start 176.23 121.41) (end 176.09 121.41) (width 0.254) (layer B.Cu) (net 15) (tstamp 53ACB3C8))
  (segment (start 176.09 121.41) (end 174.8 122.7) (width 0.254) (layer B.Cu) (net 15) (tstamp 53ACB3C7))
  (segment (start 176.23 164.41) (end 176.21 164.41) (width 0.254) (layer B.Cu) (net 15) (tstamp 53ACB3C6))
  (segment (start 174.8 163) (end 174.8 158.9) (width 0.254) (layer B.Cu) (net 15) (tstamp 53ACB3C5))
  (segment (start 174.8 158.9) (end 174.8 147.7) (width 0.254) (layer B.Cu) (net 15) (tstamp 53ACB3C4))
  (segment (start 174.8 147.7) (end 174.8 140.7) (width 0.254) (layer B.Cu) (net 15) (tstamp 53ACB3C3))
  (segment (start 174.8 140.7) (end 174.8 129.8) (width 0.254) (layer B.Cu) (net 15) (tstamp 53ACB3C2))
  (segment (start 174.8 129.8) (end 174.8 122.7) (width 0.254) (layer B.Cu) (net 15) (tstamp 53ACB3C1))
  (segment (start 174.8 122.7) (end 174.8 116.7) (width 0.254) (layer B.Cu) (net 15) (tstamp 53ACB3C0))
  (segment (start 176.21 164.41) (end 174.8 163) (width 0.254) (layer B.Cu) (net 15) (tstamp 53ACB3BE))
  (segment (start 140.21 164.41) (end 138.8 163) (width 0.254) (layer B.Cu) (net 15) (tstamp 53ACB25D))
  (segment (start 138.8 108.6) (end 138.8 106.24) (width 0.254) (layer B.Cu) (net 15) (tstamp 53ACB25C))
  (segment (start 138.8 108.6) (end 138.8 109.3) (width 0.254) (layer B.Cu) (net 15) (tstamp 53ACB220))
  (segment (start 138.8 106.24) (end 138.8 104.7) (width 0.254) (layer B.Cu) (net 15) (tstamp 53ACB228))
  (segment (start 138.8 122.7) (end 138.8 116.7) (width 0.254) (layer B.Cu) (net 15) (tstamp 53ACB25B))
  (segment (start 138.8 129.8) (end 138.8 122.7) (width 0.254) (layer B.Cu) (net 15) (tstamp 53ACB25A))
  (segment (start 138.8 140.7) (end 138.8 129.8) (width 0.254) (layer B.Cu) (net 15) (tstamp 53ACB259))
  (segment (start 138.8 147.7) (end 138.8 140.7) (width 0.254) (layer B.Cu) (net 15) (tstamp 53ACB258))
  (segment (start 138.8 158.9) (end 138.8 147.7) (width 0.254) (layer B.Cu) (net 15) (tstamp 53ACB257))
  (segment (start 138.8 163) (end 138.8 158.9) (width 0.254) (layer B.Cu) (net 15) (tstamp 53ACB256))
  (segment (start 140.23 164.41) (end 140.21 164.41) (width 0.254) (layer B.Cu) (net 15) (tstamp 53ACB255))
  (segment (start 140.09 121.41) (end 138.8 122.7) (width 0.254) (layer B.Cu) (net 15) (tstamp 53ACB254))
  (segment (start 140.23 121.41) (end 140.09 121.41) (width 0.254) (layer B.Cu) (net 15) (tstamp 53ACB253))
  (segment (start 140.19 128.41) (end 138.8 129.8) (width 0.254) (layer B.Cu) (net 15) (tstamp 53ACB252))
  (segment (start 140.23 128.41) (end 140.19 128.41) (width 0.254) (layer B.Cu) (net 15) (tstamp 53ACB251))
  (segment (start 140.09 139.41) (end 138.8 140.7) (width 0.254) (layer B.Cu) (net 15) (tstamp 53ACB250))
  (segment (start 140.23 139.41) (end 140.09 139.41) (width 0.254) (layer B.Cu) (net 15) (tstamp 53ACB24F))
  (segment (start 140.09 146.41) (end 138.8 147.7) (width 0.254) (layer B.Cu) (net 15) (tstamp 53ACB24E))
  (segment (start 140.23 146.41) (end 140.09 146.41) (width 0.254) (layer B.Cu) (net 15) (tstamp 53ACB24D))
  (segment (start 140.23 157.47) (end 138.8 158.9) (width 0.254) (layer B.Cu) (net 15) (tstamp 53ACB24C))
  (segment (start 140.23 157.41) (end 140.23 157.47) (width 0.254) (layer B.Cu) (net 15) (tstamp 53ACB24B))
  (segment (start 158.29 103.41) (end 159.5 102.2) (width 0.254) (layer B.Cu) (net 15) (tstamp 53ACB24A))
  (segment (start 158.23 103.41) (end 158.29 103.41) (width 0.254) (layer B.Cu) (net 15) (tstamp 53ACB240))
  (segment (start 161.9 102.2) (end 162.2 102.5) (width 0.254) (layer B.Cu) (net 15) (tstamp 53ACB248))
  (segment (start 159.5 102.2) (end 161.9 102.2) (width 0.254) (layer B.Cu) (net 15) (tstamp 53ACB249))
  (segment (start 162.2 157.9) (end 162.2 165) (width 0.254) (layer B.Cu) (net 15) (tstamp 53ACB247))
  (segment (start 162.2 147.1) (end 162.2 157.9) (width 0.254) (layer B.Cu) (net 15) (tstamp 53ACB246))
  (segment (start 162.2 140.3) (end 162.2 147.1) (width 0.254) (layer B.Cu) (net 15) (tstamp 53ACB245))
  (segment (start 162.2 128.1) (end 162.2 140.3) (width 0.254) (layer B.Cu) (net 15) (tstamp 53ACB244))
  (segment (start 162.2 165) (end 161.4 165.8) (width 0.254) (layer B.Cu) (net 15) (tstamp 53ACB243))
  (segment (start 161.4 165.8) (end 159.62 165.8) (width 0.254) (layer B.Cu) (net 15) (tstamp 53ACB242))
  (segment (start 159.62 165.8) (end 158.23 164.41) (width 0.254) (layer B.Cu) (net 15) (tstamp 53ACB241))
  (segment (start 158.23 157.63) (end 159.5 158.9) (width 0.254) (layer B.Cu) (net 15) (tstamp 53ACB23F))
  (segment (start 159.5 158.9) (end 161.2 158.9) (width 0.254) (layer B.Cu) (net 15) (tstamp 53ACB23E))
  (segment (start 161.2 158.9) (end 162.2 157.9) (width 0.254) (layer B.Cu) (net 15) (tstamp 53ACB23D))
  (segment (start 158.23 157.41) (end 158.23 157.63) (width 0.254) (layer B.Cu) (net 15) (tstamp 53ACB23C))
  (segment (start 158.23 146.73) (end 159.6 148.1) (width 0.254) (layer B.Cu) (net 15) (tstamp 53ACB23B))
  (segment (start 159.6 148.1) (end 161.2 148.1) (width 0.254) (layer B.Cu) (net 15) (tstamp 53ACB23A))
  (segment (start 161.2 148.1) (end 162.2 147.1) (width 0.254) (layer B.Cu) (net 15) (tstamp 53ACB239))
  (segment (start 158.23 146.41) (end 158.23 146.73) (width 0.254) (layer B.Cu) (net 15) (tstamp 53ACB238))
  (segment (start 158.23 139.53) (end 159.7 141) (width 0.254) (layer B.Cu) (net 15) (tstamp 53ACB237))
  (segment (start 159.7 141) (end 161.5 141) (width 0.254) (layer B.Cu) (net 15) (tstamp 53ACB236))
  (segment (start 161.5 141) (end 162.2 140.3) (width 0.254) (layer B.Cu) (net 15) (tstamp 53ACB235))
  (segment (start 158.23 139.41) (end 158.23 139.53) (width 0.254) (layer B.Cu) (net 15) (tstamp 53ACB234))
  (segment (start 158.23 128.37) (end 159.4 127.2) (width 0.254) (layer B.Cu) (net 15) (tstamp 53ACB233))
  (segment (start 159.4 127.2) (end 161.3 127.2) (width 0.254) (layer B.Cu) (net 15) (tstamp 53ACB232))
  (segment (start 161.3 127.2) (end 162.2 128.1) (width 0.254) (layer B.Cu) (net 15) (tstamp 53ACB231))
  (segment (start 158.23 128.41) (end 158.23 128.37) (width 0.254) (layer B.Cu) (net 15) (tstamp 53ACB230))
  (segment (start 162.2 120.9) (end 162.2 128.1) (width 0.254) (layer B.Cu) (net 15) (tstamp 53ACB22F))
  (segment (start 161.5 120.2) (end 162.2 120.9) (width 0.254) (layer B.Cu) (net 15) (tstamp 53ACB22E))
  (segment (start 159.6 120.2) (end 161.5 120.2) (width 0.254) (layer B.Cu) (net 15) (tstamp 53ACB22D))
  (segment (start 158.39 121.41) (end 159.6 120.2) (width 0.254) (layer B.Cu) (net 15) (tstamp 53ACB22C))
  (segment (start 158.23 121.41) (end 158.39 121.41) (width 0.254) (layer B.Cu) (net 15) (tstamp 53ACB22B))
  (segment (start 140.09 103.41) (end 138.8 104.7) (width 0.254) (layer B.Cu) (net 15) (tstamp 53ACB223))
  (segment (start 140.23 103.41) (end 140.09 103.41) (width 0.254) (layer B.Cu) (net 15) (tstamp 53ACB222))
  (via (at 138.8 109.3) (size 0.889) (layers F.Cu B.Cu) (net 15) (tstamp 53ACB221))
  (via (at 138.8 115.7) (size 0.889) (layers F.Cu B.Cu) (net 15) (tstamp 53ACB21F))
  (segment (start 138.8 115.7) (end 138.8 116.7) (width 0.254) (layer B.Cu) (net 15) (tstamp 53ACB21E))
  (segment (start 138.8 109.3) (end 138.8 115.7) (width 0.254) (layer F.Cu) (net 15) (tstamp 53ACB21D))
  (segment (start 139.12 109.3) (end 140.23 110.41) (width 0.254) (layer B.Cu) (net 15) (tstamp 53ACB21C))
  (segment (start 138.8 109.3) (end 139.12 109.3) (width 0.254) (layer B.Cu) (net 15) (tstamp 53ACB21B))
  (segment (start 162.2 102.5) (end 162.2 108.7) (width 0.254) (layer B.Cu) (net 15) (tstamp 53ACB21A))
  (segment (start 161.7 109.2) (end 162.2 108.7) (width 0.254) (layer B.Cu) (net 15) (tstamp 53ACB219))
  (segment (start 158.23 110.41) (end 158.29 110.41) (width 0.254) (layer B.Cu) (net 15) (tstamp 53ACB218))
  (segment (start 159.5 109.2) (end 161.6 109.2) (width 0.254) (layer B.Cu) (net 15) (tstamp 53ACB217))
  (segment (start 158.29 110.41) (end 159.5 109.2) (width 0.254) (layer B.Cu) (net 15) (tstamp 53ACB216))
  (segment (start 161.6 109.2) (end 161.7 109.2) (width 0.254) (layer B.Cu) (net 15) (tstamp 53ACB215))
  (segment (start 161.5 120.2) (end 162.2 119.5) (width 0.254) (layer B.Cu) (net 15) (tstamp 53ACB214))
  (segment (start 162.2 116.2) (end 162.2 119.5) (width 0.254) (layer B.Cu) (net 15) (tstamp 53ACB213))
  (segment (start 162.2 116.2) (end 162.2 116.2) (width 0.254) (layer B.Cu) (net 15) (tstamp 53ACB212))
  (segment (start 162.6 115.8) (end 162.2 116.2) (width 0.254) (layer F.Cu) (net 15) (tstamp 53ACB211))
  (segment (start 162.6 110.6) (end 162.6 109.8) (width 0.254) (layer F.Cu) (net 15) (tstamp 53ACB210))
  (via (at 162.2 116.2) (size 0.889) (layers F.Cu B.Cu) (net 15) (tstamp 53ACB20F))
  (segment (start 162.6 110.6) (end 162.6 115.3) (width 0.254) (layer F.Cu) (net 15) (tstamp 53ACB20E))
  (segment (start 161.7 109.2) (end 162 109.2) (width 0.254) (layer B.Cu) (net 15) (tstamp 53ACB20D))
  (segment (start 162.6 109.8) (end 162 109.2) (width 0.254) (layer B.Cu) (net 15) (tstamp 53ACB20C))
  (via (at 162.6 109.8) (size 0.889) (layers F.Cu B.Cu) (net 15) (tstamp 53ACB20B))
  (segment (start 162.6 115.3) (end 162.6 115.8) (width 0.254) (layer F.Cu) (net 15) (tstamp 53ACB20A))
  (segment (start 126.6 115.3) (end 126.6 115.8) (width 0.254) (layer F.Cu) (net 15))
  (via (at 126.6 109.8) (size 0.889) (layers F.Cu B.Cu) (net 15))
  (segment (start 126.6 109.8) (end 126 109.2) (width 0.254) (layer B.Cu) (net 15) (tstamp 53ACA683))
  (segment (start 125.7 109.2) (end 126 109.2) (width 0.254) (layer B.Cu) (net 15) (tstamp 53ACA684))
  (segment (start 126.6 110.6) (end 126.6 115.3) (width 0.254) (layer F.Cu) (net 15))
  (via (at 126.2 116.2) (size 0.889) (layers F.Cu B.Cu) (net 15))
  (segment (start 126.6 110.6) (end 126.6 109.8) (width 0.254) (layer F.Cu) (net 15))
  (segment (start 126.6 115.8) (end 126.2 116.2) (width 0.254) (layer F.Cu) (net 15) (tstamp 53ACA6B8))
  (segment (start 126.2 116.2) (end 126.2 116.2) (width 0.254) (layer B.Cu) (net 15) (tstamp 53ACA66E))
  (segment (start 126.2 116.2) (end 126.2 119.5) (width 0.254) (layer B.Cu) (net 15) (tstamp 53ACA66F))
  (segment (start 125.5 120.2) (end 126.2 119.5) (width 0.254) (layer B.Cu) (net 15) (tstamp 53ACA673))
  (segment (start 125.6 109.2) (end 125.7 109.2) (width 0.254) (layer B.Cu) (net 15))
  (segment (start 122.29 110.41) (end 123.5 109.2) (width 0.254) (layer B.Cu) (net 15) (tstamp 53AC8C96))
  (segment (start 123.5 109.2) (end 125.6 109.2) (width 0.254) (layer B.Cu) (net 15) (tstamp 53AC8C97))
  (segment (start 122.23 110.41) (end 122.29 110.41) (width 0.254) (layer B.Cu) (net 15))
  (segment (start 125.7 109.2) (end 126.2 108.7) (width 0.254) (layer B.Cu) (net 15) (tstamp 53ACA565))
  (segment (start 126.2 102.5) (end 126.2 108.7) (width 0.254) (layer B.Cu) (net 15))
  (segment (start 102.8 109.3) (end 103.12 109.3) (width 0.254) (layer B.Cu) (net 15))
  (segment (start 103.12 109.3) (end 104.23 110.41) (width 0.254) (layer B.Cu) (net 15) (tstamp 53ACA46D))
  (segment (start 102.8 109.3) (end 102.8 115.7) (width 0.254) (layer F.Cu) (net 15))
  (segment (start 102.8 115.7) (end 102.8 116.7) (width 0.254) (layer B.Cu) (net 15) (tstamp 53ACA45B))
  (via (at 102.8 115.7) (size 0.889) (layers F.Cu B.Cu) (net 15))
  (segment (start 102.8 108.6) (end 102.8 109.3) (width 0.254) (layer B.Cu) (net 15))
  (via (at 102.8 109.3) (size 0.889) (layers F.Cu B.Cu) (net 15))
  (segment (start 104.23 103.41) (end 104.09 103.41) (width 0.254) (layer B.Cu) (net 15))
  (segment (start 104.09 103.41) (end 102.8 104.7) (width 0.254) (layer B.Cu) (net 15) (tstamp 53AC9211))
  (segment (start 126.2 102.5) (end 126.2 99.4) (width 0.254) (layer B.Cu) (net 15))
  (segment (start 126.2 99.4) (end 126.2 98) (width 0.254) (layer F.Cu) (net 15) (tstamp 53AC8D11))
  (via (at 126.2 99.4) (size 0.889) (layers F.Cu B.Cu) (net 15))
  (via (at 102.8 99.4) (size 0.889) (layers F.Cu B.Cu) (net 15))
  (segment (start 102.8 106.24) (end 102.8 104.7) (width 0.254) (layer B.Cu) (net 15))
  (segment (start 102.8 104.7) (end 102.8 99.4) (width 0.254) (layer B.Cu) (net 15) (tstamp 53AC9214))
  (segment (start 102.8 99.4) (end 102.8 98) (width 0.254) (layer F.Cu) (net 15) (tstamp 53AC8D01))
  (segment (start 198.5 98) (end 198.2 98) (width 1.524) (layer F.Cu) (net 15))
  (segment (start 198.2 98) (end 174.8 98) (width 1.524) (layer F.Cu) (net 15) (tstamp 53ACB792))
  (segment (start 174.8 98) (end 162.2 98) (width 1.524) (layer F.Cu) (net 15) (tstamp 53AC922A))
  (segment (start 162.2 98) (end 138.8 98) (width 1.524) (layer F.Cu) (net 15) (tstamp 53AC9233))
  (segment (start 138.8 98) (end 126.2 98) (width 1.524) (layer F.Cu) (net 15) (tstamp 53ACB79D))
  (segment (start 126.2 98) (end 102.8 98) (width 1.524) (layer F.Cu) (net 15) (tstamp 53AC8D14))
  (segment (start 102.8 98) (end 94.5 98) (width 1.524) (layer F.Cu) (net 15) (tstamp 53AC8D04))
  (segment (start 94 130.5) (end 94 135.6) (width 1.524) (layer F.Cu) (net 15))
  (segment (start 94 123) (end 94 130.5) (width 1.524) (layer F.Cu) (net 15))
  (segment (start 94 110) (end 94 120.715) (width 1.524) (layer F.Cu) (net 15))
  (segment (start 92.2708 108.271) (end 94 110) (width 1.524) (layer F.Cu) (net 15))
  (segment (start 90 106) (end 92.2708 108.271) (width 1.524) (layer F.Cu) (net 15))
  (segment (start 90 102.5) (end 90 106) (width 1.524) (layer F.Cu) (net 15))
  (segment (start 94.5 98) (end 90 102.5) (width 1.524) (layer F.Cu) (net 15))
  (segment (start 94 120.715) (end 94 123) (width 1.524) (layer F.Cu) (net 15))
  (segment (start 122.23 121.41) (end 122.39 121.41) (width 0.254) (layer B.Cu) (net 15))
  (segment (start 122.39 121.41) (end 123.6 120.2) (width 0.254) (layer B.Cu) (net 15) (tstamp 53AC8C8E))
  (segment (start 123.6 120.2) (end 125.5 120.2) (width 0.254) (layer B.Cu) (net 15) (tstamp 53AC8C8F))
  (segment (start 125.5 120.2) (end 126.2 120.9) (width 0.254) (layer B.Cu) (net 15) (tstamp 53AC8C91))
  (segment (start 126.2 120.9) (end 126.2 128.1) (width 0.254) (layer B.Cu) (net 15) (tstamp 53AC8C94))
  (segment (start 122.23 128.41) (end 122.23 128.37) (width 0.254) (layer B.Cu) (net 15))
  (segment (start 125.3 127.2) (end 126.2 128.1) (width 0.254) (layer B.Cu) (net 15) (tstamp 53AC8C85))
  (segment (start 123.4 127.2) (end 125.3 127.2) (width 0.254) (layer B.Cu) (net 15) (tstamp 53AC8C83))
  (segment (start 122.23 128.37) (end 123.4 127.2) (width 0.254) (layer B.Cu) (net 15) (tstamp 53AC8C82))
  (segment (start 122.23 139.41) (end 122.23 139.53) (width 0.254) (layer B.Cu) (net 15))
  (segment (start 125.5 141) (end 126.2 140.3) (width 0.254) (layer B.Cu) (net 15) (tstamp 53AC8C7D))
  (segment (start 123.7 141) (end 125.5 141) (width 0.254) (layer B.Cu) (net 15) (tstamp 53AC8C7B))
  (segment (start 122.23 139.53) (end 123.7 141) (width 0.254) (layer B.Cu) (net 15) (tstamp 53AC8C7A))
  (segment (start 122.23 146.41) (end 122.23 146.73) (width 0.254) (layer B.Cu) (net 15))
  (segment (start 125.2 148.1) (end 126.2 147.1) (width 0.254) (layer B.Cu) (net 15) (tstamp 53AC8C75))
  (segment (start 123.6 148.1) (end 125.2 148.1) (width 0.254) (layer B.Cu) (net 15) (tstamp 53AC8C73))
  (segment (start 122.23 146.73) (end 123.6 148.1) (width 0.254) (layer B.Cu) (net 15) (tstamp 53AC8C72))
  (segment (start 122.23 157.41) (end 122.23 157.63) (width 0.254) (layer B.Cu) (net 15))
  (segment (start 125.2 158.9) (end 126.2 157.9) (width 0.254) (layer B.Cu) (net 15) (tstamp 53AC8C6D))
  (segment (start 123.5 158.9) (end 125.2 158.9) (width 0.254) (layer B.Cu) (net 15) (tstamp 53AC8C6A))
  (segment (start 122.23 157.63) (end 123.5 158.9) (width 0.254) (layer B.Cu) (net 15) (tstamp 53AC8C69))
  (segment (start 122.23 103.41) (end 122.29 103.41) (width 0.254) (layer B.Cu) (net 15))
  (segment (start 123.62 165.8) (end 122.23 164.41) (width 0.254) (layer B.Cu) (net 15) (tstamp 53AC8C65))
  (segment (start 125.4 165.8) (end 123.62 165.8) (width 0.254) (layer B.Cu) (net 15) (tstamp 53AC8C63))
  (segment (start 126.2 165) (end 125.4 165.8) (width 0.254) (layer B.Cu) (net 15) (tstamp 53AC8C61))
  (segment (start 126.2 128.1) (end 126.2 140.3) (width 0.254) (layer B.Cu) (net 15) (tstamp 53AC8C88))
  (segment (start 126.2 140.3) (end 126.2 147.1) (width 0.254) (layer B.Cu) (net 15) (tstamp 53AC8C80))
  (segment (start 126.2 147.1) (end 126.2 157.9) (width 0.254) (layer B.Cu) (net 15) (tstamp 53AC8C78))
  (segment (start 126.2 157.9) (end 126.2 165) (width 0.254) (layer B.Cu) (net 15) (tstamp 53AC8C70))
  (segment (start 125.9 102.2) (end 126.2 102.5) (width 0.254) (layer B.Cu) (net 15) (tstamp 53AC8C57))
  (segment (start 123.5 102.2) (end 125.9 102.2) (width 0.254) (layer B.Cu) (net 15) (tstamp 53AC8C52))
  (segment (start 122.29 103.41) (end 123.5 102.2) (width 0.254) (layer B.Cu) (net 15) (tstamp 53AC8C4E))
  (segment (start 104.23 157.41) (end 104.23 157.47) (width 0.254) (layer B.Cu) (net 15))
  (segment (start 104.23 157.47) (end 102.8 158.9) (width 0.254) (layer B.Cu) (net 15) (tstamp 53AC8C3B))
  (segment (start 104.23 146.41) (end 104.09 146.41) (width 0.254) (layer B.Cu) (net 15))
  (segment (start 104.09 146.41) (end 102.8 147.7) (width 0.254) (layer B.Cu) (net 15) (tstamp 53AC8C36))
  (segment (start 104.23 139.41) (end 104.09 139.41) (width 0.254) (layer B.Cu) (net 15))
  (segment (start 104.09 139.41) (end 102.8 140.7) (width 0.254) (layer B.Cu) (net 15) (tstamp 53AC8C2E))
  (segment (start 104.23 128.41) (end 104.19 128.41) (width 0.254) (layer B.Cu) (net 15))
  (segment (start 104.19 128.41) (end 102.8 129.8) (width 0.254) (layer B.Cu) (net 15) (tstamp 53AC8C25))
  (segment (start 104.23 121.41) (end 104.09 121.41) (width 0.254) (layer B.Cu) (net 15))
  (segment (start 104.09 121.41) (end 102.8 122.7) (width 0.254) (layer B.Cu) (net 15) (tstamp 53AC8C1F))
  (segment (start 104.23 164.41) (end 104.21 164.41) (width 0.254) (layer B.Cu) (net 15))
  (segment (start 102.8 163) (end 102.8 158.9) (width 0.254) (layer B.Cu) (net 15) (tstamp 53AC8C06))
  (segment (start 102.8 158.9) (end 102.8 147.7) (width 0.254) (layer B.Cu) (net 15) (tstamp 53AC8C3E))
  (segment (start 102.8 147.7) (end 102.8 140.7) (width 0.254) (layer B.Cu) (net 15) (tstamp 53AC8C39))
  (segment (start 102.8 140.7) (end 102.8 129.8) (width 0.254) (layer B.Cu) (net 15) (tstamp 53AC8C34))
  (segment (start 102.8 129.8) (end 102.8 122.7) (width 0.254) (layer B.Cu) (net 15) (tstamp 53AC8C2C))
  (segment (start 102.8 122.7) (end 102.8 116.7) (width 0.254) (layer B.Cu) (net 15) (tstamp 53AC8C23))
  (segment (start 102.8 108.6) (end 102.8 106.24) (width 0.254) (layer B.Cu) (net 15) (tstamp 53ACA441))
  (segment (start 104.21 164.41) (end 102.8 163) (width 0.254) (layer B.Cu) (net 15) (tstamp 53AC8C01))
  (segment (start 94 144.4) (end 94 135.6) (width 1.524) (layer F.Cu) (net 15))
  (segment (start 81.75082 156) (end 85.976 156) (width 0.254) (layer B.Cu) (net 15))
  (segment (start 85.976 156) (end 86 155.976) (width 0.254) (layer B.Cu) (net 15) (tstamp 53AA0465))
  (segment (start 81.75082 156) (end 80.8 156) (width 0.254) (layer B.Cu) (net 15))
  (segment (start 79 154.2) (end 77.3 152.5) (width 0.254) (layer F.Cu) (net 15) (tstamp 53AA039D))
  (via (at 79 154.2) (size 0.889) (layers F.Cu B.Cu) (net 15))
  (segment (start 80.8 156) (end 79 154.2) (width 0.254) (layer B.Cu) (net 15) (tstamp 53AA039B))
  (segment (start 92.4 152.5) (end 92.4 152.4) (width 0.254) (layer F.Cu) (net 15) (tstamp 53A9FE57))
  (segment (start 92.4 152.4) (end 92.5 152.5) (width 0.254) (layer F.Cu) (net 15) (tstamp 53A9FE58))
  (segment (start 72 162.52) (end 72 162.5) (width 1.524) (layer F.Cu) (net 15))
  (segment (start 72 162.5) (end 74.5 160) (width 1.524) (layer F.Cu) (net 15) (tstamp 53A9FE40))
  (segment (start 74.5 160) (end 74.5 153.5) (width 1.524) (layer F.Cu) (net 15) (tstamp 53A9FE41))
  (segment (start 74.5 153.5) (end 75.5 152.5) (width 1.524) (layer F.Cu) (net 15) (tstamp 53A9FE42))
  (segment (start 75.5 152.5) (end 77.3 152.5) (width 1.524) (layer F.Cu) (net 15) (tstamp 53A9FE43))
  (segment (start 77.3 152.5) (end 92.5 152.5) (width 1.524) (layer F.Cu) (net 15) (tstamp 53AA03A0))
  (segment (start 92.5 152.5) (end 94 151) (width 1.524) (layer F.Cu) (net 15) (tstamp 53A9FE44))
  (segment (start 94 151) (end 94 145) (width 1.524) (layer F.Cu) (net 15) (tstamp 53A9FE47))
  (segment (start 94 145) (end 94 144.4) (width 0.254) (layer F.Cu) (net 15))
  (segment (start 94 145) (end 94 144.4) (width 1.524) (layer F.Cu) (net 15))
  (segment (start 94 135.6) (end 94.1 135.6) (width 0.254) (layer F.Cu) (net 15))
  (segment (start 71.77 162.35) (end 71.77 162.73) (width 0.254) (layer F.Cu) (net 15))
  (segment (start 167.6 114.8) (end 179.6 114.8) (width 0.254) (layer B.Cu) (net 16))
  (segment (start 165.7 115.4) (end 166.3 114.8) (width 0.254) (layer B.Cu) (net 16) (tstamp 53ACB260))
  (segment (start 166.3 114.8) (end 167.6 114.8) (width 0.254) (layer B.Cu) (net 16) (tstamp 53ACB25F))
  (segment (start 163.4 115.2) (end 163.6 115.4) (width 0.254) (layer B.Cu) (net 16) (tstamp 53ACB25E))
  (segment (start 163.6 115.4) (end 165.7 115.4) (width 0.254) (layer B.Cu) (net 16) (tstamp 53ACB261))
  (segment (start 199 114.8) (end 199.4 115.2) (width 0.254) (layer B.Cu) (net 16) (tstamp 53ACB412))
  (segment (start 199.4 115.2) (end 199.4 116.9) (width 0.254) (layer B.Cu) (net 16) (tstamp 53ACB413))
  (segment (start 179.6 114.8) (end 198.6 114.8) (width 0.254) (layer B.Cu) (net 16) (tstamp 53ACB414))
  (segment (start 199.4 129.6) (end 199.4 116.9) (width 0.254) (layer B.Cu) (net 16) (tstamp 53ACB416))
  (segment (start 199.4 130.3) (end 199.4 129.6) (width 0.254) (layer F.Cu) (net 16) (tstamp 53ACB417))
  (via (at 199.4 129.6) (size 0.889) (layers F.Cu B.Cu) (net 16) (tstamp 53ACB418))
  (segment (start 192.6 130.4) (end 191.6 130.4) (width 0.254) (layer F.Cu) (net 16) (tstamp 53ACB419))
  (via (at 191.6 130.4) (size 0.889) (layers F.Cu B.Cu) (net 16) (tstamp 53ACB41B))
  (segment (start 195.5 130.7) (end 199 130.7) (width 0.254) (layer F.Cu) (net 16) (tstamp 53ACB41D))
  (segment (start 195.1 130.3) (end 195.5 130.7) (width 0.254) (layer F.Cu) (net 16) (tstamp 53ACB41E))
  (segment (start 192.7 130.3) (end 195.1 130.3) (width 0.254) (layer F.Cu) (net 16) (tstamp 53ACB41F))
  (segment (start 192.6 130.4) (end 192.7 130.3) (width 0.254) (layer F.Cu) (net 16) (tstamp 53ACB420))
  (segment (start 199 130.7) (end 199.4 130.3) (width 0.254) (layer F.Cu) (net 16) (tstamp 53ACB421))
  (segment (start 198.6 114.8) (end 199 114.8) (width 0.254) (layer B.Cu) (net 16) (tstamp 53ACB422))
  (segment (start 131.6 114.8) (end 143.6 114.8) (width 0.254) (layer B.Cu) (net 16))
  (segment (start 127.6 115.4) (end 129.7 115.4) (width 0.254) (layer B.Cu) (net 16) (tstamp 53ACA9CB))
  (segment (start 129.7 115.4) (end 130.3 114.8) (width 0.254) (layer B.Cu) (net 16) (tstamp 53ACA9CE))
  (segment (start 130.3 114.8) (end 131.6 114.8) (width 0.254) (layer B.Cu) (net 16) (tstamp 53ACA9D1))
  (segment (start 127.4 115.2) (end 127.6 115.4) (width 0.254) (layer B.Cu) (net 16))
  (segment (start 162.6 114.8) (end 163 114.8) (width 0.254) (layer B.Cu) (net 16) (tstamp 53ACB262))
  (segment (start 143.6 114.8) (end 162.6 114.8) (width 0.254) (layer B.Cu) (net 16) (tstamp 53ACB270))
  (segment (start 163 114.8) (end 163.4 115.2) (width 0.254) (layer B.Cu) (net 16) (tstamp 53ACB272))
  (segment (start 190.056 130.6044) (end 191.3956 130.6044) (width 0.254) (layer B.Cu) (net 16))
  (segment (start 191.3956 130.6044) (end 191.6 130.4) (width 0.254) (layer B.Cu) (net 16) (tstamp 53ACB545))
  (segment (start 191.3956 130.6044) (end 191.6 130.4) (width 0.254) (layer B.Cu) (net 16) (tstamp 53ACB53D))
  (segment (start 191.3956 130.6044) (end 191.6 130.4) (width 0.254) (layer B.Cu) (net 16) (tstamp 53ACB41C))
  (segment (start 163.4 115.2) (end 163.4 116.9) (width 0.254) (layer B.Cu) (net 16) (tstamp 53ACB271))
  (segment (start 163 130.7) (end 163.4 130.3) (width 0.254) (layer F.Cu) (net 16) (tstamp 53ACB263))
  (segment (start 156.6 130.4) (end 156.7 130.3) (width 0.254) (layer F.Cu) (net 16) (tstamp 53ACB264))
  (segment (start 156.7 130.3) (end 159.1 130.3) (width 0.254) (layer F.Cu) (net 16) (tstamp 53ACB265))
  (segment (start 159.1 130.3) (end 159.5 130.7) (width 0.254) (layer F.Cu) (net 16) (tstamp 53ACB266))
  (segment (start 159.5 130.7) (end 163 130.7) (width 0.254) (layer F.Cu) (net 16) (tstamp 53ACB267))
  (segment (start 155.3956 130.6044) (end 155.6 130.4) (width 0.254) (layer B.Cu) (net 16) (tstamp 53ACB268))
  (via (at 155.6 130.4) (size 0.889) (layers F.Cu B.Cu) (net 16) (tstamp 53ACB269))
  (segment (start 154.056 130.6044) (end 155.3956 130.6044) (width 0.254) (layer B.Cu) (net 16) (tstamp 53ACB26A))
  (segment (start 155.6 130.4) (end 156.6 130.4) (width 0.254) (layer F.Cu) (net 16) (tstamp 53ACB26B))
  (via (at 163.4 129.6) (size 0.889) (layers F.Cu B.Cu) (net 16) (tstamp 53ACB26C))
  (segment (start 163.4 130.3) (end 163.4 129.6) (width 0.254) (layer F.Cu) (net 16) (tstamp 53ACB26D))
  (segment (start 163.4 129.6) (end 163.4 116.9) (width 0.254) (layer B.Cu) (net 16) (tstamp 53ACB26E))
  (segment (start 126.6 114.8) (end 127 114.8) (width 0.254) (layer B.Cu) (net 16))
  (segment (start 127 130.7) (end 127.4 130.3) (width 0.254) (layer F.Cu) (net 16))
  (segment (start 120.6 130.4) (end 120.7 130.3) (width 0.254) (layer F.Cu) (net 16) (tstamp 53AC8DEA))
  (segment (start 120.7 130.3) (end 123.1 130.3) (width 0.254) (layer F.Cu) (net 16) (tstamp 53AC8DED))
  (segment (start 123.1 130.3) (end 123.5 130.7) (width 0.254) (layer F.Cu) (net 16) (tstamp 53AC8DF0))
  (segment (start 123.5 130.7) (end 127 130.7) (width 0.254) (layer F.Cu) (net 16) (tstamp 53AC8DF3))
  (segment (start 119.3956 130.6044) (end 119.6 130.4) (width 0.254) (layer B.Cu) (net 16) (tstamp 53AC8125))
  (via (at 119.6 130.4) (size 0.889) (layers F.Cu B.Cu) (net 16))
  (segment (start 118.056 130.6044) (end 119.3956 130.6044) (width 0.254) (layer B.Cu) (net 16))
  (segment (start 119.6 130.4) (end 120.6 130.4) (width 0.254) (layer F.Cu) (net 16))
  (via (at 127.4 129.6) (size 0.889) (layers F.Cu B.Cu) (net 16))
  (segment (start 127.4 130.3) (end 127.4 129.6) (width 0.254) (layer F.Cu) (net 16) (tstamp 53AC8E90))
  (segment (start 127.4 129.6) (end 127.4 116.9) (width 0.254) (layer B.Cu) (net 16))
  (segment (start 95.1 114.8) (end 107.6 114.8) (width 0.254) (layer B.Cu) (net 16) (tstamp 53ACA598))
  (segment (start 95 119.2) (end 95 114.9) (width 0.254) (layer B.Cu) (net 16) (tstamp 53ACA3D5))
  (segment (start 86.25 121.05) (end 93.15 121.05) (width 0.254) (layer B.Cu) (net 16))
  (segment (start 93.15 121.05) (end 95 119.2) (width 0.254) (layer B.Cu) (net 16) (tstamp 53ACA3D0))
  (segment (start 86.25 121.05) (end 86.15 120.95) (width 0.254) (layer B.Cu) (net 16) (tstamp 53ACA3CE))
  (segment (start 86.15 120.95) (end 85.5 120.3) (width 0.254) (layer B.Cu) (net 16) (tstamp 53ACA3CB))
  (segment (start 85.5 120.3) (end 81.5 120.3) (width 0.254) (layer B.Cu) (net 16) (tstamp 53AA08CD))
  (segment (start 81.5 120.3) (end 80.6444 119.4444) (width 0.254) (layer B.Cu) (net 16) (tstamp 53AA08D0))
  (segment (start 80.6444 119.4444) (end 80.6444 117.7752) (width 0.254) (layer B.Cu) (net 16) (tstamp 53AA08D1))
  (segment (start 95 114.9) (end 95.1 114.8) (width 0.254) (layer B.Cu) (net 16))
  (segment (start 107.6 114.8) (end 126.6 114.8) (width 0.254) (layer B.Cu) (net 16))
  (segment (start 127.4 115.2) (end 127.4 116.9) (width 0.254) (layer B.Cu) (net 16) (tstamp 53ACA9C6))
  (segment (start 127 114.8) (end 127.4 115.2) (width 0.254) (layer B.Cu) (net 16) (tstamp 53ACA9C3))
  (segment (start 187.4525 127) (end 189 127) (width 0.254) (layer B.Cu) (net 17) (tstamp 53ACB42C))
  (via (at 189 127) (size 0.889) (layers F.Cu B.Cu) (net 17) (tstamp 53ACB42B))
  (segment (start 187.4525 127) (end 187.747 127) (width 0.254) (layer B.Cu) (net 17) (tstamp 53ACB42A))
  (segment (start 187.747 127) (end 188.5735 127.8265) (width 0.254) (layer B.Cu) (net 17) (tstamp 53ACB429))
  (segment (start 188.5735 127.8265) (end 190.056 129.309) (width 0.254) (layer B.Cu) (net 17) (tstamp 53ACB428))
  (segment (start 187.4525 125) (end 187.4525 127) (width 0.254) (layer B.Cu) (net 17) (tstamp 53ACB427))
  (segment (start 151.4525 125) (end 151.4525 127) (width 0.254) (layer B.Cu) (net 17) (tstamp 53ACB278))
  (segment (start 152.5735 127.8265) (end 154.056 129.309) (width 0.254) (layer B.Cu) (net 17) (tstamp 53ACB277))
  (segment (start 151.747 127) (end 152.5735 127.8265) (width 0.254) (layer B.Cu) (net 17) (tstamp 53ACB276))
  (segment (start 151.4525 127) (end 151.747 127) (width 0.254) (layer B.Cu) (net 17) (tstamp 53ACB275))
  (via (at 153 127) (size 0.889) (layers F.Cu B.Cu) (net 17) (tstamp 53ACB274))
  (segment (start 151.4525 127) (end 153 127) (width 0.254) (layer B.Cu) (net 17) (tstamp 53ACB273))
  (segment (start 115.4525 127) (end 117 127) (width 0.254) (layer B.Cu) (net 17))
  (via (at 117 127) (size 0.889) (layers F.Cu B.Cu) (net 17))
  (segment (start 115.4525 127) (end 115.747 127) (width 0.254) (layer B.Cu) (net 17))
  (segment (start 115.747 127) (end 116.5735 127.8265) (width 0.254) (layer B.Cu) (net 17) (tstamp 53AC7E59))
  (segment (start 116.5735 127.8265) (end 118.056 129.309) (width 0.254) (layer B.Cu) (net 17) (tstamp 53ACAA03))
  (segment (start 115.4525 125) (end 115.4525 127) (width 0.254) (layer B.Cu) (net 17))
  (segment (start 82.5 98.0475) (end 86 98.0475) (width 0.254) (layer B.Cu) (net 17))
  (segment (start 79 98.0475) (end 82.5 98.0475) (width 0.254) (layer B.Cu) (net 17))
  (segment (start 86 98.0475) (end 86.0475 98.0475) (width 0.254) (layer B.Cu) (net 17))
  (via (at 88.2 100.2) (size 0.889) (layers F.Cu B.Cu) (net 17))
  (segment (start 86.0475 98.0475) (end 88.2 100.2) (width 0.254) (layer B.Cu) (net 17) (tstamp 53AA175A))
  (segment (start 88.3 110.2) (end 88.1 110.4) (width 0.254) (layer F.Cu) (net 17) (tstamp 53AA1760))
  (segment (start 88.2 100.2) (end 88.3 100.3) (width 0.254) (layer F.Cu) (net 17) (tstamp 53AA175E))
  (segment (start 88.3 100.3) (end 88.3 110.2) (width 0.254) (layer F.Cu) (net 17) (tstamp 53AA175F))
  (segment (start 83.9 113.8) (end 84.7 113.8) (width 0.254) (layer F.Cu) (net 17))
  (segment (start 84.7 113.8) (end 88.1 110.4) (width 0.254) (layer F.Cu) (net 17) (tstamp 53AA170A))
  (segment (start 87.47572 111.02428) (end 87.47572 111.77572) (width 0.254) (layer B.Cu) (net 17) (tstamp 53AA170F))
  (via (at 88.1 110.4) (size 0.889) (layers F.Cu B.Cu) (net 17))
  (segment (start 88.1 110.4) (end 87.47572 111.02428) (width 0.254) (layer B.Cu) (net 17) (tstamp 53AA170E))
  (segment (start 76.2502 112.5682) (end 77.6318 112.5682) (width 0.254) (layer B.Cu) (net 17))
  (segment (start 84.32408 113.37592) (end 85.81584 113.37592) (width 0.254) (layer B.Cu) (net 17) (tstamp 53AA16F8))
  (segment (start 83.9 113.8) (end 84.32408 113.37592) (width 0.254) (layer B.Cu) (net 17) (tstamp 53AA16F7))
  (via (at 83.9 113.8) (size 0.889) (layers F.Cu B.Cu) (net 17))
  (segment (start 82.1 113.8) (end 83.9 113.8) (width 0.254) (layer F.Cu) (net 17) (tstamp 53AA16F5))
  (segment (start 81.7 113.4) (end 82.1 113.8) (width 0.254) (layer F.Cu) (net 17) (tstamp 53AA16F4))
  (via (at 81.7 113.4) (size 0.889) (layers F.Cu B.Cu) (net 17))
  (segment (start 79.6 111.3) (end 81.7 113.4) (width 0.254) (layer B.Cu) (net 17) (tstamp 53AA16EA))
  (segment (start 78.9 111.3) (end 79.6 111.3) (width 0.254) (layer B.Cu) (net 17) (tstamp 53AA16E7))
  (segment (start 77.6318 112.5682) (end 78.9 111.3) (width 0.254) (layer B.Cu) (net 17) (tstamp 53AA16E6))
  (segment (start 72.0475 118) (end 72.0475 117.3525) (width 0.254) (layer B.Cu) (net 17))
  (segment (start 74.7318 112.5682) (end 76.2502 112.5682) (width 0.254) (layer B.Cu) (net 17) (tstamp 53AA16E1))
  (segment (start 74.4 112.9) (end 74.7318 112.5682) (width 0.254) (layer B.Cu) (net 17) (tstamp 53AA16E0))
  (segment (start 74.4 113.5) (end 74.4 112.9) (width 0.254) (layer B.Cu) (net 17) (tstamp 53AA16DF))
  (segment (start 73.2 114.7) (end 74.4 113.5) (width 0.254) (layer B.Cu) (net 17) (tstamp 53AA16DD))
  (segment (start 73.2 116.2) (end 73.2 114.7) (width 0.254) (layer B.Cu) (net 17) (tstamp 53AA16DA))
  (segment (start 72.0475 117.3525) (end 73.2 116.2) (width 0.254) (layer B.Cu) (net 17) (tstamp 53AA16D7))
  (segment (start 94.3 144.89) (end 94.3 138) (width 0.254) (layer B.Cu) (net 17))
  (segment (start 93.1 136.8) (end 92.81 136.8) (width 0.254) (layer B.Cu) (net 17) (tstamp 53AA13EF) (status 30))
  (segment (start 94.3 138) (end 93.1 136.8) (width 0.254) (layer B.Cu) (net 17) (tstamp 53AA13ED) (status 20))
  (segment (start 93.5 152.6) (end 94.3 151.8) (width 0.254) (layer B.Cu) (net 17))
  (segment (start 82.2 159.4) (end 83.9 157.7) (width 0.254) (layer B.Cu) (net 17) (tstamp 53AA0A1D))
  (segment (start 83.9 157.7) (end 88.4 157.7) (width 0.254) (layer B.Cu) (net 17) (tstamp 53AA0A1F))
  (segment (start 88.4 157.7) (end 93.5 152.6) (width 0.254) (layer B.Cu) (net 17) (tstamp 53AA0A21))
  (segment (start 77 159.4) (end 82.2 159.4) (width 0.254) (layer B.Cu) (net 17) (tstamp 53AA0A2C))
  (segment (start 76.9 159.3) (end 77 159.4) (width 0.254) (layer B.Cu) (net 17))
  (segment (start 94.3 144.89) (end 92.81 143.4) (width 0.254) (layer B.Cu) (net 17) (tstamp 53AA13E0) (status 20))
  (segment (start 94.3 151.8) (end 94.3 144.89) (width 0.254) (layer B.Cu) (net 17) (tstamp 53AA13DE))
  (segment (start 76.25 158.65) (end 76.25 156.00082) (width 0.254) (layer B.Cu) (net 17))
  (segment (start 76.25 156.00082) (end 76.24918 156) (width 0.254) (layer B.Cu) (net 17) (tstamp 53AA0A4C))
  (segment (start 76.9 159.3) (end 76.25 158.65) (width 0.254) (layer B.Cu) (net 17) (tstamp 53AA0A38))
  (segment (start 76.25 158.65) (end 76.24918 158.64918) (width 0.254) (layer B.Cu) (net 17) (tstamp 53AA0A4A))
  (segment (start 76.24918 160.2) (end 76.24918 160.05082) (width 0.254) (layer B.Cu) (net 17))
  (segment (start 76.24918 160.2) (end 76.24918 163) (width 0.254) (layer B.Cu) (net 17) (tstamp 53AA0A33))
  (segment (start 76.24918 160.05082) (end 76.9 159.4) (width 0.254) (layer B.Cu) (net 17) (tstamp 53AA0A35))
  (segment (start 76.9 159.4) (end 76.9 159.3) (width 0.254) (layer B.Cu) (net 17) (tstamp 53AA0A37))
  (segment (start 72.0475 118) (end 71.69 118) (width 0.254) (layer B.Cu) (net 17))
  (segment (start 71.69 118) (end 69.23 115.54) (width 0.254) (layer B.Cu) (net 17) (tstamp 53AA099E))
  (segment (start 90.5 117.5) (end 92.6 117.5) (width 0.254) (layer B.Cu) (net 17))
  (segment (start 90.5475 112.0475) (end 89 112.0475) (width 0.254) (layer B.Cu) (net 17) (tstamp 53AA0735))
  (segment (start 93.2 114.7) (end 90.5475 112.0475) (width 0.254) (layer B.Cu) (net 17) (tstamp 53AA0730))
  (segment (start 93.2 116.9) (end 93.2 114.7) (width 0.254) (layer B.Cu) (net 17) (tstamp 53AA072D))
  (segment (start 92.6 117.5) (end 93.2 116.9) (width 0.254) (layer B.Cu) (net 17) (tstamp 53AA072B))
  (segment (start 89 112.0475) (end 87.7475 112.0475) (width 0.254) (layer B.Cu) (net 17))
  (segment (start 87.7475 112.0475) (end 87.47572 111.77572) (width 0.254) (layer B.Cu) (net 17) (tstamp 53AA06A1))
  (segment (start 87.47572 111.77572) (end 85.81584 111.77572) (width 0.254) (layer B.Cu) (net 17) (tstamp 53AA06A4))
  (segment (start 83.5 166.9525) (end 72.4725 166.9525) (width 0.254) (layer B.Cu) (net 17))
  (segment (start 72.4725 166.9525) (end 72 166.48) (width 0.254) (layer B.Cu) (net 17) (tstamp 53AA0486))
  (segment (start 86.198 166.786) (end 83.6665 166.786) (width 0.254) (layer B.Cu) (net 17))
  (segment (start 83.6665 166.786) (end 83.5 166.9525) (width 0.254) (layer B.Cu) (net 17) (tstamp 53AA0483))
  (segment (start 76.24918 163) (end 72.76918 166.48) (width 0.254) (layer B.Cu) (net 17) (tstamp 53AA0397))
  (segment (start 72.76918 166.48) (end 72 166.48) (width 0.254) (layer B.Cu) (net 17) (tstamp 53AA0398))
  (segment (start 72.52 167) (end 72 166.48) (width 1.524) (layer F.Cu) (net 17) (tstamp 53A9FE39))
  (segment (start 92.81 147.53) (end 90.53 147.53) (width 0.254) (layer B.Cu) (net 18) (status 10))
  (segment (start 90.5 147.5) (end 85.4525 147.5) (width 0.254) (layer F.Cu) (net 18) (tstamp 53AA14AE))
  (via (at 90.5 147.5) (size 0.889) (layers F.Cu B.Cu) (net 18))
  (segment (start 90.53 147.53) (end 90.5 147.5) (width 0.254) (layer B.Cu) (net 18) (tstamp 53AA14AC))
  (segment (start 89.1 128.4) (end 85.5525 128.4) (width 0.254) (layer F.Cu) (net 19))
  (via (at 89.1 128.4) (size 0.889) (layers F.Cu B.Cu) (net 19))
  (segment (start 92.81 128.4) (end 89.1 128.4) (width 0.254) (layer B.Cu) (net 19) (status 10))
  (segment (start 85.5525 128.4) (end 85.4525 128.5) (width 0.254) (layer F.Cu) (net 19) (tstamp 53AA1495))
  (segment (start 90.5 116) (end 88.6 116) (width 0.254) (layer B.Cu) (net 20))
  (segment (start 87.57612 114.97612) (end 85.81584 114.97612) (width 0.254) (layer B.Cu) (net 20) (tstamp 53AA06F1))
  (segment (start 88.6 116) (end 87.57612 114.97612) (width 0.254) (layer B.Cu) (net 20) (tstamp 53AA06EC))
  (segment (start 90.5 119) (end 88.1 119) (width 0.254) (layer B.Cu) (net 21))
  (segment (start 85.81584 116.71584) (end 85.81584 115.77622) (width 0.254) (layer B.Cu) (net 21) (tstamp 53AA0707))
  (segment (start 88.1 119) (end 85.81584 116.71584) (width 0.254) (layer B.Cu) (net 21) (tstamp 53AA0705))
  (segment (start 86.198 162.214) (end 84.786 162.214) (width 0.254) (layer B.Cu) (net 22))
  (segment (start 84 163) (end 81.75082 163) (width 0.254) (layer B.Cu) (net 22) (tstamp 53AA0477))
  (segment (start 84.786 162.214) (end 84 163) (width 0.254) (layer B.Cu) (net 22) (tstamp 53AA0475))
  (segment (start 86 162.016) (end 86.198 162.214) (width 0.254) (layer B.Cu) (net 22) (tstamp 53AA046B))
  (segment (start 81.75082 163) (end 82.024 163) (width 0.254) (layer B.Cu) (net 22))
  (segment (start 82.024 163) (end 86 159.024) (width 0.254) (layer B.Cu) (net 22) (tstamp 53AA0468))
  (segment (start 190.056 135.8114) (end 194.9886 135.8114) (width 0.254) (layer B.Cu) (net 23) (tstamp 53ACB46C))
  (segment (start 195.5 138.14) (end 196.77 139.41) (width 0.254) (layer B.Cu) (net 23) (tstamp 53ACB46B))
  (segment (start 195.5 136.3228) (end 195.5 138.14) (width 0.254) (layer B.Cu) (net 23) (tstamp 53ACB46A))
  (segment (start 194.9886 135.8114) (end 195.5 136.3228) (width 0.254) (layer B.Cu) (net 23) (tstamp 53ACB469))
  (segment (start 191.2 115.6) (end 191.2 115.8) (width 0.254) (layer F.Cu) (net 24) (tstamp 53ACB4A3))
  (segment (start 191.5206 133.2206) (end 191.7 133.4) (width 0.254) (layer B.Cu) (net 24) (tstamp 53ACB4A2))
  (segment (start 191.7 133.4) (end 194.8 133.4) (width 0.254) (layer B.Cu) (net 24) (tstamp 53ACB4A1))
  (segment (start 194.8 133.4) (end 195.3 132.9) (width 0.254) (layer B.Cu) (net 24) (tstamp 53ACB4A0))
  (segment (start 195.3 132.9) (end 195.3 132.1) (width 0.254) (layer B.Cu) (net 24) (tstamp 53ACB49F))
  (segment (start 195.3 132.1) (end 194.6 131.4) (width 0.254) (layer B.Cu) (net 24) (tstamp 53ACB49E))
  (segment (start 194.6 131.4) (end 194.1 131.4) (width 0.254) (layer B.Cu) (net 24) (tstamp 53ACB49D))
  (segment (start 194.1 131.4) (end 193.7 131) (width 0.254) (layer B.Cu) (net 24) (tstamp 53ACB49C))
  (segment (start 193.7 131) (end 193.3 131) (width 0.254) (layer B.Cu) (net 24) (tstamp 53ACB49B))
  (segment (start 193.3 131) (end 192.4 130.1) (width 0.254) (layer B.Cu) (net 24) (tstamp 53ACB49A))
  (segment (start 192.4 130.1) (end 192.4 130) (width 0.254) (layer B.Cu) (net 24) (tstamp 53ACB499))
  (segment (start 192.4 130) (end 191.7 129.3) (width 0.254) (layer B.Cu) (net 24) (tstamp 53ACB498))
  (segment (start 191.7 109.8) (end 191.7 106.9) (width 0.254) (layer B.Cu) (net 24) (tstamp 53ACB497))
  (segment (start 191.7 106.9) (end 193.5 105.1) (width 0.254) (layer B.Cu) (net 24) (tstamp 53ACB496))
  (segment (start 193.5 105.1) (end 195.08 105.1) (width 0.254) (layer B.Cu) (net 24) (tstamp 53ACB495))
  (segment (start 196.77 103.41) (end 195.08 105.1) (width 0.254) (layer B.Cu) (net 24) (tstamp 53ACB494))
  (segment (start 191.5206 133.2206) (end 190.056 133.2206) (width 0.254) (layer B.Cu) (net 24) (tstamp 53ACB493))
  (segment (start 191.2 110.3) (end 191.7 109.8) (width 0.254) (layer F.Cu) (net 24) (tstamp 53ACB492))
  (segment (start 191.2 110.3) (end 191.2 115.6) (width 0.254) (layer F.Cu) (net 24) (tstamp 53ACB491))
  (via (at 191.7 109.8) (size 0.889) (layers F.Cu B.Cu) (net 24) (tstamp 53ACB490))
  (segment (start 191.7 116.3) (end 191.7 129.3) (width 0.254) (layer B.Cu) (net 24) (tstamp 53ACB48F))
  (segment (start 191.2 115.8) (end 191.7 116.3) (width 0.254) (layer B.Cu) (net 24) (tstamp 53ACB48E))
  (via (at 191.2 115.8) (size 0.889) (layers F.Cu B.Cu) (net 24) (tstamp 53ACB48D))
  (segment (start 192.6 115.6) (end 192.5 115.7) (width 0.254) (layer F.Cu) (net 25) (tstamp 53ACB48C))
  (segment (start 191.3556 133.8556) (end 191.5 134) (width 0.254) (layer B.Cu) (net 25) (tstamp 53ACB48B))
  (segment (start 191.5 134) (end 195 134) (width 0.254) (layer B.Cu) (net 25) (tstamp 53ACB48A))
  (segment (start 195 134) (end 195.9 133.1) (width 0.254) (layer B.Cu) (net 25) (tstamp 53ACB489))
  (segment (start 195.9 133.1) (end 195.9 131.9) (width 0.254) (layer B.Cu) (net 25) (tstamp 53ACB488))
  (segment (start 195.9 131.9) (end 194.7 130.7) (width 0.254) (layer B.Cu) (net 25) (tstamp 53ACB487))
  (segment (start 194.7 130.7) (end 194.2 130.7) (width 0.254) (layer B.Cu) (net 25) (tstamp 53ACB486))
  (segment (start 194.2 130.7) (end 193.940788 130.440788) (width 0.254) (layer B.Cu) (net 25) (tstamp 53ACB485))
  (segment (start 193.940788 130.440788) (end 193.540788 130.440788) (width 0.254) (layer B.Cu) (net 25) (tstamp 53ACB484))
  (segment (start 193.540788 130.440788) (end 192.9 129.8) (width 0.254) (layer B.Cu) (net 25) (tstamp 53ACB483))
  (segment (start 192.9 129.8) (end 192.9 129.7) (width 0.254) (layer B.Cu) (net 25) (tstamp 53ACB482))
  (segment (start 192.9 129.7) (end 192.3 129.1) (width 0.254) (layer B.Cu) (net 25) (tstamp 53ACB481))
  (segment (start 190.056 133.8556) (end 191.3556 133.8556) (width 0.254) (layer B.Cu) (net 25) (tstamp 53ACB480))
  (segment (start 192.6 115.6) (end 196.77 111.43) (width 0.254) (layer F.Cu) (net 25) (tstamp 53ACB47F))
  (segment (start 196.77 111.43) (end 196.77 110.41) (width 0.254) (layer F.Cu) (net 25) (tstamp 53ACB47E))
  (segment (start 192.3 115.9) (end 192.3 129.1) (width 0.254) (layer B.Cu) (net 25) (tstamp 53ACB47D))
  (segment (start 192.5 115.7) (end 192.3 115.9) (width 0.254) (layer B.Cu) (net 25) (tstamp 53ACB47C))
  (via (at 192.5 115.7) (size 0.889) (layers F.Cu B.Cu) (net 25) (tstamp 53ACB47B))
  (segment (start 79 99.9525) (end 79 102.0475) (width 0.254) (layer B.Cu) (net 26))
  (segment (start 190.056 134.516) (end 191.316 134.516) (width 0.254) (layer B.Cu) (net 27) (tstamp 53ACB47A))
  (segment (start 193 125.18) (end 196.77 121.41) (width 0.254) (layer B.Cu) (net 27) (tstamp 53ACB479))
  (segment (start 193 128.9) (end 193 125.18) (width 0.254) (layer B.Cu) (net 27) (tstamp 53ACB478))
  (segment (start 193.9 129.8) (end 193 128.9) (width 0.254) (layer B.Cu) (net 27) (tstamp 53ACB477))
  (segment (start 194.6 129.8) (end 193.9 129.8) (width 0.254) (layer B.Cu) (net 27) (tstamp 53ACB476))
  (segment (start 196.5 131.7) (end 194.6 129.8) (width 0.254) (layer B.Cu) (net 27) (tstamp 53ACB475))
  (segment (start 196.5 133.3) (end 196.5 131.7) (width 0.254) (layer B.Cu) (net 27) (tstamp 53ACB474))
  (segment (start 195.2 134.6) (end 196.5 133.3) (width 0.254) (layer B.Cu) (net 27) (tstamp 53ACB473))
  (segment (start 191.4 134.6) (end 195.2 134.6) (width 0.254) (layer B.Cu) (net 27) (tstamp 53ACB472))
  (segment (start 191.316 134.516) (end 191.4 134.6) (width 0.254) (layer B.Cu) (net 27) (tstamp 53ACB471))
  (segment (start 190.056 135.151) (end 195.451 135.151) (width 0.254) (layer B.Cu) (net 28) (tstamp 53ACB470))
  (segment (start 197.1 128.74) (end 196.77 128.41) (width 0.254) (layer B.Cu) (net 28) (tstamp 53ACB46F))
  (segment (start 197.1 133.502) (end 197.1 128.74) (width 0.254) (layer B.Cu) (net 28) (tstamp 53ACB46E))
  (segment (start 195.451 135.151) (end 197.1 133.502) (width 0.254) (layer B.Cu) (net 28) (tstamp 53ACB46D))
  (segment (start 182.944 137.7672) (end 182.6328 137.7672) (width 0.254) (layer B.Cu) (net 29) (tstamp 53ACB430))
  (segment (start 182.1 161.08) (end 178.77 164.41) (width 0.254) (layer B.Cu) (net 29) (tstamp 53ACB42F))
  (segment (start 182.1 138.3) (end 182.1 161.08) (width 0.254) (layer B.Cu) (net 29) (tstamp 53ACB42E))
  (segment (start 182.6328 137.7672) (end 182.1 138.3) (width 0.254) (layer B.Cu) (net 29) (tstamp 53ACB42D))
  (via (at 145.5 115.8) (size 0.889) (layers F.Cu B.Cu) (net 30) (tstamp 53ACB2AE))
  (segment (start 145.5 115.8) (end 145.3 116) (width 0.254) (layer B.Cu) (net 30) (tstamp 53ACB2AD))
  (via (at 145.3 109.3) (size 0.889) (layers F.Cu B.Cu) (net 30) (tstamp 53ACB2AC))
  (segment (start 145.3 116.2) (end 145.3 116) (width 0.254) (layer B.Cu) (net 30) (tstamp 53ACB2AB))
  (segment (start 145.8 109.8) (end 145.8 115.5) (width 0.254) (layer F.Cu) (net 30) (tstamp 53ACB2AA))
  (segment (start 145.8 109.8) (end 145.3 109.3) (width 0.254) (layer F.Cu) (net 30) (tstamp 53ACB2A9))
  (segment (start 145.8794 133.2206) (end 146.944 133.2206) (width 0.254) (layer B.Cu) (net 30) (tstamp 53ACB2A8))
  (segment (start 142.77 103.41) (end 145.3 105.94) (width 0.254) (layer B.Cu) (net 30) (tstamp 53ACB2A7))
  (segment (start 145.3 130.3) (end 145.3 116.2) (width 0.254) (layer B.Cu) (net 30) (tstamp 53ACB2A6))
  (segment (start 145.3 109.3) (end 145.3 105.94) (width 0.254) (layer B.Cu) (net 30) (tstamp 53ACB2A5))
  (segment (start 144.7 130.9) (end 145.3 130.3) (width 0.254) (layer B.Cu) (net 30) (tstamp 53ACB2A4))
  (segment (start 144.7 132.7) (end 144.7 130.9) (width 0.254) (layer B.Cu) (net 30) (tstamp 53ACB2A3))
  (segment (start 145.3 133.3) (end 144.7 132.7) (width 0.254) (layer B.Cu) (net 30) (tstamp 53ACB2A2))
  (segment (start 145.8 133.3) (end 145.3 133.3) (width 0.254) (layer B.Cu) (net 30) (tstamp 53ACB2A1))
  (segment (start 145.8794 133.2206) (end 145.8 133.3) (width 0.254) (layer B.Cu) (net 30) (tstamp 53ACB2A0))
  (segment (start 145.8 115.5) (end 145.5 115.8) (width 0.254) (layer F.Cu) (net 30) (tstamp 53ACB29F))
  (segment (start 144.4 115.7) (end 144.3 115.8) (width 0.254) (layer F.Cu) (net 31) (tstamp 53ACB29E))
  (via (at 144.3 115.8) (size 0.889) (layers F.Cu B.Cu) (net 31) (tstamp 53ACB29D))
  (segment (start 144.3 115.8) (end 144.7 116.2) (width 0.254) (layer B.Cu) (net 31) (tstamp 53ACB29C))
  (segment (start 144.7 116.2) (end 144.7 130.1) (width 0.254) (layer B.Cu) (net 31) (tstamp 53ACB29B))
  (segment (start 143.31 110.41) (end 142.77 110.41) (width 0.254) (layer F.Cu) (net 31) (tstamp 53ACB29A))
  (segment (start 144.4 111.5) (end 143.31 110.41) (width 0.254) (layer F.Cu) (net 31) (tstamp 53ACB299))
  (segment (start 144.4 115.4) (end 144.4 111.5) (width 0.254) (layer F.Cu) (net 31) (tstamp 53ACB298))
  (segment (start 146.944 133.8556) (end 145.0556 133.8556) (width 0.254) (layer B.Cu) (net 31) (tstamp 53ACB297))
  (segment (start 144.1 130.7) (end 144.7 130.1) (width 0.254) (layer B.Cu) (net 31) (tstamp 53ACB296))
  (segment (start 144.1 132.9) (end 144.1 130.7) (width 0.254) (layer B.Cu) (net 31) (tstamp 53ACB295))
  (segment (start 145.0556 133.8556) (end 144.1 132.9) (width 0.254) (layer B.Cu) (net 31) (tstamp 53ACB294))
  (segment (start 144.4 115.4) (end 144.4 115.7) (width 0.254) (layer F.Cu) (net 31) (tstamp 53ACB293))
  (segment (start 144.916 134.516) (end 143.5 133.1) (width 0.254) (layer B.Cu) (net 32) (tstamp 53ACB292))
  (segment (start 143.5 133.1) (end 143.5 130.4) (width 0.254) (layer B.Cu) (net 32) (tstamp 53ACB291))
  (segment (start 143.5 130.4) (end 144.1 129.8) (width 0.254) (layer B.Cu) (net 32) (tstamp 53ACB290))
  (segment (start 144.1 129.8) (end 144.1 122.74) (width 0.254) (layer B.Cu) (net 32) (tstamp 53ACB28F))
  (segment (start 144.1 122.74) (end 142.77 121.41) (width 0.254) (layer B.Cu) (net 32) (tstamp 53ACB28E))
  (segment (start 146.944 134.516) (end 144.916 134.516) (width 0.254) (layer B.Cu) (net 32) (tstamp 53ACB28D))
  (segment (start 144.751 135.151) (end 142.9 133.3) (width 0.254) (layer B.Cu) (net 33) (tstamp 53ACB28C))
  (segment (start 142.9 133.3) (end 142.9 128.54) (width 0.254) (layer B.Cu) (net 33) (tstamp 53ACB28B))
  (segment (start 142.9 128.54) (end 142.77 128.41) (width 0.254) (layer B.Cu) (net 33) (tstamp 53ACB28A))
  (segment (start 146.944 135.151) (end 144.751 135.151) (width 0.254) (layer B.Cu) (net 33) (tstamp 53ACB289))
  (segment (start 144.6886 135.8114) (end 144.3 136.2) (width 0.254) (layer B.Cu) (net 34) (tstamp 53ACB288))
  (segment (start 144.3 136.2) (end 144.3 137.88) (width 0.254) (layer B.Cu) (net 34) (tstamp 53ACB287))
  (segment (start 144.3 137.88) (end 142.77 139.41) (width 0.254) (layer B.Cu) (net 34) (tstamp 53ACB286))
  (segment (start 146.944 135.8114) (end 144.6886 135.8114) (width 0.254) (layer B.Cu) (net 34) (tstamp 53ACB285))
  (segment (start 145.6028 136.4972) (end 144.9 137.2) (width 0.254) (layer B.Cu) (net 35) (tstamp 53ACB284))
  (segment (start 144.9 137.2) (end 144.9 144.28) (width 0.254) (layer B.Cu) (net 35) (tstamp 53ACB283))
  (segment (start 144.9 144.28) (end 142.77 146.41) (width 0.254) (layer B.Cu) (net 35) (tstamp 53ACB282))
  (segment (start 146.944 136.4972) (end 145.6028 136.4972) (width 0.254) (layer B.Cu) (net 35) (tstamp 53ACB281))
  (segment (start 145.8932 137.1068) (end 145.5 137.5) (width 0.254) (layer B.Cu) (net 36) (tstamp 53ACB280))
  (segment (start 145.5 137.5) (end 145.5 154.68) (width 0.254) (layer B.Cu) (net 36) (tstamp 53ACB27F))
  (segment (start 145.5 154.68) (end 142.77 157.41) (width 0.254) (layer B.Cu) (net 36) (tstamp 53ACB27E))
  (segment (start 146.944 137.1068) (end 145.8932 137.1068) (width 0.254) (layer B.Cu) (net 36) (tstamp 53ACB27D))
  (segment (start 82.5 99.9525) (end 82.5 102.0475) (width 0.254) (layer B.Cu) (net 37))
  (segment (start 146.6328 137.7672) (end 146.1 138.3) (width 0.254) (layer B.Cu) (net 38) (tstamp 53ACB27C))
  (segment (start 146.1 138.3) (end 146.1 161.08) (width 0.254) (layer B.Cu) (net 38) (tstamp 53ACB27B))
  (segment (start 146.1 161.08) (end 142.77 164.41) (width 0.254) (layer B.Cu) (net 38) (tstamp 53ACB27A))
  (segment (start 146.944 137.7672) (end 146.6328 137.7672) (width 0.254) (layer B.Cu) (net 38) (tstamp 53ACB279))
  (segment (start 154.5672 137.7672) (end 155.7 138.9) (width 0.254) (layer B.Cu) (net 39) (tstamp 53ACB2FB))
  (segment (start 155.7 138.9) (end 155.7 157.5) (width 0.254) (layer B.Cu) (net 39) (tstamp 53ACB2FA))
  (segment (start 155.7 157.5) (end 159.4 161.2) (width 0.254) (layer B.Cu) (net 39) (tstamp 53ACB2F9))
  (segment (start 159.4 161.2) (end 159.4 163.04) (width 0.254) (layer B.Cu) (net 39) (tstamp 53ACB2F8))
  (segment (start 159.4 163.04) (end 160.77 164.41) (width 0.254) (layer B.Cu) (net 39) (tstamp 53ACB2F7))
  (segment (start 154.056 137.7672) (end 154.5672 137.7672) (width 0.254) (layer B.Cu) (net 39) (tstamp 53ACB2F6))
  (segment (start 190.056 137.1068) (end 191.9068 137.1068) (width 0.254) (layer B.Cu) (net 40) (tstamp 53ACB4A9))
  (segment (start 195.5 156.14) (end 196.77 157.41) (width 0.254) (layer B.Cu) (net 40) (tstamp 53ACB4A8))
  (segment (start 195.5 154.2) (end 195.5 156.14) (width 0.254) (layer B.Cu) (net 40) (tstamp 53ACB4A7))
  (segment (start 192.3 151) (end 195.5 154.2) (width 0.254) (layer B.Cu) (net 40) (tstamp 53ACB4A6))
  (segment (start 192.3 137.5) (end 192.3 151) (width 0.254) (layer B.Cu) (net 40) (tstamp 53ACB4A5))
  (segment (start 191.9068 137.1068) (end 192.3 137.5) (width 0.254) (layer B.Cu) (net 40) (tstamp 53ACB4A4))
  (segment (start 190.056 137.7672) (end 190.5672 137.7672) (width 0.254) (layer B.Cu) (net 41) (tstamp 53ACB4AF))
  (segment (start 195.4 163.04) (end 196.77 164.41) (width 0.254) (layer B.Cu) (net 41) (tstamp 53ACB4AE))
  (segment (start 195.4 161.2) (end 195.4 163.04) (width 0.254) (layer B.Cu) (net 41) (tstamp 53ACB4AD))
  (segment (start 191.7 157.5) (end 195.4 161.2) (width 0.254) (layer B.Cu) (net 41) (tstamp 53ACB4AC))
  (segment (start 191.7 138.9) (end 191.7 157.5) (width 0.254) (layer B.Cu) (net 41) (tstamp 53ACB4AB))
  (segment (start 190.5672 137.7672) (end 191.7 138.9) (width 0.254) (layer B.Cu) (net 41) (tstamp 53ACB4AA))
  (segment (start 190.056 136.4718) (end 192.1718 136.4718) (width 0.254) (layer B.Cu) (net 42) (tstamp 53ACB468))
  (segment (start 195.5 145.14) (end 196.77 146.41) (width 0.254) (layer B.Cu) (net 42) (tstamp 53ACB467))
  (segment (start 195.5 143) (end 195.5 145.14) (width 0.254) (layer B.Cu) (net 42) (tstamp 53ACB466))
  (segment (start 192.9 140.4) (end 195.5 143) (width 0.254) (layer B.Cu) (net 42) (tstamp 53ACB465))
  (segment (start 192.9 137.2) (end 192.9 140.4) (width 0.254) (layer B.Cu) (net 42) (tstamp 53ACB464))
  (segment (start 192.1718 136.4718) (end 192.9 137.2) (width 0.254) (layer B.Cu) (net 42) (tstamp 53ACB463))
  (via (at 155.2 115.8) (size 0.889) (layers F.Cu B.Cu) (net 43) (tstamp 53ACB2EF))
  (segment (start 155.2 115.8) (end 155.7 116.3) (width 0.254) (layer B.Cu) (net 43) (tstamp 53ACB2EE))
  (segment (start 155.7 116.3) (end 155.7 129.3) (width 0.254) (layer B.Cu) (net 43) (tstamp 53ACB2ED))
  (via (at 155.7 109.8) (size 0.889) (layers F.Cu B.Cu) (net 43) (tstamp 53ACB2EC))
  (segment (start 155.2 110.3) (end 155.2 115.6) (width 0.254) (layer F.Cu) (net 43) (tstamp 53ACB2EB))
  (segment (start 155.2 110.3) (end 155.7 109.8) (width 0.254) (layer F.Cu) (net 43) (tstamp 53ACB2EA))
  (segment (start 155.5206 133.2206) (end 154.056 133.2206) (width 0.254) (layer B.Cu) (net 43) (tstamp 53ACB2E9))
  (segment (start 160.77 103.41) (end 159.08 105.1) (width 0.254) (layer B.Cu) (net 43) (tstamp 53ACB2E8))
  (segment (start 157.5 105.1) (end 159.08 105.1) (width 0.254) (layer B.Cu) (net 43) (tstamp 53ACB2E7))
  (segment (start 155.7 106.9) (end 157.5 105.1) (width 0.254) (layer B.Cu) (net 43) (tstamp 53ACB2E6))
  (segment (start 155.7 109.8) (end 155.7 106.9) (width 0.254) (layer B.Cu) (net 43) (tstamp 53ACB2E5))
  (segment (start 156.4 130) (end 155.7 129.3) (width 0.254) (layer B.Cu) (net 43) (tstamp 53ACB2E4))
  (segment (start 156.4 130.1) (end 156.4 130) (width 0.254) (layer B.Cu) (net 43) (tstamp 53ACB2E3))
  (segment (start 157.3 131) (end 156.4 130.1) (width 0.254) (layer B.Cu) (net 43) (tstamp 53ACB2E2))
  (segment (start 157.7 131) (end 157.3 131) (width 0.254) (layer B.Cu) (net 43) (tstamp 53ACB2E1))
  (segment (start 158.1 131.4) (end 157.7 131) (width 0.254) (layer B.Cu) (net 43) (tstamp 53ACB2E0))
  (segment (start 158.6 131.4) (end 158.1 131.4) (width 0.254) (layer B.Cu) (net 43) (tstamp 53ACB2DF))
  (segment (start 159.3 132.1) (end 158.6 131.4) (width 0.254) (layer B.Cu) (net 43) (tstamp 53ACB2DE))
  (segment (start 159.3 132.9) (end 159.3 132.1) (width 0.254) (layer B.Cu) (net 43) (tstamp 53ACB2DD))
  (segment (start 158.8 133.4) (end 159.3 132.9) (width 0.254) (layer B.Cu) (net 43) (tstamp 53ACB2DC))
  (segment (start 155.7 133.4) (end 158.8 133.4) (width 0.254) (layer B.Cu) (net 43) (tstamp 53ACB2DB))
  (segment (start 155.5206 133.2206) (end 155.7 133.4) (width 0.254) (layer B.Cu) (net 43) (tstamp 53ACB2DA))
  (segment (start 155.2 115.6) (end 155.2 115.8) (width 0.254) (layer F.Cu) (net 43) (tstamp 53ACB2D9))
  (via (at 156.5 115.7) (size 0.889) (layers F.Cu B.Cu) (net 44) (tstamp 53ACB2D8))
  (segment (start 156.5 115.7) (end 156.3 115.9) (width 0.254) (layer B.Cu) (net 44) (tstamp 53ACB2D7))
  (segment (start 156.3 115.9) (end 156.3 129.1) (width 0.254) (layer B.Cu) (net 44) (tstamp 53ACB2D6))
  (segment (start 160.77 111.43) (end 160.77 110.41) (width 0.254) (layer F.Cu) (net 44) (tstamp 53ACB2D5))
  (segment (start 156.6 115.6) (end 160.77 111.43) (width 0.254) (layer F.Cu) (net 44) (tstamp 53ACB2D4))
  (segment (start 154.056 133.8556) (end 155.3556 133.8556) (width 0.254) (layer B.Cu) (net 44) (tstamp 53ACB2D3))
  (segment (start 156.9 129.7) (end 156.3 129.1) (width 0.254) (layer B.Cu) (net 44) (tstamp 53ACB2D2))
  (segment (start 156.9 129.8) (end 156.9 129.7) (width 0.254) (layer B.Cu) (net 44) (tstamp 53ACB2D1))
  (segment (start 157.540788 130.440788) (end 156.9 129.8) (width 0.254) (layer B.Cu) (net 44) (tstamp 53ACB2D0))
  (segment (start 157.940788 130.440788) (end 157.540788 130.440788) (width 0.254) (layer B.Cu) (net 44) (tstamp 53ACB2CF))
  (segment (start 158.2 130.7) (end 157.940788 130.440788) (width 0.254) (layer B.Cu) (net 44) (tstamp 53ACB2CE))
  (segment (start 158.7 130.7) (end 158.2 130.7) (width 0.254) (layer B.Cu) (net 44) (tstamp 53ACB2CD))
  (segment (start 159.9 131.9) (end 158.7 130.7) (width 0.254) (layer B.Cu) (net 44) (tstamp 53ACB2CC))
  (segment (start 159.9 133.1) (end 159.9 131.9) (width 0.254) (layer B.Cu) (net 44) (tstamp 53ACB2CB))
  (segment (start 159 134) (end 159.9 133.1) (width 0.254) (layer B.Cu) (net 44) (tstamp 53ACB2CA))
  (segment (start 155.5 134) (end 159 134) (width 0.254) (layer B.Cu) (net 44) (tstamp 53ACB2C9))
  (segment (start 155.3556 133.8556) (end 155.5 134) (width 0.254) (layer B.Cu) (net 44) (tstamp 53ACB2C8))
  (segment (start 156.6 115.6) (end 156.5 115.7) (width 0.254) (layer F.Cu) (net 44) (tstamp 53ACB2C7))
  (segment (start 155.316 134.516) (end 155.4 134.6) (width 0.254) (layer B.Cu) (net 45) (tstamp 53ACB2C6))
  (segment (start 155.4 134.6) (end 159.2 134.6) (width 0.254) (layer B.Cu) (net 45) (tstamp 53ACB2C5))
  (segment (start 159.2 134.6) (end 160.5 133.3) (width 0.254) (layer B.Cu) (net 45) (tstamp 53ACB2C4))
  (segment (start 160.5 133.3) (end 160.5 131.7) (width 0.254) (layer B.Cu) (net 45) (tstamp 53ACB2C3))
  (segment (start 160.5 131.7) (end 158.6 129.8) (width 0.254) (layer B.Cu) (net 45) (tstamp 53ACB2C2))
  (segment (start 158.6 129.8) (end 157.9 129.8) (width 0.254) (layer B.Cu) (net 45) (tstamp 53ACB2C1))
  (segment (start 157.9 129.8) (end 157 128.9) (width 0.254) (layer B.Cu) (net 45) (tstamp 53ACB2C0))
  (segment (start 157 128.9) (end 157 125.18) (width 0.254) (layer B.Cu) (net 45) (tstamp 53ACB2BF))
  (segment (start 157 125.18) (end 160.77 121.41) (width 0.254) (layer B.Cu) (net 45) (tstamp 53ACB2BE))
  (segment (start 154.056 134.516) (end 155.316 134.516) (width 0.254) (layer B.Cu) (net 45) (tstamp 53ACB2BD))
  (segment (start 159.451 135.151) (end 161.1 133.502) (width 0.254) (layer B.Cu) (net 46) (tstamp 53ACB2BC))
  (segment (start 161.1 133.502) (end 161.1 128.74) (width 0.254) (layer B.Cu) (net 46) (tstamp 53ACB2BB))
  (segment (start 161.1 128.74) (end 160.77 128.41) (width 0.254) (layer B.Cu) (net 46) (tstamp 53ACB2BA))
  (segment (start 154.056 135.151) (end 159.451 135.151) (width 0.254) (layer B.Cu) (net 46) (tstamp 53ACB2B9))
  (segment (start 158.9886 135.8114) (end 159.5 136.3228) (width 0.254) (layer B.Cu) (net 47) (tstamp 53ACB2B8))
  (segment (start 159.5 136.3228) (end 159.5 138.14) (width 0.254) (layer B.Cu) (net 47) (tstamp 53ACB2B7))
  (segment (start 159.5 138.14) (end 160.77 139.41) (width 0.254) (layer B.Cu) (net 47) (tstamp 53ACB2B6))
  (segment (start 154.056 135.8114) (end 158.9886 135.8114) (width 0.254) (layer B.Cu) (net 47) (tstamp 53ACB2B5))
  (segment (start 86 99.9525) (end 86 102.0475) (width 0.254) (layer B.Cu) (net 48))
  (segment (start 156.1718 136.4718) (end 156.9 137.2) (width 0.254) (layer B.Cu) (net 49) (tstamp 53ACB2B4))
  (segment (start 156.9 137.2) (end 156.9 140.4) (width 0.254) (layer B.Cu) (net 49) (tstamp 53ACB2B3))
  (segment (start 156.9 140.4) (end 159.5 143) (width 0.254) (layer B.Cu) (net 49) (tstamp 53ACB2B2))
  (segment (start 159.5 143) (end 159.5 145.14) (width 0.254) (layer B.Cu) (net 49) (tstamp 53ACB2B1))
  (segment (start 159.5 145.14) (end 160.77 146.41) (width 0.254) (layer B.Cu) (net 49) (tstamp 53ACB2B0))
  (segment (start 154.056 136.4718) (end 156.1718 136.4718) (width 0.254) (layer B.Cu) (net 49) (tstamp 53ACB2AF))
  (segment (start 155.9068 137.1068) (end 156.3 137.5) (width 0.254) (layer B.Cu) (net 50) (tstamp 53ACB2F5))
  (segment (start 156.3 137.5) (end 156.3 151) (width 0.254) (layer B.Cu) (net 50) (tstamp 53ACB2F4))
  (segment (start 156.3 151) (end 159.5 154.2) (width 0.254) (layer B.Cu) (net 50) (tstamp 53ACB2F3))
  (segment (start 159.5 154.2) (end 159.5 156.14) (width 0.254) (layer B.Cu) (net 50) (tstamp 53ACB2F2))
  (segment (start 159.5 156.14) (end 160.77 157.41) (width 0.254) (layer B.Cu) (net 50) (tstamp 53ACB2F1))
  (segment (start 154.056 137.1068) (end 155.9068 137.1068) (width 0.254) (layer B.Cu) (net 50) (tstamp 53ACB2F0))
  (segment (start 110.944 137.7672) (end 110.6328 137.7672) (width 0.254) (layer B.Cu) (net 51))
  (segment (start 110.1 161.08) (end 106.77 164.41) (width 0.254) (layer B.Cu) (net 51) (tstamp 53AC80FF))
  (segment (start 110.1 138.3) (end 110.1 161.08) (width 0.254) (layer B.Cu) (net 51) (tstamp 53AC80FB))
  (segment (start 110.6328 137.7672) (end 110.1 138.3) (width 0.254) (layer B.Cu) (net 51) (tstamp 53AC80FA))
  (segment (start 110.944 137.1068) (end 109.8932 137.1068) (width 0.254) (layer B.Cu) (net 52))
  (segment (start 109.5 154.68) (end 106.77 157.41) (width 0.254) (layer B.Cu) (net 52) (tstamp 53AC80F5))
  (segment (start 109.5 137.5) (end 109.5 154.68) (width 0.254) (layer B.Cu) (net 52) (tstamp 53AC80F3))
  (segment (start 109.8932 137.1068) (end 109.5 137.5) (width 0.254) (layer B.Cu) (net 52) (tstamp 53AC80F2))
  (segment (start 110.944 136.4972) (end 109.6028 136.4972) (width 0.254) (layer B.Cu) (net 53))
  (segment (start 108.9 144.28) (end 106.77 146.41) (width 0.254) (layer B.Cu) (net 53) (tstamp 53AC80ED))
  (segment (start 108.9 137.2) (end 108.9 144.28) (width 0.254) (layer B.Cu) (net 53) (tstamp 53AC80EB))
  (segment (start 109.6028 136.4972) (end 108.9 137.2) (width 0.254) (layer B.Cu) (net 53) (tstamp 53AC80E8))
  (segment (start 110.944 135.8114) (end 108.6886 135.8114) (width 0.254) (layer B.Cu) (net 54))
  (segment (start 108.3 137.88) (end 106.77 139.41) (width 0.254) (layer B.Cu) (net 54) (tstamp 53AC80E4))
  (segment (start 108.3 136.2) (end 108.3 137.88) (width 0.254) (layer B.Cu) (net 54) (tstamp 53AC80E0))
  (segment (start 108.6886 135.8114) (end 108.3 136.2) (width 0.254) (layer B.Cu) (net 54) (tstamp 53AC80DB))
  (segment (start 110.944 135.151) (end 108.751 135.151) (width 0.254) (layer B.Cu) (net 55))
  (segment (start 106.9 128.54) (end 106.77 128.41) (width 0.254) (layer B.Cu) (net 55) (tstamp 53AC80D8))
  (segment (start 106.9 133.3) (end 106.9 128.54) (width 0.254) (layer B.Cu) (net 55) (tstamp 53AC80D7))
  (segment (start 108.751 135.151) (end 106.9 133.3) (width 0.254) (layer B.Cu) (net 55) (tstamp 53AC80D4))
  (segment (start 110.944 134.516) (end 108.916 134.516) (width 0.254) (layer B.Cu) (net 56))
  (segment (start 108.1 122.74) (end 106.77 121.41) (width 0.254) (layer B.Cu) (net 56) (tstamp 53AC80CF))
  (segment (start 108.1 129.8) (end 108.1 122.74) (width 0.254) (layer B.Cu) (net 56) (tstamp 53AC80C9))
  (segment (start 107.5 130.4) (end 108.1 129.8) (width 0.254) (layer B.Cu) (net 56) (tstamp 53AC80C8))
  (segment (start 107.5 133.1) (end 107.5 130.4) (width 0.254) (layer B.Cu) (net 56) (tstamp 53AC80C4))
  (segment (start 108.916 134.516) (end 107.5 133.1) (width 0.254) (layer B.Cu) (net 56) (tstamp 53AC80BE))
  (segment (start 108.4 115.4) (end 108.4 115.7) (width 0.254) (layer F.Cu) (net 57))
  (segment (start 109.0556 133.8556) (end 108.1 132.9) (width 0.254) (layer B.Cu) (net 57) (tstamp 53AC80A5))
  (segment (start 108.1 132.9) (end 108.1 130.7) (width 0.254) (layer B.Cu) (net 57) (tstamp 53AC80A9))
  (segment (start 108.1 130.7) (end 108.7 130.1) (width 0.254) (layer B.Cu) (net 57) (tstamp 53AC80AB))
  (segment (start 110.944 133.8556) (end 109.0556 133.8556) (width 0.254) (layer B.Cu) (net 57))
  (segment (start 108.4 115.4) (end 108.4 111.5) (width 0.254) (layer F.Cu) (net 57) (tstamp 53ACA490))
  (segment (start 108.4 111.5) (end 107.31 110.41) (width 0.254) (layer F.Cu) (net 57) (tstamp 53ACA491))
  (segment (start 107.31 110.41) (end 106.77 110.41) (width 0.254) (layer F.Cu) (net 57) (tstamp 53ACA499))
  (segment (start 108.7 116.2) (end 108.7 130.1) (width 0.254) (layer B.Cu) (net 57) (tstamp 53ACA62C))
  (segment (start 108.3 115.8) (end 108.7 116.2) (width 0.254) (layer B.Cu) (net 57) (tstamp 53ACA62B))
  (via (at 108.3 115.8) (size 0.889) (layers F.Cu B.Cu) (net 57))
  (segment (start 108.4 115.7) (end 108.3 115.8) (width 0.254) (layer F.Cu) (net 57) (tstamp 53ACA626))
  (segment (start 109.8 115.5) (end 109.5 115.8) (width 0.254) (layer F.Cu) (net 58))
  (segment (start 109.8794 133.2206) (end 109.8 133.3) (width 0.254) (layer B.Cu) (net 58) (tstamp 53AC806A))
  (segment (start 109.8 133.3) (end 109.3 133.3) (width 0.254) (layer B.Cu) (net 58) (tstamp 53AC8075))
  (segment (start 109.3 133.3) (end 108.7 132.7) (width 0.254) (layer B.Cu) (net 58) (tstamp 53AC8077))
  (segment (start 108.7 132.7) (end 108.7 130.9) (width 0.254) (layer B.Cu) (net 58) (tstamp 53AC8079))
  (segment (start 108.7 130.9) (end 109.3 130.3) (width 0.254) (layer B.Cu) (net 58) (tstamp 53AC807C))
  (segment (start 109.3 109.3) (end 109.3 105.94) (width 0.254) (layer B.Cu) (net 58) (tstamp 53ACA4E7))
  (segment (start 109.3 130.3) (end 109.3 116.2) (width 0.254) (layer B.Cu) (net 58) (tstamp 53AC807F))
  (segment (start 106.77 103.41) (end 109.3 105.94) (width 0.254) (layer B.Cu) (net 58) (tstamp 53AC8082))
  (segment (start 109.8794 133.2206) (end 110.944 133.2206) (width 0.254) (layer B.Cu) (net 58))
  (segment (start 109.8 109.8) (end 109.3 109.3) (width 0.254) (layer F.Cu) (net 58) (tstamp 53ACA4EA))
  (segment (start 109.8 109.8) (end 109.8 115.5) (width 0.254) (layer F.Cu) (net 58) (tstamp 53ACA4EB))
  (segment (start 109.3 116.2) (end 109.3 116) (width 0.254) (layer B.Cu) (net 58) (tstamp 53ACA4F7))
  (via (at 109.3 109.3) (size 0.889) (layers F.Cu B.Cu) (net 58))
  (segment (start 109.5 115.8) (end 109.3 116) (width 0.254) (layer B.Cu) (net 58) (tstamp 53ACA63D))
  (via (at 109.5 115.8) (size 0.889) (layers F.Cu B.Cu) (net 58))
  (segment (start 181.8 115.5) (end 181.5 115.8) (width 0.254) (layer F.Cu) (net 59) (tstamp 53ACB462))
  (segment (start 181.8794 133.2206) (end 181.8 133.3) (width 0.254) (layer B.Cu) (net 59) (tstamp 53ACB461))
  (segment (start 181.8 133.3) (end 181.3 133.3) (width 0.254) (layer B.Cu) (net 59) (tstamp 53ACB460))
  (segment (start 181.3 133.3) (end 180.7 132.7) (width 0.254) (layer B.Cu) (net 59) (tstamp 53ACB45F))
  (segment (start 180.7 132.7) (end 180.7 130.9) (width 0.254) (layer B.Cu) (net 59) (tstamp 53ACB45E))
  (segment (start 180.7 130.9) (end 181.3 130.3) (width 0.254) (layer B.Cu) (net 59) (tstamp 53ACB45D))
  (segment (start 181.3 109.3) (end 181.3 105.94) (width 0.254) (layer B.Cu) (net 59) (tstamp 53ACB45C))
  (segment (start 181.3 130.3) (end 181.3 116.2) (width 0.254) (layer B.Cu) (net 59) (tstamp 53ACB45B))
  (segment (start 178.77 103.41) (end 181.3 105.94) (width 0.254) (layer B.Cu) (net 59) (tstamp 53ACB45A))
  (segment (start 181.8794 133.2206) (end 182.944 133.2206) (width 0.254) (layer B.Cu) (net 59) (tstamp 53ACB459))
  (segment (start 181.8 109.8) (end 181.3 109.3) (width 0.254) (layer F.Cu) (net 59) (tstamp 53ACB458))
  (segment (start 181.8 109.8) (end 181.8 115.5) (width 0.254) (layer F.Cu) (net 59) (tstamp 53ACB457))
  (segment (start 181.3 116.2) (end 181.3 116) (width 0.254) (layer B.Cu) (net 59) (tstamp 53ACB456))
  (via (at 181.3 109.3) (size 0.889) (layers F.Cu B.Cu) (net 59) (tstamp 53ACB455))
  (segment (start 181.5 115.8) (end 181.3 116) (width 0.254) (layer B.Cu) (net 59) (tstamp 53ACB454))
  (via (at 181.5 115.8) (size 0.889) (layers F.Cu B.Cu) (net 59) (tstamp 53ACB453))
  (segment (start 182.944 137.1068) (end 181.8932 137.1068) (width 0.254) (layer B.Cu) (net 60) (tstamp 53ACB434))
  (segment (start 181.5 154.68) (end 178.77 157.41) (width 0.254) (layer B.Cu) (net 60) (tstamp 53ACB433))
  (segment (start 181.5 137.5) (end 181.5 154.68) (width 0.254) (layer B.Cu) (net 60) (tstamp 53ACB432))
  (segment (start 181.8932 137.1068) (end 181.5 137.5) (width 0.254) (layer B.Cu) (net 60) (tstamp 53ACB431))
  (segment (start 182.944 136.4972) (end 181.6028 136.4972) (width 0.254) (layer B.Cu) (net 61) (tstamp 53ACB438))
  (segment (start 180.9 144.28) (end 178.77 146.41) (width 0.254) (layer B.Cu) (net 61) (tstamp 53ACB437))
  (segment (start 180.9 137.2) (end 180.9 144.28) (width 0.254) (layer B.Cu) (net 61) (tstamp 53ACB436))
  (segment (start 181.6028 136.4972) (end 180.9 137.2) (width 0.254) (layer B.Cu) (net 61) (tstamp 53ACB435))
  (segment (start 182.944 135.8114) (end 180.6886 135.8114) (width 0.254) (layer B.Cu) (net 62) (tstamp 53ACB43C))
  (segment (start 180.3 137.88) (end 178.77 139.41) (width 0.254) (layer B.Cu) (net 62) (tstamp 53ACB43B))
  (segment (start 180.3 136.2) (end 180.3 137.88) (width 0.254) (layer B.Cu) (net 62) (tstamp 53ACB43A))
  (segment (start 180.6886 135.8114) (end 180.3 136.2) (width 0.254) (layer B.Cu) (net 62) (tstamp 53ACB439))
  (segment (start 182.944 135.151) (end 180.751 135.151) (width 0.254) (layer B.Cu) (net 63) (tstamp 53ACB440))
  (segment (start 178.9 128.54) (end 178.77 128.41) (width 0.254) (layer B.Cu) (net 63) (tstamp 53ACB43F))
  (segment (start 178.9 133.3) (end 178.9 128.54) (width 0.254) (layer B.Cu) (net 63) (tstamp 53ACB43E))
  (segment (start 180.751 135.151) (end 178.9 133.3) (width 0.254) (layer B.Cu) (net 63) (tstamp 53ACB43D))
  (segment (start 182.944 134.516) (end 180.916 134.516) (width 0.254) (layer B.Cu) (net 64) (tstamp 53ACB446))
  (segment (start 180.1 122.74) (end 178.77 121.41) (width 0.254) (layer B.Cu) (net 64) (tstamp 53ACB445))
  (segment (start 180.1 129.8) (end 180.1 122.74) (width 0.254) (layer B.Cu) (net 64) (tstamp 53ACB444))
  (segment (start 179.5 130.4) (end 180.1 129.8) (width 0.254) (layer B.Cu) (net 64) (tstamp 53ACB443))
  (segment (start 179.5 133.1) (end 179.5 130.4) (width 0.254) (layer B.Cu) (net 64) (tstamp 53ACB442))
  (segment (start 180.916 134.516) (end 179.5 133.1) (width 0.254) (layer B.Cu) (net 64) (tstamp 53ACB441))
  (segment (start 180.4 115.4) (end 180.4 115.7) (width 0.254) (layer F.Cu) (net 65) (tstamp 53ACB452))
  (segment (start 181.0556 133.8556) (end 180.1 132.9) (width 0.254) (layer B.Cu) (net 65) (tstamp 53ACB451))
  (segment (start 180.1 132.9) (end 180.1 130.7) (width 0.254) (layer B.Cu) (net 65) (tstamp 53ACB450))
  (segment (start 180.1 130.7) (end 180.7 130.1) (width 0.254) (layer B.Cu) (net 65) (tstamp 53ACB44F))
  (segment (start 182.944 133.8556) (end 181.0556 133.8556) (width 0.254) (layer B.Cu) (net 65) (tstamp 53ACB44E))
  (segment (start 180.4 115.4) (end 180.4 111.5) (width 0.254) (layer F.Cu) (net 65) (tstamp 53ACB44D))
  (segment (start 180.4 111.5) (end 179.31 110.41) (width 0.254) (layer F.Cu) (net 65) (tstamp 53ACB44C))
  (segment (start 179.31 110.41) (end 178.77 110.41) (width 0.254) (layer F.Cu) (net 65) (tstamp 53ACB44B))
  (segment (start 180.7 116.2) (end 180.7 130.1) (width 0.254) (layer B.Cu) (net 65) (tstamp 53ACB44A))
  (segment (start 180.3 115.8) (end 180.7 116.2) (width 0.254) (layer B.Cu) (net 65) (tstamp 53ACB449))
  (via (at 180.3 115.8) (size 0.889) (layers F.Cu B.Cu) (net 65) (tstamp 53ACB448))
  (segment (start 180.4 115.7) (end 180.3 115.8) (width 0.254) (layer F.Cu) (net 65) (tstamp 53ACB447))
  (segment (start 118.056 136.4718) (end 120.1718 136.4718) (width 0.254) (layer B.Cu) (net 66))
  (segment (start 123.5 145.14) (end 124.77 146.41) (width 0.254) (layer B.Cu) (net 66) (tstamp 53AC8242))
  (segment (start 123.5 143) (end 123.5 145.14) (width 0.254) (layer B.Cu) (net 66) (tstamp 53AC823F))
  (segment (start 120.9 140.4) (end 123.5 143) (width 0.254) (layer B.Cu) (net 66) (tstamp 53AC8239))
  (segment (start 120.9 137.2) (end 120.9 140.4) (width 0.254) (layer B.Cu) (net 66) (tstamp 53AC8237))
  (segment (start 120.1718 136.4718) (end 120.9 137.2) (width 0.254) (layer B.Cu) (net 66) (tstamp 53AC8232))
  (segment (start 118.056 135.8114) (end 122.9886 135.8114) (width 0.254) (layer B.Cu) (net 67))
  (segment (start 123.5 138.14) (end 124.77 139.41) (width 0.254) (layer B.Cu) (net 67) (tstamp 53AC822D))
  (segment (start 123.5 136.3228) (end 123.5 138.14) (width 0.254) (layer B.Cu) (net 67) (tstamp 53AC822C))
  (segment (start 122.9886 135.8114) (end 123.5 136.3228) (width 0.254) (layer B.Cu) (net 67) (tstamp 53AC8225))
  (segment (start 118.056 135.151) (end 123.451 135.151) (width 0.254) (layer B.Cu) (net 68))
  (segment (start 125.1 128.74) (end 124.77 128.41) (width 0.254) (layer B.Cu) (net 68) (tstamp 53AC821F))
  (segment (start 125.1 133.502) (end 125.1 128.74) (width 0.254) (layer B.Cu) (net 68) (tstamp 53AC821B))
  (segment (start 123.451 135.151) (end 125.1 133.502) (width 0.254) (layer B.Cu) (net 68) (tstamp 53AC8216))
  (segment (start 118.056 134.516) (end 119.316 134.516) (width 0.254) (layer B.Cu) (net 69))
  (segment (start 121 125.18) (end 124.77 121.41) (width 0.254) (layer B.Cu) (net 69) (tstamp 53AC8206))
  (segment (start 121 128.9) (end 121 125.18) (width 0.254) (layer B.Cu) (net 69) (tstamp 53AC8203))
  (segment (start 121.9 129.8) (end 121 128.9) (width 0.254) (layer B.Cu) (net 69) (tstamp 53AC8201))
  (segment (start 122.6 129.8) (end 121.9 129.8) (width 0.254) (layer B.Cu) (net 69) (tstamp 53AC81FF))
  (segment (start 124.5 131.7) (end 122.6 129.8) (width 0.254) (layer B.Cu) (net 69) (tstamp 53AC81FB))
  (segment (start 124.5 133.3) (end 124.5 131.7) (width 0.254) (layer B.Cu) (net 69) (tstamp 53AC81F7))
  (segment (start 123.2 134.6) (end 124.5 133.3) (width 0.254) (layer B.Cu) (net 69) (tstamp 53AC81F4))
  (segment (start 119.4 134.6) (end 123.2 134.6) (width 0.254) (layer B.Cu) (net 69) (tstamp 53AC81F1))
  (segment (start 119.316 134.516) (end 119.4 134.6) (width 0.254) (layer B.Cu) (net 69) (tstamp 53AC81EC))
  (segment (start 120.6 115.6) (end 120.5 115.7) (width 0.254) (layer F.Cu) (net 70))
  (segment (start 119.3556 133.8556) (end 119.5 134) (width 0.254) (layer B.Cu) (net 70) (tstamp 53AC81B6))
  (segment (start 119.5 134) (end 123 134) (width 0.254) (layer B.Cu) (net 70) (tstamp 53AC81BA))
  (segment (start 123 134) (end 123.9 133.1) (width 0.254) (layer B.Cu) (net 70) (tstamp 53AC81BE))
  (segment (start 123.9 133.1) (end 123.9 131.9) (width 0.254) (layer B.Cu) (net 70) (tstamp 53AC81C1))
  (segment (start 123.9 131.9) (end 122.7 130.7) (width 0.254) (layer B.Cu) (net 70) (tstamp 53AC81C3))
  (segment (start 122.7 130.7) (end 122.2 130.7) (width 0.254) (layer B.Cu) (net 70) (tstamp 53AC81C7))
  (segment (start 122.2 130.7) (end 121.940788 130.440788) (width 0.254) (layer B.Cu) (net 70) (tstamp 53AC81C9))
  (segment (start 121.940788 130.440788) (end 121.540788 130.440788) (width 0.254) (layer B.Cu) (net 70) (tstamp 53AC81CA))
  (segment (start 121.540788 130.440788) (end 120.9 129.8) (width 0.254) (layer B.Cu) (net 70) (tstamp 53AC81D0))
  (segment (start 120.9 129.8) (end 120.9 129.7) (width 0.254) (layer B.Cu) (net 70) (tstamp 53AC81D5))
  (segment (start 120.9 129.7) (end 120.3 129.1) (width 0.254) (layer B.Cu) (net 70) (tstamp 53AC81D9))
  (segment (start 118.056 133.8556) (end 119.3556 133.8556) (width 0.254) (layer B.Cu) (net 70))
  (segment (start 120.6 115.6) (end 124.77 111.43) (width 0.254) (layer F.Cu) (net 70) (tstamp 53ACA516))
  (segment (start 124.77 111.43) (end 124.77 110.41) (width 0.254) (layer F.Cu) (net 70) (tstamp 53ACA517))
  (segment (start 120.3 115.9) (end 120.3 129.1) (width 0.254) (layer B.Cu) (net 70) (tstamp 53ACA65F))
  (segment (start 120.5 115.7) (end 120.3 115.9) (width 0.254) (layer B.Cu) (net 70) (tstamp 53ACA65E))
  (via (at 120.5 115.7) (size 0.889) (layers F.Cu B.Cu) (net 70))
  (segment (start 119.2 115.6) (end 119.2 115.8) (width 0.254) (layer F.Cu) (net 71))
  (segment (start 119.5206 133.2206) (end 119.7 133.4) (width 0.254) (layer B.Cu) (net 71) (tstamp 53AC8182))
  (segment (start 119.7 133.4) (end 122.8 133.4) (width 0.254) (layer B.Cu) (net 71) (tstamp 53AC8185))
  (segment (start 122.8 133.4) (end 123.3 132.9) (width 0.254) (layer B.Cu) (net 71) (tstamp 53AC8188))
  (segment (start 123.3 132.9) (end 123.3 132.1) (width 0.254) (layer B.Cu) (net 71) (tstamp 53AC818B))
  (segment (start 123.3 132.1) (end 122.6 131.4) (width 0.254) (layer B.Cu) (net 71) (tstamp 53AC818C))
  (segment (start 122.6 131.4) (end 122.1 131.4) (width 0.254) (layer B.Cu) (net 71) (tstamp 53AC8191))
  (segment (start 122.1 131.4) (end 121.7 131) (width 0.254) (layer B.Cu) (net 71) (tstamp 53AC8195))
  (segment (start 121.7 131) (end 121.3 131) (width 0.254) (layer B.Cu) (net 71) (tstamp 53AC8197))
  (segment (start 121.3 131) (end 120.4 130.1) (width 0.254) (layer B.Cu) (net 71) (tstamp 53AC819A))
  (segment (start 120.4 130.1) (end 120.4 130) (width 0.254) (layer B.Cu) (net 71) (tstamp 53AC819D))
  (segment (start 120.4 130) (end 119.7 129.3) (width 0.254) (layer B.Cu) (net 71) (tstamp 53AC81A0))
  (segment (start 119.7 109.8) (end 119.7 106.9) (width 0.254) (layer B.Cu) (net 71) (tstamp 53ACA500))
  (segment (start 119.7 106.9) (end 121.5 105.1) (width 0.254) (layer B.Cu) (net 71) (tstamp 53AC81A7))
  (segment (start 121.5 105.1) (end 123.08 105.1) (width 0.254) (layer B.Cu) (net 71) (tstamp 53AC81B0))
  (segment (start 124.77 103.41) (end 123.08 105.1) (width 0.254) (layer B.Cu) (net 71) (tstamp 53AC81B2))
  (segment (start 119.5206 133.2206) (end 118.056 133.2206) (width 0.254) (layer B.Cu) (net 71))
  (segment (start 119.2 110.3) (end 119.7 109.8) (width 0.254) (layer F.Cu) (net 71) (tstamp 53ACA503))
  (segment (start 119.2 110.3) (end 119.2 115.6) (width 0.254) (layer F.Cu) (net 71) (tstamp 53ACA504))
  (via (at 119.7 109.8) (size 0.889) (layers F.Cu B.Cu) (net 71))
  (segment (start 119.7 116.3) (end 119.7 129.3) (width 0.254) (layer B.Cu) (net 71) (tstamp 53ACA653))
  (segment (start 119.2 115.8) (end 119.7 116.3) (width 0.254) (layer B.Cu) (net 71) (tstamp 53ACA652))
  (via (at 119.2 115.8) (size 0.889) (layers F.Cu B.Cu) (net 71))
  (segment (start 118.056 137.1068) (end 119.9068 137.1068) (width 0.254) (layer B.Cu) (net 72))
  (segment (start 123.5 156.14) (end 124.77 157.41) (width 0.254) (layer B.Cu) (net 72) (tstamp 53AC8252))
  (segment (start 123.5 154.2) (end 123.5 156.14) (width 0.254) (layer B.Cu) (net 72) (tstamp 53AC824F))
  (segment (start 120.3 151) (end 123.5 154.2) (width 0.254) (layer B.Cu) (net 72) (tstamp 53AC824A))
  (segment (start 120.3 137.5) (end 120.3 151) (width 0.254) (layer B.Cu) (net 72) (tstamp 53AC8247))
  (segment (start 119.9068 137.1068) (end 120.3 137.5) (width 0.254) (layer B.Cu) (net 72) (tstamp 53AC8246))
  (segment (start 118.056 137.7672) (end 118.5672 137.7672) (width 0.254) (layer B.Cu) (net 73))
  (segment (start 123.4 163.04) (end 124.77 164.41) (width 0.254) (layer B.Cu) (net 73) (tstamp 53AC8265))
  (segment (start 123.4 161.2) (end 123.4 163.04) (width 0.254) (layer B.Cu) (net 73) (tstamp 53AC8262))
  (segment (start 119.7 157.5) (end 123.4 161.2) (width 0.254) (layer B.Cu) (net 73) (tstamp 53AC825B))
  (segment (start 119.7 138.9) (end 119.7 157.5) (width 0.254) (layer B.Cu) (net 73) (tstamp 53AC8258))
  (segment (start 118.5672 137.7672) (end 119.7 138.9) (width 0.254) (layer B.Cu) (net 73) (tstamp 53AC8256))
  (segment (start 165.9 131.9) (end 166.1 132.1) (width 0.254) (layer F.Cu) (net 74))
  (segment (start 166.1 132.1) (end 166.1 133.2) (width 0.254) (layer F.Cu) (net 74) (tstamp 53ACB576))
  (segment (start 128.3 133.7) (end 137.9 133.7) (width 0.254) (layer B.Cu) (net 74))
  (via (at 137.9 133.7) (size 0.889) (layers F.Cu B.Cu) (net 74))
  (segment (start 137.9 133.7) (end 143.3 133.7) (width 0.254) (layer F.Cu) (net 74) (tstamp 53ACB55E))
  (segment (start 143.3 133.7) (end 144.4 134.8) (width 0.254) (layer F.Cu) (net 74) (tstamp 53ACB55F))
  (segment (start 144.4 134.8) (end 144.4 139.4) (width 0.254) (layer F.Cu) (net 74) (tstamp 53ACB560))
  (segment (start 144.4 139.4) (end 146.8 141.8) (width 0.254) (layer F.Cu) (net 74) (tstamp 53ACB561))
  (segment (start 146.8 141.8) (end 147 141.8) (width 0.254) (layer F.Cu) (net 74) (tstamp 53ACB563))
  (via (at 147 141.8) (size 0.889) (layers F.Cu B.Cu) (net 74))
  (segment (start 147 141.8) (end 154.7 141.8) (width 0.254) (layer B.Cu) (net 74) (tstamp 53ACB565))
  (via (at 154.7 141.8) (size 0.889) (layers F.Cu B.Cu) (net 74))
  (segment (start 154.7 141.8) (end 156.8 139.7) (width 0.254) (layer F.Cu) (net 74) (tstamp 53ACB568))
  (segment (start 156.8 139.7) (end 156.8 136.4) (width 0.254) (layer F.Cu) (net 74) (tstamp 53ACB569))
  (segment (start 156.8 136.4) (end 156.8 136.2) (width 0.254) (layer F.Cu) (net 74) (tstamp 53ACB56A))
  (segment (start 156.8 136.2) (end 157.5 135.5) (width 0.254) (layer F.Cu) (net 74) (tstamp 53ACB56B))
  (segment (start 157.5 135.5) (end 163.8 135.5) (width 0.254) (layer F.Cu) (net 74) (tstamp 53ACB56C))
  (segment (start 163.8 135.5) (end 166.1 133.2) (width 0.254) (layer F.Cu) (net 74) (tstamp 53ACB56E))
  (segment (start 127 133.1) (end 127.7 133.1) (width 0.254) (layer F.Cu) (net 74))
  (segment (start 109.6 138) (end 111 139.4) (width 0.254) (layer F.Cu) (net 74) (tstamp 53AC8E22))
  (via (at 111 139.4) (size 0.889) (layers F.Cu B.Cu) (net 74))
  (segment (start 111 139.4) (end 118.7 139.4) (width 0.254) (layer B.Cu) (net 74) (tstamp 53AC8E2B))
  (via (at 118.7 139.4) (size 0.889) (layers F.Cu B.Cu) (net 74))
  (segment (start 118.7 139.4) (end 119.5 138.6) (width 0.254) (layer F.Cu) (net 74) (tstamp 53AC8E2E))
  (segment (start 119.5 138.6) (end 119.5 135.9) (width 0.254) (layer F.Cu) (net 74) (tstamp 53AC8E2F))
  (segment (start 119.5 135.9) (end 122 133.4) (width 0.254) (layer F.Cu) (net 74) (tstamp 53AC8E32))
  (segment (start 122 133.4) (end 122.9 133.4) (width 0.254) (layer F.Cu) (net 74) (tstamp 53AC8E35))
  (segment (start 122.9 133.4) (end 123.2 133.1) (width 0.254) (layer F.Cu) (net 74) (tstamp 53AC8E38))
  (segment (start 123.2 133.1) (end 127 133.1) (width 0.254) (layer F.Cu) (net 74) (tstamp 53AC8E3A))
  (segment (start 110.944 131.8998) (end 110.1002 131.8998) (width 0.254) (layer B.Cu) (net 74))
  (via (at 109.6 132.4) (size 0.889) (layers F.Cu B.Cu) (net 74))
  (segment (start 110.1002 131.8998) (end 109.6 132.4) (width 0.254) (layer B.Cu) (net 74) (tstamp 53AC805F))
  (segment (start 109.6 132.4) (end 109.6 138) (width 0.254) (layer F.Cu) (net 74))
  (via (at 128.3 133.7) (size 0.889) (layers F.Cu B.Cu) (net 74))
  (segment (start 127.7 133.1) (end 128.3 133.7) (width 0.254) (layer F.Cu) (net 74) (tstamp 53AC8EB4))
  (segment (start 163 131.9) (end 165.9 131.9) (width 0.254) (layer F.Cu) (net 74) (tstamp 53ACB1E2))
  (segment (start 157.7 131.9) (end 158 131.6) (width 0.254) (layer F.Cu) (net 74) (tstamp 53ACB1E1))
  (segment (start 158 131.6) (end 158.8 131.6) (width 0.254) (layer F.Cu) (net 74) (tstamp 53ACB1E0))
  (segment (start 158.8 131.6) (end 159.1 131.9) (width 0.254) (layer F.Cu) (net 74) (tstamp 53ACB1DF))
  (segment (start 159.1 131.9) (end 163 131.9) (width 0.254) (layer F.Cu) (net 74) (tstamp 53ACB1DE))
  (segment (start 155.7998 131.8998) (end 156.1 132.2) (width 0.254) (layer B.Cu) (net 74) (tstamp 53ACB1DD))
  (segment (start 156.1 132.2) (end 157.1 132.2) (width 0.254) (layer B.Cu) (net 74) (tstamp 53ACB1DC))
  (segment (start 157.1 132.2) (end 157.4 131.9) (width 0.254) (layer B.Cu) (net 74) (tstamp 53ACB1DB))
  (via (at 157.4 131.9) (size 0.889) (layers F.Cu B.Cu) (net 74) (tstamp 53ACB1DA))
  (segment (start 154.056 131.8998) (end 155.7998 131.8998) (width 0.254) (layer B.Cu) (net 74) (tstamp 53ACB1D9))
  (segment (start 157.4 131.9) (end 157.7 131.9) (width 0.254) (layer F.Cu) (net 74) (tstamp 53ACB1D8))
  (segment (start 110.944 129.944) (end 109.944 129.944) (width 0.254) (layer B.Cu) (net 75))
  (segment (start 112.3 126.2475) (end 113.5475 125) (width 0.254) (layer B.Cu) (net 75) (tstamp 53AC7E83))
  (segment (start 112.3 127.3) (end 112.3 126.2475) (width 0.254) (layer B.Cu) (net 75) (tstamp 53AC7E82))
  (segment (start 111.3 128.3) (end 112.3 127.3) (width 0.254) (layer B.Cu) (net 75) (tstamp 53AC7E81))
  (segment (start 110.5 128.3) (end 111.3 128.3) (width 0.254) (layer B.Cu) (net 75) (tstamp 53AC7E80))
  (segment (start 109.9 128.9) (end 110.5 128.3) (width 0.254) (layer B.Cu) (net 75) (tstamp 53AC7E7F))
  (segment (start 109.9 129.9) (end 109.9 128.9) (width 0.254) (layer B.Cu) (net 75) (tstamp 53AC7E7E))
  (segment (start 109.944 129.944) (end 109.9 129.9) (width 0.254) (layer B.Cu) (net 75) (tstamp 53AC7E7D))
  (segment (start 145.944 129.944) (end 145.9 129.9) (width 0.254) (layer B.Cu) (net 76) (tstamp 53ACB314))
  (segment (start 145.9 129.9) (end 145.9 128.9) (width 0.254) (layer B.Cu) (net 76) (tstamp 53ACB313))
  (segment (start 145.9 128.9) (end 146.5 128.3) (width 0.254) (layer B.Cu) (net 76) (tstamp 53ACB312))
  (segment (start 146.5 128.3) (end 147.3 128.3) (width 0.254) (layer B.Cu) (net 76) (tstamp 53ACB311))
  (segment (start 147.3 128.3) (end 148.3 127.3) (width 0.254) (layer B.Cu) (net 76) (tstamp 53ACB310))
  (segment (start 148.3 127.3) (end 148.3 126.2475) (width 0.254) (layer B.Cu) (net 76) (tstamp 53ACB30F))
  (segment (start 148.3 126.2475) (end 149.5475 125) (width 0.254) (layer B.Cu) (net 76) (tstamp 53ACB30E))
  (segment (start 146.944 129.944) (end 145.944 129.944) (width 0.254) (layer B.Cu) (net 76) (tstamp 53ACB30D))
  (segment (start 182.944 129.944) (end 181.944 129.944) (width 0.254) (layer B.Cu) (net 77) (tstamp 53ACB4C8))
  (segment (start 184.3 126.2475) (end 185.5475 125) (width 0.254) (layer B.Cu) (net 77) (tstamp 53ACB4C7))
  (segment (start 184.3 127.3) (end 184.3 126.2475) (width 0.254) (layer B.Cu) (net 77) (tstamp 53ACB4C6))
  (segment (start 183.3 128.3) (end 184.3 127.3) (width 0.254) (layer B.Cu) (net 77) (tstamp 53ACB4C5))
  (segment (start 182.5 128.3) (end 183.3 128.3) (width 0.254) (layer B.Cu) (net 77) (tstamp 53ACB4C4))
  (segment (start 181.9 128.9) (end 182.5 128.3) (width 0.254) (layer B.Cu) (net 77) (tstamp 53ACB4C3))
  (segment (start 181.9 129.9) (end 181.9 128.9) (width 0.254) (layer B.Cu) (net 77) (tstamp 53ACB4C2))
  (segment (start 181.944 129.944) (end 181.9 129.9) (width 0.254) (layer B.Cu) (net 77) (tstamp 53ACB4C1))
  (segment (start 190.056 131.8998) (end 191.7998 131.8998) (width 0.254) (layer B.Cu) (net 78))
  (segment (start 202 133.3) (end 199.8 135.5) (width 0.254) (layer F.Cu) (net 78) (tstamp 53ACB59C))
  (segment (start 202 132.5) (end 202 133.3) (width 0.254) (layer F.Cu) (net 78) (tstamp 53ACB59B))
  (segment (start 201.4 131.9) (end 202 132.5) (width 0.254) (layer F.Cu) (net 78) (tstamp 53ACB59A))
  (segment (start 195.1 131.9) (end 201.4 131.9) (width 0.254) (layer F.Cu) (net 78) (tstamp 53ACB599))
  (segment (start 194.8 131.6) (end 195.1 131.9) (width 0.254) (layer F.Cu) (net 78) (tstamp 53ACB598))
  (segment (start 193.7 131.6) (end 194.8 131.6) (width 0.254) (layer F.Cu) (net 78) (tstamp 53ACB597))
  (segment (start 193.4 131.9) (end 193.7 131.6) (width 0.254) (layer F.Cu) (net 78) (tstamp 53ACB596))
  (via (at 193.4 131.9) (size 0.889) (layers F.Cu B.Cu) (net 78))
  (segment (start 193.1 132.2) (end 193.4 131.9) (width 0.254) (layer B.Cu) (net 78) (tstamp 53ACB594))
  (segment (start 192.1 132.2) (end 193.1 132.2) (width 0.254) (layer B.Cu) (net 78) (tstamp 53ACB593))
  (segment (start 191.7998 131.8998) (end 192.1 132.2) (width 0.254) (layer B.Cu) (net 78) (tstamp 53ACB592))
  (segment (start 164.3 133.7) (end 173.9 133.7) (width 0.254) (layer B.Cu) (net 78))
  (segment (start 163 133.1) (end 163.7 133.1) (width 0.254) (layer F.Cu) (net 78) (tstamp 53ACB2FC))
  (segment (start 145.6 138) (end 147 139.4) (width 0.254) (layer F.Cu) (net 78) (tstamp 53ACB2FD))
  (via (at 147 139.4) (size 0.889) (layers F.Cu B.Cu) (net 78) (tstamp 53ACB2FE))
  (segment (start 147 139.4) (end 154.7 139.4) (width 0.254) (layer B.Cu) (net 78) (tstamp 53ACB2FF))
  (via (at 154.7 139.4) (size 0.889) (layers F.Cu B.Cu) (net 78) (tstamp 53ACB300))
  (segment (start 154.7 139.4) (end 155.5 138.6) (width 0.254) (layer F.Cu) (net 78) (tstamp 53ACB301))
  (segment (start 155.5 138.6) (end 155.5 135.9) (width 0.254) (layer F.Cu) (net 78) (tstamp 53ACB302))
  (segment (start 155.5 135.9) (end 158 133.4) (width 0.254) (layer F.Cu) (net 78) (tstamp 53ACB303))
  (segment (start 158 133.4) (end 158.9 133.4) (width 0.254) (layer F.Cu) (net 78) (tstamp 53ACB304))
  (segment (start 158.9 133.4) (end 159.2 133.1) (width 0.254) (layer F.Cu) (net 78) (tstamp 53ACB305))
  (segment (start 159.2 133.1) (end 163 133.1) (width 0.254) (layer F.Cu) (net 78) (tstamp 53ACB306))
  (segment (start 146.944 131.8998) (end 146.1002 131.8998) (width 0.254) (layer B.Cu) (net 78) (tstamp 53ACB307))
  (via (at 145.6 132.4) (size 0.889) (layers F.Cu B.Cu) (net 78) (tstamp 53ACB308))
  (segment (start 146.1002 131.8998) (end 145.6 132.4) (width 0.254) (layer B.Cu) (net 78) (tstamp 53ACB309))
  (segment (start 145.6 132.4) (end 145.6 138) (width 0.254) (layer F.Cu) (net 78) (tstamp 53ACB30A))
  (via (at 164.3 133.7) (size 0.889) (layers F.Cu B.Cu) (net 78) (tstamp 53ACB30B))
  (segment (start 163.7 133.1) (end 164.3 133.7) (width 0.254) (layer F.Cu) (net 78) (tstamp 53ACB30C))
  (segment (start 193.7 135.5) (end 199.8 135.5) (width 0.254) (layer F.Cu) (net 78) (tstamp 53ACB58F))
  (segment (start 193 136.2) (end 193.7 135.5) (width 0.254) (layer F.Cu) (net 78) (tstamp 53ACB58D))
  (segment (start 193 139.6) (end 193 136.2) (width 0.254) (layer F.Cu) (net 78) (tstamp 53ACB58B))
  (segment (start 190.7 141.9) (end 193 139.6) (width 0.254) (layer F.Cu) (net 78) (tstamp 53ACB58A))
  (via (at 190.7 141.9) (size 0.889) (layers F.Cu B.Cu) (net 78))
  (segment (start 183 141.9) (end 190.7 141.9) (width 0.254) (layer B.Cu) (net 78) (tstamp 53ACB587))
  (via (at 183 141.9) (size 0.889) (layers F.Cu B.Cu) (net 78))
  (segment (start 180.3 139.2) (end 183 141.9) (width 0.254) (layer F.Cu) (net 78) (tstamp 53ACB584))
  (segment (start 180.3 135) (end 180.3 139.2) (width 0.254) (layer F.Cu) (net 78) (tstamp 53ACB582))
  (segment (start 179 133.7) (end 180.3 135) (width 0.254) (layer F.Cu) (net 78) (tstamp 53ACB581))
  (segment (start 173.9 133.7) (end 179 133.7) (width 0.254) (layer F.Cu) (net 78) (tstamp 53ACB580))
  (via (at 173.9 133.7) (size 0.889) (layers F.Cu B.Cu) (net 78))

  (zone (net 17) (net_name GND) (layer F.Cu) (tstamp 536A5CE5) (hatch edge 0.508)
    (connect_pads yes (clearance 0.508))
    (min_thickness 0.254)
    (fill (arc_segments 16) (thermal_gap 0.508) (thermal_bridge_width 0.508))
    (polygon
      (pts
        (xy 209.5 168) (xy 67.5 168) (xy 67.5 95) (xy 209.5 95)
      )
    )
    (filled_polygon
      (pts
        (xy 209.315 167.815) (xy 202.762 167.815) (xy 202.762 133.3) (xy 202.762 132.5) (xy 202.703996 132.208395)
        (xy 202.538815 131.961185) (xy 201.952127 131.374497) (xy 202.114622 131.212286) (xy 202.279313 130.815668) (xy 202.279687 130.386216)
        (xy 202.115689 129.989311) (xy 201.812286 129.685378) (xy 201.415668 129.520687) (xy 200.986216 129.520313) (xy 200.589311 129.684311)
        (xy 200.479331 129.794098) (xy 200.479687 129.386216) (xy 200.315689 128.989311) (xy 200.012286 128.685378) (xy 199.897 128.637506)
        (xy 199.897 98) (xy 199.79066 97.465391) (xy 199.487828 97.012172) (xy 199.034609 96.70934) (xy 198.5 96.603)
        (xy 198.2 96.603) (xy 174.8 96.603) (xy 162.2 96.603) (xy 138.8 96.603) (xy 126.2 96.603)
        (xy 102.8 96.603) (xy 94.5 96.603) (xy 93.965391 96.70934) (xy 93.512172 97.012172) (xy 89.012172 101.512172)
        (xy 88.70934 101.965391) (xy 88.603 102.5) (xy 88.603 106) (xy 88.70934 106.534609) (xy 89.012172 106.987828)
        (xy 91.282571 109.258228) (xy 91.282972 109.258828) (xy 92.603 110.578856) (xy 92.603 120.715) (xy 92.603 123)
        (xy 92.603 130.5) (xy 92.603 135.6) (xy 92.603 144.4) (xy 92.603 145) (xy 92.603 150.421344)
        (xy 91.921344 151.103) (xy 77.3 151.103) (xy 75.5 151.103) (xy 74.965391 151.20934) (xy 74.512171 151.512172)
        (xy 73.512172 152.512172) (xy 73.20934 152.965391) (xy 73.103 153.5) (xy 73.103 156.831671) (xy 72.512706 156.240346)
        (xy 71.532826 155.833465) (xy 70.471828 155.832539) (xy 69.49124 156.23771) (xy 68.740346 156.987294) (xy 68.333465 157.967174)
        (xy 68.332539 159.028172) (xy 68.73771 160.00876) (xy 69.487294 160.759654) (xy 70.279309 161.088527) (xy 70.215111 161.243136)
        (xy 70.21489 161.495755) (xy 70.21489 163.795755) (xy 70.311359 164.029229) (xy 70.489832 164.208013) (xy 70.723136 164.304889)
        (xy 70.975755 164.30511) (xy 73.275755 164.30511) (xy 73.509229 164.208641) (xy 73.688013 164.030168) (xy 73.784889 163.796864)
        (xy 73.78511 163.544245) (xy 73.78511 162.690546) (xy 75.487828 160.987829) (xy 75.487828 160.987828) (xy 75.609125 160.806294)
        (xy 75.790659 160.534609) (xy 75.79066 160.534609) (xy 75.896999 160.000001) (xy 75.897 160) (xy 75.897 154.078656)
        (xy 76.078656 153.897) (xy 77.3 153.897) (xy 77.61937 153.897) (xy 77.9205 154.19813) (xy 77.920313 154.413784)
        (xy 78.084311 154.810689) (xy 78.387714 155.114622) (xy 78.784332 155.279313) (xy 79.213784 155.279687) (xy 79.610689 155.115689)
        (xy 79.914622 154.812286) (xy 80.079313 154.415668) (xy 80.079687 153.986216) (xy 80.042823 153.897) (xy 87.55695 153.897)
        (xy 87.520687 153.984332) (xy 87.520313 154.413784) (xy 87.684311 154.810689) (xy 87.838 154.964646) (xy 87.838 156.5)
        (xy 87.896004 156.791605) (xy 88.061185 157.038815) (xy 88.7205 157.698131) (xy 88.720313 157.913784) (xy 88.884311 158.310689)
        (xy 89.187714 158.614622) (xy 89.584332 158.779313) (xy 90.013784 158.779687) (xy 90.410689 158.615689) (xy 90.714622 158.312286)
        (xy 90.833413 158.026205) (xy 90.832539 159.028172) (xy 91.23771 160.00876) (xy 91.987294 160.759654) (xy 92.967174 161.166535)
        (xy 94.028172 161.167461) (xy 95.00876 160.76229) (xy 95.759654 160.012706) (xy 96.166535 159.032826) (xy 96.167461 157.971828)
        (xy 95.76229 156.99124) (xy 95.012706 156.240346) (xy 94.032826 155.833465) (xy 92.971828 155.832539) (xy 91.99124 156.23771)
        (xy 91.240346 156.987294) (xy 90.879364 157.856635) (xy 90.879687 157.486216) (xy 90.715689 157.089311) (xy 90.412286 156.785378)
        (xy 90.015668 156.620687) (xy 89.798128 156.620497) (xy 89.362 156.184369) (xy 89.362 154.964641) (xy 89.514622 154.812286)
        (xy 89.679313 154.415668) (xy 89.679687 153.986216) (xy 89.642823 153.897) (xy 92.5 153.897) (xy 93.034609 153.79066)
        (xy 93.487828 153.487828) (xy 94.987828 151.987828) (xy 95.29066 151.534609) (xy 95.397 151) (xy 95.397 145)
        (xy 95.397 144.4) (xy 95.397 135.6) (xy 95.397 130.5) (xy 95.397 123) (xy 95.397 120.715)
        (xy 95.397 110) (xy 95.29066 109.465391) (xy 94.987828 109.012172) (xy 94.987228 109.011771) (xy 93.259132 107.283676)
        (xy 93.258728 107.283071) (xy 93.142344 107.166687) (xy 94.028172 107.167461) (xy 95.00876 106.76229) (xy 95.759654 106.012706)
        (xy 96.166535 105.032826) (xy 96.167461 103.971828) (xy 95.76229 102.99124) (xy 95.012706 102.240346) (xy 94.032826 101.833465)
        (xy 92.971828 101.832539) (xy 92.41166 102.063995) (xy 95.078656 99.397) (xy 101.720501 99.397) (xy 101.720313 99.613784)
        (xy 101.884311 100.010689) (xy 102.187714 100.314622) (xy 102.584332 100.479313) (xy 102.935598 100.479618) (xy 102.835243 100.7213)
        (xy 102.834759 101.276265) (xy 103.046688 101.789171) (xy 103.438765 102.181933) (xy 103.493818 102.204793) (xy 103.440829 102.226688)
        (xy 103.048067 102.618765) (xy 102.835243 103.1313) (xy 102.834759 103.686265) (xy 103.046688 104.199171) (xy 103.438765 104.591933)
        (xy 103.9513 104.804757) (xy 104.506265 104.805241) (xy 105.019171 104.593312) (xy 105.411933 104.201235) (xy 105.499953 103.989258)
        (xy 105.586688 104.199171) (xy 105.978765 104.591933) (xy 106.4913 104.804757) (xy 107.046265 104.805241) (xy 107.559171 104.593312)
        (xy 107.951933 104.201235) (xy 108.164757 103.6887) (xy 108.165241 103.133735) (xy 107.953312 102.620829) (xy 107.561235 102.228067)
        (xy 107.506181 102.205206) (xy 107.559171 102.183312) (xy 107.951933 101.791235) (xy 108.164757 101.2787) (xy 108.165241 100.723735)
        (xy 107.953312 100.210829) (xy 107.561235 99.818067) (xy 107.0487 99.605243) (xy 106.493735 99.604759) (xy 105.980829 99.816688)
        (xy 105.588067 100.208765) (xy 105.500046 100.420741) (xy 105.413312 100.210829) (xy 105.021235 99.818067) (xy 104.5087 99.605243)
        (xy 103.953735 99.604759) (xy 103.869367 99.639618) (xy 103.879313 99.615668) (xy 103.879503 99.397) (xy 125.120501 99.397)
        (xy 125.120313 99.613784) (xy 125.130884 99.639369) (xy 125.0487 99.605243) (xy 124.493735 99.604759) (xy 123.980829 99.816688)
        (xy 123.588067 100.208765) (xy 123.500046 100.420741) (xy 123.413312 100.210829) (xy 123.021235 99.818067) (xy 122.5087 99.605243)
        (xy 121.953735 99.604759) (xy 121.440829 99.816688) (xy 121.048067 100.208765) (xy 120.835243 100.7213) (xy 120.834759 101.276265)
        (xy 121.046688 101.789171) (xy 121.438765 102.181933) (xy 121.493818 102.204793) (xy 121.440829 102.226688) (xy 121.048067 102.618765)
        (xy 120.835243 103.1313) (xy 120.834759 103.686265) (xy 121.046688 104.199171) (xy 121.438765 104.591933) (xy 121.9513 104.804757)
        (xy 122.506265 104.805241) (xy 123.019171 104.593312) (xy 123.411933 104.201235) (xy 123.499953 103.989258) (xy 123.586688 104.199171)
        (xy 123.978765 104.591933) (xy 124.4913 104.804757) (xy 125.046265 104.805241) (xy 125.559171 104.593312) (xy 125.951933 104.201235)
        (xy 126.164757 103.6887) (xy 126.165241 103.133735) (xy 125.953312 102.620829) (xy 125.561235 102.228067) (xy 125.506181 102.205206)
        (xy 125.559171 102.183312) (xy 125.951933 101.791235) (xy 126.164757 101.2787) (xy 126.165241 100.723735) (xy 126.064276 100.479382)
        (xy 126.413784 100.479687) (xy 126.810689 100.315689) (xy 127.114622 100.012286) (xy 127.279313 99.615668) (xy 127.279503 99.397)
        (xy 137.720501 99.397) (xy 137.720313 99.613784) (xy 137.884311 100.010689) (xy 138.187714 100.314622) (xy 138.584332 100.479313)
        (xy 138.935598 100.479618) (xy 138.835243 100.7213) (xy 138.834759 101.276265) (xy 139.046688 101.789171) (xy 139.438765 102.181933)
        (xy 139.493818 102.204793) (xy 139.440829 102.226688) (xy 139.048067 102.618765) (xy 138.835243 103.1313) (xy 138.834759 103.686265)
        (xy 139.046688 104.199171) (xy 139.438765 104.591933) (xy 139.9513 104.804757) (xy 140.506265 104.805241) (xy 141.019171 104.593312)
        (xy 141.411933 104.201235) (xy 141.499953 103.989258) (xy 141.586688 104.199171) (xy 141.978765 104.591933) (xy 142.4913 104.804757)
        (xy 143.046265 104.805241) (xy 143.559171 104.593312) (xy 143.951933 104.201235) (xy 144.164757 103.6887) (xy 144.165241 103.133735)
        (xy 143.953312 102.620829) (xy 143.561235 102.228067) (xy 143.506181 102.205206) (xy 143.559171 102.183312) (xy 143.951933 101.791235)
        (xy 144.164757 101.2787) (xy 144.165241 100.723735) (xy 143.953312 100.210829) (xy 143.561235 99.818067) (xy 143.0487 99.605243)
        (xy 142.493735 99.604759) (xy 141.980829 99.816688) (xy 141.588067 100.208765) (xy 141.500046 100.420741) (xy 141.413312 100.210829)
        (xy 141.021235 99.818067) (xy 140.5087 99.605243) (xy 139.953735 99.604759) (xy 139.869367 99.639618) (xy 139.879313 99.615668)
        (xy 139.879503 99.397) (xy 161.120501 99.397) (xy 161.120313 99.613784) (xy 161.130884 99.639369) (xy 161.0487 99.605243)
        (xy 160.493735 99.604759) (xy 159.980829 99.816688) (xy 159.588067 100.208765) (xy 159.500046 100.420741) (xy 159.413312 100.210829)
        (xy 159.021235 99.818067) (xy 158.5087 99.605243) (xy 157.953735 99.604759) (xy 157.440829 99.816688) (xy 157.048067 100.208765)
        (xy 156.835243 100.7213) (xy 156.834759 101.276265) (xy 157.046688 101.789171) (xy 157.438765 102.181933) (xy 157.493818 102.204793)
        (xy 157.440829 102.226688) (xy 157.048067 102.618765) (xy 156.835243 103.1313) (xy 156.834759 103.686265) (xy 157.046688 104.199171)
        (xy 157.438765 104.591933) (xy 157.9513 104.804757) (xy 158.506265 104.805241) (xy 159.019171 104.593312) (xy 159.411933 104.201235)
        (xy 159.499953 103.989258) (xy 159.586688 104.199171) (xy 159.978765 104.591933) (xy 160.4913 104.804757) (xy 161.046265 104.805241)
        (xy 161.559171 104.593312) (xy 161.951933 104.201235) (xy 162.164757 103.6887) (xy 162.165241 103.133735) (xy 161.953312 102.620829)
        (xy 161.561235 102.228067) (xy 161.506181 102.205206) (xy 161.559171 102.183312) (xy 161.951933 101.791235) (xy 162.164757 101.2787)
        (xy 162.165241 100.723735) (xy 162.064276 100.479382) (xy 162.413784 100.479687) (xy 162.810689 100.315689) (xy 163.114622 100.012286)
        (xy 163.279313 99.615668) (xy 163.279503 99.397) (xy 173.720501 99.397) (xy 173.720313 99.613784) (xy 173.884311 100.010689)
        (xy 174.187714 100.314622) (xy 174.584332 100.479313) (xy 174.935598 100.479618) (xy 174.835243 100.7213) (xy 174.834759 101.276265)
        (xy 175.046688 101.789171) (xy 175.438765 102.181933) (xy 175.493818 102.204793) (xy 175.440829 102.226688) (xy 175.048067 102.618765)
        (xy 174.835243 103.1313) (xy 174.834759 103.686265) (xy 175.046688 104.199171) (xy 175.438765 104.591933) (xy 175.9513 104.804757)
        (xy 176.506265 104.805241) (xy 177.019171 104.593312) (xy 177.411933 104.201235) (xy 177.499953 103.989258) (xy 177.586688 104.199171)
        (xy 177.978765 104.591933) (xy 178.4913 104.804757) (xy 179.046265 104.805241) (xy 179.559171 104.593312) (xy 179.951933 104.201235)
        (xy 180.164757 103.6887) (xy 180.165241 103.133735) (xy 179.953312 102.620829) (xy 179.561235 102.228067) (xy 179.506181 102.205206)
        (xy 179.559171 102.183312) (xy 179.951933 101.791235) (xy 180.164757 101.2787) (xy 180.165241 100.723735) (xy 179.953312 100.210829)
        (xy 179.561235 99.818067) (xy 179.0487 99.605243) (xy 178.493735 99.604759) (xy 177.980829 99.816688) (xy 177.588067 100.208765)
        (xy 177.500046 100.420741) (xy 177.413312 100.210829) (xy 177.021235 99.818067) (xy 176.5087 99.605243) (xy 175.953735 99.604759)
        (xy 175.869367 99.639618) (xy 175.879313 99.615668) (xy 175.879503 99.397) (xy 197.120501 99.397) (xy 197.120313 99.613784)
        (xy 197.130884 99.639369) (xy 197.0487 99.605243) (xy 196.493735 99.604759) (xy 195.980829 99.816688) (xy 195.588067 100.208765)
        (xy 195.500046 100.420741) (xy 195.413312 100.210829) (xy 195.021235 99.818067) (xy 194.5087 99.605243) (xy 193.953735 99.604759)
        (xy 193.440829 99.816688) (xy 193.048067 100.208765) (xy 192.835243 100.7213) (xy 192.834759 101.276265) (xy 193.046688 101.789171)
        (xy 193.438765 102.181933) (xy 193.493818 102.204793) (xy 193.440829 102.226688) (xy 193.048067 102.618765) (xy 192.835243 103.1313)
        (xy 192.834759 103.686265) (xy 193.046688 104.199171) (xy 193.438765 104.591933) (xy 193.9513 104.804757) (xy 194.506265 104.805241)
        (xy 195.019171 104.593312) (xy 195.411933 104.201235) (xy 195.499953 103.989258) (xy 195.586688 104.199171) (xy 195.978765 104.591933)
        (xy 196.4913 104.804757) (xy 197.046265 104.805241) (xy 197.559171 104.593312) (xy 197.951933 104.201235) (xy 198.164757 103.6887)
        (xy 198.165241 103.133735) (xy 197.953312 102.620829) (xy 197.561235 102.228067) (xy 197.506181 102.205206) (xy 197.559171 102.183312)
        (xy 197.951933 101.791235) (xy 198.164757 101.2787) (xy 198.165241 100.723735) (xy 198.064276 100.479382) (xy 198.413784 100.479687)
        (xy 198.810689 100.315689) (xy 199.114622 100.012286) (xy 199.279313 99.615668) (xy 199.279687 99.186216) (xy 199.260481 99.139736)
        (xy 199.487828 98.987828) (xy 199.79066 98.534609) (xy 199.897 98) (xy 199.897 128.637506) (xy 199.679687 128.54727)
        (xy 199.679687 109.586216) (xy 199.515689 109.189311) (xy 199.212286 108.885378) (xy 198.815668 108.720687) (xy 198.386216 108.720313)
        (xy 197.989311 108.884311) (xy 197.685378 109.187714) (xy 197.637075 109.304039) (xy 197.561235 109.228067) (xy 197.506181 109.205206)
        (xy 197.559171 109.183312) (xy 197.951933 108.791235) (xy 198.164757 108.2787) (xy 198.165241 107.723735) (xy 197.953312 107.210829)
        (xy 197.561235 106.818067) (xy 197.0487 106.605243) (xy 196.493735 106.604759) (xy 195.980829 106.816688) (xy 195.588067 107.208765)
        (xy 195.500046 107.420741) (xy 195.413312 107.210829) (xy 195.021235 106.818067) (xy 194.5087 106.605243) (xy 193.953735 106.604759)
        (xy 193.440829 106.816688) (xy 193.048067 107.208765) (xy 192.835243 107.7213) (xy 192.834759 108.276265) (xy 193.046688 108.789171)
        (xy 193.438765 109.181933) (xy 193.493818 109.204793) (xy 193.440829 109.226688) (xy 193.048067 109.618765) (xy 192.835243 110.1313)
        (xy 192.834759 110.686265) (xy 193.046688 111.199171) (xy 193.438765 111.591933) (xy 193.9513 111.804757) (xy 194.506265 111.805241)
        (xy 195.019171 111.593312) (xy 195.411933 111.201235) (xy 195.499953 110.989258) (xy 195.586688 111.199171) (xy 195.754796 111.367572)
        (xy 192.501869 114.6205) (xy 192.286216 114.620313) (xy 191.962 114.754276) (xy 191.962 110.859764) (xy 192.310689 110.715689)
        (xy 192.614622 110.412286) (xy 192.779313 110.015668) (xy 192.779687 109.586216) (xy 192.615689 109.189311) (xy 192.312286 108.885378)
        (xy 191.915668 108.720687) (xy 191.486216 108.720313) (xy 191.089311 108.884311) (xy 190.785378 109.187714) (xy 190.620687 109.584332)
        (xy 190.620479 109.822104) (xy 190.496004 110.008395) (xy 190.438 110.3) (xy 190.438 115.035358) (xy 190.285378 115.187714)
        (xy 190.120687 115.584332) (xy 190.120313 116.013784) (xy 190.284311 116.410689) (xy 190.587714 116.714622) (xy 190.984332 116.879313)
        (xy 191.413784 116.879687) (xy 191.810689 116.715689) (xy 191.904817 116.621724) (xy 192.284332 116.779313) (xy 192.713784 116.779687)
        (xy 193.110689 116.615689) (xy 193.414622 116.312286) (xy 193.579313 115.915668) (xy 193.579502 115.698127) (xy 197.308815 111.968816)
        (xy 197.308815 111.968815) (xy 197.473996 111.721605) (xy 197.494172 111.620168) (xy 197.559171 111.593312) (xy 197.838 111.314969)
        (xy 197.838 115.181554) (xy 197.589311 115.284311) (xy 197.285378 115.587714) (xy 197.120687 115.984332) (xy 197.120313 116.413784)
        (xy 197.284311 116.810689) (xy 197.587714 117.114622) (xy 197.984332 117.279313) (xy 198.413784 117.279687) (xy 198.810689 117.115689)
        (xy 199.114622 116.812286) (xy 199.279313 116.415668) (xy 199.279563 116.128171) (xy 199.279563 116.12817) (xy 199.303996 116.091605)
        (xy 199.361999 115.8) (xy 199.362 115.8) (xy 199.362 115.3) (xy 199.362 110.6) (xy 199.362 110.564641)
        (xy 199.514622 110.412286) (xy 199.679313 110.015668) (xy 199.679687 109.586216) (xy 199.679687 128.54727) (xy 199.615668 128.520687)
        (xy 199.186216 128.520313) (xy 198.789311 128.684311) (xy 198.485378 128.987714) (xy 198.320687 129.384332) (xy 198.320313 129.813784)
        (xy 198.371638 129.938) (xy 195.81563 129.938) (xy 195.638815 129.761185) (xy 195.391605 129.596004) (xy 195.1 129.538)
        (xy 195.074579 129.538) (xy 195.411933 129.201235) (xy 195.499953 128.989258) (xy 195.586688 129.199171) (xy 195.978765 129.591933)
        (xy 196.4913 129.804757) (xy 197.046265 129.805241) (xy 197.559171 129.593312) (xy 197.951933 129.201235) (xy 198.164757 128.6887)
        (xy 198.165241 128.133735) (xy 197.953312 127.620829) (xy 197.561235 127.228067) (xy 197.506181 127.205206) (xy 197.559171 127.183312)
        (xy 197.951933 126.791235) (xy 198.164757 126.2787) (xy 198.165241 125.723735) (xy 198.165241 121.133735) (xy 197.953312 120.620829)
        (xy 197.561235 120.228067) (xy 197.506181 120.205206) (xy 197.559171 120.183312) (xy 197.951933 119.791235) (xy 198.164757 119.2787)
        (xy 198.165241 118.723735) (xy 197.953312 118.210829) (xy 197.561235 117.818067) (xy 197.0487 117.605243) (xy 196.493735 117.604759)
        (xy 195.980829 117.816688) (xy 195.588067 118.208765) (xy 195.500046 118.420741) (xy 195.413312 118.210829) (xy 195.021235 117.818067)
        (xy 194.5087 117.605243) (xy 193.953735 117.604759) (xy 193.440829 117.816688) (xy 193.048067 118.208765) (xy 192.835243 118.7213)
        (xy 192.834759 119.276265) (xy 193.046688 119.789171) (xy 193.438765 120.181933) (xy 193.493818 120.204793) (xy 193.440829 120.226688)
        (xy 193.048067 120.618765) (xy 192.835243 121.1313) (xy 192.834759 121.686265) (xy 193.046688 122.199171) (xy 193.438765 122.591933)
        (xy 193.9513 122.804757) (xy 194.506265 122.805241) (xy 195.019171 122.593312) (xy 195.411933 122.201235) (xy 195.499953 121.989258)
        (xy 195.586688 122.199171) (xy 195.978765 122.591933) (xy 196.4913 122.804757) (xy 197.046265 122.805241) (xy 197.559171 122.593312)
        (xy 197.951933 122.201235) (xy 198.164757 121.6887) (xy 198.165241 121.133735) (xy 198.165241 125.723735) (xy 197.953312 125.210829)
        (xy 197.561235 124.818067) (xy 197.0487 124.605243) (xy 196.493735 124.604759) (xy 195.980829 124.816688) (xy 195.588067 125.208765)
        (xy 195.500046 125.420741) (xy 195.413312 125.210829) (xy 195.021235 124.818067) (xy 194.5087 124.605243) (xy 193.953735 124.604759)
        (xy 193.440829 124.816688) (xy 193.048067 125.208765) (xy 192.835243 125.7213) (xy 192.834759 126.276265) (xy 193.046688 126.789171)
        (xy 193.438765 127.181933) (xy 193.493818 127.204793) (xy 193.440829 127.226688) (xy 193.048067 127.618765) (xy 192.835243 128.1313)
        (xy 192.834759 128.686265) (xy 193.046688 129.199171) (xy 193.384926 129.538) (xy 192.7 129.538) (xy 192.408395 129.596004)
        (xy 192.357 129.630344) (xy 192.212286 129.485378) (xy 191.815668 129.320687) (xy 191.479687 129.320394) (xy 191.479687 127.986216)
        (xy 191.315689 127.589311) (xy 191.012286 127.285378) (xy 190.615668 127.120687) (xy 190.186216 127.120313) (xy 189.789311 127.284311)
        (xy 189.485378 127.587714) (xy 189.320687 127.984332) (xy 189.320313 128.413784) (xy 189.484311 128.810689) (xy 189.787714 129.114622)
        (xy 190.184332 129.279313) (xy 190.613784 129.279687) (xy 191.010689 129.115689) (xy 191.314622 128.812286) (xy 191.479313 128.415668)
        (xy 191.479687 127.986216) (xy 191.479687 129.320394) (xy 191.386216 129.320313) (xy 190.989311 129.484311) (xy 190.685378 129.787714)
        (xy 190.520687 130.184332) (xy 190.520313 130.613784) (xy 190.684311 131.010689) (xy 190.987714 131.314622) (xy 191.320366 131.452751)
        (xy 191.320313 131.513784) (xy 191.484311 131.910689) (xy 191.787714 132.214622) (xy 192.184332 132.379313) (xy 192.430115 132.379527)
        (xy 192.484311 132.510689) (xy 192.787714 132.814622) (xy 193.184332 132.979313) (xy 193.342917 132.979451) (xy 190.961185 135.361185)
        (xy 190.796004 135.608395) (xy 190.738 135.9) (xy 190.738 138.284369) (xy 190.701868 138.3205) (xy 190.486216 138.320313)
        (xy 190.089311 138.484311) (xy 189.785378 138.787714) (xy 189.620687 139.184332) (xy 189.620313 139.613784) (xy 189.780084 140.000461)
        (xy 189.620687 140.384332) (xy 189.620313 140.813784) (xy 189.784311 141.210689) (xy 189.823356 141.249802) (xy 189.785378 141.287714)
        (xy 189.620687 141.684332) (xy 189.620313 142.113784) (xy 189.784311 142.510689) (xy 190.087714 142.814622) (xy 190.484332 142.979313)
        (xy 190.913784 142.979687) (xy 191.310689 142.815689) (xy 191.614622 142.512286) (xy 191.779313 142.115668) (xy 191.779502 141.898127)
        (xy 193.262385 140.415245) (xy 193.438765 140.591933) (xy 193.9513 140.804757) (xy 194.506265 140.805241) (xy 195.019171 140.593312)
        (xy 195.411933 140.201235) (xy 195.499953 139.989258) (xy 195.586688 140.199171) (xy 195.978765 140.591933) (xy 196.4913 140.804757)
        (xy 197.046265 140.805241) (xy 197.559171 140.593312) (xy 197.951933 140.201235) (xy 198.164757 139.6887) (xy 198.165241 139.133735)
        (xy 197.953312 138.620829) (xy 197.561235 138.228067) (xy 197.506181 138.205206) (xy 197.559171 138.183312) (xy 197.951933 137.791235)
        (xy 198.164757 137.2787) (xy 198.165241 136.723735) (xy 197.974455 136.262) (xy 199.8 136.262) (xy 199.8 136.261999)
        (xy 200.091604 136.203996) (xy 200.091605 136.203996) (xy 200.338815 136.038815) (xy 202.538815 133.838816) (xy 202.538815 133.838815)
        (xy 202.703996 133.591605) (xy 202.761999 133.300001) (xy 202.762 133.3) (xy 202.762 167.815) (xy 198.165241 167.815)
        (xy 198.165241 164.133735) (xy 197.953312 163.620829) (xy 197.561235 163.228067) (xy 197.506181 163.205206) (xy 197.559171 163.183312)
        (xy 197.951933 162.791235) (xy 198.164757 162.2787) (xy 198.165241 161.723735) (xy 198.165241 157.133735) (xy 197.953312 156.620829)
        (xy 197.561235 156.228067) (xy 197.506181 156.205206) (xy 197.559171 156.183312) (xy 197.951933 155.791235) (xy 198.164757 155.2787)
        (xy 198.165241 154.723735) (xy 198.165241 146.133735) (xy 197.953312 145.620829) (xy 197.561235 145.228067) (xy 197.506181 145.205206)
        (xy 197.559171 145.183312) (xy 197.951933 144.791235) (xy 198.164757 144.2787) (xy 198.165241 143.723735) (xy 197.953312 143.210829)
        (xy 197.561235 142.818067) (xy 197.0487 142.605243) (xy 196.493735 142.604759) (xy 195.980829 142.816688) (xy 195.588067 143.208765)
        (xy 195.500046 143.420741) (xy 195.413312 143.210829) (xy 195.021235 142.818067) (xy 194.5087 142.605243) (xy 193.953735 142.604759)
        (xy 193.440829 142.816688) (xy 193.048067 143.208765) (xy 192.835243 143.7213) (xy 192.834759 144.276265) (xy 193.046688 144.789171)
        (xy 193.438765 145.181933) (xy 193.493818 145.204793) (xy 193.440829 145.226688) (xy 193.048067 145.618765) (xy 192.835243 146.1313)
        (xy 192.834759 146.686265) (xy 193.046688 147.199171) (xy 193.438765 147.591933) (xy 193.9513 147.804757) (xy 194.506265 147.805241)
        (xy 195.019171 147.593312) (xy 195.411933 147.201235) (xy 195.499953 146.989258) (xy 195.586688 147.199171) (xy 195.978765 147.591933)
        (xy 196.4913 147.804757) (xy 197.046265 147.805241) (xy 197.559171 147.593312) (xy 197.951933 147.201235) (xy 198.164757 146.6887)
        (xy 198.165241 146.133735) (xy 198.165241 154.723735) (xy 197.953312 154.210829) (xy 197.561235 153.818067) (xy 197.0487 153.605243)
        (xy 196.493735 153.604759) (xy 195.980829 153.816688) (xy 195.588067 154.208765) (xy 195.500046 154.420741) (xy 195.413312 154.210829)
        (xy 195.021235 153.818067) (xy 194.5087 153.605243) (xy 193.953735 153.604759) (xy 193.440829 153.816688) (xy 193.048067 154.208765)
        (xy 192.835243 154.7213) (xy 192.834759 155.276265) (xy 193.046688 155.789171) (xy 193.438765 156.181933) (xy 193.493818 156.204793)
        (xy 193.440829 156.226688) (xy 193.048067 156.618765) (xy 192.835243 157.1313) (xy 192.834759 157.686265) (xy 193.046688 158.199171)
        (xy 193.438765 158.591933) (xy 193.9513 158.804757) (xy 194.506265 158.805241) (xy 195.019171 158.593312) (xy 195.411933 158.201235)
        (xy 195.499953 157.989258) (xy 195.586688 158.199171) (xy 195.978765 158.591933) (xy 196.4913 158.804757) (xy 197.046265 158.805241)
        (xy 197.559171 158.593312) (xy 197.951933 158.201235) (xy 198.164757 157.6887) (xy 198.165241 157.133735) (xy 198.165241 161.723735)
        (xy 197.953312 161.210829) (xy 197.561235 160.818067) (xy 197.0487 160.605243) (xy 196.493735 160.604759) (xy 195.980829 160.816688)
        (xy 195.588067 161.208765) (xy 195.500046 161.420741) (xy 195.413312 161.210829) (xy 195.021235 160.818067) (xy 194.5087 160.605243)
        (xy 193.953735 160.604759) (xy 193.440829 160.816688) (xy 193.048067 161.208765) (xy 192.835243 161.7213) (xy 192.834759 162.276265)
        (xy 193.046688 162.789171) (xy 193.438765 163.181933) (xy 193.493818 163.204793) (xy 193.440829 163.226688) (xy 193.048067 163.618765)
        (xy 192.835243 164.1313) (xy 192.834759 164.686265) (xy 193.046688 165.199171) (xy 193.438765 165.591933) (xy 193.9513 165.804757)
        (xy 194.506265 165.805241) (xy 195.019171 165.593312) (xy 195.411933 165.201235) (xy 195.499953 164.989258) (xy 195.586688 165.199171)
        (xy 195.978765 165.591933) (xy 196.4913 165.804757) (xy 197.046265 165.805241) (xy 197.559171 165.593312) (xy 197.951933 165.201235)
        (xy 198.164757 164.6887) (xy 198.165241 164.133735) (xy 198.165241 167.815) (xy 188.679687 167.815) (xy 188.679687 115.586216)
        (xy 188.515689 115.189311) (xy 188.362 115.035353) (xy 188.362 113.364816) (xy 188.414622 113.312286) (xy 188.579313 112.915668)
        (xy 188.579687 112.486216) (xy 188.415689 112.089311) (xy 188.112286 111.785378) (xy 187.715668 111.620687) (xy 187.286216 111.620313)
        (xy 186.889311 111.784311) (xy 186.585378 112.087714) (xy 186.420687 112.484332) (xy 186.420313 112.913784) (xy 186.584311 113.310689)
        (xy 186.838 113.564821) (xy 186.838 115.035358) (xy 186.685378 115.187714) (xy 186.520687 115.584332) (xy 186.520313 116.013784)
        (xy 186.684311 116.410689) (xy 186.987714 116.714622) (xy 187.384332 116.879313) (xy 187.813784 116.879687) (xy 188.210689 116.715689)
        (xy 188.514622 116.412286) (xy 188.679313 116.015668) (xy 188.679687 115.586216) (xy 188.679687 167.815) (xy 184.079687 167.815)
        (xy 184.079687 141.686216) (xy 183.915689 141.289311) (xy 183.876643 141.250197) (xy 183.914622 141.212286) (xy 184.079313 140.815668)
        (xy 184.079687 140.386216) (xy 183.919915 139.999538) (xy 184.079313 139.615668) (xy 184.079687 139.186216) (xy 183.915689 138.789311)
        (xy 183.612286 138.485378) (xy 183.279687 138.34727) (xy 183.279687 127.286216) (xy 183.115689 126.889311) (xy 182.812286 126.585378)
        (xy 182.579687 126.488793) (xy 182.579687 115.586216) (xy 182.556171 115.529303) (xy 182.561999 115.5) (xy 182.562 115.5)
        (xy 182.562 109.8) (xy 182.561999 109.799999) (xy 182.503996 109.508395) (xy 182.379481 109.322046) (xy 182.379481 109.322045)
        (xy 182.379687 109.086216) (xy 182.215689 108.689311) (xy 181.912286 108.385378) (xy 181.515668 108.220687) (xy 181.086216 108.220313)
        (xy 180.689311 108.384311) (xy 180.385378 108.687714) (xy 180.220687 109.084332) (xy 180.220313 109.513784) (xy 180.384311 109.910689)
        (xy 180.687714 110.214622) (xy 181.038 110.360074) (xy 181.038 111.109624) (xy 180.938815 110.961185) (xy 180.938815 110.961184)
        (xy 180.165194 110.187563) (xy 180.165241 110.133735) (xy 179.953312 109.620829) (xy 179.561235 109.228067) (xy 179.506181 109.205206)
        (xy 179.559171 109.183312) (xy 179.951933 108.791235) (xy 180.164757 108.2787) (xy 180.165241 107.723735) (xy 179.953312 107.210829)
        (xy 179.561235 106.818067) (xy 179.0487 106.605243) (xy 178.493735 106.604759) (xy 177.980829 106.816688) (xy 177.588067 107.208765)
        (xy 177.500046 107.420741) (xy 177.413312 107.210829) (xy 177.021235 106.818067) (xy 176.5087 106.605243) (xy 175.953735 106.604759)
        (xy 175.440829 106.816688) (xy 175.048067 107.208765) (xy 174.835243 107.7213) (xy 174.834807 108.220529) (xy 174.586216 108.220313)
        (xy 174.189311 108.384311) (xy 173.885378 108.687714) (xy 173.720687 109.084332) (xy 173.720313 109.513784) (xy 173.884311 109.910689)
        (xy 174.038 110.064646) (xy 174.038 114.935358) (xy 173.885378 115.087714) (xy 173.720687 115.484332) (xy 173.720313 115.913784)
        (xy 173.884311 116.310689) (xy 174.187714 116.614622) (xy 174.584332 116.779313) (xy 175.013784 116.779687) (xy 175.410689 116.615689)
        (xy 175.714622 116.312286) (xy 175.879313 115.915668) (xy 175.879687 115.486216) (xy 175.715689 115.089311) (xy 175.562 114.935353)
        (xy 175.562 111.643104) (xy 175.9513 111.804757) (xy 176.506265 111.805241) (xy 177.019171 111.593312) (xy 177.411933 111.201235)
        (xy 177.499953 110.989258) (xy 177.586688 111.199171) (xy 177.978765 111.591933) (xy 178.4913 111.804757) (xy 179.046265 111.805241)
        (xy 179.457635 111.635265) (xy 179.638 111.81563) (xy 179.638 114.935532) (xy 179.385378 115.187714) (xy 179.220687 115.584332)
        (xy 179.220313 116.013784) (xy 179.384311 116.410689) (xy 179.687714 116.714622) (xy 180.084332 116.879313) (xy 180.513784 116.879687)
        (xy 180.900461 116.719915) (xy 181.284332 116.879313) (xy 181.713784 116.879687) (xy 182.110689 116.715689) (xy 182.414622 116.412286)
        (xy 182.579313 116.015668) (xy 182.579687 115.586216) (xy 182.579687 126.488793) (xy 182.415668 126.420687) (xy 181.986216 126.420313)
        (xy 181.589311 126.584311) (xy 181.285378 126.887714) (xy 181.250386 126.971982) (xy 180.142842 128.079526) (xy 179.953312 127.620829)
        (xy 179.561235 127.228067) (xy 179.506181 127.205206) (xy 179.559171 127.183312) (xy 179.951933 126.791235) (xy 180.164757 126.2787)
        (xy 180.165241 125.723735) (xy 180.165241 121.133735) (xy 179.953312 120.620829) (xy 179.561235 120.228067) (xy 179.506181 120.205206)
        (xy 179.559171 120.183312) (xy 179.951933 119.791235) (xy 180.164757 119.2787) (xy 180.165241 118.723735) (xy 179.953312 118.210829)
        (xy 179.561235 117.818067) (xy 179.0487 117.605243) (xy 178.493735 117.604759) (xy 177.980829 117.816688) (xy 177.588067 118.208765)
        (xy 177.500046 118.420741) (xy 177.413312 118.210829) (xy 177.021235 117.818067) (xy 176.5087 117.605243) (xy 175.953735 117.604759)
        (xy 175.440829 117.816688) (xy 175.048067 118.208765) (xy 174.835243 118.7213) (xy 174.834759 119.276265) (xy 175.046688 119.789171)
        (xy 175.438765 120.181933) (xy 175.493818 120.204793) (xy 175.440829 120.226688) (xy 175.048067 120.618765) (xy 174.835243 121.1313)
        (xy 174.834759 121.686265) (xy 175.046688 122.199171) (xy 175.438765 122.591933) (xy 175.9513 122.804757) (xy 176.506265 122.805241)
        (xy 177.019171 122.593312) (xy 177.411933 122.201235) (xy 177.499953 121.989258) (xy 177.586688 122.199171) (xy 177.978765 122.591933)
        (xy 178.4913 122.804757) (xy 179.046265 122.805241) (xy 179.559171 122.593312) (xy 179.951933 122.201235) (xy 180.164757 121.6887)
        (xy 180.165241 121.133735) (xy 180.165241 125.723735) (xy 179.953312 125.210829) (xy 179.561235 124.818067) (xy 179.0487 124.605243)
        (xy 178.493735 124.604759) (xy 177.980829 124.816688) (xy 177.588067 125.208765) (xy 177.500046 125.420741) (xy 177.413312 125.210829)
        (xy 177.021235 124.818067) (xy 176.5087 124.605243) (xy 175.953735 124.604759) (xy 175.440829 124.816688) (xy 175.048067 125.208765)
        (xy 174.835243 125.7213) (xy 174.834759 126.276265) (xy 175.046688 126.789171) (xy 175.438765 127.181933) (xy 175.493818 127.204793)
        (xy 175.440829 127.226688) (xy 175.048067 127.618765) (xy 174.835243 128.1313) (xy 174.834759 128.686265) (xy 175.021412 129.138)
        (xy 174.664641 129.138) (xy 174.512286 128.985378) (xy 174.115668 128.820687) (xy 173.686216 128.820313) (xy 173.289311 128.984311)
        (xy 172.985378 129.287714) (xy 172.820687 129.684332) (xy 172.820313 130.113784) (xy 172.984311 130.510689) (xy 173.287714 130.814622)
        (xy 173.684332 130.979313) (xy 174.113784 130.979687) (xy 174.510689 130.815689) (xy 174.664646 130.662) (xy 179.4 130.662)
        (xy 179.4 130.661999) (xy 179.691604 130.603996) (xy 179.691605 130.603996) (xy 179.938815 130.438815) (xy 181.852895 128.524735)
        (xy 181.984332 128.579313) (xy 182.413784 128.579687) (xy 182.810689 128.415689) (xy 183.114622 128.112286) (xy 183.279313 127.715668)
        (xy 183.279687 127.286216) (xy 183.279687 138.34727) (xy 183.215668 138.320687) (xy 182.998128 138.320497) (xy 182.362 137.684369)
        (xy 182.362 133.164641) (xy 182.514622 133.012286) (xy 182.679313 132.615668) (xy 182.679687 132.186216) (xy 182.519915 131.799538)
        (xy 182.679313 131.415668) (xy 182.679687 130.986216) (xy 182.515689 130.589311) (xy 182.212286 130.285378) (xy 181.815668 130.120687)
        (xy 181.386216 130.120313) (xy 180.989311 130.284311) (xy 180.685378 130.587714) (xy 180.520687 130.984332) (xy 180.520584 131.101784)
        (xy 180.161185 131.461185) (xy 179.996004 131.708395) (xy 179.938 132) (xy 179.938 132.8) (xy 179.996004 133.091605)
        (xy 180.161185 133.338815) (xy 180.238 133.41563) (xy 180.238 133.860369) (xy 179.538815 133.161185) (xy 179.291605 132.996004)
        (xy 179 132.938) (xy 174.664641 132.938) (xy 174.512286 132.785378) (xy 174.115668 132.620687) (xy 173.686216 132.620313)
        (xy 173.289311 132.784311) (xy 172.985378 133.087714) (xy 172.820687 133.484332) (xy 172.820313 133.913784) (xy 172.984311 134.310689)
        (xy 173.287714 134.614622) (xy 173.684332 134.779313) (xy 174.113784 134.779687) (xy 174.510689 134.615689) (xy 174.664646 134.462)
        (xy 178.684369 134.462) (xy 179.538 135.31563) (xy 179.538 135.808418) (xy 179.0487 135.605243) (xy 178.493735 135.604759)
        (xy 177.980829 135.816688) (xy 177.588067 136.208765) (xy 177.500046 136.420741) (xy 177.413312 136.210829) (xy 177.021235 135.818067)
        (xy 176.5087 135.605243) (xy 175.953735 135.604759) (xy 175.440829 135.816688) (xy 175.048067 136.208765) (xy 174.835243 136.7213)
        (xy 174.834759 137.276265) (xy 175.046688 137.789171) (xy 175.438765 138.181933) (xy 175.493818 138.204793) (xy 175.440829 138.226688)
        (xy 175.048067 138.618765) (xy 174.835243 139.1313) (xy 174.834759 139.686265) (xy 175.046688 140.199171) (xy 175.438765 140.591933)
        (xy 175.9513 140.804757) (xy 176.506265 140.805241) (xy 177.019171 140.593312) (xy 177.411933 140.201235) (xy 177.499953 139.989258)
        (xy 177.586688 140.199171) (xy 177.978765 140.591933) (xy 178.4913 140.804757) (xy 179.046265 140.805241) (xy 179.559171 140.593312)
        (xy 179.951933 140.201235) (xy 180.031642 140.009273) (xy 181.9205 141.898131) (xy 181.920313 142.113784) (xy 182.084311 142.510689)
        (xy 182.387714 142.814622) (xy 182.784332 142.979313) (xy 183.213784 142.979687) (xy 183.610689 142.815689) (xy 183.914622 142.512286)
        (xy 184.079313 142.115668) (xy 184.079687 141.686216) (xy 184.079687 167.815) (xy 180.165241 167.815) (xy 180.165241 164.133735)
        (xy 179.953312 163.620829) (xy 179.561235 163.228067) (xy 179.506181 163.205206) (xy 179.559171 163.183312) (xy 179.951933 162.791235)
        (xy 180.164757 162.2787) (xy 180.165241 161.723735) (xy 180.165241 157.133735) (xy 179.953312 156.620829) (xy 179.561235 156.228067)
        (xy 179.506181 156.205206) (xy 179.559171 156.183312) (xy 179.951933 155.791235) (xy 180.164757 155.2787) (xy 180.165241 154.723735)
        (xy 180.165241 146.133735) (xy 179.953312 145.620829) (xy 179.561235 145.228067) (xy 179.506181 145.205206) (xy 179.559171 145.183312)
        (xy 179.951933 144.791235) (xy 180.164757 144.2787) (xy 180.165241 143.723735) (xy 179.953312 143.210829) (xy 179.561235 142.818067)
        (xy 179.0487 142.605243) (xy 178.493735 142.604759) (xy 177.980829 142.816688) (xy 177.588067 143.208765) (xy 177.500046 143.420741)
        (xy 177.413312 143.210829) (xy 177.021235 142.818067) (xy 176.5087 142.605243) (xy 175.953735 142.604759) (xy 175.440829 142.816688)
        (xy 175.048067 143.208765) (xy 174.835243 143.7213) (xy 174.834759 144.276265) (xy 175.046688 144.789171) (xy 175.438765 145.181933)
        (xy 175.493818 145.204793) (xy 175.440829 145.226688) (xy 175.048067 145.618765) (xy 174.835243 146.1313) (xy 174.834759 146.686265)
        (xy 175.046688 147.199171) (xy 175.438765 147.591933) (xy 175.9513 147.804757) (xy 176.506265 147.805241) (xy 177.019171 147.593312)
        (xy 177.411933 147.201235) (xy 177.499953 146.989258) (xy 177.586688 147.199171) (xy 177.978765 147.591933) (xy 178.4913 147.804757)
        (xy 179.046265 147.805241) (xy 179.559171 147.593312) (xy 179.951933 147.201235) (xy 180.164757 146.6887) (xy 180.165241 146.133735)
        (xy 180.165241 154.723735) (xy 179.953312 154.210829) (xy 179.561235 153.818067) (xy 179.0487 153.605243) (xy 178.493735 153.604759)
        (xy 177.980829 153.816688) (xy 177.588067 154.208765) (xy 177.500046 154.420741) (xy 177.413312 154.210829) (xy 177.021235 153.818067)
        (xy 176.5087 153.605243) (xy 175.953735 153.604759) (xy 175.440829 153.816688) (xy 175.048067 154.208765) (xy 174.835243 154.7213)
        (xy 174.834759 155.276265) (xy 175.046688 155.789171) (xy 175.438765 156.181933) (xy 175.493818 156.204793) (xy 175.440829 156.226688)
        (xy 175.048067 156.618765) (xy 174.835243 157.1313) (xy 174.834759 157.686265) (xy 175.046688 158.199171) (xy 175.438765 158.591933)
        (xy 175.9513 158.804757) (xy 176.506265 158.805241) (xy 177.019171 158.593312) (xy 177.411933 158.201235) (xy 177.499953 157.989258)
        (xy 177.586688 158.199171) (xy 177.978765 158.591933) (xy 178.4913 158.804757) (xy 179.046265 158.805241) (xy 179.559171 158.593312)
        (xy 179.951933 158.201235) (xy 180.164757 157.6887) (xy 180.165241 157.133735) (xy 180.165241 161.723735) (xy 179.953312 161.210829)
        (xy 179.561235 160.818067) (xy 179.0487 160.605243) (xy 178.493735 160.604759) (xy 177.980829 160.816688) (xy 177.588067 161.208765)
        (xy 177.500046 161.420741) (xy 177.413312 161.210829) (xy 177.021235 160.818067) (xy 176.5087 160.605243) (xy 175.953735 160.604759)
        (xy 175.440829 160.816688) (xy 175.048067 161.208765) (xy 174.835243 161.7213) (xy 174.834759 162.276265) (xy 175.046688 162.789171)
        (xy 175.438765 163.181933) (xy 175.493818 163.204793) (xy 175.440829 163.226688) (xy 175.048067 163.618765) (xy 174.835243 164.1313)
        (xy 174.834759 164.686265) (xy 175.046688 165.199171) (xy 175.438765 165.591933) (xy 175.9513 165.804757) (xy 176.506265 165.805241)
        (xy 177.019171 165.593312) (xy 177.411933 165.201235) (xy 177.499953 164.989258) (xy 177.586688 165.199171) (xy 177.978765 165.591933)
        (xy 178.4913 165.804757) (xy 179.046265 165.805241) (xy 179.559171 165.593312) (xy 179.951933 165.201235) (xy 180.164757 164.6887)
        (xy 180.165241 164.133735) (xy 180.165241 167.815) (xy 168.879687 167.815) (xy 168.879687 125.786216) (xy 168.715689 125.389311)
        (xy 168.412286 125.085378) (xy 168.015668 124.920687) (xy 167.798128 124.920497) (xy 167.179687 124.302056) (xy 167.179687 116.786216)
        (xy 167.015689 116.389311) (xy 166.862 116.235353) (xy 166.862 112.864641) (xy 167.014622 112.712286) (xy 167.179313 112.315668)
        (xy 167.179687 111.886216) (xy 167.015689 111.489311) (xy 166.712286 111.185378) (xy 166.315668 111.020687) (xy 165.886216 111.020313)
        (xy 165.489311 111.184311) (xy 165.185378 111.487714) (xy 165.020687 111.884332) (xy 165.020313 112.313784) (xy 165.184311 112.710689)
        (xy 165.294011 112.820581) (xy 164.986216 112.820313) (xy 164.589311 112.984311) (xy 164.285378 113.287714) (xy 164.230229 113.420525)
        (xy 163.986216 113.420313) (xy 163.589311 113.584311) (xy 163.362 113.811225) (xy 163.362 110.6) (xy 163.362 110.564641)
        (xy 163.514622 110.412286) (xy 163.679313 110.015668) (xy 163.679687 109.586216) (xy 163.515689 109.189311) (xy 163.212286 108.885378)
        (xy 162.815668 108.720687) (xy 162.386216 108.720313) (xy 161.989311 108.884311) (xy 161.685378 109.187714) (xy 161.637075 109.304039)
        (xy 161.561235 109.228067) (xy 161.506181 109.205206) (xy 161.559171 109.183312) (xy 161.951933 108.791235) (xy 162.164757 108.2787)
        (xy 162.165241 107.723735) (xy 161.953312 107.210829) (xy 161.561235 106.818067) (xy 161.0487 106.605243) (xy 160.493735 106.604759)
        (xy 159.980829 106.816688) (xy 159.588067 107.208765) (xy 159.500046 107.420741) (xy 159.413312 107.210829) (xy 159.021235 106.818067)
        (xy 158.5087 106.605243) (xy 157.953735 106.604759) (xy 157.440829 106.816688) (xy 157.048067 107.208765) (xy 156.835243 107.7213)
        (xy 156.834759 108.276265) (xy 157.046688 108.789171) (xy 157.438765 109.181933) (xy 157.493818 109.204793) (xy 157.440829 109.226688)
        (xy 157.048067 109.618765) (xy 156.835243 110.1313) (xy 156.834759 110.686265) (xy 157.046688 111.199171) (xy 157.438765 111.591933)
        (xy 157.9513 111.804757) (xy 158.506265 111.805241) (xy 159.019171 111.593312) (xy 159.411933 111.201235) (xy 159.499953 110.989258)
        (xy 159.586688 111.199171) (xy 159.754796 111.367572) (xy 156.501869 114.6205) (xy 156.286216 114.620313) (xy 155.962 114.754276)
        (xy 155.962 110.859764) (xy 156.310689 110.715689) (xy 156.614622 110.412286) (xy 156.779313 110.015668) (xy 156.779687 109.586216)
        (xy 156.615689 109.189311) (xy 156.312286 108.885378) (xy 155.915668 108.720687) (xy 155.486216 108.720313) (xy 155.089311 108.884311)
        (xy 154.785378 109.187714) (xy 154.620687 109.584332) (xy 154.620479 109.822104) (xy 154.496004 110.008395) (xy 154.438 110.3)
        (xy 154.438 115.035358) (xy 154.285378 115.187714) (xy 154.120687 115.584332) (xy 154.120313 116.013784) (xy 154.284311 116.410689)
        (xy 154.587714 116.714622) (xy 154.984332 116.879313) (xy 155.413784 116.879687) (xy 155.810689 116.715689) (xy 155.904817 116.621724)
        (xy 156.284332 116.779313) (xy 156.713784 116.779687) (xy 157.110689 116.615689) (xy 157.414622 116.312286) (xy 157.579313 115.915668)
        (xy 157.579502 115.698127) (xy 161.308815 111.968816) (xy 161.308815 111.968815) (xy 161.473996 111.721605) (xy 161.494172 111.620168)
        (xy 161.559171 111.593312) (xy 161.838 111.314969) (xy 161.838 115.181554) (xy 161.589311 115.284311) (xy 161.285378 115.587714)
        (xy 161.120687 115.984332) (xy 161.120313 116.413784) (xy 161.284311 116.810689) (xy 161.587714 117.114622) (xy 161.984332 117.279313)
        (xy 162.413784 117.279687) (xy 162.810689 117.115689) (xy 163.114622 116.812286) (xy 163.279313 116.415668) (xy 163.279563 116.128171)
        (xy 163.279563 116.12817) (xy 163.303996 116.091605) (xy 163.361999 115.8) (xy 163.362 115.8) (xy 163.362 115.3)
        (xy 163.362 115.188513) (xy 163.438 115.264646) (xy 163.438 116.435183) (xy 163.385378 116.487714) (xy 163.220687 116.884332)
        (xy 163.220313 117.313784) (xy 163.384311 117.710689) (xy 163.687714 118.014622) (xy 164.084332 118.179313) (xy 164.147411 118.179367)
        (xy 164.284311 118.510689) (xy 164.587714 118.814622) (xy 164.984332 118.979313) (xy 165.413784 118.979687) (xy 165.810689 118.815689)
        (xy 166.114622 118.512286) (xy 166.279313 118.115668) (xy 166.279344 118.079657) (xy 166.313784 118.079687) (xy 166.710689 117.915689)
        (xy 167.014622 117.612286) (xy 167.179313 117.215668) (xy 167.179687 116.786216) (xy 167.179687 124.302056) (xy 166.038815 123.161185)
        (xy 165.791605 122.996004) (xy 165.5 122.938) (xy 162.165241 122.938) (xy 162.165241 121.133735) (xy 161.953312 120.620829)
        (xy 161.561235 120.228067) (xy 161.506181 120.205206) (xy 161.559171 120.183312) (xy 161.951933 119.791235) (xy 162.164757 119.2787)
        (xy 162.165241 118.723735) (xy 161.953312 118.210829) (xy 161.561235 117.818067) (xy 161.0487 117.605243) (xy 160.493735 117.604759)
        (xy 159.980829 117.816688) (xy 159.588067 118.208765) (xy 159.500046 118.420741) (xy 159.413312 118.210829) (xy 159.021235 117.818067)
        (xy 158.5087 117.605243) (xy 157.953735 117.604759) (xy 157.440829 117.816688) (xy 157.048067 118.208765) (xy 156.835243 118.7213)
        (xy 156.834759 119.276265) (xy 157.046688 119.789171) (xy 157.438765 120.181933) (xy 157.493818 120.204793) (xy 157.440829 120.226688)
        (xy 157.048067 120.618765) (xy 156.835243 121.1313) (xy 156.834759 121.686265) (xy 157.046688 122.199171) (xy 157.438765 122.591933)
        (xy 157.9513 122.804757) (xy 158.506265 122.805241) (xy 159.019171 122.593312) (xy 159.411933 122.201235) (xy 159.499953 121.989258)
        (xy 159.586688 122.199171) (xy 159.978765 122.591933) (xy 160.4913 122.804757) (xy 161.046265 122.805241) (xy 161.559171 122.593312)
        (xy 161.951933 122.201235) (xy 162.164757 121.6887) (xy 162.165241 121.133735) (xy 162.165241 122.938) (xy 154.264641 122.938)
        (xy 154.112286 122.785378) (xy 153.715668 122.620687) (xy 153.286216 122.620313) (xy 152.889311 122.784311) (xy 152.679687 122.993569)
        (xy 152.679687 115.586216) (xy 152.515689 115.189311) (xy 152.362 115.035353) (xy 152.362 113.364816) (xy 152.414622 113.312286)
        (xy 152.579313 112.915668) (xy 152.579687 112.486216) (xy 152.415689 112.089311) (xy 152.112286 111.785378) (xy 151.715668 111.620687)
        (xy 151.286216 111.620313) (xy 150.889311 111.784311) (xy 150.585378 112.087714) (xy 150.420687 112.484332) (xy 150.420313 112.913784)
        (xy 150.584311 113.310689) (xy 150.838 113.564821) (xy 150.838 115.035358) (xy 150.685378 115.187714) (xy 150.520687 115.584332)
        (xy 150.520313 116.013784) (xy 150.684311 116.410689) (xy 150.987714 116.714622) (xy 151.384332 116.879313) (xy 151.813784 116.879687)
        (xy 152.210689 116.715689) (xy 152.514622 116.412286) (xy 152.679313 116.015668) (xy 152.679687 115.586216) (xy 152.679687 122.993569)
        (xy 152.585378 123.087714) (xy 152.420687 123.484332) (xy 152.420313 123.913784) (xy 152.584311 124.310689) (xy 152.887714 124.614622)
        (xy 153.284332 124.779313) (xy 153.713784 124.779687) (xy 154.110689 124.615689) (xy 154.264646 124.462) (xy 165.184369 124.462)
        (xy 166.7205 125.998131) (xy 166.720313 126.213784) (xy 166.884311 126.610689) (xy 167.187714 126.914622) (xy 167.584332 127.079313)
        (xy 168.013784 127.079687) (xy 168.410689 126.915689) (xy 168.714622 126.612286) (xy 168.879313 126.215668) (xy 168.879687 125.786216)
        (xy 168.879687 167.815) (xy 166.862 167.815) (xy 166.862 133.2) (xy 166.862 132.1) (xy 166.861999 132.099999)
        (xy 166.803996 131.808395) (xy 166.638815 131.561185) (xy 166.638815 131.561184) (xy 166.438815 131.361185) (xy 166.191605 131.196004)
        (xy 166.12674 131.183101) (xy 166.279313 130.815668) (xy 166.279687 130.386216) (xy 166.115689 129.989311) (xy 165.812286 129.685378)
        (xy 165.415668 129.520687) (xy 164.986216 129.520313) (xy 164.589311 129.684311) (xy 164.479331 129.794098) (xy 164.479687 129.386216)
        (xy 164.315689 128.989311) (xy 164.012286 128.685378) (xy 163.615668 128.520687) (xy 163.186216 128.520313) (xy 162.789311 128.684311)
        (xy 162.485378 128.987714) (xy 162.320687 129.384332) (xy 162.320313 129.813784) (xy 162.371638 129.938) (xy 159.81563 129.938)
        (xy 159.638815 129.761185) (xy 159.391605 129.596004) (xy 159.1 129.538) (xy 159.074579 129.538) (xy 159.411933 129.201235)
        (xy 159.499953 128.989258) (xy 159.586688 129.199171) (xy 159.978765 129.591933) (xy 160.4913 129.804757) (xy 161.046265 129.805241)
        (xy 161.559171 129.593312) (xy 161.951933 129.201235) (xy 162.164757 128.6887) (xy 162.165241 128.133735) (xy 161.953312 127.620829)
        (xy 161.561235 127.228067) (xy 161.506181 127.205206) (xy 161.559171 127.183312) (xy 161.951933 126.791235) (xy 162.164757 126.2787)
        (xy 162.165241 125.723735) (xy 161.953312 125.210829) (xy 161.561235 124.818067) (xy 161.0487 124.605243) (xy 160.493735 124.604759)
        (xy 159.980829 124.816688) (xy 159.588067 125.208765) (xy 159.500046 125.420741) (xy 159.413312 125.210829) (xy 159.021235 124.818067)
        (xy 158.5087 124.605243) (xy 157.953735 124.604759) (xy 157.440829 124.816688) (xy 157.048067 125.208765) (xy 156.835243 125.7213)
        (xy 156.834759 126.276265) (xy 157.046688 126.789171) (xy 157.438765 127.181933) (xy 157.493818 127.204793) (xy 157.440829 127.226688)
        (xy 157.048067 127.618765) (xy 156.835243 128.1313) (xy 156.834759 128.686265) (xy 157.046688 129.199171) (xy 157.384926 129.538)
        (xy 156.7 129.538) (xy 156.408395 129.596004) (xy 156.357 129.630344) (xy 156.212286 129.485378) (xy 155.815668 129.320687)
        (xy 155.479687 129.320394) (xy 155.479687 127.986216) (xy 155.315689 127.589311) (xy 155.012286 127.285378) (xy 154.615668 127.120687)
        (xy 154.186216 127.120313) (xy 153.789311 127.284311) (xy 153.485378 127.587714) (xy 153.320687 127.984332) (xy 153.320313 128.413784)
        (xy 153.484311 128.810689) (xy 153.787714 129.114622) (xy 154.184332 129.279313) (xy 154.613784 129.279687) (xy 155.010689 129.115689)
        (xy 155.314622 128.812286) (xy 155.479313 128.415668) (xy 155.479687 127.986216) (xy 155.479687 129.320394) (xy 155.386216 129.320313)
        (xy 154.989311 129.484311) (xy 154.685378 129.787714) (xy 154.520687 130.184332) (xy 154.520313 130.613784) (xy 154.684311 131.010689)
        (xy 154.987714 131.314622) (xy 155.320366 131.452751) (xy 155.320313 131.513784) (xy 155.484311 131.910689) (xy 155.787714 132.214622)
        (xy 156.184332 132.379313) (xy 156.430115 132.379527) (xy 156.484311 132.510689) (xy 156.787714 132.814622) (xy 157.184332 132.979313)
        (xy 157.342917 132.979451) (xy 154.961185 135.361185) (xy 154.796004 135.608395) (xy 154.738 135.9) (xy 154.738 138.284369)
        (xy 154.701868 138.3205) (xy 154.486216 138.320313) (xy 154.089311 138.484311) (xy 153.785378 138.787714) (xy 153.620687 139.184332)
        (xy 153.620313 139.613784) (xy 153.780084 140.000461) (xy 153.620687 140.384332) (xy 153.620313 140.813784) (xy 153.780084 141.200461)
        (xy 153.620687 141.584332) (xy 153.620313 142.013784) (xy 153.784311 142.410689) (xy 154.087714 142.714622) (xy 154.484332 142.879313)
        (xy 154.913784 142.879687) (xy 155.310689 142.715689) (xy 155.614622 142.412286) (xy 155.779313 142.015668) (xy 155.779502 141.798127)
        (xy 157.212429 140.365201) (xy 157.438765 140.591933) (xy 157.9513 140.804757) (xy 158.506265 140.805241) (xy 159.019171 140.593312)
        (xy 159.411933 140.201235) (xy 159.499953 139.989258) (xy 159.586688 140.199171) (xy 159.978765 140.591933) (xy 160.4913 140.804757)
        (xy 161.046265 140.805241) (xy 161.559171 140.593312) (xy 161.951933 140.201235) (xy 162.164757 139.6887) (xy 162.165241 139.133735)
        (xy 161.953312 138.620829) (xy 161.561235 138.228067) (xy 161.506181 138.205206) (xy 161.559171 138.183312) (xy 161.951933 137.791235)
        (xy 162.164757 137.2787) (xy 162.165241 136.723735) (xy 161.974455 136.262) (xy 163.8 136.262) (xy 163.8 136.261999)
        (xy 164.091604 136.203996) (xy 164.091605 136.203996) (xy 164.338815 136.038815) (xy 166.638815 133.738816) (xy 166.638815 133.738815)
        (xy 166.803996 133.491605) (xy 166.861999 133.2) (xy 166.862 133.2) (xy 166.862 167.815) (xy 162.165241 167.815)
        (xy 162.165241 164.133735) (xy 161.953312 163.620829) (xy 161.561235 163.228067) (xy 161.506181 163.205206) (xy 161.559171 163.183312)
        (xy 161.951933 162.791235) (xy 162.164757 162.2787) (xy 162.165241 161.723735) (xy 162.165241 157.133735) (xy 161.953312 156.620829)
        (xy 161.561235 156.228067) (xy 161.506181 156.205206) (xy 161.559171 156.183312) (xy 161.951933 155.791235) (xy 162.164757 155.2787)
        (xy 162.165241 154.723735) (xy 162.165241 146.133735) (xy 161.953312 145.620829) (xy 161.561235 145.228067) (xy 161.506181 145.205206)
        (xy 161.559171 145.183312) (xy 161.951933 144.791235) (xy 162.164757 144.2787) (xy 162.165241 143.723735) (xy 161.953312 143.210829)
        (xy 161.561235 142.818067) (xy 161.0487 142.605243) (xy 160.493735 142.604759) (xy 159.980829 142.816688) (xy 159.588067 143.208765)
        (xy 159.500046 143.420741) (xy 159.413312 143.210829) (xy 159.021235 142.818067) (xy 158.5087 142.605243) (xy 157.953735 142.604759)
        (xy 157.440829 142.816688) (xy 157.048067 143.208765) (xy 156.835243 143.7213) (xy 156.834759 144.276265) (xy 157.046688 144.789171)
        (xy 157.438765 145.181933) (xy 157.493818 145.204793) (xy 157.440829 145.226688) (xy 157.048067 145.618765) (xy 156.835243 146.1313)
        (xy 156.834759 146.686265) (xy 157.046688 147.199171) (xy 157.438765 147.591933) (xy 157.9513 147.804757) (xy 158.506265 147.805241)
        (xy 159.019171 147.593312) (xy 159.411933 147.201235) (xy 159.499953 146.989258) (xy 159.586688 147.199171) (xy 159.978765 147.591933)
        (xy 160.4913 147.804757) (xy 161.046265 147.805241) (xy 161.559171 147.593312) (xy 161.951933 147.201235) (xy 162.164757 146.6887)
        (xy 162.165241 146.133735) (xy 162.165241 154.723735) (xy 161.953312 154.210829) (xy 161.561235 153.818067) (xy 161.0487 153.605243)
        (xy 160.493735 153.604759) (xy 159.980829 153.816688) (xy 159.588067 154.208765) (xy 159.500046 154.420741) (xy 159.413312 154.210829)
        (xy 159.021235 153.818067) (xy 158.5087 153.605243) (xy 157.953735 153.604759) (xy 157.440829 153.816688) (xy 157.048067 154.208765)
        (xy 156.835243 154.7213) (xy 156.834759 155.276265) (xy 157.046688 155.789171) (xy 157.438765 156.181933) (xy 157.493818 156.204793)
        (xy 157.440829 156.226688) (xy 157.048067 156.618765) (xy 156.835243 157.1313) (xy 156.834759 157.686265) (xy 157.046688 158.199171)
        (xy 157.438765 158.591933) (xy 157.9513 158.804757) (xy 158.506265 158.805241) (xy 159.019171 158.593312) (xy 159.411933 158.201235)
        (xy 159.499953 157.989258) (xy 159.586688 158.199171) (xy 159.978765 158.591933) (xy 160.4913 158.804757) (xy 161.046265 158.805241)
        (xy 161.559171 158.593312) (xy 161.951933 158.201235) (xy 162.164757 157.6887) (xy 162.165241 157.133735) (xy 162.165241 161.723735)
        (xy 161.953312 161.210829) (xy 161.561235 160.818067) (xy 161.0487 160.605243) (xy 160.493735 160.604759) (xy 159.980829 160.816688)
        (xy 159.588067 161.208765) (xy 159.500046 161.420741) (xy 159.413312 161.210829) (xy 159.021235 160.818067) (xy 158.5087 160.605243)
        (xy 157.953735 160.604759) (xy 157.440829 160.816688) (xy 157.048067 161.208765) (xy 156.835243 161.7213) (xy 156.834759 162.276265)
        (xy 157.046688 162.789171) (xy 157.438765 163.181933) (xy 157.493818 163.204793) (xy 157.440829 163.226688) (xy 157.048067 163.618765)
        (xy 156.835243 164.1313) (xy 156.834759 164.686265) (xy 157.046688 165.199171) (xy 157.438765 165.591933) (xy 157.9513 165.804757)
        (xy 158.506265 165.805241) (xy 159.019171 165.593312) (xy 159.411933 165.201235) (xy 159.499953 164.989258) (xy 159.586688 165.199171)
        (xy 159.978765 165.591933) (xy 160.4913 165.804757) (xy 161.046265 165.805241) (xy 161.559171 165.593312) (xy 161.951933 165.201235)
        (xy 162.164757 164.6887) (xy 162.165241 164.133735) (xy 162.165241 167.815) (xy 148.079687 167.815) (xy 148.079687 141.586216)
        (xy 147.919915 141.199538) (xy 148.079313 140.815668) (xy 148.079687 140.386216) (xy 147.919915 139.999538) (xy 148.079313 139.615668)
        (xy 148.079687 139.186216) (xy 147.915689 138.789311) (xy 147.612286 138.485378) (xy 147.279687 138.34727) (xy 147.279687 127.286216)
        (xy 147.115689 126.889311) (xy 146.812286 126.585378) (xy 146.579687 126.488793) (xy 146.579687 115.586216) (xy 146.556171 115.529303)
        (xy 146.561999 115.5) (xy 146.562 115.5) (xy 146.562 109.8) (xy 146.561999 109.799999) (xy 146.503996 109.508395)
        (xy 146.379481 109.322046) (xy 146.379481 109.322045) (xy 146.379687 109.086216) (xy 146.215689 108.689311) (xy 145.912286 108.385378)
        (xy 145.515668 108.220687) (xy 145.086216 108.220313) (xy 144.689311 108.384311) (xy 144.385378 108.687714) (xy 144.220687 109.084332)
        (xy 144.220313 109.513784) (xy 144.384311 109.910689) (xy 144.687714 110.214622) (xy 145.038 110.360074) (xy 145.038 111.109624)
        (xy 144.938815 110.961185) (xy 144.938815 110.961184) (xy 144.165194 110.187563) (xy 144.165241 110.133735) (xy 143.953312 109.620829)
        (xy 143.561235 109.228067) (xy 143.506181 109.205206) (xy 143.559171 109.183312) (xy 143.951933 108.791235) (xy 144.164757 108.2787)
        (xy 144.165241 107.723735) (xy 143.953312 107.210829) (xy 143.561235 106.818067) (xy 143.0487 106.605243) (xy 142.493735 106.604759)
        (xy 141.980829 106.816688) (xy 141.588067 107.208765) (xy 141.500046 107.420741) (xy 141.413312 107.210829) (xy 141.021235 106.818067)
        (xy 140.5087 106.605243) (xy 139.953735 106.604759) (xy 139.440829 106.816688) (xy 139.048067 107.208765) (xy 138.835243 107.7213)
        (xy 138.834807 108.220529) (xy 138.586216 108.220313) (xy 138.189311 108.384311) (xy 137.885378 108.687714) (xy 137.720687 109.084332)
        (xy 137.720313 109.513784) (xy 137.884311 109.910689) (xy 138.038 110.064646) (xy 138.038 114.935358) (xy 137.885378 115.087714)
        (xy 137.720687 115.484332) (xy 137.720313 115.913784) (xy 137.884311 116.310689) (xy 138.187714 116.614622) (xy 138.584332 116.779313)
        (xy 139.013784 116.779687) (xy 139.410689 116.615689) (xy 139.714622 116.312286) (xy 139.879313 115.915668) (xy 139.879687 115.486216)
        (xy 139.715689 115.089311) (xy 139.562 114.935353) (xy 139.562 111.643104) (xy 139.9513 111.804757) (xy 140.506265 111.805241)
        (xy 141.019171 111.593312) (xy 141.411933 111.201235) (xy 141.499953 110.989258) (xy 141.586688 111.199171) (xy 141.978765 111.591933)
        (xy 142.4913 111.804757) (xy 143.046265 111.805241) (xy 143.457635 111.635265) (xy 143.638 111.81563) (xy 143.638 114.935532)
        (xy 143.385378 115.187714) (xy 143.220687 115.584332) (xy 143.220313 116.013784) (xy 143.384311 116.410689) (xy 143.687714 116.714622)
        (xy 144.084332 116.879313) (xy 144.513784 116.879687) (xy 144.900461 116.719915) (xy 145.284332 116.879313) (xy 145.713784 116.879687)
        (xy 146.110689 116.715689) (xy 146.414622 116.412286) (xy 146.579313 116.015668) (xy 146.579687 115.586216) (xy 146.579687 126.488793)
        (xy 146.415668 126.420687) (xy 145.986216 126.420313) (xy 145.589311 126.584311) (xy 145.285378 126.887714) (xy 145.250386 126.971982)
        (xy 144.142842 128.079526) (xy 143.953312 127.620829) (xy 143.561235 127.228067) (xy 143.506181 127.205206) (xy 143.559171 127.183312)
        (xy 143.951933 126.791235) (xy 144.164757 126.2787) (xy 144.165241 125.723735) (xy 144.165241 121.133735) (xy 143.953312 120.620829)
        (xy 143.561235 120.228067) (xy 143.506181 120.205206) (xy 143.559171 120.183312) (xy 143.951933 119.791235) (xy 144.164757 119.2787)
        (xy 144.165241 118.723735) (xy 143.953312 118.210829) (xy 143.561235 117.818067) (xy 143.0487 117.605243) (xy 142.493735 117.604759)
        (xy 141.980829 117.816688) (xy 141.588067 118.208765) (xy 141.500046 118.420741) (xy 141.413312 118.210829) (xy 141.021235 117.818067)
        (xy 140.5087 117.605243) (xy 139.953735 117.604759) (xy 139.440829 117.816688) (xy 139.048067 118.208765) (xy 138.835243 118.7213)
        (xy 138.834759 119.276265) (xy 139.046688 119.789171) (xy 139.438765 120.181933) (xy 139.493818 120.204793) (xy 139.440829 120.226688)
        (xy 139.048067 120.618765) (xy 138.835243 121.1313) (xy 138.834759 121.686265) (xy 139.046688 122.199171) (xy 139.438765 122.591933)
        (xy 139.9513 122.804757) (xy 140.506265 122.805241) (xy 141.019171 122.593312) (xy 141.411933 122.201235) (xy 141.499953 121.989258)
        (xy 141.586688 122.199171) (xy 141.978765 122.591933) (xy 142.4913 122.804757) (xy 143.046265 122.805241) (xy 143.559171 122.593312)
        (xy 143.951933 122.201235) (xy 144.164757 121.6887) (xy 144.165241 121.133735) (xy 144.165241 125.723735) (xy 143.953312 125.210829)
        (xy 143.561235 124.818067) (xy 143.0487 124.605243) (xy 142.493735 124.604759) (xy 141.980829 124.816688) (xy 141.588067 125.208765)
        (xy 141.500046 125.420741) (xy 141.413312 125.210829) (xy 141.021235 124.818067) (xy 140.5087 124.605243) (xy 139.953735 124.604759)
        (xy 139.440829 124.816688) (xy 139.048067 125.208765) (xy 138.835243 125.7213) (xy 138.834759 126.276265) (xy 139.046688 126.789171)
        (xy 139.438765 127.181933) (xy 139.493818 127.204793) (xy 139.440829 127.226688) (xy 139.048067 127.618765) (xy 138.835243 128.1313)
        (xy 138.834759 128.686265) (xy 139.021412 129.138) (xy 138.664641 129.138) (xy 138.512286 128.985378) (xy 138.115668 128.820687)
        (xy 137.686216 128.820313) (xy 137.289311 128.984311) (xy 136.985378 129.287714) (xy 136.820687 129.684332) (xy 136.820313 130.113784)
        (xy 136.984311 130.510689) (xy 137.287714 130.814622) (xy 137.684332 130.979313) (xy 138.113784 130.979687) (xy 138.510689 130.815689)
        (xy 138.664646 130.662) (xy 143.4 130.662) (xy 143.4 130.661999) (xy 143.691604 130.603996) (xy 143.691605 130.603996)
        (xy 143.938815 130.438815) (xy 145.852895 128.524735) (xy 145.984332 128.579313) (xy 146.413784 128.579687) (xy 146.810689 128.415689)
        (xy 147.114622 128.112286) (xy 147.279313 127.715668) (xy 147.279687 127.286216) (xy 147.279687 138.34727) (xy 147.215668 138.320687)
        (xy 146.998128 138.320497) (xy 146.362 137.684369) (xy 146.362 133.164641) (xy 146.514622 133.012286) (xy 146.679313 132.615668)
        (xy 146.679687 132.186216) (xy 146.519915 131.799538) (xy 146.679313 131.415668) (xy 146.679687 130.986216) (xy 146.515689 130.589311)
        (xy 146.212286 130.285378) (xy 145.815668 130.120687) (xy 145.386216 130.120313) (xy 144.989311 130.284311) (xy 144.685378 130.587714)
        (xy 144.520687 130.984332) (xy 144.520584 131.101784) (xy 144.161185 131.461185) (xy 143.996004 131.708395) (xy 143.938 132)
        (xy 143.938 132.8) (xy 143.996004 133.091605) (xy 144.161185 133.338815) (xy 144.238 133.41563) (xy 144.238 133.560369)
        (xy 143.838815 133.161185) (xy 143.591605 132.996004) (xy 143.3 132.938) (xy 138.664641 132.938) (xy 138.512286 132.785378)
        (xy 138.115668 132.620687) (xy 137.686216 132.620313) (xy 137.289311 132.784311) (xy 136.985378 133.087714) (xy 136.820687 133.484332)
        (xy 136.820313 133.913784) (xy 136.984311 134.310689) (xy 137.287714 134.614622) (xy 137.684332 134.779313) (xy 138.113784 134.779687)
        (xy 138.510689 134.615689) (xy 138.664646 134.462) (xy 142.984369 134.462) (xy 143.638 135.11563) (xy 143.638 135.894966)
        (xy 143.561235 135.818067) (xy 143.0487 135.605243) (xy 142.493735 135.604759) (xy 141.980829 135.816688) (xy 141.588067 136.208765)
        (xy 141.500046 136.420741) (xy 141.413312 136.210829) (xy 141.021235 135.818067) (xy 140.5087 135.605243) (xy 139.953735 135.604759)
        (xy 139.440829 135.816688) (xy 139.048067 136.208765) (xy 138.835243 136.7213) (xy 138.834759 137.276265) (xy 139.046688 137.789171)
        (xy 139.438765 138.181933) (xy 139.493818 138.204793) (xy 139.440829 138.226688) (xy 139.048067 138.618765) (xy 138.835243 139.1313)
        (xy 138.834759 139.686265) (xy 139.046688 140.199171) (xy 139.438765 140.591933) (xy 139.9513 140.804757) (xy 140.506265 140.805241)
        (xy 141.019171 140.593312) (xy 141.411933 140.201235) (xy 141.499953 139.989258) (xy 141.586688 140.199171) (xy 141.978765 140.591933)
        (xy 142.4913 140.804757) (xy 143.046265 140.805241) (xy 143.559171 140.593312) (xy 143.951933 140.201235) (xy 144.002302 140.079932)
        (xy 145.920326 141.997957) (xy 145.920313 142.013784) (xy 146.084311 142.410689) (xy 146.387714 142.714622) (xy 146.784332 142.879313)
        (xy 147.213784 142.879687) (xy 147.610689 142.715689) (xy 147.914622 142.412286) (xy 148.079313 142.015668) (xy 148.079687 141.586216)
        (xy 148.079687 167.815) (xy 144.165241 167.815) (xy 144.165241 164.133735) (xy 143.953312 163.620829) (xy 143.561235 163.228067)
        (xy 143.506181 163.205206) (xy 143.559171 163.183312) (xy 143.951933 162.791235) (xy 144.164757 162.2787) (xy 144.165241 161.723735)
        (xy 144.165241 157.133735) (xy 143.953312 156.620829) (xy 143.561235 156.228067) (xy 143.506181 156.205206) (xy 143.559171 156.183312)
        (xy 143.951933 155.791235) (xy 144.164757 155.2787) (xy 144.165241 154.723735) (xy 144.165241 146.133735) (xy 143.953312 145.620829)
        (xy 143.561235 145.228067) (xy 143.506181 145.205206) (xy 143.559171 145.183312) (xy 143.951933 144.791235) (xy 144.164757 144.2787)
        (xy 144.165241 143.723735) (xy 143.953312 143.210829) (xy 143.561235 142.818067) (xy 143.0487 142.605243) (xy 142.493735 142.604759)
        (xy 141.980829 142.816688) (xy 141.588067 143.208765) (xy 141.500046 143.420741) (xy 141.413312 143.210829) (xy 141.021235 142.818067)
        (xy 140.5087 142.605243) (xy 139.953735 142.604759) (xy 139.440829 142.816688) (xy 139.048067 143.208765) (xy 138.835243 143.7213)
        (xy 138.834759 144.276265) (xy 139.046688 144.789171) (xy 139.438765 145.181933) (xy 139.493818 145.204793) (xy 139.440829 145.226688)
        (xy 139.048067 145.618765) (xy 138.835243 146.1313) (xy 138.834759 146.686265) (xy 139.046688 147.199171) (xy 139.438765 147.591933)
        (xy 139.9513 147.804757) (xy 140.506265 147.805241) (xy 141.019171 147.593312) (xy 141.411933 147.201235) (xy 141.499953 146.989258)
        (xy 141.586688 147.199171) (xy 141.978765 147.591933) (xy 142.4913 147.804757) (xy 143.046265 147.805241) (xy 143.559171 147.593312)
        (xy 143.951933 147.201235) (xy 144.164757 146.6887) (xy 144.165241 146.133735) (xy 144.165241 154.723735) (xy 143.953312 154.210829)
        (xy 143.561235 153.818067) (xy 143.0487 153.605243) (xy 142.493735 153.604759) (xy 141.980829 153.816688) (xy 141.588067 154.208765)
        (xy 141.500046 154.420741) (xy 141.413312 154.210829) (xy 141.021235 153.818067) (xy 140.5087 153.605243) (xy 139.953735 153.604759)
        (xy 139.440829 153.816688) (xy 139.048067 154.208765) (xy 138.835243 154.7213) (xy 138.834759 155.276265) (xy 139.046688 155.789171)
        (xy 139.438765 156.181933) (xy 139.493818 156.204793) (xy 139.440829 156.226688) (xy 139.048067 156.618765) (xy 138.835243 157.1313)
        (xy 138.834759 157.686265) (xy 139.046688 158.199171) (xy 139.438765 158.591933) (xy 139.9513 158.804757) (xy 140.506265 158.805241)
        (xy 141.019171 158.593312) (xy 141.411933 158.201235) (xy 141.499953 157.989258) (xy 141.586688 158.199171) (xy 141.978765 158.591933)
        (xy 142.4913 158.804757) (xy 143.046265 158.805241) (xy 143.559171 158.593312) (xy 143.951933 158.201235) (xy 144.164757 157.6887)
        (xy 144.165241 157.133735) (xy 144.165241 161.723735) (xy 143.953312 161.210829) (xy 143.561235 160.818067) (xy 143.0487 160.605243)
        (xy 142.493735 160.604759) (xy 141.980829 160.816688) (xy 141.588067 161.208765) (xy 141.500046 161.420741) (xy 141.413312 161.210829)
        (xy 141.021235 160.818067) (xy 140.5087 160.605243) (xy 139.953735 160.604759) (xy 139.440829 160.816688) (xy 139.048067 161.208765)
        (xy 138.835243 161.7213) (xy 138.834759 162.276265) (xy 139.046688 162.789171) (xy 139.438765 163.181933) (xy 139.493818 163.204793)
        (xy 139.440829 163.226688) (xy 139.048067 163.618765) (xy 138.835243 164.1313) (xy 138.834759 164.686265) (xy 139.046688 165.199171)
        (xy 139.438765 165.591933) (xy 139.9513 165.804757) (xy 140.506265 165.805241) (xy 141.019171 165.593312) (xy 141.411933 165.201235)
        (xy 141.499953 164.989258) (xy 141.586688 165.199171) (xy 141.978765 165.591933) (xy 142.4913 165.804757) (xy 143.046265 165.805241)
        (xy 143.559171 165.593312) (xy 143.951933 165.201235) (xy 144.164757 164.6887) (xy 144.165241 164.133735) (xy 144.165241 167.815)
        (xy 132.879687 167.815) (xy 132.879687 125.786216) (xy 132.715689 125.389311) (xy 132.412286 125.085378) (xy 132.179687 124.988793)
        (xy 132.179687 117.486216) (xy 132.015689 117.089311) (xy 131.862 116.935353) (xy 131.862 112.164641) (xy 132.014622 112.012286)
        (xy 132.179313 111.615668) (xy 132.179687 111.186216) (xy 132.015689 110.789311) (xy 131.712286 110.485378) (xy 131.315668 110.320687)
        (xy 130.886216 110.320313) (xy 130.489311 110.484311) (xy 130.185378 110.787714) (xy 130.08872 111.020489) (xy 129.886216 111.020313)
        (xy 129.489311 111.184311) (xy 129.185378 111.487714) (xy 129.020687 111.884332) (xy 129.020313 112.313784) (xy 129.184311 112.710689)
        (xy 129.294011 112.820581) (xy 128.986216 112.820313) (xy 128.589311 112.984311) (xy 128.285378 113.287714) (xy 128.230229 113.420525)
        (xy 127.986216 113.420313) (xy 127.589311 113.584311) (xy 127.362 113.811225) (xy 127.362 110.6) (xy 127.362 110.564641)
        (xy 127.514622 110.412286) (xy 127.679313 110.015668) (xy 127.679687 109.586216) (xy 127.515689 109.189311) (xy 127.212286 108.885378)
        (xy 126.815668 108.720687) (xy 126.386216 108.720313) (xy 125.989311 108.884311) (xy 125.685378 109.187714) (xy 125.637075 109.304039)
        (xy 125.561235 109.228067) (xy 125.506181 109.205206) (xy 125.559171 109.183312) (xy 125.951933 108.791235) (xy 126.164757 108.2787)
        (xy 126.165241 107.723735) (xy 125.953312 107.210829) (xy 125.561235 106.818067) (xy 125.0487 106.605243) (xy 124.493735 106.604759)
        (xy 123.980829 106.816688) (xy 123.588067 107.208765) (xy 123.500046 107.420741) (xy 123.413312 107.210829) (xy 123.021235 106.818067)
        (xy 122.5087 106.605243) (xy 121.953735 106.604759) (xy 121.440829 106.816688) (xy 121.048067 107.208765) (xy 120.835243 107.7213)
        (xy 120.834759 108.276265) (xy 121.046688 108.789171) (xy 121.438765 109.181933) (xy 121.493818 109.204793) (xy 121.440829 109.226688)
        (xy 121.048067 109.618765) (xy 120.835243 110.1313) (xy 120.834759 110.686265) (xy 121.046688 111.199171) (xy 121.438765 111.591933)
        (xy 121.9513 111.804757) (xy 122.506265 111.805241) (xy 123.019171 111.593312) (xy 123.411933 111.201235) (xy 123.499953 110.989258)
        (xy 123.586688 111.199171) (xy 123.754796 111.367572) (xy 120.501869 114.6205) (xy 120.286216 114.620313) (xy 119.962 114.754276)
        (xy 119.962 110.859764) (xy 120.310689 110.715689) (xy 120.614622 110.412286) (xy 120.779313 110.015668) (xy 120.779687 109.586216)
        (xy 120.615689 109.189311) (xy 120.312286 108.885378) (xy 119.915668 108.720687) (xy 119.486216 108.720313) (xy 119.089311 108.884311)
        (xy 118.785378 109.187714) (xy 118.620687 109.584332) (xy 118.620479 109.822104) (xy 118.496004 110.008395) (xy 118.438 110.3)
        (xy 118.438 115.035358) (xy 118.285378 115.187714) (xy 118.120687 115.584332) (xy 118.120313 116.013784) (xy 118.284311 116.410689)
        (xy 118.587714 116.714622) (xy 118.984332 116.879313) (xy 119.413784 116.879687) (xy 119.810689 116.715689) (xy 119.904817 116.621724)
        (xy 120.284332 116.779313) (xy 120.713784 116.779687) (xy 121.110689 116.615689) (xy 121.414622 116.312286) (xy 121.579313 115.915668)
        (xy 121.579502 115.698127) (xy 125.308815 111.968816) (xy 125.308815 111.968815) (xy 125.473996 111.721605) (xy 125.494172 111.620168)
        (xy 125.559171 111.593312) (xy 125.838 111.314969) (xy 125.838 115.181554) (xy 125.589311 115.284311) (xy 125.285378 115.587714)
        (xy 125.120687 115.984332) (xy 125.120313 116.413784) (xy 125.284311 116.810689) (xy 125.587714 117.114622) (xy 125.984332 117.279313)
        (xy 126.413784 117.279687) (xy 126.810689 117.115689) (xy 127.114622 116.812286) (xy 127.279313 116.415668) (xy 127.279563 116.128171)
        (xy 127.279563 116.12817) (xy 127.303996 116.091605) (xy 127.361999 115.8) (xy 127.362 115.8) (xy 127.362 115.3)
        (xy 127.362 115.188513) (xy 127.438 115.264646) (xy 127.438 116.435183) (xy 127.385378 116.487714) (xy 127.220687 116.884332)
        (xy 127.220313 117.313784) (xy 127.384311 117.710689) (xy 127.687714 118.014622) (xy 128.084332 118.179313) (xy 128.147411 118.179367)
        (xy 128.284311 118.510689) (xy 128.587714 118.814622) (xy 128.984332 118.979313) (xy 129.413784 118.979687) (xy 129.810689 118.815689)
        (xy 130.114622 118.512286) (xy 130.194213 118.320608) (xy 130.487714 118.614622) (xy 130.884332 118.779313) (xy 131.313784 118.779687)
        (xy 131.710689 118.615689) (xy 132.014622 118.312286) (xy 132.179313 117.915668) (xy 132.179687 117.486216) (xy 132.179687 124.988793)
        (xy 132.015668 124.920687) (xy 131.798128 124.920497) (xy 130.038815 123.161185) (xy 129.791605 122.996004) (xy 129.5 122.938)
        (xy 126.165241 122.938) (xy 126.165241 121.133735) (xy 125.953312 120.620829) (xy 125.561235 120.228067) (xy 125.506181 120.205206)
        (xy 125.559171 120.183312) (xy 125.951933 119.791235) (xy 126.164757 119.2787) (xy 126.165241 118.723735) (xy 125.953312 118.210829)
        (xy 125.561235 117.818067) (xy 125.0487 117.605243) (xy 124.493735 117.604759) (xy 123.980829 117.816688) (xy 123.588067 118.208765)
        (xy 123.500046 118.420741) (xy 123.413312 118.210829) (xy 123.021235 117.818067) (xy 122.5087 117.605243) (xy 121.953735 117.604759)
        (xy 121.440829 117.816688) (xy 121.048067 118.208765) (xy 120.835243 118.7213) (xy 120.834759 119.276265) (xy 121.046688 119.789171)
        (xy 121.438765 120.181933) (xy 121.493818 120.204793) (xy 121.440829 120.226688) (xy 121.048067 120.618765) (xy 120.835243 121.1313)
        (xy 120.834759 121.686265) (xy 121.046688 122.199171) (xy 121.438765 122.591933) (xy 121.9513 122.804757) (xy 122.506265 122.805241)
        (xy 123.019171 122.593312) (xy 123.411933 122.201235) (xy 123.499953 121.989258) (xy 123.586688 122.199171) (xy 123.978765 122.591933)
        (xy 124.4913 122.804757) (xy 125.046265 122.805241) (xy 125.559171 122.593312) (xy 125.951933 122.201235) (xy 126.164757 121.6887)
        (xy 126.165241 121.133735) (xy 126.165241 122.938) (xy 118.264641 122.938) (xy 118.112286 122.785378) (xy 117.715668 122.620687)
        (xy 117.286216 122.620313) (xy 116.889311 122.784311) (xy 116.679687 122.993569) (xy 116.679687 115.586216) (xy 116.515689 115.189311)
        (xy 116.362 115.035353) (xy 116.362 113.364816) (xy 116.414622 113.312286) (xy 116.579313 112.915668) (xy 116.579687 112.486216)
        (xy 116.415689 112.089311) (xy 116.112286 111.785378) (xy 115.715668 111.620687) (xy 115.286216 111.620313) (xy 114.889311 111.784311)
        (xy 114.585378 112.087714) (xy 114.420687 112.484332) (xy 114.420313 112.913784) (xy 114.584311 113.310689) (xy 114.838 113.564821)
        (xy 114.838 115.035358) (xy 114.685378 115.187714) (xy 114.520687 115.584332) (xy 114.520313 116.013784) (xy 114.684311 116.410689)
        (xy 114.987714 116.714622) (xy 115.384332 116.879313) (xy 115.813784 116.879687) (xy 116.210689 116.715689) (xy 116.514622 116.412286)
        (xy 116.679313 116.015668) (xy 116.679687 115.586216) (xy 116.679687 122.993569) (xy 116.585378 123.087714) (xy 116.420687 123.484332)
        (xy 116.420313 123.913784) (xy 116.584311 124.310689) (xy 116.887714 124.614622) (xy 117.284332 124.779313) (xy 117.713784 124.779687)
        (xy 118.110689 124.615689) (xy 118.264646 124.462) (xy 129.184369 124.462) (xy 130.7205 125.998131) (xy 130.720313 126.213784)
        (xy 130.884311 126.610689) (xy 131.187714 126.914622) (xy 131.584332 127.079313) (xy 132.013784 127.079687) (xy 132.410689 126.915689)
        (xy 132.714622 126.612286) (xy 132.879313 126.215668) (xy 132.879687 125.786216) (xy 132.879687 167.815) (xy 131.979687 167.815)
        (xy 131.979687 131.386216) (xy 131.815689 130.989311) (xy 131.512286 130.685378) (xy 131.115668 130.520687) (xy 130.686216 130.520313)
        (xy 130.289311 130.684311) (xy 130.279418 130.694185) (xy 130.279687 130.386216) (xy 130.115689 129.989311) (xy 129.812286 129.685378)
        (xy 129.415668 129.520687) (xy 128.986216 129.520313) (xy 128.589311 129.684311) (xy 128.479331 129.794098) (xy 128.479687 129.386216)
        (xy 128.315689 128.989311) (xy 128.012286 128.685378) (xy 127.615668 128.520687) (xy 127.186216 128.520313) (xy 126.789311 128.684311)
        (xy 126.485378 128.987714) (xy 126.320687 129.384332) (xy 126.320313 129.813784) (xy 126.371638 129.938) (xy 123.81563 129.938)
        (xy 123.638815 129.761185) (xy 123.391605 129.596004) (xy 123.1 129.538) (xy 123.074579 129.538) (xy 123.411933 129.201235)
        (xy 123.499953 128.989258) (xy 123.586688 129.199171) (xy 123.978765 129.591933) (xy 124.4913 129.804757) (xy 125.046265 129.805241)
        (xy 125.559171 129.593312) (xy 125.951933 129.201235) (xy 126.164757 128.6887) (xy 126.165241 128.133735) (xy 125.953312 127.620829)
        (xy 125.561235 127.228067) (xy 125.506181 127.205206) (xy 125.559171 127.183312) (xy 125.951933 126.791235) (xy 126.164757 126.2787)
        (xy 126.165241 125.723735) (xy 125.953312 125.210829) (xy 125.561235 124.818067) (xy 125.0487 124.605243) (xy 124.493735 124.604759)
        (xy 123.980829 124.816688) (xy 123.588067 125.208765) (xy 123.500046 125.420741) (xy 123.413312 125.210829) (xy 123.021235 124.818067)
        (xy 122.5087 124.605243) (xy 121.953735 124.604759) (xy 121.440829 124.816688) (xy 121.048067 125.208765) (xy 120.835243 125.7213)
        (xy 120.834759 126.276265) (xy 121.046688 126.789171) (xy 121.438765 127.181933) (xy 121.493818 127.204793) (xy 121.440829 127.226688)
        (xy 121.048067 127.618765) (xy 120.835243 128.1313) (xy 120.834759 128.686265) (xy 121.046688 129.199171) (xy 121.384926 129.538)
        (xy 120.7 129.538) (xy 120.408395 129.596004) (xy 120.357 129.630344) (xy 120.212286 129.485378) (xy 119.815668 129.320687)
        (xy 119.479687 129.320394) (xy 119.479687 127.986216) (xy 119.315689 127.589311) (xy 119.012286 127.285378) (xy 118.615668 127.120687)
        (xy 118.186216 127.120313) (xy 117.789311 127.284311) (xy 117.485378 127.587714) (xy 117.320687 127.984332) (xy 117.320313 128.413784)
        (xy 117.484311 128.810689) (xy 117.787714 129.114622) (xy 118.184332 129.279313) (xy 118.613784 129.279687) (xy 119.010689 129.115689)
        (xy 119.314622 128.812286) (xy 119.479313 128.415668) (xy 119.479687 127.986216) (xy 119.479687 129.320394) (xy 119.386216 129.320313)
        (xy 118.989311 129.484311) (xy 118.685378 129.787714) (xy 118.520687 130.184332) (xy 118.520313 130.613784) (xy 118.684311 131.010689)
        (xy 118.987714 131.314622) (xy 119.320366 131.452751) (xy 119.320313 131.513784) (xy 119.484311 131.910689) (xy 119.787714 132.214622)
        (xy 120.184332 132.379313) (xy 120.430115 132.379527) (xy 120.484311 132.510689) (xy 120.787714 132.814622) (xy 121.184332 132.979313)
        (xy 121.342917 132.979451) (xy 118.961185 135.361185) (xy 118.796004 135.608395) (xy 118.738 135.9) (xy 118.738 138.284369)
        (xy 118.701868 138.3205) (xy 118.486216 138.320313) (xy 118.089311 138.484311) (xy 117.785378 138.787714) (xy 117.620687 139.184332)
        (xy 117.620313 139.613784) (xy 117.780084 140.000461) (xy 117.620687 140.384332) (xy 117.620313 140.813784) (xy 117.784311 141.210689)
        (xy 118.087714 141.514622) (xy 118.484332 141.679313) (xy 118.913784 141.679687) (xy 119.310689 141.515689) (xy 119.614622 141.212286)
        (xy 119.779313 140.815668) (xy 119.779502 140.598127) (xy 120.638815 139.738816) (xy 120.638815 139.738815) (xy 120.803996 139.491605)
        (xy 120.835064 139.335411) (xy 120.834759 139.686265) (xy 121.046688 140.199171) (xy 121.438765 140.591933) (xy 121.9513 140.804757)
        (xy 122.506265 140.805241) (xy 123.019171 140.593312) (xy 123.411933 140.201235) (xy 123.499953 139.989258) (xy 123.586688 140.199171)
        (xy 123.978765 140.591933) (xy 124.4913 140.804757) (xy 125.046265 140.805241) (xy 125.559171 140.593312) (xy 125.951933 140.201235)
        (xy 126.164757 139.6887) (xy 126.165241 139.133735) (xy 125.953312 138.620829) (xy 125.561235 138.228067) (xy 125.506181 138.205206)
        (xy 125.559171 138.183312) (xy 125.951933 137.791235) (xy 126.164757 137.2787) (xy 126.165241 136.723735) (xy 125.953312 136.210829)
        (xy 125.561235 135.818067) (xy 125.0487 135.605243) (xy 124.493735 135.604759) (xy 123.980829 135.816688) (xy 123.588067 136.208765)
        (xy 123.500046 136.420741) (xy 123.413312 136.210829) (xy 123.021235 135.818067) (xy 122.5087 135.605243) (xy 121.953735 135.604759)
        (xy 121.475104 135.802525) (xy 122.51563 134.762) (xy 123.4 134.762) (xy 123.4 134.761999) (xy 123.691604 134.703996)
        (xy 123.691605 134.703996) (xy 123.938815 134.538815) (xy 124.01563 134.462) (xy 126.420619 134.462) (xy 126.420313 134.813784)
        (xy 126.584311 135.210689) (xy 126.887714 135.514622) (xy 127.284332 135.679313) (xy 127.713784 135.679687) (xy 128.110689 135.515689)
        (xy 128.414622 135.212286) (xy 128.579313 134.815668) (xy 128.579367 134.752588) (xy 128.910689 134.615689) (xy 129.214622 134.312286)
        (xy 129.379313 133.915668) (xy 129.379367 133.852588) (xy 129.710689 133.715689) (xy 130.014622 133.412286) (xy 130.179313 133.015668)
        (xy 130.179621 132.662) (xy 130.6 132.662) (xy 130.6 132.661999) (xy 130.628826 132.656265) (xy 130.628828 132.656265)
        (xy 130.684332 132.679313) (xy 131.113784 132.679687) (xy 131.510689 132.515689) (xy 131.814622 132.212286) (xy 131.979313 131.815668)
        (xy 131.979687 131.386216) (xy 131.979687 167.815) (xy 126.165241 167.815) (xy 126.165241 164.133735) (xy 125.953312 163.620829)
        (xy 125.561235 163.228067) (xy 125.506181 163.205206) (xy 125.559171 163.183312) (xy 125.951933 162.791235) (xy 126.164757 162.2787)
        (xy 126.165241 161.723735) (xy 126.165241 157.133735) (xy 125.953312 156.620829) (xy 125.561235 156.228067) (xy 125.506181 156.205206)
        (xy 125.559171 156.183312) (xy 125.951933 155.791235) (xy 126.164757 155.2787) (xy 126.165241 154.723735) (xy 126.165241 146.133735)
        (xy 125.953312 145.620829) (xy 125.561235 145.228067) (xy 125.506181 145.205206) (xy 125.559171 145.183312) (xy 125.951933 144.791235)
        (xy 126.164757 144.2787) (xy 126.165241 143.723735) (xy 125.953312 143.210829) (xy 125.561235 142.818067) (xy 125.0487 142.605243)
        (xy 124.493735 142.604759) (xy 123.980829 142.816688) (xy 123.588067 143.208765) (xy 123.500046 143.420741) (xy 123.413312 143.210829)
        (xy 123.021235 142.818067) (xy 122.5087 142.605243) (xy 121.953735 142.604759) (xy 121.440829 142.816688) (xy 121.048067 143.208765)
        (xy 120.835243 143.7213) (xy 120.834759 144.276265) (xy 121.046688 144.789171) (xy 121.438765 145.181933) (xy 121.493818 145.204793)
        (xy 121.440829 145.226688) (xy 121.048067 145.618765) (xy 120.835243 146.1313) (xy 120.834759 146.686265) (xy 121.046688 147.199171)
        (xy 121.438765 147.591933) (xy 121.9513 147.804757) (xy 122.506265 147.805241) (xy 123.019171 147.593312) (xy 123.411933 147.201235)
        (xy 123.499953 146.989258) (xy 123.586688 147.199171) (xy 123.978765 147.591933) (xy 124.4913 147.804757) (xy 125.046265 147.805241)
        (xy 125.559171 147.593312) (xy 125.951933 147.201235) (xy 126.164757 146.6887) (xy 126.165241 146.133735) (xy 126.165241 154.723735)
        (xy 125.953312 154.210829) (xy 125.561235 153.818067) (xy 125.0487 153.605243) (xy 124.493735 153.604759) (xy 123.980829 153.816688)
        (xy 123.588067 154.208765) (xy 123.500046 154.420741) (xy 123.413312 154.210829) (xy 123.021235 153.818067) (xy 122.5087 153.605243)
        (xy 121.953735 153.604759) (xy 121.440829 153.816688) (xy 121.048067 154.208765) (xy 120.835243 154.7213) (xy 120.834759 155.276265)
        (xy 121.046688 155.789171) (xy 121.438765 156.181933) (xy 121.493818 156.204793) (xy 121.440829 156.226688) (xy 121.048067 156.618765)
[truncated: 27,475 more chars]
