# Supplementary material for: An open-hardware platform for optogenetics and photobiology
Source: Sci Rep. 2016 Nov 2;6:35363. doi: 10.1038/srep35363 (PMC5096413; doi:10.1038/srep35363)
Supplement: Supplementary Files [file srep35363-s2.zip › Supplementary Files/CAD Files/Circuit Board/KiCAD Files/lpa.pro]

update=11/7/2015 8:41:47 PM
last_client=kicad
[general]
version=1
[pcbnew]
version=1
LastNetListRead=lpa.net
UseCmpFile=1
PadDrill=0.000000000000
PadDrillOvalY=0.000000000000
PadSizeH=1.550000000000
PadSizeV=1.300000000000
PcbTextSizeV=1.500000000000
PcbTextSizeH=1.500000000000
PcbTextThickness=0.300000000000
ModuleTextSizeV=1.000000000000
ModuleTextSizeH=1.000000000000
ModuleTextSizeThickness=0.150000000000
SolderMaskClearance=0.000000000000
SolderMaskMinWidth=0.000000000000
DrawSegmentWidth=0.200000000000
BoardOutlineThickness=0.100000000000
ModuleOutlineThickness=0.150000000000
[pcbnew/libraries]
LibName1=modules/bigpin
LibName2=sockets
LibName3=connect
LibName4=discret
LibName5=pin_array
LibName6=divers
LibName7=smd_capacitors
LibName8=smd_resistors
LibName9=smd_crystal&oscillator
LibName10=smd_dil
LibName11=smd_transistors
LibName12=libcms
LibName13=display
LibName14=led
LibName15=dip_sockets
LibName16=pga_sockets
LibName17=valves
LibName18=modules/myParts
LibDir=
[cvpcb]
version=1
NetIExt=net
[cvpcb/libraries]
EquName1=devcms
[schematic_editor]
version=1
PageLayoutDescrFile=
PlotDirectoryName=
SubpartIdSeparator=0
SubpartFirstId=65
NetFmtName=
SpiceForceRefPrefix=0
SpiceUseNetNumbers=0
LabSize=60
[eeschema]
version=1
LibDir=
[eeschema/libraries]
LibName1=lpa-rescue
LibName2=power
LibName3=device
LibName4=transistors
LibName5=conn
LibName6=linear
LibName7=regul
LibName8=74xx
LibName9=cmos4000
LibName10=adc-dac
LibName11=memory
LibName12=xilinx
LibName13=microcontrollers
LibName14=dsp
LibName15=microchip
LibName16=analog_switches
LibName17=motorola
LibName18=texas
LibName19=intel
LibName20=audio
LibName21=interface
LibName22=digital-audio
LibName23=philips
LibName24=display
LibName25=cypress
LibName26=siliconi
LibName27=opto
LibName28=atmel
LibName29=contrib
LibName30=valves
LibName31=libraries/myParts
