# Supplementary material for: An open-hardware platform for optogenetics and photobiology
Source: Sci Rep. 2016 Nov 2;6:35363. doi: 10.1038/srep35363 (PMC5096413; doi:10.1038/srep35363)
Supplement: Supplementary Files [file srep35363-s2.zip › Supplementary Files/CAD Files/Circuit Board/KiCAD Files/lpa.sch]

EESchema Schematic File Version 2
LIBS:lpa-rescue
LIBS:power
LIBS:device
LIBS:transistors
LIBS:conn
LIBS:linear
LIBS:regul
LIBS:74xx
LIBS:cmos4000
LIBS:adc-dac
LIBS:memory
LIBS:xilinx
LIBS:microcontrollers
LIBS:dsp
LIBS:microchip
LIBS:analog_switches
LIBS:motorola
LIBS:texas
LIBS:intel
LIBS:audio
LIBS:interface
LIBS:digital-audio
LIBS:philips
LIBS:display
LIBS:cypress
LIBS:siliconi
LIBS:opto
LIBS:atmel
LIBS:contrib
LIBS:valves
LIBS:myParts
LIBS:lpa-cache
EELAYER 25 0
EELAYER END
$Descr USLetter 11000 8500
encoding utf-8
Sheet 1 2
Title ""
Date "27 jun 2014"
Rev ""
Comp ""
Comment1 ""
Comment2 ""
Comment3 ""
Comment4 ""
$EndDescr
Text Label 3350 4550 0    60   ~ 0
ON
Text Label 3700 6250 0    60   ~ 0
ON
Text Label 3500 3600 0    60   ~ 0
SS
Text Label 2550 1050 0    60   ~ 0
VCC
Text Label 4000 2550 0    60   ~ 0
MISO
Text Label 4000 2350 0    60   ~ 0
SCK
Text Label 4000 2050 0    60   ~ 0
MOSI
Text Label 4000 1950 0    60   ~ 0
SS
$Comp
L GND-RESCUE-lpa #PWR01
U 1 1 5358B074
P 2450 2800
F 0 "#PWR01" H 2450 2800 30  0001 C CNN
F 1 "GND" H 2450 2730 30  0001 C CNN
F 2 "" H 2450 2800 60  0000 C CNN
F 3 "" H 2450 2800 60  0000 C CNN
	1    2450 2800
	1    0    0    -1  
$EndComp
$Comp
L SD_CARD U1
U 1 1 5358AEF9
P 1950 2050
F 0 "U1" H 1700 1750 60  0000 C CNN
F 1 "SD_CARD" H 1700 1850 60  0000 C CNN
F 2 "SD_CONN" H 1950 2050 60  0001 C CNN
F 3 "" H 1950 2050 60  0000 C CNN
	1    1950 2050
	1    0    0    -1  
$EndComp
$Comp
L C-RESCUE-lpa C5
U 1 1 535704C8
P 3300 6600
F 0 "C5" H 3300 6700 40  0000 L CNN
F 1 "10uF" H 3306 6515 40  0000 L CNN
F 2 "SM0805" H 3338 6450 30  0001 C CNN
F 3 "~" H 3300 6600 60  0000 C CNN
	1    3300 6600
	1    0    0    -1  
$EndComp
$Comp
L C-RESCUE-lpa C3
U 1 1 535704B9
P 1550 6600
F 0 "C3" H 1550 6700 40  0000 L CNN
F 1 "47uF" H 1556 6515 40  0000 L CNN
F 2 "c_elec_6.3x5.3" H 1588 6450 30  0001 C CNN
F 3 "~" H 1550 6600 60  0000 C CNN
	1    1550 6600
	1    0    0    -1  
$EndComp
$Comp
L LD1117S50 U2
U 1 1 5357046B
P 2850 6400
F 0 "U2" H 3000 6204 60  0000 C CNN
F 1 "LD1117S33" H 2850 6600 60  0000 C CNN
F 2 "SOT223" H 2850 6400 60  0001 C CNN
F 3 "~" H 2850 6400 60  0000 C CNN
	1    2850 6400
	1    0    0    -1  
$EndComp
Text Label 1250 6350 0    60   ~ 0
VIN
Text Label 3700 6850 0    60   ~ 0
FIN
Text Label 3700 6550 0    60   ~ 0
ERR
$Comp
L R-RESCUE-lpa R_FIN1
U 1 1 5356ED9C
P 4150 6850
F 0 "R_FIN1" V 4230 6850 40  0000 C CNN
F 1 "330" V 4157 6851 40  0000 C CNN
F 2 "SM0805" V 4080 6850 30  0001 C CNN
F 3 "~" H 4150 6850 30  0000 C CNN
	1    4150 6850
	0    -1   -1   0   
$EndComp
$Comp
L R-RESCUE-lpa R_ERR1
U 1 1 5356ED8D
P 4150 6550
F 0 "R_ERR1" V 4230 6550 40  0000 C CNN
F 1 "330" V 4157 6551 40  0000 C CNN
F 2 "SM0805" V 4080 6550 30  0001 C CNN
F 3 "~" H 4150 6550 30  0000 C CNN
	1    4150 6550
	0    -1   -1   0   
$EndComp
$Comp
L R-RESCUE-lpa R_ON1
U 1 1 5356ED7E
P 4150 6250
F 0 "R_ON1" V 4230 6250 40  0000 C CNN
F 1 "330" V 4157 6251 40  0000 C CNN
F 2 "SM0805" V 4080 6250 30  0001 C CNN
F 3 "~" H 4150 6250 30  0000 C CNN
	1    4150 6250
	0    -1   -1   0   
$EndComp
Text Label 3350 4750 0    60   ~ 0
FIN
Text Label 3350 4650 0    60   ~ 0
ERR
$Comp
L LED-RESCUE-lpa FIN1
U 1 1 5356E78D
P 4750 6850
F 0 "FIN1" H 4750 6950 50  0000 C CNN
F 1 "LED" H 4750 6750 50  0000 C CNN
F 2 "SM0805" H 4750 6850 60  0001 C CNN
F 3 "~" H 4750 6850 60  0000 C CNN
	1    4750 6850
	1    0    0    -1  
$EndComp
$Comp
L LED-RESCUE-lpa ERR1
U 1 1 5356E77E
P 4750 6550
F 0 "ERR1" H 4750 6650 50  0000 C CNN
F 1 "LED" H 4750 6450 50  0000 C CNN
F 2 "SM0805" H 4750 6550 60  0001 C CNN
F 3 "~" H 4750 6550 60  0000 C CNN
	1    4750 6550
	1    0    0    -1  
$EndComp
$Comp
L LED-RESCUE-lpa ON1
U 1 1 5356E76F
P 4750 6250
F 0 "ON1" H 4750 6350 50  0000 C CNN
F 1 "LED" H 4750 6150 50  0000 C CNN
F 2 "SM0805" H 4750 6250 60  0001 C CNN
F 3 "~" H 4750 6250 60  0000 C CNN
	1    4750 6250
	1    0    0    -1  
$EndComp
$Comp
L GND-RESCUE-lpa #PWR02
U 1 1 5356E577
P 5100 7300
F 0 "#PWR02" H 5100 7300 30  0001 C CNN
F 1 "GND" H 5100 7230 30  0001 C CNN
F 2 "" H 5100 7300 60  0000 C CNN
F 3 "" H 5100 7300 60  0000 C CNN
	1    5100 7300
	1    0    0    -1  
$EndComp
Text Label 4000 7200 0    60   ~ 0
RST
$Comp
L SW_PUSH RESET1
U 1 1 5356E35F
P 4550 7200
F 0 "RESET1" H 4700 7310 50  0000 C CNN
F 1 "SW_PUSH" H 4550 7120 50  0000 C CNN
F 2 "SW_PUSH_SMD" H 4550 7200 60  0001 C CNN
F 3 "~" H 4550 7200 60  0000 C CNN
	1    4550 7200
	1    0    0    -1  
$EndComp
Text Label 3350 4850 0    60   ~ 0
RST
Text Label 4850 7600 0    60   ~ 0
VCC
$Comp
L GND-RESCUE-lpa #PWR03
U 1 1 52166F83
P 4300 4400
F 0 "#PWR03" H 4300 4400 30  0001 C CNN
F 1 "GND" H 4300 4330 30  0001 C CNN
F 2 "" H 4300 4400 60  0000 C CNN
F 3 "" H 4300 4400 60  0000 C CNN
	1    4300 4400
	1    0    0    -1  
$EndComp
$Comp
L RESONATEUR Y1
U 1 1 52166DFA
P 4050 4300
F 0 "Y1" H 4070 4500 60  0000 C CNN
F 1 "RESONATEUR" H 4480 4100 60  0000 C CNN
F 2 "crystal_smd" H 4050 4300 60  0001 C CNN
F 3 "" H 4050 4300 60  0000 C CNN
	1    4050 4300
	0    -1   -1   0   
$EndComp
NoConn ~ 3250 4250
NoConn ~ 3250 4350
NoConn ~ 3250 4450
NoConn ~ 3250 5500
NoConn ~ 3250 5600
NoConn ~ 3250 5000
NoConn ~ 3250 5700
NoConn ~ 1350 4850
NoConn ~ 1350 4750
Text Label 3500 5200 0    60   ~ 0
MODE
Text Label 3500 5300 0    60   ~ 0
BLANK
Text Label 3500 3500 0    60   ~ 0
XLAT
Text Label 1300 3300 2    60   ~ 0
VCC
NoConn ~ 1350 4000
$Comp
L C-RESCUE-lpa C2
U 1 1 52150FEA
P 1050 3700
F 0 "C2" H 1050 3800 40  0000 L CNN
F 1 "0.1 uF" H 1056 3615 40  0000 L CNN
F 2 "SM0805" H 1088 3550 30  0001 C CNN
F 3 "~" H 1050 3700 60  0000 C CNN
	1    1050 3700
	0    -1   -1   0   
$EndComp
$Comp
L C-RESCUE-lpa C1
U 1 1 52150FDD
P 1050 3500
F 0 "C1" H 1050 3600 40  0000 L CNN
F 1 "0.1 uF" H 1056 3415 40  0000 L CNN
F 2 "SM0805" H 1088 3350 30  0001 C CNN
F 3 "~" H 1050 3500 60  0000 C CNN
	1    1050 3500
	0    -1   -1   0   
$EndComp
$Comp
L GND-RESCUE-lpa #PWR04
U 1 1 52150FBD
P 800 5850
F 0 "#PWR04" H 800 5850 30  0001 C CNN
F 1 "GND" H 800 5780 30  0001 C CNN
F 2 "" H 800 5850 60  0000 C CNN
F 3 "" H 800 5850 60  0000 C CNN
	1    800  5850
	1    0    0    -1  
$EndComp
$Comp
L ATMEGA328-A-RESCUE-lpa IC1
U 1 1 52150E25
P 2250 4500
F 0 "IC1" H 1500 5750 40  0000 L BNN
F 1 "ATMEGA328-A" H 2650 3100 40  0000 L BNN
F 2 "TQFP32_FIXED" H 2250 4500 30  0001 C CIN
F 3 "" H 2250 4500 60  0000 C CNN
	1    2250 4500
	1    0    0    -1  
$EndComp
Text Label 3500 5400 0    60   ~ 0
SCLK
Text Label 3500 3900 0    60   ~ 0
SCK
Text Label 3500 3400 0    60   ~ 0
GSCLK
Text Label 3500 5100 0    60   ~ 0
SIN
Text Label 3500 3700 0    60   ~ 0
MOSI
$Comp
L R-RESCUE-lpa R1
U 1 1 5214E00C
P 4500 7600
F 0 "R1" V 4580 7600 40  0000 C CNN
F 1 "10K" V 4507 7601 40  0000 C CNN
F 2 "SM0805" V 4430 7600 30  0001 C CNN
F 3 "~" H 4500 7600 30  0000 C CNN
	1    4500 7600
	0    -1   -1   0   
$EndComp
Text Label 3500 3800 0    60   ~ 0
MISO
Text Label 5050 5100 2    60   ~ 0
VCC
$Comp
L GND-RESCUE-lpa #PWR05
U 1 1 5214D884
P 5050 5650
F 0 "#PWR05" H 5050 5650 30  0001 C CNN
F 1 "GND" H 5050 5580 30  0001 C CNN
F 2 "" H 5050 5650 60  0000 C CNN
F 3 "" H 5050 5650 60  0000 C CNN
	1    5050 5650
	1    0    0    -1  
$EndComp
Text Label 4950 5450 0    60   ~ 0
MOSI
Text Label 4150 5550 2    60   ~ 0
RST
Text Label 4150 5450 2    60   ~ 0
SCK
Text Label 4150 5350 2    60   ~ 0
MISO
$Comp
L GND-RESCUE-lpa #PWR06
U 1 1 5214D369
P 1250 6850
F 0 "#PWR06" H 1250 6850 30  0001 C CNN
F 1 "GND" H 1250 6780 30  0001 C CNN
F 2 "" H 1250 6850 60  0000 C CNN
F 3 "" H 1250 6850 60  0000 C CNN
	1    1250 6850
	1    0    0    -1  
$EndComp
Text Label 3450 6350 0    60   ~ 0
VCC
$Comp
L CONN_2 P1
U 1 1 5213FDDC
P 800 6600
F 0 "P1" V 750 6600 40  0000 C CNN
F 1 "CONN_2" V 850 6600 40  0000 C CNN
F 2 "PIN_ARRAY_2X1_3960um" H 800 6600 60  0001 C CNN
F 3 "" H 800 6600 60  0000 C CNN
	1    800  6600
	-1   0    0    -1  
$EndComp
$Comp
L CONN_3X2 P2
U 1 1 5213FCAA
P 4550 5500
F 0 "P2" H 4550 5750 50  0000 C CNN
F 1 "CONN_3X2" V 4550 5550 40  0000 C CNN
F 2 "pin_array_3x2" H 4550 5500 60  0001 C CNN
F 3 "" H 4550 5500 60  0000 C CNN
	1    4550 5500
	1    0    0    -1  
$EndComp
$Sheet
S 6800 2450 2250 1200
U 5362FF20
F0 "tlcs_1-3" 50
F1 "tlcs_1-3.sch" 50
F2 "XLAT" I L 6800 2600 60 
F3 "SCLK" I L 6800 2750 60 
F4 "SIN" I L 6800 2900 60 
F5 "MODE" I L 6800 3050 60 
F6 "BLANK" I L 6800 3200 60 
F7 "GSCLK" I L 6800 3350 60 
F8 "VIN" I R 9050 2800 60 
F9 "VCC" I R 9050 3250 60 
F10 "SOUT" I L 6800 3500 60 
$EndSheet
$Comp
L R-RESCUE-lpa R2
U 1 1 5363149A
P 6150 2900
F 0 "R2" V 6230 2900 40  0000 C CNN
F 1 "10K" V 6157 2901 40  0000 C CNN
F 2 "SM0805" V 6080 2900 30  0001 C CNN
F 3 "~" H 6150 2900 30  0000 C CNN
	1    6150 2900
	-1   0    0    1   
$EndComp
Text Label 6150 2550 0    60   ~ 0
VCC
Text Label 6650 2600 2    60   ~ 0
XLAT
Text Label 6650 2750 2    60   ~ 0
SCLK
Text Label 6650 2900 2    60   ~ 0
SIN
Text Label 6650 3050 2    60   ~ 0
MODE
Text Label 6650 3350 2    60   ~ 0
GSCLK
Text Label 9200 2800 0    60   ~ 0
VIN
Text Label 9200 3250 0    60   ~ 0
VCC
Text Label 5950 3200 2    60   ~ 0
BLANK
$Comp
L INDUCTOR L1
U 1 1 53AA01D0
P 1900 6350
F 0 "L1" V 1850 6350 40  0000 C CNN
F 1 "10uH" V 2000 6350 40  0000 C CNN
F 2 "SM1210" H 1900 6350 60  0001 C CNN
F 3 "~" H 1900 6350 60  0000 C CNN
	1    1900 6350
	0    -1   -1   0   
$EndComp
$Comp
L C-RESCUE-lpa C4
U 1 1 53AA0322
P 2250 6600
F 0 "C4" H 2250 6700 40  0000 L CNN
F 1 "47uF" H 2256 6515 40  0000 L CNN
F 2 "c_elec_6.3x5.3" H 2288 6450 30  0001 C CNN
F 3 "~" H 2250 6600 60  0000 C CNN
	1    2250 6600
	1    0    0    -1  
$EndComp
Wire Wire Line
	3250 4550 3350 4550
Connection ~ 800  5700
Wire Wire Line
	800  5700 1350 5700
Connection ~ 800  5600
Wire Wire Line
	800  5600 1350 5600
Wire Wire Line
	3250 3500 3500 3500
Wire Wire Line
	3500 3400 3250 3400
Wire Wire Line
	3250 3600 3500 3600
Wire Wire Line
	2350 2550 4000 2550
Wire Wire Line
	2350 2350 4000 2350
Wire Wire Line
	2350 2050 4000 2050
Wire Wire Line
	2350 1950 4000 1950
Wire Wire Line
	3300 6400 3300 6350
Connection ~ 3300 6350
Wire Wire Line
	3250 6350 3450 6350
Connection ~ 2850 6800
Wire Wire Line
	2850 6800 2850 6650
Connection ~ 1250 6800
Connection ~ 1550 6350
Wire Wire Line
	1550 6400 1550 6350
Connection ~ 1250 6500
Wire Wire Line
	1450 6350 1600 6350
Wire Wire Line
	1450 6500 1450 6350
Wire Wire Line
	1250 6700 1250 6850
Wire Wire Line
	1150 6700 1250 6700
Wire Wire Line
	1250 6500 1250 6350
Wire Wire Line
	1150 6500 1450 6500
Wire Wire Line
	4750 7600 4850 7600
Connection ~ 4200 7200
Wire Wire Line
	4200 7600 4200 7200
Wire Wire Line
	4250 7600 4200 7600
Wire Wire Line
	3700 6850 3900 6850
Wire Wire Line
	3700 6550 3900 6550
Wire Wire Line
	3700 6250 3900 6250
Connection ~ 5100 7200
Wire Wire Line
	5100 7200 4850 7200
Connection ~ 5100 6850
Wire Wire Line
	5100 6850 4950 6850
Connection ~ 5100 6550
Wire Wire Line
	4950 6550 5100 6550
Wire Wire Line
	5100 6250 5100 7300
Wire Wire Line
	4950 6250 5100 6250
Wire Wire Line
	4400 6850 4550 6850
Wire Wire Line
	4400 6550 4550 6550
Wire Wire Line
	4400 6250 4550 6250
Wire Wire Line
	3350 4850 3250 4850
Wire Wire Line
	3250 4750 3350 4750
Wire Wire Line
	3350 4650 3250 4650
Wire Wire Line
	4000 7200 4250 7200
Wire Wire Line
	3250 5300 3500 5300
Wire Wire Line
	3500 5200 3250 5200
Wire Wire Line
	3250 3900 3500 3900
Wire Wire Line
	3500 3800 3250 3800
Wire Wire Line
	3250 3700 3500 3700
Wire Wire Line
	3250 5400 3500 5400
Wire Wire Line
	3250 5100 3500 5100
Wire Wire Line
	800  3500 850  3500
Connection ~ 800  3700
Wire Wire Line
	850  3700 800  3700
Wire Wire Line
	4300 4300 4300 4400
Wire Wire Line
	3750 4600 4000 4600
Wire Wire Line
	3750 4100 3750 4600
Wire Wire Line
	3250 4100 3750 4100
Wire Wire Line
	3250 4000 4000 4000
Connection ~ 800  5500
Connection ~ 1300 3400
Connection ~ 1300 3700
Connection ~ 1300 3500
Wire Wire Line
	1250 3700 1350 3700
Wire Wire Line
	1300 3300 1300 3700
Wire Wire Line
	1350 3400 1300 3400
Wire Wire Line
	1250 3500 1350 3500
Wire Wire Line
	800  3500 800  5850
Wire Wire Line
	800  5500 1350 5500
Wire Wire Line
	5050 5550 5050 5650
Wire Wire Line
	4950 5550 5050 5550
Wire Wire Line
	5050 5350 5050 5100
Wire Wire Line
	4950 5350 5050 5350
Wire Wire Line
	6150 2650 6150 2550
Wire Wire Line
	5950 3200 6800 3200
Wire Wire Line
	6800 2600 6650 2600
Wire Wire Line
	6800 2750 6650 2750
Wire Wire Line
	6800 2900 6650 2900
Wire Wire Line
	6800 3050 6650 3050
Wire Wire Line
	6800 3350 6650 3350
Wire Wire Line
	9050 2800 9200 2800
Wire Wire Line
	9050 3250 9200 3250
Wire Wire Line
	6150 3150 6150 3200
Connection ~ 6150 3200
Wire Wire Line
	2200 6350 2450 6350
Wire Wire Line
	2250 6400 2250 6350
Connection ~ 2250 6350
Wire Wire Line
	1250 6800 3300 6800
Connection ~ 1550 6800
Connection ~ 2250 6800
Wire Wire Line
	2450 2150 2450 2800
Connection ~ 2450 2150
Connection ~ 2450 2450
Wire Wire Line
	2450 2150 2350 2150
$Comp
L R-RESCUE-lpa R15
U 1 1 53AA1B37
P 2750 1400
F 0 "R15" V 2830 1400 40  0000 C CNN
F 1 "50k" V 2757 1401 40  0000 C CNN
F 2 "~" V 2680 1400 30  0000 C CNN
F 3 "~" H 2750 1400 30  0000 C CNN
	1    2750 1400
	1    0    0    -1  
$EndComp
$Comp
L R-RESCUE-lpa R16
U 1 1 53AA1B5A
P 2950 1400
F 0 "R16" V 3030 1400 40  0000 C CNN
F 1 "50k" V 2957 1401 40  0000 C CNN
F 2 "~" V 2880 1400 30  0000 C CNN
F 3 "~" H 2950 1400 30  0000 C CNN
	1    2950 1400
	1    0    0    -1  
$EndComp
$Comp
L R-RESCUE-lpa R17
U 1 1 53AA1B60
P 3150 1400
F 0 "R17" V 3230 1400 40  0000 C CNN
F 1 "50k" V 3157 1401 40  0000 C CNN
F 2 "~" V 3080 1400 30  0000 C CNN
F 3 "~" H 3150 1400 30  0000 C CNN
	1    3150 1400
	1    0    0    -1  
$EndComp
$Comp
L R-RESCUE-lpa R18
U 1 1 53AA1B66
P 3350 1400
F 0 "R18" V 3430 1400 40  0000 C CNN
F 1 "50k" V 3357 1401 40  0000 C CNN
F 2 "~" V 3280 1400 30  0000 C CNN
F 3 "~" H 3350 1400 30  0000 C CNN
	1    3350 1400
	1    0    0    -1  
$EndComp
$Comp
L R-RESCUE-lpa R19
U 1 1 53AA1B6C
P 3550 1400
F 0 "R19" V 3630 1400 40  0000 C CNN
F 1 "50k" V 3557 1401 40  0000 C CNN
F 2 "~" V 3480 1400 30  0000 C CNN
F 3 "~" H 3550 1400 30  0000 C CNN
	1    3550 1400
	1    0    0    -1  
$EndComp
Connection ~ 3350 1150
Connection ~ 3150 1150
Connection ~ 2950 1150
Connection ~ 2750 1150
Wire Wire Line
	2550 1150 3550 1150
Connection ~ 2550 1150
Wire Wire Line
	2750 1650 2750 1850
Wire Wire Line
	2350 2450 2450 2450
Wire Wire Line
	2750 1850 2350 1850
Wire Wire Line
	2550 1050 2550 2250
Wire Wire Line
	2550 2250 2350 2250
Wire Wire Line
	2950 1650 2950 1950
Connection ~ 2950 1950
Wire Wire Line
	3150 1650 3150 2050
Connection ~ 3150 2050
Wire Wire Line
	3350 1650 3350 2550
Connection ~ 3350 2550
Wire Wire Line
	2350 2650 3550 2650
Wire Wire Line
	3550 2650 3550 1650
$EndSCHEMATC
