# Supplementary material for: An open-hardware platform for optogenetics and photobiology
Source: Sci Rep. 2016 Nov 2;6:35363. doi: 10.1038/srep35363 (PMC5096413; doi:10.1038/srep35363)
Supplement: Supplementary Files [file srep35363-s2.zip › Supplementary Files/CAD Files/Circuit Board/KiCAD Files/modules/bigpin.mod]

PCBNEW-LibModule-V1  5/10/2014 4:22:29 PM
# encoding utf-8
Units mm
$INDEX
PIN_ARRAY_2X1_3960um
$EndINDEX
$MODULE PIN_ARRAY_2X1_3960um
Po 0 0 0 15 536E987A 00000000 ~~
Li PIN_ARRAY_2X1_3960um
Cd Connecteurs 2 pins
Kw CONN DEV
Sc 0
AR 
Op 0 0 0
T0 -0.1 -4.8 0.762 0.762 0 0.1524 N V 21 N "PIN_ARRAY_2"
T1 0 -3.5 0.762 0.762 0 0.1524 N I 21 N "Val**"
DS -3.64 4.6 -3.64 -5.6 0.1524 21
DS -3.6 -5.6 3.6 -5.6 0.1524 21
DS 3.54 -5.6 3.54 4.6 0.1524 21
DS 3.6 4.6 -3.6 4.6 0.1524 21
$PAD
Sh "1" R 2.3 2.3 0 0 0
Dr 1.8 0 0
At STD N 00E0FFFF
Ne 0 ""
Po -1.98 0
$EndPAD
$PAD
Sh "2" C 2.5 2.5 0 0 0
Dr 1.8 0 0
At STD N 00E0FFFF
Ne 0 ""
Po 1.98 0
$EndPAD
$SHAPE3D
Na "pin_array/pins_array_2x1.wrl"
Sc 1 1 1
Of 0 0 0
Ro 0 0 0
$EndSHAPE3D
$EndMODULE PIN_ARRAY_2X1_3960um
$EndLIBRARY
