# Supplementary material for: An open-hardware platform for optogenetics and photobiology
Source: Sci Rep. 2016 Nov 2;6:35363. doi: 10.1038/srep35363 (PMC5096413; doi:10.1038/srep35363)
Supplement: Supplementary Files [file srep35363-s2.zip › Supplementary Files/CAD Files/Circuit Board/KiCAD Files/modules/myParts.mod]

PCBNEW-LibModule-V1  7/8/2014 1:07:26 PM
# encoding utf-8
Units mm
$INDEX
DF1B_8x2
PCV220_LEDSOCKET
SD_CONN
SMD_0805_4PIN
SW_PUSH_SMD
TLC5940
TLC5940_FIXED
TLC5940_THERMVIAS
TLC5940_THERMVIAS2
TLC5940_THERMVIAS3
TQFP32_FIXED
TSSOP28
c_0805_FIXED
crystal_smd
hole_ansi_6
$EndINDEX
$MODULE DF1B_8x2
Po 0 0 0 15 53436E94 00000000 ~~
Li DF1B_8x2
Sc 0
AR 
Op 0 0 0
T0 0 -3.25 1 1 0 0.15 N V 21 N "DF1B_8x2"
T1 0 3.75 1 1 0 0.15 N V 21 N "VAL**"
DS 11.25 4.25 11.25 -4.25 0.15 21
DS 11.25 -4.25 -11.25 -4.25 0.15 21
DS -11.25 -4.25 -11.25 4.25 0.15 21
DS -11.25 4.25 11.25 4.25 0.15 21
$PAD
Sh "15" C 1.5 1.5 0 0 0
Dr 1.1 0 0
At STD N 00E0FFFF
Ne 0 ""
Po -8.75 1.25
$EndPAD
$PAD
Sh "16" C 1.5 1.5 0 0 0
Dr 1.1 0 0
At STD N 00E0FFFF
Ne 0 ""
Po -8.75 -1.25
$EndPAD
$PAD
Sh "13" C 1.5 1.5 0 0 0
Dr 1.1 0 0
At STD N 00E0FFFF
Ne 0 ""
Po -6.25 1.25
$EndPAD
$PAD
Sh "14" C 1.5 1.5 0 0 0
Dr 1.1 0 0
At STD N 00E0FFFF
Ne 0 ""
Po -6.25 -1.25
$EndPAD
$PAD
Sh "11" C 1.5 1.5 0 0 0
Dr 1.1 0 0
At STD N 00E0FFFF
Ne 0 ""
Po -3.75 1.25
$EndPAD
$PAD
Sh "12" C 1.5 1.5 0 0 0
Dr 1.1 0 0
At STD N 00E0FFFF
Ne 0 ""
Po -3.75 -1.25
$EndPAD
$PAD
Sh "9" C 1.5 1.5 0 0 0
Dr 1.1 0 0
At STD N 00E0FFFF
Ne 0 ""
Po -1.25 1.25
$EndPAD
$PAD
Sh "10" C 1.5 1.5 0 0 0
Dr 1.1 0 0
At STD N 00E0FFFF
Ne 0 ""
Po -1.25 -1.25
$EndPAD
$PAD
Sh "7" C 1.5 1.5 0 0 0
Dr 1.1 0 0
At STD N 00E0FFFF
Ne 0 ""
Po 1.25 1.25
$EndPAD
$PAD
Sh "8" C 1.5 1.5 0 0 0
Dr 1.1 0 0
At STD N 00E0FFFF
Ne 0 ""
Po 1.25 -1.25
$EndPAD
$PAD
Sh "5" C 1.5 1.5 0 0 0
Dr 1.1 0 0
At STD N 00E0FFFF
Ne 0 ""
Po 3.75 1.25
$EndPAD
$PAD
Sh "6" C 1.5 1.5 0 0 0
Dr 1.1 0 0
At STD N 00E0FFFF
Ne 0 ""
Po 3.75 -1.25
$EndPAD
$PAD
Sh "3" C 1.5 1.5 0 0 0
Dr 1.1 0 0
At STD N 00E0FFFF
Ne 0 ""
Po 6.25 1.25
$EndPAD
$PAD
Sh "4" C 1.5 1.5 0 0 0
Dr 1.1 0 0
At STD N 00E0FFFF
Ne 0 ""
Po 6.25 -1.25
$EndPAD
$PAD
Sh "1" R 1.5 1.5 0 0 0
Dr 1.1 0 0
At STD N 00E0FFFF
Ne 0 ""
Po 8.75 1.25
$EndPAD
$PAD
Sh "2" C 1.5 1.5 0 0 0
Dr 1.1 0 0
At STD N 00E0FFFF
Ne 0 ""
Po 8.75 -1.25
$EndPAD
$EndMODULE DF1B_8x2
$MODULE PCV220_LEDSOCKET
Po 0 0 0 15 53AB4396 00000000 ~~
Li PCV220_LEDSOCKET
Sc 0
AR 
Op 0 0 0
T0 0 -3.81 1 1 0 0.15 N V 21 N "PCV220_LEDSOCKET"
T1 0 5.08 1 1 0 0.15 N V 21 N "VAL**"
DS -3.05 -2.54 -2.55 -3.04 0.15 21
DS -3.05 3.18 3.05 3.18 0.15 21
DS 3.05 3.18 3.05 -3.04 0.15 21
DS 3.05 -3.04 -2.55 -3.04 0.15 21
DS -3.05 -2.54 -3.05 3.18 0.15 21
DC 0 0 2.5 0 0.15 21
$PAD
Sh "1" C 1.52 1.52 0 0 0
Dr 1.02 0 0
At STD N 00E0FFFF
Ne 0 ""
Po -1.27 2.41
$EndPAD
$PAD
Sh "2" C 1.52 1.52 0 0 0
Dr 1.02 0 0
At STD N 00E0FFFF
Ne 0 ""
Po 1.27 2.41
$EndPAD
$PAD
Sh "" C 1.52 1.52 0 0 0
Dr 1.52 0 0
At STD N 00E0FFFF
Ne 0 ""
Po -1.27 0
$EndPAD
$PAD
Sh "" C 1.52 1.52 0 0 0
Dr 1.52 0 0
At STD N 00E0FFFF
Ne 0 ""
Po 1.27 0
$EndPAD
$EndMODULE PCV220_LEDSOCKET
$MODULE SD_CONN
Po 0 0 0 15 53627957 00000000 ~~
Li SD_CONN
Sc 0
AR /5358AEF9
Op 0 0 0
T0 -5 -1 1 1 0 0.15 N V 21 N "U4"
T1 -5 1.5 1 1 0 0.15 N V 21 N "SD_CARD"
T2 -17 1 1 1 900 0.15 N V 21 N "TRACE KEEP OUT"
DS -24 -14.5 -24 15 0.15 21
DS -24 15 3 15 0.15 21
DS 3 15 3 -14.5 0.15 21
DS 3 -14.5 -24 -14.5 0.15 21
DS -13 12 -15 12 0.15 21
DS -15 -9.5 -13 -9.5 0.15 21
DS -19 -9.5 -19 12 0.15 21
DS -19 12 -15 12 0.15 21
DS -13 12 -13 -9 0.15 21
DS -13 -9 -13 -9.5 0.15 21
DS -15 -9.5 -19 -9.5 0.15 21
$PAD
Sh "1" R 1.5 1 0 0 0
Dr 0 0 0
At SMD N 00888000
Ne 1 "/SD_CS"
Po -24.31 -6.1
$EndPAD
$PAD
Sh "2" R 1.5 1 0 0 0
Dr 0 0 0
At SMD N 00888000
Ne 2 "/SD_DataIn"
Po -24.31 -3.6
$EndPAD
$PAD
Sh "3" R 1.5 1 0 0 0
Dr 0 0 0
At SMD N 00888000
Ne 6 "GND"
Po -24.31 -0.2
$EndPAD
$PAD
Sh "4" R 1.5 1 0 0 0
Dr 0 0 0
At SMD N 00888000
Ne 5 "/VSD"
Po -24.31 1.45
$EndPAD
$PAD
Sh "5" R 1.5 1 0 0 0
Dr 0 0 0
At SMD N 00888000
Ne 4 "/SD_SCLK"
Po -24.31 3.9
$EndPAD
$PAD
Sh "6" R 1.5 1 0 0 0
Dr 0 0 0
At SMD N 00888000
Ne 6 "GND"
Po -24.31 6.4
$EndPAD
$PAD
Sh "7" R 1.5 1 0 0 0
Dr 0 0 0
At SMD N 00888000
Ne 3 "/SD_DataOut"
Po -24.31 8.83
$EndPAD
$PAD
Sh "8" R 1.5 1 0 0 0
Dr 0 0 0
At SMD N 00888000
Ne 0 ""
Po -24.31 10.53
$EndPAD
$PAD
Sh "9" R 1.5 1 0 0 0
Dr 0 0 0
At SMD N 00888000
Ne 0 ""
Po -24.31 -8.6
$EndPAD
$PAD
Sh "WP" R 1.5 1 0 0 0
Dr 0 0 0
At SMD N 00888000
Ne 0 ""
Po -24.31 13.88
$EndPAD
$PAD
Sh "GND" R 2 1.2 0 0 0
Dr 0 0 0
At SMD N 00888000
Ne 0 ""
Po -2.1 14.4
$EndPAD
$PAD
Sh "GND" R 2 1.2 0 0 0
Dr 0 0 0
At SMD N 00888000
Ne 0 ""
Po -3.3 -13.6
$EndPAD
$PAD
Sh "CD" R 1.5 1 0 0 0
Dr 0 0 0
At SMD N 00888000
Ne 0 ""
Po -24.31 -1.9
$EndPAD
$PAD
Sh "H" C 1.6 1.6 0 0 0
Dr 1.5 0 0
At STD N 00E0FFFF
Ne 0 ""
Po 0 -11.3
$EndPAD
$PAD
Sh "H" C 1.6 1.6 0 0 0
Dr 1.5 0 0
At STD N 00E0FFFF
Ne 0 ""
Po 0 12.85
$EndPAD
$EndMODULE SD_CONN
$MODULE SMD_0805_4PIN
Po 0 0 0 15 53655144 00000000 ~~
Li SMD_0805_4PIN
Sc 0
AR /5362FF20/536334EB
Op 0 0 0
T0 0 -2.1 1 1 0 0.15 N V 21 N "D1"
T1 0 2.4 1 1 0 0.15 N V 21 N "DOUBLE_LED_SEP"
DS -0.9 0.1 -0.9 -0.1 0.15 21
DS -0.9 -0.1 -0.5 -0.1 0.15 21
DS -0.5 -0.1 -0.5 0.1 0.15 21
DS -0.5 0.1 -0.9 0.1 0.15 21
$PAD
Sh "1" R 1.2 0.6 0 0 0
Dr 0 0 0
At SMD N 00888000
Ne 1 "/tlcs_1-6/VIN"
Po 1.2 -0.475
$EndPAD
$PAD
Sh "4" R 1.2 0.6 0 0 0
Dr 0 0 0
At SMD N 00888000
Ne 1 "/tlcs_1-6/VIN"
Po 1.2 0.475
$EndPAD
$PAD
Sh "3" R 1.2 0.6 0 0 0
Dr 0 0 0
At SMD N 00888000
Ne 2 "N-00000135"
Po -1.2 0.475
$EndPAD
$PAD
Sh "2" R 1.2 0.6 0 0 0
Dr 0 0 0
At SMD N 00888000
Ne 3 "N-00000136"
Po -1.2 -0.475
$EndPAD
$EndMODULE SMD_0805_4PIN
$MODULE SW_PUSH_SMD
Po 0 0 0 15 53611933 00000000 ~~
Li SW_PUSH_SMD
Sc 0
AR 
Op 0 0 0
T0 0 -3.5 1 1 0 0.15 N V 21 N "SW_PUSH_SMD"
T1 0 4 1 1 0 0.15 N V 21 N "VAL**"
DC 0 0 1.75 0 0.15 21
DS -3 -3 -3 3 0.15 21
DS -3 3 3 3 0.15 21
DS 3 3 3 -3 0.15 21
DS 3 -3 -3 -3 0.15 21
$PAD
Sh "1" R 1.55 1.3 0 0 0
Dr 0 0 0
At SMD N 00888000
Ne 0 ""
Po 3.975 -2.25
$EndPAD
$PAD
Sh "2" R 1.55 1.3 0 0 0
Dr 0 0 0
At SMD N 00888000
Ne 0 ""
Po 3.975 2.25
$EndPAD
$PAD
Sh "2" R 1.55 1.3 0 0 0
Dr 0 0 0
At SMD N 00888000
Ne 0 ""
Po -3.975 2.25
$EndPAD
$PAD
Sh "1" R 1.55 1.3 0 0 0
Dr 0 0 0
At SMD N 00888000
Ne 0 ""
Po -3.975 -2.25
$EndPAD
$EndMODULE SW_PUSH_SMD
$MODULE TLC5940
Po 0 0 0 15 5227A94A 00000000 ~~
Li TLC5940
Cd TSSOP 28 pins
Kw CMS TSSOP SMD
Sc 0
AR /5213F559
Op 0 0 0
At SMD
T0 0.127 -1.524 0.762 0.762 0 0.127 N V 21 N "U1"
T1 0 1.143 0.762 0.762 0 0.127 N V 21 N "TLC5941"
DC -4.572 2.159 -4.826 1.905 0.127 21
DS -5.08 -0.635 -4.318 -0.635 0.127 21
DS -4.318 -0.635 -4.318 0.635 0.127 21
DS -4.318 0.635 -5.08 0.635 0.127 21
DS 5.207 2.667 -5.08 2.667 0.127 21
DS -5.08 -2.667 5.207 -2.667 0.127 21
DS -5.08 -2.667 -5.08 2.667 0.127 21
DS 5.207 -2.667 5.207 2.667 0.127 21
$PAD
Sh "1" R 0.4064 1.27 0 0 0
Dr 0 0 0
At SMD N 00888000
Ne 8 "GND"
Po -4.191 3.556
$EndPAD
$PAD
Sh "2" R 0.4064 1.27 0 0 0
Dr 0 0 0
At SMD N 00888000
Ne 1 "/BLANK"
Po -3.556 3.556
$EndPAD
$PAD
Sh "3" R 0.4064 1.27 0 0 0
Dr 0 0 0
At SMD N 00888000
Ne 7 "/XLAT"
Po -2.8956 3.556
$EndPAD
$PAD
Sh "4" R 0.4064 1.27 0 0 0
Dr 0 0 0
At SMD N 00888000
Ne 5 "/SCK"
Po -2.2352 3.556
$EndPAD
$PAD
Sh "5" R 0.4064 1.27 0 0 0
Dr 0 0 0
At SMD N 00888000
Ne 4 "/MOSI"
Po -1.6002 3.556
$EndPAD
$PAD
Sh "6" R 0.4064 1.27 0 0 0
Dr 0 0 0
At SMD N 00888000
Ne 3 "/MODE"
Po -0.9398 3.556
$EndPAD
$PAD
Sh "7" R 0.4064 1.27 0 0 0
Dr 0 0 0
At SMD N 00888000
Ne 21 "N-000005"
Po -0.2794 3.556
$EndPAD
$PAD
Sh "8" R 0.4064 1.27 0 0 0
Dr 0 0 0
At SMD N 00888000
Ne 22 "N-000006"
Po 0.3556 3.556
$EndPAD
$PAD
Sh "9" R 0.4064 1.27 0 0 0
Dr 0 0 0
At SMD N 00888000
Ne 23 "N-000007"
Po 1.016 3.556
$EndPAD
$PAD
Sh "10" R 0.4064 1.27 0 0 0
Dr 0 0 0
At SMD N 00888000
Ne 24 "N-000008"
Po 1.651 3.556
$EndPAD
$PAD
Sh "11" R 0.4064 1.27 0 0 0
Dr 0 0 0
At SMD N 00888000
Ne 26 "N-000009"
Po 2.3114 3.556
$EndPAD
$PAD
Sh "12" R 0.4064 1.27 0 0 0
Dr 0 0 0
At SMD N 00888000
Ne 9 "N-0000010"
Po 2.9718 3.556
$EndPAD
$PAD
Sh "13" R 0.4064 1.27 0 0 0
Dr 0 0 0
At SMD N 00888000
Ne 12 "N-000003"
Po 3.6068 3.556
$EndPAD
$PAD
Sh "14" R 0.4064 1.27 0 0 0
Dr 0 0 0
At SMD N 00888000
Ne 10 "N-0000011"
Po 4.2672 3.556
$EndPAD
$PAD
Sh "15" R 0.4064 1.27 0 0 0
Dr 0 0 0
At SMD N 00888000
Ne 11 "N-0000023"
Po 4.2672 -3.556
$EndPAD
$PAD
Sh "16" R 0.4064 1.27 0 0 0
Dr 0 0 0
At SMD N 00888000
Ne 13 "N-0000033"
Po 3.6068 -3.556
$EndPAD
$PAD
Sh "17" R 0.4064 1.27 0 0 0
Dr 0 0 0
At SMD N 00888000
Ne 14 "N-0000034"
Po 2.9972 -3.556
$EndPAD
$PAD
Sh "18" R 0.4064 1.27 0 0 0
Dr 0 0 0
At SMD N 00888000
Ne 15 "N-0000035"
Po 2.3114 -3.556
$EndPAD
$PAD
Sh "19" R 0.4064 1.27 0 0 0
Dr 0 0 0
At SMD N 00888000
Ne 16 "N-0000036"
Po 1.651 -3.556
$EndPAD
$PAD
Sh "20" R 0.4064 1.27 0 0 0
Dr 0 0 0
At SMD N 00888000
Ne 17 "N-0000037"
Po 1.016 -3.556
$EndPAD
$PAD
Sh "21" R 0.4064 1.27 0 0 0
Dr 0 0 0
At SMD N 00888000
Ne 18 "N-0000038"
Po 0.3556 -3.556
$EndPAD
$PAD
Sh "22" R 0.4064 1.27 0 0 0
Dr 0 0 0
At SMD N 00888000
Ne 19 "N-0000039"
Po -0.2794 -3.556
$EndPAD
$PAD
Sh "23" R 0.4064 1.27 0 0 0
Dr 0 0 0
At SMD N 00888000
Ne 0 ""
Po -0.9398 -3.556
$EndPAD
$PAD
Sh "24" R 0.4064 1.27 0 0 0
Dr 0 0 0
At SMD N 00888000
Ne 20 "N-000004"
Po -1.6002 -3.556
$EndPAD
$PAD
Sh "25" R 0.4064 1.27 0 0 0
Dr 0 0 0
At SMD N 00888000
Ne 2 "/GSCLK"
Po -2.2352 -3.556
$EndPAD
$PAD
Sh "26" R 0.4064 1.27 0 0 0
Dr 0 0 0
At SMD N 00888000
Ne 6 "/VCC"
Po -2.8956 -3.556
$EndPAD
$PAD
Sh "27" R 0.4064 1.27 0 0 0
Dr 0 0 0
At SMD N 00888000
Ne 25 "N-0000087"
Po -3.556 -3.556
$EndPAD
$PAD
Sh "28" R 0.4064 1.27 0 0 0
Dr 0 0 0
At SMD N 00888000
Ne 6 "/VCC"
Po -4.191 -3.556
$EndPAD
$PAD
Sh "GND" R 9.7 3.4 0 0 0
Dr 0 0 0
At SMD N 00888000
Ne 0 ""
Po 0 0
$EndPAD
$SHAPE3D
Na "smd/cms_soj28.wrl"
Sc 0.256 0.5 0.25
Of 0 0 0
Ro 0 0 0
$EndSHAPE3D
$EndMODULE TLC5940
$MODULE TLC5940_FIXED
Po 0 0 0 15 5227C40F 00000000 ~~
Li TLC5940_FIXED
Cd TSSOP 28 pins
Kw CMS TSSOP SMD
Sc 0
AR /5227A23B
Op 0 0 0
At SMD
T0 0.127 -1.524 0.762 0.762 0 0.127 N V 21 N "U3"
T1 0 1.143 0.762 0.762 0 0.127 N V 21 N "TLC5941"
DC -4.572 2.159 -4.826 1.905 0.127 21
DS 5.207 2.667 -5.08 2.667 0.127 21
DS -5.08 -2.667 5.207 -2.667 0.127 21
DS -5.08 -2.667 -5.08 2.667 0.127 21
DS 5.207 -2.667 5.207 2.667 0.127 21
$PAD
Sh "1" R 0.4064 1.27 0 0 0
Dr 0 0 0
At SMD N 00888000
Ne 7 "GND"
Po -4.191 3.556
$EndPAD
$PAD
Sh "2" R 0.4064 1.27 0 0 0
Dr 0 0 0
At SMD N 00888000
Ne 1 "/BLANK"
Po -3.556 3.556
$EndPAD
$PAD
Sh "3" R 0.4064 1.27 0 0 0
Dr 0 0 0
At SMD N 00888000
Ne 6 "/XLAT"
Po -2.8956 3.556
$EndPAD
$PAD
Sh "4" R 0.4064 1.27 0 0 0
Dr 0 0 0
At SMD N 00888000
Ne 4 "/SCK"
Po -2.2352 3.556
$EndPAD
$PAD
Sh "5" R 0.4064 1.27 0 0 0
Dr 0 0 0
At SMD N 00888000
Ne 25 "N-0000060"
Po -1.6002 3.556
$EndPAD
$PAD
Sh "6" R 0.4064 1.27 0 0 0
Dr 0 0 0
At SMD N 00888000
Ne 3 "/MODE"
Po -0.9398 3.556
$EndPAD
$PAD
Sh "7" R 0.4064 1.27 0 0 0
Dr 0 0 0
At SMD N 00888000
Ne 10 "N-0000041"
Po -0.2794 3.556
$EndPAD
$PAD
Sh "8" R 0.4064 1.27 0 0 0
Dr 0 0 0
At SMD N 00888000
Ne 11 "N-0000042"
Po 0.3556 3.556
$EndPAD
$PAD
Sh "9" R 0.4064 1.27 0 0 0
Dr 0 0 0
At SMD N 00888000
Ne 12 "N-0000043"
Po 1.016 3.556
$EndPAD
$PAD
Sh "10" R 0.4064 1.27 0 0 0
Dr 0 0 0
At SMD N 00888000
Ne 13 "N-0000044"
Po 1.651 3.556
$EndPAD
$PAD
Sh "11" R 0.4064 1.27 0 0 0
Dr 0 0 0
At SMD N 00888000
Ne 14 "N-0000045"
Po 2.3114 3.556
$EndPAD
$PAD
Sh "12" R 0.4064 1.27 0 0 0
Dr 0 0 0
At SMD N 00888000
Ne 15 "N-0000046"
Po 2.9718 3.556
$EndPAD
$PAD
Sh "13" R 0.4064 1.27 0 0 0
Dr 0 0 0
At SMD N 00888000
Ne 16 "N-0000047"
Po 3.6068 3.556
$EndPAD
$PAD
Sh "14" R 0.4064 1.27 0 0 0
Dr 0 0 0
At SMD N 00888000
Ne 17 "N-0000048"
Po 4.2672 3.556
$EndPAD
$PAD
Sh "15" R 0.4064 1.27 0 0 0
Dr 0 0 0
At SMD N 00888000
Ne 24 "N-0000055"
Po 4.2672 -3.556
$EndPAD
$PAD
Sh "16" R 0.4064 1.27 0 0 0
Dr 0 0 0
At SMD N 00888000
Ne 23 "N-0000054"
Po 3.6068 -3.556
$EndPAD
$PAD
Sh "17" R 0.4064 1.27 0 0 0
Dr 0 0 0
At SMD N 00888000
Ne 22 "N-0000053"
Po 2.9972 -3.556
$EndPAD
$PAD
Sh "18" R 0.4064 1.27 0 0 0
Dr 0 0 0
At SMD N 00888000
Ne 21 "N-0000052"
Po 2.3114 -3.556
$EndPAD
$PAD
Sh "19" R 0.4064 1.27 0 0 0
Dr 0 0 0
At SMD N 00888000
Ne 20 "N-0000051"
Po 1.651 -3.556
$EndPAD
$PAD
Sh "20" R 0.4064 1.27 0 0 0
Dr 0 0 0
At SMD N 00888000
Ne 19 "N-0000050"
Po 1.016 -3.556
$EndPAD
$PAD
Sh "21" R 0.4064 1.27 0 0 0
Dr 0 0 0
At SMD N 00888000
Ne 18 "N-0000049"
Po 0.3556 -3.556
$EndPAD
$PAD
Sh "22" R 0.4064 1.27 0 0 0
Dr 0 0 0
At SMD N 00888000
Ne 9 "N-0000040"
Po -0.2794 -3.556
$EndPAD
$PAD
Sh "23" R 0.4064 1.27 0 0 0
Dr 0 0 0
At SMD N 00888000
Ne 0 ""
Po -0.9398 -3.556
$EndPAD
$PAD
Sh "24" R 0.4064 1.27 0 0 0
Dr 0 0 0
At SMD N 00888000
Ne 0 ""
Po -1.6002 -3.556
$EndPAD
$PAD
Sh "25" R 0.4064 1.27 0 0 0
Dr 0 0 0
At SMD N 00888000
Ne 2 "/GSCLK"
Po -2.2352 -3.556
$EndPAD
$PAD
Sh "26" R 0.4064 1.27 0 0 0
Dr 0 0 0
At SMD N 00888000
Ne 5 "/VCC"
Po -2.8956 -3.556
$EndPAD
$PAD
Sh "27" R 0.4064 1.27 0 0 0
Dr 0 0 0
At SMD N 00888000
Ne 8 "N-0000032"
Po -3.556 -3.556
$EndPAD
$PAD
Sh "28" R 0.4064 1.27 0 0 0
Dr 0 0 0
At SMD N 00888000
Ne 5 "/VCC"
Po -4.191 -3.556
$EndPAD
$PAD
Sh "GND" R 9.7 3.4 0 0 0
Dr 0 0 0
At SMD N 00888000
Ne 0 ""
Po 0 0
$EndPAD
$SHAPE3D
Na "smd/cms_soj28.wrl"
Sc 0.256 0.5 0.25
Of 0 0 0
Ro 0 0 0
$EndSHAPE3D
$EndMODULE TLC5940_FIXED
$MODULE TLC5940_THERMVIAS
Po 0 0 0 15 53ACBC34 00000000 ~~
Li TLC5940_THERMVIAS
Cd TSSOP 28 pins
Kw CMS TSSOP SMD
Sc 0
AR /5362FF20/53630973
Op 0 0 0
At SMD
T0 0.127 -1.524 0.762 0.762 0 0.127 N V 21 N "U3"
T1 0 1.143 0.762 0.762 0 0.127 N V 21 N "TLC5941"
DC -4.572 2.159 -4.826 1.905 0.127 21
DS 5.207 2.667 -5.08 2.667 0.127 21
DS -5.08 -2.667 5.207 -2.667 0.127 21
DS -5.08 -2.667 -5.08 2.667 0.127 21
DS 5.207 -2.667 5.207 2.667 0.127 21
$PAD
Sh "1" R 0.4064 1.27 0 0 0
Dr 0 0 0
At SMD N 00888000
Ne 8 "GND"
Po -4.191 3.556
$EndPAD
$PAD
Sh "2" R 0.4064 1.27 0 0 0
Dr 0 0 0
At SMD N 00888000
Ne 1 "/tlcs_1-3/BLANK"
Po -3.556 3.556
$EndPAD
$PAD
Sh "3" R 0.4064 1.27 0 0 0
Dr 0 0 0
At SMD N 00888000
Ne 7 "/tlcs_1-3/XLAT"
Po -2.8956 3.556
$EndPAD
$PAD
Sh "4" R 0.4064 1.27 0 0 0
Dr 0 0 0
At SMD N 00888000
Ne 4 "/tlcs_1-3/SCLK"
Po -2.2352 3.556
$EndPAD
$PAD
Sh "5" R 0.4064 1.27 0 0 0
Dr 0 0 0
At SMD N 00888000
Ne 5 "/tlcs_1-3/SIN"
Po -1.6002 3.556
$EndPAD
$PAD
Sh "6" R 0.4064 1.27 0 0 0
Dr 0 0 0
At SMD N 00888000
Ne 3 "/tlcs_1-3/MODE"
Po -0.9398 3.556
$EndPAD
$PAD
Sh "7" R 0.4064 1.27 0 0 0
Dr 0 0 0
At SMD N 00888000
Ne 22 "N-0000082"
Po -0.2794 3.556
$EndPAD
$PAD
Sh "8" R 0.4064 1.27 0 0 0
Dr 0 0 0
At SMD N 00888000
Ne 21 "N-0000081"
Po 0.3556 3.556
$EndPAD
$PAD
Sh "9" R 0.4064 1.27 0 0 0
Dr 0 0 0
At SMD N 00888000
Ne 20 "N-0000080"
Po 1.016 3.556
$EndPAD
$PAD
Sh "10" R 0.4064 1.27 0 0 0
Dr 0 0 0
At SMD N 00888000
Ne 19 "N-0000079"
Po 1.651 3.556
$EndPAD
$PAD
Sh "11" R 0.4064 1.27 0 0 0
Dr 0 0 0
At SMD N 00888000
Ne 18 "N-0000078"
Po 2.3114 3.556
$EndPAD
$PAD
Sh "12" R 0.4064 1.27 0 0 0
Dr 0 0 0
At SMD N 00888000
Ne 17 "N-0000077"
Po 2.9718 3.556
$EndPAD
$PAD
Sh "13" R 0.4064 1.27 0 0 0
Dr 0 0 0
At SMD N 00888000
Ne 23 "N-0000083"
Po 3.6068 3.556
$EndPAD
$PAD
Sh "14" R 0.4064 1.27 0 0 0
Dr 0 0 0
At SMD N 00888000
Ne 24 "N-0000084"
Po 4.2672 3.556
$EndPAD
$PAD
Sh "15" R 0.4064 1.27 0 0 0
Dr 0 0 0
At SMD N 00888000
Ne 9 "N-0000062"
Po 4.2672 -3.556
$EndPAD
$PAD
Sh "16" R 0.4064 1.27 0 0 0
Dr 0 0 0
At SMD N 00888000
Ne 10 "N-0000063"
Po 3.6068 -3.556
$EndPAD
$PAD
Sh "17" R 0.4064 1.27 0 0 0
Dr 0 0 0
At SMD N 00888000
Ne 11 "N-0000064"
Po 2.9972 -3.556
$EndPAD
$PAD
Sh "18" R 0.4064 1.27 0 0 0
Dr 0 0 0
At SMD N 00888000
Ne 12 "N-0000065"
Po 2.3114 -3.556
$EndPAD
$PAD
Sh "19" R 0.4064 1.27 0 0 0
Dr 0 0 0
At SMD N 00888000
Ne 13 "N-0000066"
Po 1.651 -3.556
$EndPAD
$PAD
Sh "20" R 0.4064 1.27 0 0 0
Dr 0 0 0
At SMD N 00888000
Ne 14 "N-0000067"
Po 1.016 -3.556
$EndPAD
$PAD
Sh "21" R 0.4064 1.27 0 0 0
Dr 0 0 0
At SMD N 00888000
Ne 15 "N-0000068"
Po 0.3556 -3.556
$EndPAD
$PAD
Sh "22" R 0.4064 1.27 0 0 0
Dr 0 0 0
At SMD N 00888000
Ne 16 "N-0000069"
Po -0.2794 -3.556
$EndPAD
$PAD
Sh "23" R 0.4064 1.27 0 0 0
Dr 0 0 0
At SMD N 00888000
Ne 0 ""
Po -0.9398 -3.556
$EndPAD
$PAD
Sh "24" R 0.4064 1.27 0 0 0
Dr 0 0 0
At SMD N 00888000
Ne 25 "N-0000085"
Po -1.6002 -3.556
$EndPAD
$PAD
Sh "25" R 0.4064 1.27 0 0 0
Dr 0 0 0
At SMD N 00888000
Ne 2 "/tlcs_1-3/GSCLK"
Po -2.2352 -3.556
$EndPAD
$PAD
Sh "26" R 0.4064 1.27 0 0 0
Dr 0 0 0
At SMD N 00888000
Ne 6 "/tlcs_1-3/VCC"
Po -2.8956 -3.556
$EndPAD
$PAD
Sh "27" R 0.4064 1.27 0 0 0
Dr 0 0 0
At SMD N 00888000
Ne 26 "N-0000086"
Po -3.556 -3.556
$EndPAD
$PAD
Sh "28" R 0.4064 1.27 0 0 0
Dr 0 0 0
At SMD N 00888000
Ne 6 "/tlcs_1-3/VCC"
Po -4.191 -3.556
$EndPAD
$PAD
Sh "" R 9.7 3.4 0 0 0
Dr 0 0 0
At SMD N 00008000
Ne 8 "GND"
Po 0 0
$EndPAD
$PAD
Sh "" R 6.17 2.4 0 0 0
Dr 0 0 0
At SMD N 00800000
Ne 0 ""
Po 0 0
$EndPAD
$PAD
Sh "" C 0.3 0.3 0 0 0
Dr 0.3 0 0
At STD N 00E0FFFF
Ne 8 "GND"
Po -3.9 0
$EndPAD
$PAD
Sh "" C 0.3 0.3 0 0 0
Dr 0.3 0 0
At STD N 00E0FFFF
Ne 8 "GND"
Po -3.9 -1.3
$EndPAD
$PAD
Sh "" C 0.3 0.3 0 0 0
Dr 0.3 0 0
At STD N 00E0FFFF
Ne 8 "GND"
Po -2.6 -1.3
$EndPAD
$PAD
Sh "" C 0.3 0.3 0 0 0
Dr 0.3 0 0
At STD N 00E0FFFF
Ne 8 "GND"
Po -1.3 -1.3
$EndPAD
$PAD
Sh "" C 0.3 0.3 0 0 0
Dr 0.3 0 0
At STD N 00E0FFFF
Ne 8 "GND"
Po 0 -1.3
$EndPAD
$PAD
Sh "" C 0.3 0.3 0 0 0
Dr 0.3 0 0
At STD N 00E0FFFF
Ne 8 "GND"
Po 1.3 -1.3
$EndPAD
$PAD
Sh "" C 0.3 0.3 0 0 0
Dr 0.3 0 0
At STD N 00E0FFFF
Ne 8 "GND"
Po 2.6 -1.3
$EndPAD
$PAD
Sh "" C 0.3 0.3 0 0 0
Dr 0.3 0 0
At STD N 00E0FFFF
Ne 8 "GND"
Po 3.9 -1.3
$EndPAD
$PAD
Sh "" C 0.3 0.3 0 0 0
Dr 0.3 0 0
At STD N 00E0FFFF
Ne 8 "GND"
Po 3.9 0
$EndPAD
$PAD
Sh "" C 0.3 0.3 0 0 0
Dr 0.3 0 0
At STD N 00E0FFFF
Ne 8 "GND"
Po 2.6 0
$EndPAD
$PAD
Sh "" C 0.3 0.3 0 0 0
Dr 0.3 0 0
At STD N 00E0FFFF
Ne 8 "GND"
Po 1.3 0
$EndPAD
$PAD
Sh "" C 0.3 0.3 0 0 0
Dr 0.3 0 0
At STD N 00E0FFFF
Ne 8 "GND"
Po 0 0
$EndPAD
$PAD
Sh "" C 0.3 0.3 0 0 0
Dr 0.3 0 0
At STD N 00E0FFFF
Ne 8 "GND"
Po -1.3 0
$EndPAD
$PAD
Sh "" C 0.3 0.3 0 0 0
Dr 0.3 0 0
At STD N 00E0FFFF
Ne 8 "GND"
Po -2.6 0
$EndPAD
$PAD
Sh "" C 0.3 0.3 0 0 0
Dr 0.3 0 0
At STD N 00E0FFFF
Ne 8 "GND"
Po -3.9 1.3
$EndPAD
$PAD
Sh "" C 0.3 0.3 0 0 0
Dr 0.3 0 0
At STD N 00E0FFFF
Ne 8 "GND"
Po -2.6 1.3
$EndPAD
$PAD
Sh "" C 0.3 0.3 0 0 0
Dr 0.3 0 0
At STD N 00E0FFFF
Ne 8 "GND"
Po -1.3 1.3
$EndPAD
$PAD
Sh "" C 0.3 0.3 0 0 0
Dr 0.3 0 0
At STD N 00E0FFFF
Ne 8 "GND"
Po 0 1.3
$EndPAD
$PAD
Sh "" C 0.3 0.3 0 0 0
Dr 0.3 0 0
At STD N 00E0FFFF
Ne 8 "GND"
Po 1.3 1.3
$EndPAD
$PAD
Sh "" C 0.3 0.3 0 0 0
Dr 0.3 0 0
At STD N 00E0FFFF
Ne 8 "GND"
Po 2.6 1.3
$EndPAD
$PAD
Sh "" C 0.3 0.3 0 0 0
Dr 0.3 0 0
At STD N 00E0FFFF
Ne 8 "GND"
Po 3.9 1.3
$EndPAD
$SHAPE3D
Na "smd/cms_soj28.wrl"
Sc 0.256 0.5 0.25
Of 0 0 0
Ro 0 0 0
$EndSHAPE3D
$EndMODULE TLC5940_THERMVIAS
$MODULE TLC5940_THERMVIAS2
Po 0 0 0 15 53BC3300 00000000 ~~
Li TLC5940_THERMVIAS2
Cd TSSOP 28 pins
Kw CMS TSSOP SMD
Sc 0
AR /5362FF20/53630973
Op 0 0 0
At SMD
T0 0.127 -1.524 0.762 0.762 0 0.127 N V 21 N "U3"
T1 0 1.143 0.762 0.762 0 0.127 N V 21 N "TLC5941"
DC -4.572 2.159 -4.826 1.905 0.127 21
DS 5.207 2.667 -5.08 2.667 0.127 21
DS -5.08 -2.667 5.207 -2.667 0.127 21
DS -5.08 -2.667 -5.08 2.667 0.127 21
DS 5.207 -2.667 5.207 2.667 0.127 21
$PAD
Sh "1" R 0.4064 1.27 0 0 0
Dr 0 0 0
At SMD N 00888000
Ne 8 "GND"
Po -4.191 3.556
$EndPAD
$PAD
Sh "2" R 0.4064 1.27 0 0 0
Dr 0 0 0
At SMD N 00888000
Ne 1 "/tlcs_1-3/BLANK"
Po -3.556 3.556
$EndPAD
$PAD
Sh "3" R 0.4064 1.27 0 0 0
Dr 0 0 0
At SMD N 00888000
Ne 7 "/tlcs_1-3/XLAT"
Po -2.8956 3.556
$EndPAD
$PAD
Sh "4" R 0.4064 1.27 0 0 0
Dr 0 0 0
At SMD N 00888000
Ne 4 "/tlcs_1-3/SCLK"
Po -2.2352 3.556
$EndPAD
$PAD
Sh "5" R 0.4064 1.27 0 0 0
Dr 0 0 0
At SMD N 00888000
Ne 5 "/tlcs_1-3/SIN"
Po -1.6002 3.556
$EndPAD
$PAD
Sh "6" R 0.4064 1.27 0 0 0
Dr 0 0 0
At SMD N 00888000
Ne 3 "/tlcs_1-3/MODE"
Po -0.9398 3.556
$EndPAD
$PAD
Sh "7" R 0.4064 1.27 0 0 0
Dr 0 0 0
At SMD N 00888000
Ne 22 "N-0000082"
Po -0.2794 3.556
$EndPAD
$PAD
Sh "8" R 0.4064 1.27 0 0 0
Dr 0 0 0
At SMD N 00888000
Ne 21 "N-0000081"
Po 0.3556 3.556
$EndPAD
$PAD
Sh "9" R 0.4064 1.27 0 0 0
Dr 0 0 0
At SMD N 00888000
Ne 20 "N-0000080"
Po 1.016 3.556
$EndPAD
$PAD
Sh "10" R 0.4064 1.27 0 0 0
Dr 0 0 0
At SMD N 00888000
Ne 19 "N-0000079"
Po 1.651 3.556
$EndPAD
$PAD
Sh "11" R 0.4064 1.27 0 0 0
Dr 0 0 0
At SMD N 00888000
Ne 18 "N-0000078"
Po 2.3114 3.556
$EndPAD
$PAD
Sh "12" R 0.4064 1.27 0 0 0
Dr 0 0 0
At SMD N 00888000
Ne 17 "N-0000077"
Po 2.9718 3.556
$EndPAD
$PAD
Sh "13" R 0.4064 1.27 0 0 0
Dr 0 0 0
At SMD N 00888000
Ne 23 "N-0000083"
Po 3.6068 3.556
$EndPAD
$PAD
Sh "14" R 0.4064 1.27 0 0 0
Dr 0 0 0
At SMD N 00888000
Ne 24 "N-0000084"
Po 4.2672 3.556
$EndPAD
$PAD
Sh "15" R 0.4064 1.27 0 0 0
Dr 0 0 0
At SMD N 00888000
Ne 9 "N-0000062"
Po 4.2672 -3.556
$EndPAD
$PAD
Sh "16" R 0.4064 1.27 0 0 0
Dr 0 0 0
At SMD N 00888000
Ne 10 "N-0000063"
Po 3.6068 -3.556
$EndPAD
$PAD
Sh "17" R 0.4064 1.27 0 0 0
Dr 0 0 0
At SMD N 00888000
Ne 11 "N-0000064"
Po 2.9972 -3.556
$EndPAD
$PAD
Sh "18" R 0.4064 1.27 0 0 0
Dr 0 0 0
At SMD N 00888000
Ne 12 "N-0000065"
Po 2.3114 -3.556
$EndPAD
$PAD
Sh "19" R 0.4064 1.27 0 0 0
Dr 0 0 0
At SMD N 00888000
Ne 13 "N-0000066"
Po 1.651 -3.556
$EndPAD
$PAD
Sh "20" R 0.4064 1.27 0 0 0
Dr 0 0 0
At SMD N 00888000
Ne 14 "N-0000067"
Po 1.016 -3.556
$EndPAD
$PAD
Sh "21" R 0.4064 1.27 0 0 0
Dr 0 0 0
At SMD N 00888000
Ne 15 "N-0000068"
Po 0.3556 -3.556
$EndPAD
$PAD
Sh "22" R 0.4064 1.27 0 0 0
Dr 0 0 0
At SMD N 00888000
Ne 16 "N-0000069"
Po -0.2794 -3.556
$EndPAD
$PAD
Sh "23" R 0.4064 1.27 0 0 0
Dr 0 0 0
At SMD N 00888000
Ne 0 ""
Po -0.9398 -3.556
$EndPAD
$PAD
Sh "24" R 0.4064 1.27 0 0 0
Dr 0 0 0
At SMD N 00888000
Ne 25 "N-0000085"
Po -1.6002 -3.556
$EndPAD
$PAD
Sh "25" R 0.4064 1.27 0 0 0
Dr 0 0 0
At SMD N 00888000
Ne 2 "/tlcs_1-3/GSCLK"
Po -2.2352 -3.556
$EndPAD
$PAD
Sh "26" R 0.4064 1.27 0 0 0
Dr 0 0 0
At SMD N 00888000
Ne 6 "/tlcs_1-3/VCC"
Po -2.8956 -3.556
$EndPAD
$PAD
Sh "27" R 0.4064 1.27 0 0 0
Dr 0 0 0
At SMD N 00888000
Ne 26 "N-0000086"
Po -3.556 -3.556
$EndPAD
$PAD
Sh "28" R 0.4064 1.27 0 0 0
Dr 0 0 0
At SMD N 00888000
Ne 6 "/tlcs_1-3/VCC"
Po -4.191 -3.556
$EndPAD
$PAD
Sh "" R 9.7 3.4 0 0 0
Dr 0 0 0
At SMD N 00008000
Ne 8 "GND"
Po 0 0
$EndPAD
$PAD
Sh "" R 6.17 2.4 0 0 0
Dr 0 0 0
At SMD N 00880000
Ne 0 ""
Po 0 0
$EndPAD
$PAD
Sh "" C 0.3 0.3 0 0 0
Dr 0.3 0 0
At STD N 00E0FFFF
Ne 8 "GND"
Po -3.9 0
$EndPAD
$PAD
Sh "" C 0.3 0.3 0 0 0
Dr 0.3 0 0
At STD N 00E0FFFF
Ne 8 "GND"
Po -3.9 -1.3
$EndPAD
$PAD
Sh "" C 0.3 0.3 0 0 0
Dr 0.3 0 0
At STD N 00E0FFFF
Ne 8 "GND"
Po -2.6 -1.3
$EndPAD
$PAD
Sh "" C 0.3 0.3 0 0 0
Dr 0.3 0 0
At STD N 00E0FFFF
Ne 8 "GND"
Po -1.3 -1.3
$EndPAD
$PAD
Sh "" C 0.3 0.3 0 0 0
Dr 0.3 0 0
At STD N 00E0FFFF
Ne 8 "GND"
Po 0 -1.3
$EndPAD
$PAD
Sh "" C 0.3 0.3 0 0 0
Dr 0.3 0 0
At STD N 00E0FFFF
Ne 8 "GND"
Po 1.3 -1.3
$EndPAD
$PAD
Sh "" C 0.3 0.3 0 0 0
Dr 0.3 0 0
At STD N 00E0FFFF
Ne 8 "GND"
Po 2.6 -1.3
$EndPAD
$PAD
Sh "" C 0.3 0.3 0 0 0
Dr 0.3 0 0
At STD N 00E0FFFF
Ne 8 "GND"
Po 3.9 -1.3
$EndPAD
$PAD
Sh "" C 0.3 0.3 0 0 0
Dr 0.3 0 0
At STD N 00E0FFFF
Ne 8 "GND"
Po 3.9 0
$EndPAD
$PAD
Sh "" C 0.3 0.3 0 0 0
Dr 0.3 0 0
At STD N 00E0FFFF
Ne 8 "GND"
Po 2.6 0
$EndPAD
$PAD
Sh "" C 0.3 0.3 0 0 0
Dr 0.3 0 0
At STD N 00E0FFFF
Ne 8 "GND"
Po 1.3 0
$EndPAD
$PAD
Sh "" C 0.3 0.3 0 0 0
Dr 0.3 0 0
At STD N 00E0FFFF
Ne 8 "GND"
Po 0 0
$EndPAD
$PAD
Sh "" C 0.3 0.3 0 0 0
Dr 0.3 0 0
At STD N 00E0FFFF
Ne 8 "GND"
Po -1.3 0
$EndPAD
$PAD
Sh "" C 0.3 0.3 0 0 0
Dr 0.3 0 0
At STD N 00E0FFFF
Ne 8 "GND"
Po -2.6 0
$EndPAD
$PAD
Sh "" C 0.3 0.3 0 0 0
Dr 0.3 0 0
At STD N 00E0FFFF
Ne 8 "GND"
Po -3.9 1.3
$EndPAD
$PAD
Sh "" C 0.3 0.3 0 0 0
Dr 0.3 0 0
At STD N 00E0FFFF
Ne 8 "GND"
Po -2.6 1.3
$EndPAD
$PAD
Sh "" C 0.3 0.3 0 0 0
Dr 0.3 0 0
At STD N 00E0FFFF
Ne 8 "GND"
Po -1.3 1.3
$EndPAD
$PAD
Sh "" C 0.3 0.3 0 0 0
Dr 0.3 0 0
At STD N 00E0FFFF
Ne 8 "GND"
Po 0 1.3
$EndPAD
$PAD
Sh "" C 0.3 0.3 0 0 0
Dr 0.3 0 0
At STD N 00E0FFFF
Ne 8 "GND"
Po 1.3 1.3
$EndPAD
$PAD
Sh "" C 0.3 0.3 0 0 0
Dr 0.3 0 0
At STD N 00E0FFFF
Ne 8 "GND"
Po 2.6 1.3
$EndPAD
$PAD
Sh "" C 0.3 0.3 0 0 0
Dr 0.3 0 0
At STD N 00E0FFFF
Ne 8 "GND"
Po 3.9 1.3
$EndPAD
$SHAPE3D
Na "smd/cms_soj28.wrl"
Sc 0.256 0.5 0.25
Of 0 0 0
Ro 0 0 0
$EndSHAPE3D
$EndMODULE TLC5940_THERMVIAS2
$MODULE TLC5940_THERMVIAS3
Po 0 0 0 15 53ACBEAD 00000000 ~~
Li TLC5940_THERMVIAS3
Cd TSSOP 28 pins
Kw CMS TSSOP SMD
Sc 0
AR /5362FF20/53AA07FE
Op 0 0 0
At SMD
T0 0.127 -1.524 0.762 0.762 0 0.127 N V 21 N "U5"
T1 0 1.143 0.762 0.762 0 0.127 N V 21 N "TLC5941"
DC -4.572 2.159 -4.826 1.905 0.127 21
DS 5.207 2.667 -5.08 2.667 0.127 21
DS -5.08 -2.667 5.207 -2.667 0.127 21
DS -5.08 -2.667 -5.08 2.667 0.127 21
DS 5.207 -2.667 5.207 2.667 0.127 21
$PAD
Sh "1" R 0.4064 1.27 0 0 0
Dr 0 0 0
At SMD N 00888000
Ne 7 "GND"
Po -4.191 3.556
$EndPAD
$PAD
Sh "2" R 0.4064 1.27 0 0 0
Dr 0 0 0
At SMD N 00888000
Ne 1 "/tlcs_1-3/BLANK"
Po -3.556 3.556
$EndPAD
$PAD
Sh "3" R 0.4064 1.27 0 0 0
Dr 0 0 0
At SMD N 00888000
Ne 6 "/tlcs_1-3/XLAT"
Po -2.8956 3.556
$EndPAD
$PAD
Sh "4" R 0.4064 1.27 0 0 0
Dr 0 0 0
At SMD N 00888000
Ne 4 "/tlcs_1-3/SCLK"
Po -2.2352 3.556
$EndPAD
$PAD
Sh "5" R 0.4064 1.27 0 0 0
Dr 0 0 0
At SMD N 00888000
Ne 25 "N-0000089"
Po -1.6002 3.556
$EndPAD
$PAD
Sh "6" R 0.4064 1.27 0 0 0
Dr 0 0 0
At SMD N 00888000
Ne 3 "/tlcs_1-3/MODE"
Po -0.9398 3.556
$EndPAD
$PAD
Sh "7" R 0.4064 1.27 0 0 0
Dr 0 0 0
At SMD N 00888000
Ne 9 "N-0000038"
Po -0.2794 3.556
$EndPAD
$PAD
Sh "8" R 0.4064 1.27 0 0 0
Dr 0 0 0
At SMD N 00888000
Ne 10 "N-0000039"
Po 0.3556 3.556
$EndPAD
$PAD
Sh "9" R 0.4064 1.27 0 0 0
Dr 0 0 0
At SMD N 00888000
Ne 11 "N-0000040"
Po 1.016 3.556
$EndPAD
$PAD
Sh "10" R 0.4064 1.27 0 0 0
Dr 0 0 0
At SMD N 00888000
Ne 12 "N-0000041"
Po 1.651 3.556
$EndPAD
$PAD
Sh "11" R 0.4064 1.27 0 0 0
Dr 0 0 0
At SMD N 00888000
Ne 8 "N-0000037"
Po 2.3114 3.556
$EndPAD
$PAD
Sh "12" R 0.4064 1.27 0 0 0
Dr 0 0 0
At SMD N 00888000
Ne 16 "N-0000054"
Po 2.9718 3.556
$EndPAD
$PAD
Sh "13" R 0.4064 1.27 0 0 0
Dr 0 0 0
At SMD N 00888000
Ne 14 "N-0000052"
Po 3.6068 3.556
$EndPAD
$PAD
Sh "14" R 0.4064 1.27 0 0 0
Dr 0 0 0
At SMD N 00888000
Ne 15 "N-0000053"
Po 4.2672 3.556
$EndPAD
$PAD
Sh "15" R 0.4064 1.27 0 0 0
Dr 0 0 0
At SMD N 00888000
Ne 13 "N-0000042"
Po 4.2672 -3.556
$EndPAD
$PAD
Sh "16" R 0.4064 1.27 0 0 0
Dr 0 0 0
At SMD N 00888000
Ne 18 "N-0000071"
Po 3.6068 -3.556
$EndPAD
$PAD
Sh "17" R 0.4064 1.27 0 0 0
Dr 0 0 0
At SMD N 00888000
Ne 19 "N-0000072"
Po 2.9972 -3.556
$EndPAD
$PAD
Sh "18" R 0.4064 1.27 0 0 0
Dr 0 0 0
At SMD N 00888000
Ne 20 "N-0000073"
Po 2.3114 -3.556
$EndPAD
$PAD
Sh "19" R 0.4064 1.27 0 0 0
Dr 0 0 0
At SMD N 00888000
Ne 21 "N-0000074"
Po 1.651 -3.556
$EndPAD
$PAD
Sh "20" R 0.4064 1.27 0 0 0
Dr 0 0 0
At SMD N 00888000
Ne 22 "N-0000075"
Po 1.016 -3.556
$EndPAD
$PAD
Sh "21" R 0.4064 1.27 0 0 0
Dr 0 0 0
At SMD N 00888000
Ne 23 "N-0000076"
Po 0.3556 -3.556
$EndPAD
$PAD
Sh "22" R 0.4064 1.27 0 0 0
Dr 0 0 0
At SMD N 00888000
Ne 17 "N-0000070"
Po -0.2794 -3.556
$EndPAD
$PAD
Sh "23" R 0.4064 1.27 0 0 0
Dr 0 0 0
At SMD N 00888000
Ne 0 ""
Po -0.9398 -3.556
$EndPAD
$PAD
Sh "24" R 0.4064 1.27 0 0 0
Dr 0 0 0
At SMD N 00888000
Ne 0 ""
Po -1.6002 -3.556
$EndPAD
$PAD
Sh "25" R 0.4064 1.27 0 0 0
Dr 0 0 0
At SMD N 00888000
Ne 2 "/tlcs_1-3/GSCLK"
Po -2.2352 -3.556
$EndPAD
$PAD
Sh "26" R 0.4064 1.27 0 0 0
Dr 0 0 0
At SMD N 00888000
Ne 5 "/tlcs_1-3/VCC"
Po -2.8956 -3.556
$EndPAD
$PAD
Sh "27" R 0.4064 1.27 0 0 0
Dr 0 0 0
At SMD N 00888000
Ne 24 "N-0000088"
Po -3.556 -3.556
$EndPAD
$PAD
Sh "28" R 0.4064 1.27 0 0 0
Dr 0 0 0
At SMD N 00888000
Ne 5 "/tlcs_1-3/VCC"
Po -4.191 -3.556
$EndPAD
$PAD
Sh "" R 9.7 3.4 0 0 0
Dr 0 0 0
At SMD N 00008000
Ne 7 "GND"
Po 0 0
$EndPAD
$PAD
Sh "" R 6.17 2.4 0 0 0
Dr 0 0 0
At SMD N 00800000
Ne 0 ""
Po 0 0
$EndPAD
$PAD
Sh "" C 0.3 0.3 0 0 0
Dr 0.3 0 0
At STD N 00E0FFFF
Ne 7 "GND"
Po -3.9 0
$EndPAD
$PAD
Sh "" C 0.3 0.3 0 0 0
Dr 0.3 0 0
At STD N 00E0FFFF
Ne 7 "GND"
Po -3.9 -1.3
$EndPAD
$PAD
Sh "" C 0.3 0.3 0 0 0
Dr 0.3 0 0
At STD N 00E0FFFF
Ne 7 "GND"
Po -2.6 -1.3
$EndPAD
$PAD
Sh "" C 0.3 0.3 0 0 0
Dr 0.3 0 0
At STD N 00E0FFFF
Ne 7 "GND"
Po -1.3 -1.3
$EndPAD
$PAD
Sh "" C 0.3 0.3 0 0 0
Dr 0.3 0 0
At STD N 00E0FFFF
Ne 7 "GND"
Po 0 -1.3
$EndPAD
$PAD
Sh "" C 0.3 0.3 0 0 0
Dr 0.3 0 0
At STD N 00E0FFFF
Ne 7 "GND"
Po 1.3 -1.3
$EndPAD
$PAD
Sh "" C 0.3 0.3 0 0 0
Dr 0.3 0 0
At STD N 00E0FFFF
Ne 7 "GND"
Po 2.6 -1.3
$EndPAD
$PAD
Sh "" C 0.3 0.3 0 0 0
Dr 0.3 0 0
At STD N 00E0FFFF
Ne 7 "GND"
Po 3.9 -1.3
$EndPAD
$PAD
Sh "" C 0.3 0.3 0 0 0
Dr 0.3 0 0
At STD N 00E0FFFF
Ne 7 "GND"
Po 3.9 0
$EndPAD
$PAD
Sh "" C 0.3 0.3 0 0 0
Dr 0.3 0 0
At STD N 00E0FFFF
Ne 7 "GND"
Po 2.6 0
$EndPAD
$PAD
Sh "" C 0.3 0.3 0 0 0
Dr 0.3 0 0
At STD N 00E0FFFF
Ne 7 "GND"
Po 1.3 0
$EndPAD
$PAD
Sh "" C 0.3 0.3 0 0 0
Dr 0.3 0 0
At STD N 00E0FFFF
Ne 7 "GND"
Po 0 0
$EndPAD
$PAD
Sh "" C 0.3 0.3 0 0 0
Dr 0.3 0 0
At STD N 00E0FFFF
Ne 7 "GND"
Po -1.3 0
$EndPAD
$PAD
Sh "" C 0.3 0.3 0 0 0
Dr 0.3 0 0
At STD N 00E0FFFF
Ne 7 "GND"
Po -2.6 0
$EndPAD
$PAD
Sh "" C 0.3 0.3 0 0 0
Dr 0.3 0 0
At STD N 00E0FFFF
Ne 7 "GND"
Po -3.9 1.3
$EndPAD
$PAD
Sh "" C 0.3 0.3 0 0 0
Dr 0.3 0 0
At STD N 00E0FFFF
Ne 7 "GND"
Po -2.6 1.3
$EndPAD
$PAD
Sh "" C 0.3 0.3 0 0 0
Dr 0.3 0 0
At STD N 00E0FFFF
Ne 7 "GND"
Po -1.3 1.3
$EndPAD
$PAD
Sh "" C 0.3 0.3 0 0 0
Dr 0.3 0 0
At STD N 00E0FFFF
Ne 7 "GND"
Po 0 1.3
$EndPAD
$PAD
Sh "" C 0.3 0.3 0 0 0
Dr 0.3 0 0
At STD N 00E0FFFF
Ne 7 "GND"
Po 1.3 1.3
$EndPAD
$PAD
Sh "" C 0.3 0.3 0 0 0
Dr 0.3 0 0
At STD N 00E0FFFF
Ne 7 "GND"
Po 2.6 1.3
$EndPAD
$PAD
Sh "" C 0.3 0.3 0 0 0
Dr 0.3 0 0
At STD N 00E0FFFF
Ne 7 "GND"
Po 3.9 1.3
$EndPAD
$SHAPE3D
Na "smd/cms_soj28.wrl"
Sc 0.256 0.5 0.25
Of 0 0 0
Ro 0 0 0
$EndSHAPE3D
$EndMODULE TLC5940_THERMVIAS3
$MODULE TQFP32_FIXED
Po 0 0 0 15 5227C394 00000000 ~~
Li TQFP32_FIXED
Sc 0
AR /52150E25
Op 0 0 0
T0 0 -1.27 1.27 1.016 0 0.2032 N V 21 N "IC1"
T1 0 1.905 1.27 1.016 0 0.2032 N V 21 N "ATMEGA328-A"
DC -2.83972 -2.86004 -2.43332 -2.60604 0.1524 21
$PAD
Sh "8" R 1.99898 0.44958 0 0 0
Dr 0 0 0
At SMD N 00888000
Ne 12 "N-0000021"
Po -4.81584 2.77622
$EndPAD
$PAD
Sh "7" R 1.99898 0.44958 0 0 0
Dr 0 0 0
At SMD N 00888000
Ne 11 "N-0000020"
Po -4.81584 1.97612
$EndPAD
$PAD
Sh "6" R 1.99898 0.44958 0 0 0
Dr 0 0 0
At SMD N 00888000
Ne 8 "/VCC"
Po -4.81584 1.17602
$EndPAD
$PAD
Sh "5" R 1.99898 0.44958 0 0 0
Dr 0 0 0
At SMD N 00888000
Ne 0 ""
Po -4.81584 0.37592
$EndPAD
$PAD
Sh "4" R 1.99898 0.44958 0 0 0
Dr 0 0 0
At SMD N 00888000
Ne 8 "/VCC"
Po -4.81584 -0.42418
$EndPAD
$PAD
Sh "3" R 1.99898 0.44958 0 0 0
Dr 0 0 0
At SMD N 00888000
Ne 0 ""
Po -4.81584 -1.22428
$EndPAD
$PAD
Sh "2" R 1.99898 0.44958 0 0 0
Dr 0 0 0
At SMD N 00888000
Ne 4 "/MODE"
Po -4.81584 -2.02438
$EndPAD
$PAD
Sh "1" R 1.99898 0.44958 0 0 0
Dr 0 0 0
At SMD N 00888000
Ne 0 ""
Po -4.81584 -2.82448
$EndPAD
$PAD
Sh "24" R 1.99898 0.44958 0 0 0
Dr 0 0 0
At SMD N 00888000
Ne 0 ""
Po 4.7498 -2.8194
$EndPAD
$PAD
Sh "17" R 1.99898 0.44958 0 0 0
Dr 0 0 0
At SMD N 00888000
Ne 7 "/SCK"
Po 4.7498 2.794
$EndPAD
$PAD
Sh "18" R 1.99898 0.44958 0 0 0
Dr 0 0 0
At SMD N 00888000
Ne 8 "/VCC"
Po 4.7498 1.9812
$EndPAD
$PAD
Sh "19" R 1.99898 0.44958 0 0 0
Dr 0 0 0
At SMD N 00888000
Ne 0 ""
Po 4.7498 1.1684
$EndPAD
$PAD
Sh "20" R 1.99898 0.44958 0 0 0
Dr 0 0 0
At SMD N 00888000
Ne 0 ""
Po 4.7498 0.381
$EndPAD
$PAD
Sh "21" R 1.99898 0.44958 0 0 0
Dr 0 0 0
At SMD N 00888000
Ne 10 "GND"
Po 4.7498 -0.4318
$EndPAD
$PAD
Sh "22" R 1.99898 0.44958 0 0 0
Dr 0 0 0
At SMD N 00888000
Ne 0 ""
Po 4.7498 -1.2192
$EndPAD
$PAD
Sh "23" R 1.99898 0.44958 0 0 0
Dr 0 0 0
At SMD N 00888000
Ne 0 ""
Po 4.7498 -2.032
$EndPAD
$PAD
Sh "32" R 0.44958 1.99898 0 0 0
Dr 0 0 0
At SMD N 00888000
Ne 0 ""
Po -2.82448 -4.826
$EndPAD
$PAD
Sh "31" R 0.44958 1.99898 0 0 0
Dr 0 0 0
At SMD N 00888000
Ne 0 ""
Po -2.02692 -4.826
$EndPAD
$PAD
Sh "30" R 0.44958 1.99898 0 0 0
Dr 0 0 0
At SMD N 00888000
Ne 0 ""
Po -1.22428 -4.826
$EndPAD
$PAD
Sh "29" R 0.44958 1.99898 0 0 0
Dr 0 0 0
At SMD N 00888000
Ne 6 "/RST"
Po -0.42672 -4.826
$EndPAD
$PAD
Sh "28" R 0.44958 1.99898 0 0 0
Dr 0 0 0
At SMD N 00888000
Ne 0 ""
Po 0.37592 -4.826
$EndPAD
$PAD
Sh "27" R 0.44958 1.99898 0 0 0
Dr 0 0 0
At SMD N 00888000
Ne 0 ""
Po 1.17348 -4.826
$EndPAD
$PAD
Sh "26" R 0.44958 1.99898 0 0 0
Dr 0 0 0
At SMD N 00888000
Ne 0 ""
Po 1.97612 -4.826
$EndPAD
$PAD
Sh "25" R 0.44958 1.99898 0 0 0
Dr 0 0 0
At SMD N 00888000
Ne 0 ""
Po 2.77368 -4.826
$EndPAD
$PAD
Sh "9" R 0.44958 1.99898 0 0 0
Dr 0 0 0
At SMD N 00888000
Ne 0 ""
Po -2.8194 4.7752
$EndPAD
$PAD
Sh "10" R 0.44958 1.99898 0 0 0
Dr 0 0 0
At SMD N 00888000
Ne 0 ""
Po -2.032 4.7752
$EndPAD
$PAD
Sh "11" R 0.44958 1.99898 0 0 0
Dr 0 0 0
At SMD N 00888000
Ne 0 ""
Po -1.2192 4.7752
$EndPAD
$PAD
Sh "12" R 0.44958 1.99898 0 0 0
Dr 0 0 0
At SMD N 00888000
Ne 2 "/GSCLK"
Po -0.4318 4.7752
$EndPAD
$PAD
Sh "13" R 0.44958 1.99898 0 0 0
Dr 0 0 0
At SMD N 00888000
Ne 9 "/XLAT"
Po 0.3556 4.7752
$EndPAD
$PAD
Sh "14" R 0.44958 1.99898 0 0 0
Dr 0 0 0
At SMD N 00888000
Ne 1 "/BLANK"
Po 1.1684 4.7752
$EndPAD
$PAD
Sh "15" R 0.44958 1.99898 0 0 0
Dr 0 0 0
At SMD N 00888000
Ne 5 "/MOSI"
Po 1.9812 4.7752
$EndPAD
$PAD
Sh "16" R 0.44958 1.99898 0 0 0
Dr 0 0 0
At SMD N 00888000
Ne 3 "/MISO"
Po 2.794 4.7752
$EndPAD
$SHAPE3D
Na "smd/tqfp32.wrl"
Sc 1 1 1
Of 0 0 0
Ro 0 0 0
$EndSHAPE3D
$EndMODULE TQFP32_FIXED
$MODULE TSSOP28
Po 0 0 0 15 5227A8E2 00000000 ~~
Li TSSOP28
Cd TSSOP 28 pins
Kw CMS TSSOP SMD
Sc 0
AR /5213F559
Op 0 0 0
At SMD
T0 0.127 -1.524 0.762 0.762 0 0.127 N V 21 N "U1"
T1 0 1.143 0.762 0.762 0 0.127 N V 21 N "TLC5941"
DC -4.572 2.159 -4.826 1.905 0.127 21
DS -5.08 -0.635 -4.318 -0.635 0.127 21
DS -4.318 -0.635 -4.318 0.635 0.127 21
DS -4.318 0.635 -5.08 0.635 0.127 21
DS 5.207 2.667 -5.08 2.667 0.127 21
DS -5.08 -2.667 5.207 -2.667 0.127 21
DS -5.08 -2.667 -5.08 2.667 0.127 21
DS 5.207 -2.667 5.207 2.667 0.127 21
$PAD
Sh "1" R 0.4064 1.27 0 0 0
Dr 0 0 0
At SMD N 00888000
Ne 8 "GND"
Po -4.191 3.556
$EndPAD
$PAD
Sh "2" R 0.4064 1.27 0 0 0
Dr 0 0 0
At SMD N 00888000
Ne 1 "/BLANK"
Po -3.556 3.556
$EndPAD
$PAD
Sh "3" R 0.4064 1.27 0 0 0
Dr 0 0 0
At SMD N 00888000
Ne 7 "/XLAT"
Po -2.8956 3.556
$EndPAD
$PAD
Sh "4" R 0.4064 1.27 0 0 0
Dr 0 0 0
At SMD N 00888000
Ne 5 "/SCK"
Po -2.2352 3.556
$EndPAD
$PAD
Sh "5" R 0.4064 1.27 0 0 0
Dr 0 0 0
At SMD N 00888000
Ne 4 "/MOSI"
Po -1.6002 3.556
$EndPAD
$PAD
Sh "6" R 0.4064 1.27 0 0 0
Dr 0 0 0
At SMD N 00888000
Ne 3 "/MODE"
Po -0.9398 3.556
$EndPAD
$PAD
Sh "7" R 0.4064 1.27 0 0 0
Dr 0 0 0
At SMD N 00888000
Ne 21 "N-000005"
Po -0.2794 3.556
$EndPAD
$PAD
Sh "8" R 0.4064 1.27 0 0 0
Dr 0 0 0
At SMD N 00888000
Ne 22 "N-000006"
Po 0.3556 3.556
$EndPAD
$PAD
Sh "9" R 0.4064 1.27 0 0 0
Dr 0 0 0
At SMD N 00888000
Ne 23 "N-000007"
Po 1.016 3.556
$EndPAD
$PAD
Sh "10" R 0.4064 1.27 0 0 0
Dr 0 0 0
At SMD N 00888000
Ne 24 "N-000008"
Po 1.651 3.556
$EndPAD
$PAD
Sh "11" R 0.4064 1.27 0 0 0
Dr 0 0 0
At SMD N 00888000
Ne 26 "N-000009"
Po 2.3114 3.556
$EndPAD
$PAD
Sh "12" R 0.4064 1.27 0 0 0
Dr 0 0 0
At SMD N 00888000
Ne 9 "N-0000010"
Po 2.9718 3.556
$EndPAD
$PAD
Sh "13" R 0.4064 1.27 0 0 0
Dr 0 0 0
At SMD N 00888000
Ne 12 "N-000003"
Po 3.6068 3.556
$EndPAD
$PAD
Sh "14" R 0.4064 1.27 0 0 0
Dr 0 0 0
At SMD N 00888000
Ne 10 "N-0000011"
Po 4.2672 3.556
$EndPAD
$PAD
Sh "15" R 0.4064 1.27 0 0 0
Dr 0 0 0
At SMD N 00888000
Ne 11 "N-0000023"
Po 4.2672 -3.556
$EndPAD
$PAD
Sh "16" R 0.4064 1.27 0 0 0
Dr 0 0 0
At SMD N 00888000
Ne 13 "N-0000033"
Po 3.6068 -3.556
$EndPAD
$PAD
Sh "17" R 0.4064 1.27 0 0 0
Dr 0 0 0
At SMD N 00888000
Ne 14 "N-0000034"
Po 2.9972 -3.556
$EndPAD
$PAD
Sh "18" R 0.4064 1.27 0 0 0
Dr 0 0 0
At SMD N 00888000
Ne 15 "N-0000035"
Po 2.3114 -3.556
$EndPAD
$PAD
Sh "19" R 0.4064 1.27 0 0 0
Dr 0 0 0
At SMD N 00888000
Ne 16 "N-0000036"
Po 1.651 -3.556
$EndPAD
$PAD
Sh "20" R 0.4064 1.27 0 0 0
Dr 0 0 0
At SMD N 00888000
Ne 17 "N-0000037"
Po 1.016 -3.556
$EndPAD
$PAD
Sh "21" R 0.4064 1.27 0 0 0
Dr 0 0 0
At SMD N 00888000
Ne 18 "N-0000038"
Po 0.3556 -3.556
$EndPAD
$PAD
Sh "22" R 0.4064 1.27 0 0 0
Dr 0 0 0
At SMD N 00888000
Ne 19 "N-0000039"
Po -0.2794 -3.556
$EndPAD
$PAD
Sh "23" R 0.4064 1.27 0 0 0
Dr 0 0 0
At SMD N 00888000
Ne 0 ""
Po -0.9398 -3.556
$EndPAD
$PAD
Sh "24" R 0.4064 1.27 0 0 0
Dr 0 0 0
At SMD N 00888000
Ne 20 "N-000004"
Po -1.6002 -3.556
$EndPAD
$PAD
Sh "25" R 0.4064 1.27 0 0 0
Dr 0 0 0
At SMD N 00888000
Ne 2 "/GSCLK"
Po -2.2352 -3.556
$EndPAD
$PAD
Sh "26" R 0.4064 1.27 0 0 0
Dr 0 0 0
At SMD N 00888000
Ne 6 "/VCC"
Po -2.8956 -3.556
$EndPAD
$PAD
Sh "27" R 0.4064 1.27 0 0 0
Dr 0 0 0
At SMD N 00888000
Ne 25 "N-0000087"
Po -3.556 -3.556
$EndPAD
$PAD
Sh "28" R 0.4064 1.27 0 0 0
Dr 0 0 0
At SMD N 00888000
Ne 6 "/VCC"
Po -4.191 -3.556
$EndPAD
$PAD
Sh "" R 9.7 3.4 0 0 0
Dr 0 0 0
At SMD N 00888000
Ne 8 "GND"
Po 0 0
$EndPAD
$SHAPE3D
Na "smd/cms_soj28.wrl"
Sc 0.256 0.5 0.25
Of 0 0 0
Ro 0 0 0
$EndSHAPE3D
$EndMODULE TSSOP28
$MODULE c_0805_FIXED
Po 0 0 0 15 5227C474 00000000 ~~
Li c_0805_FIXED
Cd SMT capacitor, 0805
Sc 0
AR /5227A21B
Op 0 0 0
T0 0 -0.9906 0.29972 0.29972 0 0.06096 N V 21 N "C3"
T1 0 0.9906 0.29972 0.29972 0 0.06096 N I 21 N "0.1 uF"
$PAD
Sh "1" R 1.30048 1.4986 0 0 0
Dr 0 0 0
At SMD N 00888000
Ne 1 "/VCC"
Po 0.9525 0
$EndPAD
$PAD
Sh "2" R 1.30048 1.4986 0 0 0
Dr 0 0 0
At SMD N 00888000
Ne 2 "GND"
Po -0.9525 0
$EndPAD
$SHAPE3D
Na "smd/capacitors/c_0805.wrl"
Sc 1 1 1
Of 0 0 0
Ro 0 0 0
$EndSHAPE3D
$EndMODULE c_0805_FIXED
$MODULE crystal_smd
Po 0 0 0 15 52165451 00000000 ~~
Li crystal_smd
Sc 0
AR 
Op 0 0 0
T0 0 -4.826 1 1 0 0.15 N V 21 N "crystal_smd"
T1 0 -3.302 1 1 0 0.15 N V 21 N "VAL**"
$PAD
Sh "1" R 0.7 4.1 0 0 0
Dr 0 0 0
At SMD N 00888000
Ne 0 ""
Po -1.5 0
$EndPAD
$PAD
Sh "2" R 1 4.1 0 0 0
Dr 0 0 0
At SMD N 00888000
Ne 0 ""
Po 0 0
$EndPAD
$PAD
Sh "3" R 0.7 4.1 0 0 0
Dr 0 0 0
At SMD N 00888000
Ne 0 ""
Po 1.5 0
$EndPAD
$EndMODULE crystal_smd
$MODULE hole_ansi_6
Po 0 0 0 15 5217C2FE 00000000 ~~
Li hole_ansi_6
Cd module 1 pin (ou trou mecanique de percage)
Kw DEV
Sc 0
AR 1pin
Op 0 0 0
T0 0 -3.048 1.016 1.016 0 0.254 N V 21 N "1PIN"
T1 0 2.794 1.016 1.016 0 0.254 N I 21 N "P***"
DC 0 0 0 -2.286 0.381 21
$PAD
Sh "1" C 4.318 4.318 0 0 0
Dr 3.7973 0 0
At STD N 00E0FFFF
Ne 0 ""
Po 0 0
$EndPAD
$EndMODULE hole_ansi_6
$EndLIBRARY
