# Supplementary material for: An open-hardware platform for optogenetics and photobiology
Source: Sci Rep. 2016 Nov 2;6:35363. doi: 10.1038/srep35363 (PMC5096413; doi:10.1038/srep35363)
Supplement: Supplementary Files [file srep35363-s2.zip › Supplementary Files/CAD Files/Circuit Board/KiCAD Files/README.txt]

Folder contents
===============

Main files
----------
- lpa.pro : KiCAD project
- lpa.sch : Main schematic diagram
- tlcs_1-3.sch: LED driver schematic diagram
- lpa.kicad_pcb : PCB layout diagram

Libraries
---------
- libraries : folder with schematic diagram part libraries
- lpa.cmp: footprint information file, used by the layout editor
- lpa-rescue.lib: Schematic part library
- lpa-cache.lib: Part library cache, from which parts can be loaded if not found in the standard libraries.

How to use
==========
Electronic CAD files were created on KiCAD, which can be downloaded from http://kicad-pcb.org/.
To see the CAD files, open KiCAD, go to File -> Open Project, and select "lpa.pro". KiCAD will show a list of files on its left panel. The most important are lpa.sch (schematic diagram) and lpa.kicad_pcb (printed circuit board (PCB) diagram). Double click on each to open.
