# Supplementary material for: An open-hardware platform for optogenetics and photobiology
Source: Sci Rep. 2016 Nov 2;6:35363. doi: 10.1038/srep35363 (PMC5096413; doi:10.1038/srep35363)
Supplement: Supplementary Files [file srep35363-s2.zip › Supplementary Files/CAD Files/Circuit Board/KiCAD Files/tlcs_1-3.sch]

EESchema Schematic File Version 2
LIBS:lpa-rescue
LIBS:power
LIBS:device
LIBS:transistors
LIBS:conn
LIBS:linear
LIBS:regul
LIBS:74xx
LIBS:cmos4000
LIBS:adc-dac
LIBS:memory
LIBS:xilinx
LIBS:microcontrollers
LIBS:dsp
LIBS:microchip
LIBS:analog_switches
LIBS:motorola
LIBS:texas
LIBS:intel
LIBS:audio
LIBS:interface
LIBS:digital-audio
LIBS:philips
LIBS:display
LIBS:cypress
LIBS:siliconi
LIBS:opto
LIBS:atmel
LIBS:contrib
LIBS:valves
LIBS:myParts
LIBS:lpa-cache
EELAYER 25 0
EELAYER END
$Descr A4 11693 8268
encoding utf-8
Sheet 2 2
Title ""
Date "27 jun 2014"
Rev ""
Comp ""
Comment1 ""
Comment2 ""
Comment3 ""
Comment4 ""
$EndDescr
Wire Wire Line
	4550 1700 4450 1700
Wire Wire Line
	4550 1800 4450 1800
Wire Wire Line
	4550 1900 4450 1900
Wire Wire Line
	4550 2000 4450 2000
Wire Wire Line
	4550 2100 4450 2100
Wire Wire Line
	4550 2200 4450 2200
Wire Wire Line
	4550 2300 4450 2300
Wire Wire Line
	4450 1600 4550 1600
Wire Wire Line
	3750 2300 4050 2300
Wire Wire Line
	4050 2200 3750 2200
Wire Wire Line
	3750 2100 4050 2100
Wire Wire Line
	4050 2000 3750 2000
Wire Wire Line
	3750 1900 4050 1900
Wire Wire Line
	4050 1800 3750 1800
Wire Wire Line
	3750 1700 4050 1700
Wire Wire Line
	3750 1600 4050 1600
Wire Wire Line
	1800 2300 2250 2300
Wire Wire Line
	1800 2200 2250 2200
Wire Wire Line
	1800 2100 2250 2100
Wire Wire Line
	1800 2000 2250 2000
Wire Wire Line
	1800 1900 2250 1900
Wire Wire Line
	1800 1800 2250 1800
Wire Wire Line
	1800 1700 2250 1700
Wire Wire Line
	1800 1600 2250 1600
Wire Wire Line
	1300 2300 1400 2300
Wire Wire Line
	1300 2200 1400 2200
Wire Wire Line
	1300 2100 1400 2100
Wire Wire Line
	1300 2000 1400 2000
Wire Wire Line
	1300 1900 1400 1900
Wire Wire Line
	1300 1800 1400 1800
Wire Wire Line
	1300 1700 1400 1700
Wire Wire Line
	1400 1600 1300 1600
Connection ~ 4550 2200
Connection ~ 4550 2100
Connection ~ 4550 2000
Connection ~ 4550 1900
Connection ~ 4550 1800
Connection ~ 4550 1700
Connection ~ 4550 1600
Wire Wire Line
	4550 1500 4550 2300
Wire Wire Line
	5200 4950 1650 4950
Wire Wire Line
	5200 3650 5200 4950
Wire Wire Line
	3750 3650 5200 3650
Wire Wire Line
	1650 6000 2250 6000
Wire Wire Line
	1650 4950 1650 6000
Connection ~ 3850 5600
Wire Wire Line
	3850 5500 3850 5800
Wire Wire Line
	3850 5800 3750 5800
Wire Wire Line
	4450 5700 4450 5200
Wire Wire Line
	3750 5900 3950 5900
Connection ~ 4450 5200
Wire Wire Line
	3950 5700 3750 5700
Wire Wire Line
	3750 5600 4050 5600
Wire Wire Line
	4600 5200 4600 5350
Wire Wire Line
	4050 5200 4600 5200
Wire Wire Line
	1850 5350 1850 5550
Wire Wire Line
	2050 5600 2250 5600
Wire Wire Line
	2050 5700 2250 5700
Wire Wire Line
	2250 6100 2050 6100
Wire Wire Line
	2250 5900 2050 5900
Wire Wire Line
	2250 5800 2050 5800
Connection ~ 1300 2200
Connection ~ 1300 2100
Connection ~ 1300 2000
Connection ~ 1300 1900
Connection ~ 1300 1800
Connection ~ 1300 1700
Connection ~ 1300 1600
Wire Wire Line
	1300 1500 1300 2300
Wire Wire Line
	5200 2600 5200 1400
Wire Wire Line
	1650 3650 2250 3650
Wire Wire Line
	1650 2600 1650 3650
Wire Wire Line
	1650 2600 5200 2600
Wire Wire Line
	5200 1400 3750 1400
Connection ~ 3850 3250
Wire Wire Line
	3850 3150 3850 3450
Wire Wire Line
	3850 3450 3750 3450
Wire Wire Line
	3850 1200 3750 1200
Connection ~ 3850 1000
Wire Wire Line
	3850 900  3850 1200
Wire Wire Line
	4450 3350 4450 2850
Wire Wire Line
	3750 3550 3950 3550
Connection ~ 4450 2850
Wire Wire Line
	3950 3350 3750 3350
Wire Wire Line
	3750 3250 4050 3250
Wire Wire Line
	4600 2850 4600 3000
Wire Wire Line
	4050 2850 4600 2850
Wire Wire Line
	1850 3000 1850 3200
Wire Wire Line
	2050 3250 2250 3250
Wire Wire Line
	2050 3350 2250 3350
Wire Wire Line
	2250 3750 2050 3750
Wire Wire Line
	2250 3550 2050 3550
Wire Wire Line
	2250 3450 2050 3450
Wire Wire Line
	4450 1100 4450 600 
Wire Wire Line
	3750 1300 3950 1300
Connection ~ 4450 600 
Wire Wire Line
	3950 1100 3750 1100
Wire Wire Line
	3750 1000 4050 1000
Wire Wire Line
	4600 600  4600 750 
Wire Wire Line
	4050 600  4600 600 
Wire Wire Line
	1850 750  1850 950 
Wire Wire Line
	2050 1100 2250 1100
Wire Wire Line
	2250 1500 2050 1500
Wire Wire Line
	2250 1400 2050 1400
Wire Wire Line
	2250 1300 2050 1300
Wire Wire Line
	2250 1200 2050 1200
$Comp
L TLC5941 U5
U 1 1 53AA07FE
P 3000 6250
F 0 "U5" H 3000 6150 50  0000 C CNN
F 1 "TLC5941" H 3000 6350 50  0000 C CNN
F 2 "TLC5940_THERMVIAS2" H 3000 6250 50  0001 C CNN
F 3 "DOCUMENTATION" H 3000 6250 50  0001 C CNN
	1    3000 6250
	1    0    0    -1  
$EndComp
NoConn ~ 3750 6100
$Comp
L GND-RESCUE-lpa #PWR07
U 1 1 53AA0802
P 4600 5350
F 0 "#PWR07" H 4600 5350 30  0001 C CNN
F 1 "GND" H 4600 5280 30  0001 C CNN
F 2 "" H 4600 5350 60  0000 C CNN
F 3 "" H 4600 5350 60  0000 C CNN
	1    4600 5350
	1    0    0    -1  
$EndComp
$Comp
L GND-RESCUE-lpa #PWR08
U 1 1 53AA0803
P 1850 5550
F 0 "#PWR08" H 1850 5550 30  0001 C CNN
F 1 "GND" H 1850 5480 30  0001 C CNN
F 2 "" H 1850 5550 60  0000 C CNN
F 3 "" H 1850 5550 60  0000 C CNN
	1    1850 5550
	1    0    0    -1  
$EndComp
$Comp
L R-RESCUE-lpa R5
U 1 1 5363017A
P 4200 5700
F 0 "R5" V 4280 5700 40  0000 C CNN
F 1 "2.2K" V 4207 5701 40  0000 C CNN
F 2 "SM0805" V 4130 5700 30  0001 C CNN
F 3 "~" H 4200 5700 30  0000 C CNN
	1    4200 5700
	0    1    1    0   
$EndComp
$Comp
L C-RESCUE-lpa C8
U 1 1 53630180
P 4050 5400
F 0 "C8" H 4050 5500 40  0000 L CNN
F 1 "0.1 uF" H 4056 5315 40  0000 L CNN
F 2 "SM0805" H 4088 5250 30  0001 C CNN
F 3 "~" H 4050 5400 60  0000 C CNN
	1    4050 5400
	-1   0    0    1   
$EndComp
$Comp
L TLC5941 U4
U 1 1 536301A0
P 3000 3900
F 0 "U4" H 3000 3800 50  0000 C CNN
F 1 "TLC5941" H 3000 4000 50  0000 C CNN
F 2 "TLC5940_THERMVIAS2" H 3000 3900 50  0001 C CNN
F 3 "DOCUMENTATION" H 3000 3900 50  0001 C CNN
	1    3000 3900
	1    0    0    -1  
$EndComp
NoConn ~ 3750 3750
$Comp
L GND-RESCUE-lpa #PWR09
U 1 1 53AA0804
P 4600 3000
F 0 "#PWR09" H 4600 3000 30  0001 C CNN
F 1 "GND" H 4600 2930 30  0001 C CNN
F 2 "" H 4600 3000 60  0000 C CNN
F 3 "" H 4600 3000 60  0000 C CNN
	1    4600 3000
	1    0    0    -1  
$EndComp
$Comp
L GND-RESCUE-lpa #PWR010
U 1 1 5363096C
P 1850 3200
F 0 "#PWR010" H 1850 3200 30  0001 C CNN
F 1 "GND" H 1850 3130 30  0001 C CNN
F 2 "" H 1850 3200 60  0000 C CNN
F 3 "" H 1850 3200 60  0000 C CNN
	1    1850 3200
	1    0    0    -1  
$EndComp
$Comp
L R-RESCUE-lpa R4
U 1 1 5363096D
P 4200 3350
F 0 "R4" V 4280 3350 40  0000 C CNN
F 1 "2.2K" V 4207 3351 40  0000 C CNN
F 2 "SM0805" V 4130 3350 30  0001 C CNN
F 3 "~" H 4200 3350 30  0000 C CNN
	1    4200 3350
	0    1    1    0   
$EndComp
$Comp
L C-RESCUE-lpa C7
U 1 1 53AA0807
P 4050 3050
F 0 "C7" H 4050 3150 40  0000 L CNN
F 1 "0.1 uF" H 4056 2965 40  0000 L CNN
F 2 "SM0805" H 4088 2900 30  0001 C CNN
F 3 "~" H 4050 3050 60  0000 C CNN
	1    4050 3050
	-1   0    0    1   
$EndComp
NoConn ~ 3750 1500
$Comp
L GND-RESCUE-lpa #PWR011
U 1 1 53AA0808
P 4600 750
F 0 "#PWR011" H 4600 750 30  0001 C CNN
F 1 "GND" H 4600 680 30  0001 C CNN
F 2 "" H 4600 750 60  0000 C CNN
F 3 "" H 4600 750 60  0000 C CNN
	1    4600 750 
	1    0    0    -1  
$EndComp
$Comp
L GND-RESCUE-lpa #PWR012
U 1 1 53630970
P 1850 950
F 0 "#PWR012" H 1850 950 30  0001 C CNN
F 1 "GND" H 1850 880 30  0001 C CNN
F 2 "" H 1850 950 60  0000 C CNN
F 3 "" H 1850 950 60  0000 C CNN
	1    1850 950 
	1    0    0    -1  
$EndComp
$Comp
L R-RESCUE-lpa R3
U 1 1 53630971
P 4200 1100
F 0 "R3" V 4280 1100 40  0000 C CNN
F 1 "2.2K" V 4207 1101 40  0000 C CNN
F 2 "SM0805" V 4130 1100 30  0001 C CNN
F 3 "~" H 4200 1100 30  0000 C CNN
	1    4200 1100
	0    1    1    0   
$EndComp
$Comp
L C-RESCUE-lpa C6
U 1 1 53630972
P 4050 800
F 0 "C6" H 4050 900 40  0000 L CNN
F 1 "0.1 uF" H 4056 715 40  0000 L CNN
F 2 "SM0805" H 4088 650 30  0001 C CNN
F 3 "~" H 4050 800 60  0000 C CNN
	1    4050 800 
	-1   0    0    1   
$EndComp
$Comp
L TLC5941 U3
U 1 1 53630973
P 3000 1650
F 0 "U3" H 3000 1550 50  0000 C CNN
F 1 "TLC5941" H 3000 1750 50  0000 C CNN
F 2 "TLC5940_THERMVIAS2" H 3000 1650 50  0001 C CNN
F 3 "DOCUMENTATION" H 3000 1650 50  0001 C CNN
	1    3000 1650
	1    0    0    -1  
$EndComp
Text HLabel 2050 1200 0    60   Input ~ 0
XLAT
Text HLabel 2050 1300 0    60   Input ~ 0
SCLK
Text HLabel 2050 1400 0    60   Input ~ 0
SIN
Text HLabel 2050 1500 0    60   Input ~ 0
MODE
Text HLabel 2050 1100 0    60   Input ~ 0
BLANK
Text HLabel 3950 1300 2    60   Input ~ 0
GSCLK
Text HLabel 2050 3350 0    60   Input ~ 0
BLANK
Wire Wire Line
	2050 3250 2050 3000
Wire Wire Line
	2050 3000 1850 3000
Text HLabel 2050 3450 0    60   Input ~ 0
XLAT
Text HLabel 2050 3550 0    60   Input ~ 0
SCLK
Text HLabel 2050 3750 0    60   Input ~ 0
MODE
Text HLabel 3950 3550 2    60   Input ~ 0
GSCLK
Text HLabel 2050 5700 0    60   Input ~ 0
BLANK
Wire Wire Line
	2050 5600 2050 5350
Wire Wire Line
	2050 5350 1850 5350
Text HLabel 2050 5800 0    60   Input ~ 0
XLAT
Text HLabel 2050 5900 0    60   Input ~ 0
SCLK
Text HLabel 2050 6100 0    60   Input ~ 0
MODE
Text HLabel 3950 5900 2    60   Input ~ 0
GSCLK
Text HLabel 1300 6100 2    60   Input ~ 0
VIN
Text HLabel 4550 6100 2    60   Input ~ 0
VIN
Text HLabel 3850 5500 0    60   Input ~ 0
VCC
Text HLabel 3850 3150 0    60   Input ~ 0
VCC
Text HLabel 4550 3750 2    60   Input ~ 0
VIN
Text HLabel 4550 1500 2    60   Input ~ 0
VIN
Text HLabel 3850 900  0    60   Input ~ 0
VCC
Text HLabel 1300 1500 2    60   Input ~ 0
VIN
Wire Wire Line
	1850 750  2050 750 
Wire Wire Line
	2050 750  2050 1000
Wire Wire Line
	2050 1000 2250 1000
Wire Wire Line
	1800 4550 2250 4550
Wire Wire Line
	1800 4450 2250 4450
Wire Wire Line
	1800 4350 2250 4350
Wire Wire Line
	1800 4250 2250 4250
Wire Wire Line
	1800 4150 2250 4150
Wire Wire Line
	1800 4050 2250 4050
Wire Wire Line
	1800 3950 2250 3950
Wire Wire Line
	1800 3850 2250 3850
Wire Wire Line
	1300 4550 1400 4550
Wire Wire Line
	1300 4450 1400 4450
Wire Wire Line
	1300 4350 1400 4350
Wire Wire Line
	1300 4250 1400 4250
Wire Wire Line
	1300 4150 1400 4150
Wire Wire Line
	1300 4050 1400 4050
Wire Wire Line
	1300 3950 1400 3950
Wire Wire Line
	1400 3850 1300 3850
Connection ~ 1300 4450
Connection ~ 1300 4350
Connection ~ 1300 4250
Connection ~ 1300 4150
Connection ~ 1300 4050
Connection ~ 1300 3950
Connection ~ 1300 3850
Wire Wire Line
	1300 3750 1300 4550
Text HLabel 1300 3750 2    60   Input ~ 0
VIN
Wire Wire Line
	1800 6900 2250 6900
Wire Wire Line
	1800 6800 2250 6800
Wire Wire Line
	1800 6700 2250 6700
Wire Wire Line
	1800 6600 2250 6600
Wire Wire Line
	1800 6500 2250 6500
Wire Wire Line
	1800 6400 2250 6400
Wire Wire Line
	1800 6300 2250 6300
Wire Wire Line
	1800 6200 2250 6200
Wire Wire Line
	1300 6900 1400 6900
Wire Wire Line
	1300 6800 1400 6800
Wire Wire Line
	1300 6700 1400 6700
Wire Wire Line
	1300 6600 1400 6600
Wire Wire Line
	1300 6500 1400 6500
Wire Wire Line
	1300 6400 1400 6400
Wire Wire Line
	1300 6300 1400 6300
Wire Wire Line
	1400 6200 1300 6200
Connection ~ 1300 6800
Connection ~ 1300 6700
Connection ~ 1300 6600
Connection ~ 1300 6500
Connection ~ 1300 6400
Connection ~ 1300 6300
Connection ~ 1300 6200
Wire Wire Line
	1300 6100 1300 6900
Wire Wire Line
	4550 3950 4450 3950
Wire Wire Line
	4550 4050 4450 4050
Wire Wire Line
	4550 4150 4450 4150
Wire Wire Line
	4550 4250 4450 4250
Wire Wire Line
	4550 4350 4450 4350
Wire Wire Line
	4550 4450 4450 4450
Wire Wire Line
	4550 4550 4450 4550
Wire Wire Line
	4450 3850 4550 3850
Wire Wire Line
	3750 4550 4050 4550
Wire Wire Line
	4050 4450 3750 4450
Wire Wire Line
	3750 4350 4050 4350
Wire Wire Line
	4050 4250 3750 4250
Wire Wire Line
	3750 4150 4050 4150
Wire Wire Line
	4050 4050 3750 4050
Wire Wire Line
	3750 3950 4050 3950
Wire Wire Line
	3750 3850 4050 3850
Connection ~ 4550 4450
Connection ~ 4550 4350
Connection ~ 4550 4250
Connection ~ 4550 4150
Connection ~ 4550 4050
Connection ~ 4550 3950
Connection ~ 4550 3850
Wire Wire Line
	4550 3750 4550 4550
Wire Wire Line
	4550 6300 4450 6300
Wire Wire Line
	4550 6400 4450 6400
Wire Wire Line
	4550 6500 4450 6500
Wire Wire Line
	4550 6600 4450 6600
Wire Wire Line
	4550 6700 4450 6700
Wire Wire Line
	4550 6800 4450 6800
Wire Wire Line
	4550 6900 4450 6900
Wire Wire Line
	4450 6200 4550 6200
Wire Wire Line
	3750 6900 4050 6900
Wire Wire Line
	4050 6800 3750 6800
Wire Wire Line
	3750 6700 4050 6700
Wire Wire Line
	4050 6600 3750 6600
Wire Wire Line
	3750 6500 4050 6500
Wire Wire Line
	4050 6400 3750 6400
Wire Wire Line
	3750 6300 4050 6300
Wire Wire Line
	3750 6200 4050 6200
Connection ~ 4550 6800
Connection ~ 4550 6700
Connection ~ 4550 6600
Connection ~ 4550 6500
Connection ~ 4550 6400
Connection ~ 4550 6300
Connection ~ 4550 6200
Wire Wire Line
	4550 6100 4550 6900
$Comp
L LED-RESCUE-lpa D1
U 1 1 53AB4729
P 1600 1600
F 0 "D1" H 1600 1700 50  0000 C CNN
F 1 "LED" H 1600 1500 50  0000 C CNN
F 2 "~" H 1600 1600 60  0000 C CNN
F 3 "~" H 1600 1600 60  0000 C CNN
	1    1600 1600
	1    0    0    -1  
$EndComp
$Comp
L LED-RESCUE-lpa D2
U 1 1 53AB4736
P 1600 1700
F 0 "D2" H 1600 1800 50  0000 C CNN
F 1 "LED" H 1600 1600 50  0000 C CNN
F 2 "~" H 1600 1700 60  0000 C CNN
F 3 "~" H 1600 1700 60  0000 C CNN
	1    1600 1700
	1    0    0    -1  
$EndComp
$Comp
L LED-RESCUE-lpa D3
U 1 1 53AB473C
P 1600 1800
F 0 "D3" H 1600 1900 50  0000 C CNN
F 1 "LED" H 1600 1700 50  0000 C CNN
F 2 "~" H 1600 1800 60  0000 C CNN
F 3 "~" H 1600 1800 60  0000 C CNN
	1    1600 1800
	1    0    0    -1  
$EndComp
$Comp
L LED-RESCUE-lpa D4
U 1 1 53AB4742
P 1600 1900
F 0 "D4" H 1600 2000 50  0000 C CNN
F 1 "LED" H 1600 1800 50  0000 C CNN
F 2 "~" H 1600 1900 60  0000 C CNN
F 3 "~" H 1600 1900 60  0000 C CNN
	1    1600 1900
	1    0    0    -1  
$EndComp
$Comp
L LED-RESCUE-lpa D5
U 1 1 53AB4748
P 1600 2000
F 0 "D5" H 1600 2100 50  0000 C CNN
F 1 "LED" H 1600 1900 50  0000 C CNN
F 2 "~" H 1600 2000 60  0000 C CNN
F 3 "~" H 1600 2000 60  0000 C CNN
	1    1600 2000
	1    0    0    -1  
$EndComp
$Comp
L LED-RESCUE-lpa D6
U 1 1 53AB474E
P 1600 2100
F 0 "D6" H 1600 2200 50  0000 C CNN
F 1 "LED" H 1600 2000 50  0000 C CNN
F 2 "~" H 1600 2100 60  0000 C CNN
F 3 "~" H 1600 2100 60  0000 C CNN
	1    1600 2100
	1    0    0    -1  
$EndComp
$Comp
L LED-RESCUE-lpa D7
U 1 1 53AB4754
P 1600 2200
F 0 "D7" H 1600 2300 50  0000 C CNN
F 1 "LED" H 1600 2100 50  0000 C CNN
F 2 "~" H 1600 2200 60  0000 C CNN
F 3 "~" H 1600 2200 60  0000 C CNN
	1    1600 2200
	1    0    0    -1  
$EndComp
$Comp
L LED-RESCUE-lpa D8
U 1 1 53AB475A
P 1600 2300
F 0 "D8" H 1600 2400 50  0000 C CNN
F 1 "LED" H 1600 2200 50  0000 C CNN
F 2 "~" H 1600 2300 60  0000 C CNN
F 3 "~" H 1600 2300 60  0000 C CNN
	1    1600 2300
	1    0    0    -1  
$EndComp
$Comp
L LED-RESCUE-lpa D9
U 1 1 53AB4760
P 1600 3850
F 0 "D9" H 1600 3950 50  0000 C CNN
F 1 "LED" H 1600 3750 50  0000 C CNN
F 2 "~" H 1600 3850 60  0000 C CNN
F 3 "~" H 1600 3850 60  0000 C CNN
	1    1600 3850
	1    0    0    -1  
$EndComp
$Comp
L LED-RESCUE-lpa D10
U 1 1 53AB4766
P 1600 3950
F 0 "D10" H 1600 4050 50  0000 C CNN
F 1 "LED" H 1600 3850 50  0000 C CNN
F 2 "~" H 1600 3950 60  0000 C CNN
F 3 "~" H 1600 3950 60  0000 C CNN
	1    1600 3950
	1    0    0    -1  
$EndComp
$Comp
L LED-RESCUE-lpa D11
U 1 1 53AB476C
P 1600 4050
F 0 "D11" H 1600 4150 50  0000 C CNN
F 1 "LED" H 1600 3950 50  0000 C CNN
F 2 "~" H 1600 4050 60  0000 C CNN
F 3 "~" H 1600 4050 60  0000 C CNN
	1    1600 4050
	1    0    0    -1  
$EndComp
$Comp
L LED-RESCUE-lpa D12
U 1 1 53AB4772
P 1600 4150
F 0 "D12" H 1600 4250 50  0000 C CNN
F 1 "LED" H 1600 4050 50  0000 C CNN
F 2 "~" H 1600 4150 60  0000 C CNN
F 3 "~" H 1600 4150 60  0000 C CNN
	1    1600 4150
	1    0    0    -1  
$EndComp
$Comp
L LED-RESCUE-lpa D13
U 1 1 53AB4778
P 1600 4250
F 0 "D13" H 1600 4350 50  0000 C CNN
F 1 "LED" H 1600 4150 50  0000 C CNN
F 2 "~" H 1600 4250 60  0000 C CNN
F 3 "~" H 1600 4250 60  0000 C CNN
	1    1600 4250
	1    0    0    -1  
$EndComp
$Comp
L LED-RESCUE-lpa D14
U 1 1 53AB477E
P 1600 4350
F 0 "D14" H 1600 4450 50  0000 C CNN
F 1 "LED" H 1600 4250 50  0000 C CNN
F 2 "~" H 1600 4350 60  0000 C CNN
F 3 "~" H 1600 4350 60  0000 C CNN
	1    1600 4350
	1    0    0    -1  
$EndComp
$Comp
L LED-RESCUE-lpa D15
U 1 1 53AB4784
P 1600 4450
F 0 "D15" H 1600 4550 50  0000 C CNN
F 1 "LED" H 1600 4350 50  0000 C CNN
F 2 "~" H 1600 4450 60  0000 C CNN
F 3 "~" H 1600 4450 60  0000 C CNN
	1    1600 4450
	1    0    0    -1  
$EndComp
$Comp
L LED-RESCUE-lpa D16
U 1 1 53AB478A
P 1600 4550
F 0 "D16" H 1600 4650 50  0000 C CNN
F 1 "LED" H 1600 4450 50  0000 C CNN
F 2 "~" H 1600 4550 60  0000 C CNN
F 3 "~" H 1600 4550 60  0000 C CNN
	1    1600 4550
	1    0    0    -1  
$EndComp
$Comp
L LED-RESCUE-lpa D17
U 1 1 53AB47B8
P 1600 6200
F 0 "D17" H 1600 6300 50  0000 C CNN
F 1 "LED" H 1600 6100 50  0000 C CNN
F 2 "~" H 1600 6200 60  0000 C CNN
F 3 "~" H 1600 6200 60  0000 C CNN
	1    1600 6200
	1    0    0    -1  
$EndComp
$Comp
L LED-RESCUE-lpa D18
U 1 1 53AB47BE
P 1600 6300
F 0 "D18" H 1600 6400 50  0000 C CNN
F 1 "LED" H 1600 6200 50  0000 C CNN
F 2 "~" H 1600 6300 60  0000 C CNN
F 3 "~" H 1600 6300 60  0000 C CNN
	1    1600 6300
	1    0    0    -1  
$EndComp
$Comp
L LED-RESCUE-lpa D19
U 1 1 53AB47C4
P 1600 6400
F 0 "D19" H 1600 6500 50  0000 C CNN
F 1 "LED" H 1600 6300 50  0000 C CNN
F 2 "~" H 1600 6400 60  0000 C CNN
F 3 "~" H 1600 6400 60  0000 C CNN
	1    1600 6400
	1    0    0    -1  
$EndComp
$Comp
L LED-RESCUE-lpa D20
U 1 1 53AB47CA
P 1600 6500
F 0 "D20" H 1600 6600 50  0000 C CNN
F 1 "LED" H 1600 6400 50  0000 C CNN
F 2 "~" H 1600 6500 60  0000 C CNN
F 3 "~" H 1600 6500 60  0000 C CNN
	1    1600 6500
	1    0    0    -1  
$EndComp
$Comp
L LED-RESCUE-lpa D21
U 1 1 53AB47D0
P 1600 6600
F 0 "D21" H 1600 6700 50  0000 C CNN
F 1 "LED" H 1600 6500 50  0000 C CNN
F 2 "~" H 1600 6600 60  0000 C CNN
F 3 "~" H 1600 6600 60  0000 C CNN
	1    1600 6600
	1    0    0    -1  
$EndComp
$Comp
L LED-RESCUE-lpa D22
U 1 1 53AB47D6
P 1600 6700
F 0 "D22" H 1600 6800 50  0000 C CNN
F 1 "LED" H 1600 6600 50  0000 C CNN
F 2 "~" H 1600 6700 60  0000 C CNN
F 3 "~" H 1600 6700 60  0000 C CNN
	1    1600 6700
	1    0    0    -1  
$EndComp
$Comp
L LED-RESCUE-lpa D23
U 1 1 53AB47DC
P 1600 6800
F 0 "D23" H 1600 6900 50  0000 C CNN
F 1 "LED" H 1600 6700 50  0000 C CNN
F 2 "~" H 1600 6800 60  0000 C CNN
F 3 "~" H 1600 6800 60  0000 C CNN
	1    1600 6800
	1    0    0    -1  
$EndComp
$Comp
L LED-RESCUE-lpa D24
U 1 1 53AB47E2
P 1600 6900
F 0 "D24" H 1600 7000 50  0000 C CNN
F 1 "LED" H 1600 6800 50  0000 C CNN
F 2 "~" H 1600 6900 60  0000 C CNN
F 3 "~" H 1600 6900 60  0000 C CNN
	1    1600 6900
	1    0    0    -1  
$EndComp
$Comp
L LED-RESCUE-lpa D25
U 1 1 53AB47E8
P 4250 1600
F 0 "D25" H 4250 1700 50  0000 C CNN
F 1 "LED" H 4250 1500 50  0000 C CNN
F 2 "~" H 4250 1600 60  0000 C CNN
F 3 "~" H 4250 1600 60  0000 C CNN
	1    4250 1600
	-1   0    0    -1  
$EndComp
$Comp
L LED-RESCUE-lpa D26
U 1 1 53AB47EE
P 4250 1700
F 0 "D26" H 4250 1800 50  0000 C CNN
F 1 "LED" H 4250 1600 50  0000 C CNN
F 2 "~" H 4250 1700 60  0000 C CNN
F 3 "~" H 4250 1700 60  0000 C CNN
	1    4250 1700
	-1   0    0    -1  
$EndComp
$Comp
L LED-RESCUE-lpa D27
U 1 1 53AB47F4
P 4250 1800
F 0 "D27" H 4250 1900 50  0000 C CNN
F 1 "LED" H 4250 1700 50  0000 C CNN
F 2 "~" H 4250 1800 60  0000 C CNN
F 3 "~" H 4250 1800 60  0000 C CNN
	1    4250 1800
	-1   0    0    -1  
$EndComp
$Comp
L LED-RESCUE-lpa D28
U 1 1 53AB47FA
P 4250 1900
F 0 "D28" H 4250 2000 50  0000 C CNN
F 1 "LED" H 4250 1800 50  0000 C CNN
F 2 "~" H 4250 1900 60  0000 C CNN
F 3 "~" H 4250 1900 60  0000 C CNN
	1    4250 1900
	-1   0    0    -1  
$EndComp
$Comp
L LED-RESCUE-lpa D29
U 1 1 53AB4800
P 4250 2000
F 0 "D29" H 4250 2100 50  0000 C CNN
F 1 "LED" H 4250 1900 50  0000 C CNN
F 2 "~" H 4250 2000 60  0000 C CNN
F 3 "~" H 4250 2000 60  0000 C CNN
	1    4250 2000
	-1   0    0    -1  
$EndComp
$Comp
L LED-RESCUE-lpa D30
U 1 1 53AB4806
P 4250 2100
F 0 "D30" H 4250 2200 50  0000 C CNN
F 1 "LED" H 4250 2000 50  0000 C CNN
F 2 "~" H 4250 2100 60  0000 C CNN
F 3 "~" H 4250 2100 60  0000 C CNN
	1    4250 2100
	-1   0    0    -1  
$EndComp
$Comp
L LED-RESCUE-lpa D31
U 1 1 53AB480C
P 4250 2200
F 0 "D31" H 4250 2300 50  0000 C CNN
F 1 "LED" H 4250 2100 50  0000 C CNN
F 2 "~" H 4250 2200 60  0000 C CNN
F 3 "~" H 4250 2200 60  0000 C CNN
	1    4250 2200
	-1   0    0    -1  
$EndComp
$Comp
L LED-RESCUE-lpa D32
U 1 1 53AB4812
P 4250 2300
F 0 "D32" H 4250 2400 50  0000 C CNN
F 1 "LED" H 4250 2200 50  0000 C CNN
F 2 "~" H 4250 2300 60  0000 C CNN
F 3 "~" H 4250 2300 60  0000 C CNN
	1    4250 2300
	-1   0    0    -1  
$EndComp
$Comp
L LED-RESCUE-lpa D33
U 1 1 53AB4820
P 4250 3850
F 0 "D33" H 4250 3950 50  0000 C CNN
F 1 "LED" H 4250 3750 50  0000 C CNN
F 2 "~" H 4250 3850 60  0000 C CNN
F 3 "~" H 4250 3850 60  0000 C CNN
	1    4250 3850
	-1   0    0    -1  
$EndComp
$Comp
L LED-RESCUE-lpa D34
U 1 1 53AB4826
P 4250 3950
F 0 "D34" H 4250 4050 50  0000 C CNN
F 1 "LED" H 4250 3850 50  0000 C CNN
F 2 "~" H 4250 3950 60  0000 C CNN
F 3 "~" H 4250 3950 60  0000 C CNN
	1    4250 3950
	-1   0    0    -1  
$EndComp
$Comp
L LED-RESCUE-lpa D35
U 1 1 53AB482C
P 4250 4050
F 0 "D35" H 4250 4150 50  0000 C CNN
F 1 "LED" H 4250 3950 50  0000 C CNN
F 2 "~" H 4250 4050 60  0000 C CNN
F 3 "~" H 4250 4050 60  0000 C CNN
	1    4250 4050
	-1   0    0    -1  
$EndComp
$Comp
L LED-RESCUE-lpa D36
U 1 1 53AB4832
P 4250 4150
F 0 "D36" H 4250 4250 50  0000 C CNN
F 1 "LED" H 4250 4050 50  0000 C CNN
F 2 "~" H 4250 4150 60  0000 C CNN
F 3 "~" H 4250 4150 60  0000 C CNN
	1    4250 4150
	-1   0    0    -1  
$EndComp
$Comp
L LED-RESCUE-lpa D37
U 1 1 53AB4838
P 4250 4250
F 0 "D37" H 4250 4350 50  0000 C CNN
F 1 "LED" H 4250 4150 50  0000 C CNN
F 2 "~" H 4250 4250 60  0000 C CNN
F 3 "~" H 4250 4250 60  0000 C CNN
	1    4250 4250
	-1   0    0    -1  
$EndComp
$Comp
L LED-RESCUE-lpa D38
U 1 1 53AB483E
P 4250 4350
F 0 "D38" H 4250 4450 50  0000 C CNN
F 1 "LED" H 4250 4250 50  0000 C CNN
F 2 "~" H 4250 4350 60  0000 C CNN
F 3 "~" H 4250 4350 60  0000 C CNN
	1    4250 4350
	-1   0    0    -1  
$EndComp
$Comp
L LED-RESCUE-lpa D39
U 1 1 53AB4844
P 4250 4450
F 0 "D39" H 4250 4550 50  0000 C CNN
F 1 "LED" H 4250 4350 50  0000 C CNN
F 2 "~" H 4250 4450 60  0000 C CNN
F 3 "~" H 4250 4450 60  0000 C CNN
	1    4250 4450
	-1   0    0    -1  
$EndComp
$Comp
L LED-RESCUE-lpa D40
U 1 1 53AB484A
P 4250 4550
F 0 "D40" H 4250 4650 50  0000 C CNN
F 1 "LED" H 4250 4450 50  0000 C CNN
F 2 "~" H 4250 4550 60  0000 C CNN
F 3 "~" H 4250 4550 60  0000 C CNN
	1    4250 4550
	-1   0    0    -1  
$EndComp
$Comp
L LED-RESCUE-lpa D41
U 1 1 53AB4850
P 4250 6200
F 0 "D41" H 4250 6300 50  0000 C CNN
F 1 "LED" H 4250 6100 50  0000 C CNN
F 2 "~" H 4250 6200 60  0000 C CNN
F 3 "~" H 4250 6200 60  0000 C CNN
	1    4250 6200
	-1   0    0    -1  
$EndComp
$Comp
L LED-RESCUE-lpa D42
U 1 1 53AB4856
P 4250 6300
F 0 "D42" H 4250 6400 50  0000 C CNN
F 1 "LED" H 4250 6200 50  0000 C CNN
F 2 "~" H 4250 6300 60  0000 C CNN
F 3 "~" H 4250 6300 60  0000 C CNN
	1    4250 6300
	-1   0    0    -1  
$EndComp
$Comp
L LED-RESCUE-lpa D43
U 1 1 53AB485C
P 4250 6400
F 0 "D43" H 4250 6500 50  0000 C CNN
F 1 "LED" H 4250 6300 50  0000 C CNN
F 2 "~" H 4250 6400 60  0000 C CNN
F 3 "~" H 4250 6400 60  0000 C CNN
	1    4250 6400
	-1   0    0    -1  
$EndComp
$Comp
L LED-RESCUE-lpa D44
U 1 1 53AB4862
P 4250 6500
F 0 "D44" H 4250 6600 50  0000 C CNN
F 1 "LED" H 4250 6400 50  0000 C CNN
F 2 "~" H 4250 6500 60  0000 C CNN
F 3 "~" H 4250 6500 60  0000 C CNN
	1    4250 6500
	-1   0    0    -1  
$EndComp
$Comp
L LED-RESCUE-lpa D45
U 1 1 53AB4868
P 4250 6600
F 0 "D45" H 4250 6700 50  0000 C CNN
F 1 "LED" H 4250 6500 50  0000 C CNN
F 2 "~" H 4250 6600 60  0000 C CNN
F 3 "~" H 4250 6600 60  0000 C CNN
	1    4250 6600
	-1   0    0    -1  
$EndComp
$Comp
L LED-RESCUE-lpa D46
U 1 1 53AB486E
P 4250 6700
F 0 "D46" H 4250 6800 50  0000 C CNN
F 1 "LED" H 4250 6600 50  0000 C CNN
F 2 "~" H 4250 6700 60  0000 C CNN
F 3 "~" H 4250 6700 60  0000 C CNN
	1    4250 6700
	-1   0    0    -1  
$EndComp
$Comp
L LED-RESCUE-lpa D47
U 1 1 53AB4874
P 4250 6800
F 0 "D47" H 4250 6900 50  0000 C CNN
F 1 "LED" H 4250 6700 50  0000 C CNN
F 2 "~" H 4250 6800 60  0000 C CNN
F 3 "~" H 4250 6800 60  0000 C CNN
	1    4250 6800
	-1   0    0    -1  
$EndComp
$Comp
L LED-RESCUE-lpa D48
U 1 1 53AB487A
P 4250 6900
F 0 "D48" H 4250 7000 50  0000 C CNN
F 1 "LED" H 4250 6800 50  0000 C CNN
F 2 "~" H 4250 6900 60  0000 C CNN
F 3 "~" H 4250 6900 60  0000 C CNN
	1    4250 6900
	-1   0    0    -1  
$EndComp
$EndSCHEMATC
