# Supplementary material for: An open-hardware platform for optogenetics and photobiology
Source: Sci Rep. 2016 Nov 2;6:35363. doi: 10.1038/srep35363 (PMC5096413; doi:10.1038/srep35363)
Supplement: Supplementary Files [file srep35363-s2.zip › Supplementary Files/CAD Files/Circuit Board/Production Files/lpa-B.Cu.gbl]

G04 #@! TF.FileFunction,Copper,L2,Bot,Signal*
%FSLAX46Y46*%
G04 Gerber Fmt 4.6, Leading zero omitted, Abs format (unit mm)*
G04 Created by KiCad (PCBNEW 4.0.2-4+6225~38~ubuntu14.04.1-stable) date Wed 17 Feb 2016 01:24:19 PM CST*
%MOMM*%
G01*
G04 APERTURE LIST*
%ADD10C,0.150000*%
%ADD11R,1.270000X0.406400*%
%ADD12R,3.400000X9.700000*%
%ADD13C,0.300000*%
%ADD14C,1.520000*%
%ADD15R,0.889000X1.397000*%
%ADD16R,1.500000X1.000000*%
%ADD17R,2.000000X1.200000*%
%ADD18C,1.600000*%
%ADD19R,1.397000X0.889000*%
%ADD20R,3.599180X1.600200*%
%ADD21R,2.540000X1.270000*%
%ADD22C,4.064000*%
%ADD23R,4.100000X0.700000*%
%ADD24R,4.100000X1.000000*%
%ADD25R,1.524000X1.524000*%
%ADD26C,1.524000*%
%ADD27R,2.032000X3.657600*%
%ADD28R,2.032000X1.016000*%
%ADD29R,1.998980X0.449580*%
%ADD30R,0.449580X1.998980*%
%ADD31R,2.300000X2.300000*%
%ADD32C,2.500000*%
%ADD33C,0.889000*%
%ADD34C,0.254000*%
G04 APERTURE END LIST*
D10*
D11*
X118056000Y-129309000D03*
X118056000Y-129944000D03*
X118056000Y-130604400D03*
X118056000Y-131264800D03*
X118056000Y-131899800D03*
X118056000Y-132560200D03*
X118056000Y-133220600D03*
X118056000Y-133855600D03*
X118056000Y-134516000D03*
X118056000Y-135151000D03*
X118056000Y-135811400D03*
X118056000Y-136471800D03*
X118056000Y-137106800D03*
X118056000Y-137767200D03*
X110944000Y-137767200D03*
X110944000Y-137106800D03*
X110944000Y-136497200D03*
X110944000Y-135811400D03*
X110944000Y-135151000D03*
X110944000Y-134516000D03*
X110944000Y-133855600D03*
X110944000Y-133220600D03*
X110944000Y-132560200D03*
X110944000Y-131899800D03*
X110944000Y-131264800D03*
X110944000Y-130604400D03*
X110944000Y-129944000D03*
X110944000Y-129309000D03*
D12*
X114500000Y-133500000D03*
D13*
X114500000Y-129600000D03*
X113200000Y-129600000D03*
X113200000Y-130900000D03*
X113200000Y-132200000D03*
X113200000Y-133500000D03*
X113200000Y-134800000D03*
X113200000Y-136100000D03*
X113200000Y-137400000D03*
X114500000Y-137400000D03*
X114500000Y-136100000D03*
X114500000Y-134800000D03*
X114500000Y-133500000D03*
X114500000Y-132200000D03*
X114500000Y-130900000D03*
X115800000Y-129600000D03*
X115800000Y-130900000D03*
X115800000Y-132200000D03*
X115800000Y-133500000D03*
X115800000Y-134800000D03*
X115800000Y-136100000D03*
X115800000Y-137400000D03*
D14*
X194230000Y-157410000D03*
X196770000Y-157410000D03*
X194230000Y-155000000D03*
X196770000Y-155000000D03*
X194230000Y-146410000D03*
X196770000Y-146410000D03*
X194230000Y-144000000D03*
X196770000Y-144000000D03*
X194230000Y-139410000D03*
X196770000Y-139410000D03*
X194230000Y-137000000D03*
X196770000Y-137000000D03*
X194230000Y-128410000D03*
X196770000Y-128410000D03*
X194230000Y-126000000D03*
X196770000Y-126000000D03*
X194230000Y-121410000D03*
X196770000Y-121410000D03*
X194230000Y-119000000D03*
X196770000Y-119000000D03*
X194230000Y-110410000D03*
X196770000Y-110410000D03*
X194230000Y-108000000D03*
X196770000Y-108000000D03*
X194230000Y-103410000D03*
X196770000Y-103410000D03*
X194230000Y-101000000D03*
X196770000Y-101000000D03*
X158230000Y-164410000D03*
X160770000Y-164410000D03*
X158230000Y-162000000D03*
X160770000Y-162000000D03*
X158230000Y-157410000D03*
X160770000Y-157410000D03*
X158230000Y-155000000D03*
X160770000Y-155000000D03*
X158230000Y-146410000D03*
X160770000Y-146410000D03*
X158230000Y-144000000D03*
X160770000Y-144000000D03*
X158230000Y-139410000D03*
X160770000Y-139410000D03*
X158230000Y-137000000D03*
X160770000Y-137000000D03*
X194230000Y-164410000D03*
X196770000Y-164410000D03*
X194230000Y-162000000D03*
X196770000Y-162000000D03*
X158230000Y-121410000D03*
X160770000Y-121410000D03*
X158230000Y-119000000D03*
X160770000Y-119000000D03*
X158230000Y-110410000D03*
X160770000Y-110410000D03*
X158230000Y-108000000D03*
X160770000Y-108000000D03*
X158230000Y-103410000D03*
X160770000Y-103410000D03*
X158230000Y-101000000D03*
X160770000Y-101000000D03*
X122230000Y-164410000D03*
X124770000Y-164410000D03*
X122230000Y-162000000D03*
X124770000Y-162000000D03*
X122230000Y-157410000D03*
X124770000Y-157410000D03*
X122230000Y-155000000D03*
X124770000Y-155000000D03*
X122230000Y-146410000D03*
X124770000Y-146410000D03*
X122230000Y-144000000D03*
X124770000Y-144000000D03*
X122230000Y-139410000D03*
X124770000Y-139410000D03*
X122230000Y-137000000D03*
X124770000Y-137000000D03*
X122230000Y-128410000D03*
X124770000Y-128410000D03*
X122230000Y-126000000D03*
X124770000Y-126000000D03*
X122230000Y-121410000D03*
X124770000Y-121410000D03*
X122230000Y-119000000D03*
X124770000Y-119000000D03*
X122230000Y-110410000D03*
X124770000Y-110410000D03*
X122230000Y-108000000D03*
X124770000Y-108000000D03*
X122230000Y-103410000D03*
X124770000Y-103410000D03*
X122230000Y-101000000D03*
X124770000Y-101000000D03*
X158230000Y-128410000D03*
X160770000Y-128410000D03*
X158230000Y-126000000D03*
X160770000Y-126000000D03*
X176230000Y-157410000D03*
X178770000Y-157410000D03*
X176230000Y-155000000D03*
X178770000Y-155000000D03*
X176230000Y-146410000D03*
X178770000Y-146410000D03*
X176230000Y-144000000D03*
X178770000Y-144000000D03*
X176230000Y-139410000D03*
X178770000Y-139410000D03*
X176230000Y-137000000D03*
X178770000Y-137000000D03*
X176230000Y-128410000D03*
X178770000Y-128410000D03*
X176230000Y-126000000D03*
X178770000Y-126000000D03*
X176230000Y-121410000D03*
X178770000Y-121410000D03*
X176230000Y-119000000D03*
X178770000Y-119000000D03*
X176230000Y-110410000D03*
X178770000Y-110410000D03*
X176230000Y-108000000D03*
X178770000Y-108000000D03*
X176230000Y-164410000D03*
X178770000Y-164410000D03*
X176230000Y-162000000D03*
X178770000Y-162000000D03*
X140230000Y-164410000D03*
X142770000Y-164410000D03*
X140230000Y-162000000D03*
X142770000Y-162000000D03*
X140230000Y-157410000D03*
X142770000Y-157410000D03*
X140230000Y-155000000D03*
X142770000Y-155000000D03*
X140230000Y-146410000D03*
X142770000Y-146410000D03*
X140230000Y-144000000D03*
X142770000Y-144000000D03*
X140230000Y-139410000D03*
X142770000Y-139410000D03*
X140230000Y-137000000D03*
X142770000Y-137000000D03*
X140230000Y-128410000D03*
X142770000Y-128410000D03*
X140230000Y-126000000D03*
X142770000Y-126000000D03*
X176230000Y-103410000D03*
X178770000Y-103410000D03*
X176230000Y-101000000D03*
X178770000Y-101000000D03*
X104230000Y-110410000D03*
X106770000Y-110410000D03*
X104230000Y-108000000D03*
X106770000Y-108000000D03*
X104230000Y-121410000D03*
X106770000Y-121410000D03*
X104230000Y-119000000D03*
X106770000Y-119000000D03*
X104230000Y-128410000D03*
X106770000Y-128410000D03*
X104230000Y-126000000D03*
X106770000Y-126000000D03*
X104230000Y-139410000D03*
X106770000Y-139410000D03*
X104230000Y-137000000D03*
X106770000Y-137000000D03*
X104230000Y-146410000D03*
X106770000Y-146410000D03*
X104230000Y-144000000D03*
X106770000Y-144000000D03*
X104230000Y-157410000D03*
X106770000Y-157410000D03*
X104230000Y-155000000D03*
X106770000Y-155000000D03*
X104230000Y-164410000D03*
X106770000Y-164410000D03*
X104230000Y-162000000D03*
X106770000Y-162000000D03*
X140230000Y-103410000D03*
X142770000Y-103410000D03*
X140230000Y-101000000D03*
X142770000Y-101000000D03*
X140230000Y-110410000D03*
X142770000Y-110410000D03*
X140230000Y-108000000D03*
X142770000Y-108000000D03*
X140230000Y-121410000D03*
X142770000Y-121410000D03*
X140230000Y-119000000D03*
X142770000Y-119000000D03*
X104230000Y-103410000D03*
X106770000Y-103410000D03*
X104230000Y-101000000D03*
X106770000Y-101000000D03*
D15*
X113547500Y-127000000D03*
X115452500Y-127000000D03*
X115452500Y-125000000D03*
X113547500Y-125000000D03*
X149547500Y-127000000D03*
X151452500Y-127000000D03*
X151452500Y-125000000D03*
X149547500Y-125000000D03*
X185547500Y-127000000D03*
X187452500Y-127000000D03*
X187452500Y-125000000D03*
X185547500Y-125000000D03*
D16*
X92810000Y-130900000D03*
X92810000Y-133400000D03*
X92810000Y-136800000D03*
X92810000Y-138450000D03*
X92810000Y-140900000D03*
X92810000Y-143400000D03*
X92810000Y-145830000D03*
X92810000Y-147530000D03*
X92810000Y-128400000D03*
X92810000Y-150880000D03*
D17*
X70600000Y-151400000D03*
X71800000Y-123400000D03*
D16*
X92810000Y-135100000D03*
D18*
X68500000Y-125700000D03*
X68500000Y-149850000D03*
D19*
X89000000Y-112047500D03*
X89000000Y-113952500D03*
D15*
X72047500Y-118000000D03*
X73952500Y-118000000D03*
D20*
X81750820Y-156000000D03*
X76249180Y-156000000D03*
D19*
X83500000Y-165047500D03*
X83500000Y-166952500D03*
D20*
X81750820Y-163000000D03*
X76249180Y-163000000D03*
D21*
X86000000Y-155976000D03*
X86000000Y-159024000D03*
D22*
X71000000Y-104500000D03*
X93500000Y-104500000D03*
X93500000Y-158500000D03*
X71000000Y-158500000D03*
X207000000Y-104500000D03*
X207000000Y-158500000D03*
D23*
X90500000Y-119000000D03*
D24*
X90500000Y-117500000D03*
D23*
X90500000Y-116000000D03*
D25*
X71770000Y-110460000D03*
D26*
X69230000Y-110460000D03*
X71770000Y-113000000D03*
X69230000Y-113000000D03*
X71770000Y-115540000D03*
X69230000Y-115540000D03*
D19*
X75500000Y-102547500D03*
X75500000Y-104452500D03*
D15*
X87652500Y-108600000D03*
X85747500Y-108600000D03*
D19*
X86000000Y-103952500D03*
X86000000Y-102047500D03*
X82500000Y-103952500D03*
X82500000Y-102047500D03*
X79000000Y-103952500D03*
X79000000Y-102047500D03*
X86000000Y-99952500D03*
X86000000Y-98047500D03*
X82500000Y-99952500D03*
X82500000Y-98047500D03*
X79000000Y-99952500D03*
X79000000Y-98047500D03*
D27*
X92802000Y-164500000D03*
D28*
X86198000Y-164500000D03*
X86198000Y-162214000D03*
X86198000Y-166786000D03*
D29*
X85815840Y-115776220D03*
X85815840Y-114976120D03*
X85815840Y-114176020D03*
X85815840Y-113375920D03*
X85815840Y-112575820D03*
X85815840Y-111775720D03*
X85815840Y-110975620D03*
X85815840Y-110175520D03*
X76250200Y-110180600D03*
X76250200Y-115794000D03*
X76250200Y-114981200D03*
X76250200Y-114168400D03*
X76250200Y-113381000D03*
X76250200Y-112568200D03*
X76250200Y-111780800D03*
X76250200Y-110968000D03*
D30*
X83824480Y-108174000D03*
X83026920Y-108174000D03*
X82224280Y-108174000D03*
X81426720Y-108174000D03*
X80624080Y-108174000D03*
X79826520Y-108174000D03*
X79023880Y-108174000D03*
X78226320Y-108174000D03*
X83819400Y-117775200D03*
X83032000Y-117775200D03*
X82219200Y-117775200D03*
X81431800Y-117775200D03*
X80644400Y-117775200D03*
X79831600Y-117775200D03*
X79018800Y-117775200D03*
X78206000Y-117775200D03*
D31*
X72000000Y-162520000D03*
D32*
X72000000Y-166480000D03*
D11*
X154056000Y-129309000D03*
X154056000Y-129944000D03*
X154056000Y-130604400D03*
X154056000Y-131264800D03*
X154056000Y-131899800D03*
X154056000Y-132560200D03*
X154056000Y-133220600D03*
X154056000Y-133855600D03*
X154056000Y-134516000D03*
X154056000Y-135151000D03*
X154056000Y-135811400D03*
X154056000Y-136471800D03*
X154056000Y-137106800D03*
X154056000Y-137767200D03*
X146944000Y-137767200D03*
X146944000Y-137106800D03*
X146944000Y-136497200D03*
X146944000Y-135811400D03*
X146944000Y-135151000D03*
X146944000Y-134516000D03*
X146944000Y-133855600D03*
X146944000Y-133220600D03*
X146944000Y-132560200D03*
X146944000Y-131899800D03*
X146944000Y-131264800D03*
X146944000Y-130604400D03*
X146944000Y-129944000D03*
X146944000Y-129309000D03*
D12*
X150500000Y-133500000D03*
D13*
X150500000Y-129600000D03*
X149200000Y-129600000D03*
X149200000Y-130900000D03*
X149200000Y-132200000D03*
X149200000Y-133500000D03*
X149200000Y-134800000D03*
X149200000Y-136100000D03*
X149200000Y-137400000D03*
X150500000Y-137400000D03*
X150500000Y-136100000D03*
X150500000Y-134800000D03*
X150500000Y-133500000D03*
X150500000Y-132200000D03*
X150500000Y-130900000D03*
X151800000Y-129600000D03*
X151800000Y-130900000D03*
X151800000Y-132200000D03*
X151800000Y-133500000D03*
X151800000Y-134800000D03*
X151800000Y-136100000D03*
X151800000Y-137400000D03*
D11*
X190056000Y-129309000D03*
X190056000Y-129944000D03*
X190056000Y-130604400D03*
X190056000Y-131264800D03*
X190056000Y-131899800D03*
X190056000Y-132560200D03*
X190056000Y-133220600D03*
X190056000Y-133855600D03*
X190056000Y-134516000D03*
X190056000Y-135151000D03*
X190056000Y-135811400D03*
X190056000Y-136471800D03*
X190056000Y-137106800D03*
X190056000Y-137767200D03*
X182944000Y-137767200D03*
X182944000Y-137106800D03*
X182944000Y-136497200D03*
X182944000Y-135811400D03*
X182944000Y-135151000D03*
X182944000Y-134516000D03*
X182944000Y-133855600D03*
X182944000Y-133220600D03*
X182944000Y-132560200D03*
X182944000Y-131899800D03*
X182944000Y-131264800D03*
X182944000Y-130604400D03*
X182944000Y-129944000D03*
X182944000Y-129309000D03*
D12*
X186500000Y-133500000D03*
D13*
X186500000Y-129600000D03*
X185200000Y-129600000D03*
X185200000Y-130900000D03*
X185200000Y-132200000D03*
X185200000Y-133500000D03*
X185200000Y-134800000D03*
X185200000Y-136100000D03*
X185200000Y-137400000D03*
X186500000Y-137400000D03*
X186500000Y-136100000D03*
X186500000Y-134800000D03*
X186500000Y-133500000D03*
X186500000Y-132200000D03*
X186500000Y-130900000D03*
X187800000Y-129600000D03*
X187800000Y-130900000D03*
X187800000Y-132200000D03*
X187800000Y-133500000D03*
X187800000Y-134800000D03*
X187800000Y-136100000D03*
X187800000Y-137400000D03*
D33*
X183000000Y-139400000D03*
X190700000Y-139400000D03*
X181600000Y-132400000D03*
X200300000Y-133700000D03*
X75300000Y-118200000D03*
X80800000Y-143100000D03*
X90500000Y-145500000D03*
X73200000Y-110500000D03*
X78200000Y-115700000D03*
X80600000Y-135400000D03*
X79000000Y-112500000D03*
X89000000Y-133500000D03*
X74600000Y-101100000D03*
X77500000Y-105400000D03*
X82200000Y-106200000D03*
X73300000Y-113000000D03*
X76200000Y-116700000D03*
X90900000Y-142200000D03*
X80500000Y-139400000D03*
X89000000Y-131000000D03*
X190400000Y-128200000D03*
X187500000Y-112700000D03*
X187600000Y-115800000D03*
X151600000Y-115800000D03*
X151500000Y-112700000D03*
X154400000Y-128200000D03*
X115600000Y-115800000D03*
X115500000Y-112700000D03*
X118400000Y-128200000D03*
X199500000Y-134600000D03*
X181600000Y-131200000D03*
X190700000Y-140600000D03*
X183000000Y-140600000D03*
X164300000Y-117100000D03*
X147000000Y-140600000D03*
X154700000Y-140600000D03*
X145600000Y-131200000D03*
X163500000Y-134600000D03*
X164200000Y-114500000D03*
X111000000Y-140600000D03*
X118700000Y-140600000D03*
X109600000Y-131200000D03*
X127500000Y-134600000D03*
X128200000Y-114500000D03*
X128300000Y-117100000D03*
X194400000Y-132500000D03*
X201100000Y-132800000D03*
X166100000Y-112100000D03*
X166100000Y-117000000D03*
X158400000Y-132500000D03*
X165100000Y-132800000D03*
X130100000Y-117000000D03*
X122400000Y-132500000D03*
X129100000Y-132800000D03*
X130100000Y-112100000D03*
X201200000Y-130600000D03*
X192400000Y-131300000D03*
X165200000Y-117900000D03*
X165200000Y-130600000D03*
X156400000Y-131300000D03*
X165200000Y-113900000D03*
X129200000Y-130600000D03*
X120400000Y-131300000D03*
X129200000Y-113900000D03*
X129200000Y-117900000D03*
X130900000Y-131600000D03*
X121400000Y-131900000D03*
X131100000Y-117700000D03*
X131100000Y-111400000D03*
X173900000Y-129900000D03*
X182200000Y-127500000D03*
X153500000Y-123700000D03*
X167800000Y-126000000D03*
X131800000Y-126000000D03*
X117500000Y-123700000D03*
X137900000Y-129900000D03*
X146200000Y-127500000D03*
X101900000Y-129900000D03*
X91500000Y-126000000D03*
X110200000Y-127500000D03*
X74600000Y-119400000D03*
X91000000Y-114500000D03*
X90500000Y-136500000D03*
X70200000Y-108000000D03*
X76200000Y-105900000D03*
X83600000Y-110400000D03*
X83800000Y-112600000D03*
X88600000Y-154200000D03*
X89800000Y-157700000D03*
X138800000Y-99400000D03*
X162200000Y-99400000D03*
X174800000Y-99400000D03*
X198200000Y-99400000D03*
X198600000Y-109800000D03*
X198200000Y-116200000D03*
X174800000Y-115700000D03*
X174800000Y-109300000D03*
X138800000Y-109300000D03*
X138800000Y-115700000D03*
X162200000Y-116200000D03*
X162600000Y-109800000D03*
X126600000Y-109800000D03*
X126200000Y-116200000D03*
X102800000Y-115700000D03*
X102800000Y-109300000D03*
X126200000Y-99400000D03*
X102800000Y-99400000D03*
X79000000Y-154200000D03*
X199400000Y-129600000D03*
X191600000Y-130400000D03*
X155600000Y-130400000D03*
X163400000Y-129600000D03*
X119600000Y-130400000D03*
X127400000Y-129600000D03*
X189000000Y-127000000D03*
X153000000Y-127000000D03*
X117000000Y-127000000D03*
X88200000Y-100200000D03*
X88100000Y-110400000D03*
X83900000Y-113800000D03*
X81700000Y-113400000D03*
X90500000Y-147500000D03*
X89100000Y-128400000D03*
X191700000Y-109800000D03*
X191200000Y-115800000D03*
X192500000Y-115700000D03*
X145500000Y-115800000D03*
X145300000Y-109300000D03*
X144300000Y-115800000D03*
X155200000Y-115800000D03*
X155700000Y-109800000D03*
X156500000Y-115700000D03*
X108300000Y-115800000D03*
X109300000Y-109300000D03*
X109500000Y-115800000D03*
X181300000Y-109300000D03*
X181500000Y-115800000D03*
X180300000Y-115800000D03*
X120500000Y-115700000D03*
X119700000Y-109800000D03*
X119200000Y-115800000D03*
X137900000Y-133700000D03*
X147000000Y-141800000D03*
X154700000Y-141800000D03*
X111000000Y-139400000D03*
X118700000Y-139400000D03*
X109600000Y-132400000D03*
X128300000Y-133700000D03*
X157400000Y-131900000D03*
X193400000Y-131900000D03*
X147000000Y-139400000D03*
X154700000Y-139400000D03*
X145600000Y-132400000D03*
X164300000Y-133700000D03*
X190700000Y-141900000D03*
X183000000Y-141900000D03*
X173900000Y-133700000D03*
D34*
X183000000Y-139400000D02*
X190700000Y-139400000D01*
X182944000Y-131899800D02*
X182100200Y-131899800D01*
X182100200Y-131899800D02*
X181600000Y-132400000D01*
X76475000Y-95750000D02*
X76702500Y-95750000D01*
X82500000Y-103952500D02*
X81947500Y-103952500D01*
X79826520Y-106073480D02*
X79826520Y-108174000D01*
X81947500Y-103952500D02*
X79826520Y-106073480D01*
X86000000Y-103952500D02*
X84947500Y-103952500D01*
X80624080Y-106575920D02*
X80624080Y-108174000D01*
X82000000Y-105200000D02*
X80624080Y-106575920D01*
X83700000Y-105200000D02*
X82000000Y-105200000D01*
X84947500Y-103952500D02*
X83700000Y-105200000D01*
X75600000Y-120700000D02*
X75600000Y-118500000D01*
X75600000Y-137900000D02*
X75600000Y-120700000D01*
X78200000Y-140500000D02*
X75600000Y-137900000D01*
X75600000Y-118500000D02*
X75300000Y-118200000D01*
X80800000Y-143100000D02*
X78200000Y-140500000D01*
X78200000Y-140500000D02*
X78206000Y-140506000D01*
X92810000Y-145830000D02*
X90830000Y-145830000D01*
X90830000Y-145830000D02*
X90500000Y-145500000D01*
X71770000Y-110460000D02*
X73160000Y-110460000D01*
X73160000Y-110460000D02*
X73200000Y-110500000D01*
X78206000Y-115706000D02*
X78206000Y-117775200D01*
X78200000Y-115700000D02*
X78206000Y-115706000D01*
X79018800Y-133818800D02*
X79018800Y-117775200D01*
X80600000Y-135400000D02*
X79018800Y-133818800D01*
X79000000Y-114500000D02*
X79000000Y-112500000D01*
X79500000Y-115000000D02*
X79000000Y-114500000D01*
X79500000Y-116000000D02*
X79500000Y-115000000D01*
X79018800Y-116481200D02*
X79500000Y-116000000D01*
X79018800Y-117775200D02*
X79018800Y-116481200D01*
X92810000Y-133400000D02*
X89100000Y-133400000D01*
X89100000Y-133400000D02*
X89000000Y-133500000D01*
X79000000Y-103952500D02*
X79000000Y-108150120D01*
X79000000Y-108150120D02*
X79023880Y-108174000D01*
X75500000Y-102547500D02*
X75500000Y-102000000D01*
X75500000Y-102000000D02*
X74600000Y-101100000D01*
X81426720Y-108174000D02*
X81426720Y-106973280D01*
X77100000Y-104147500D02*
X75500000Y-102547500D01*
X77100000Y-105000000D02*
X77100000Y-104147500D01*
X77500000Y-105400000D02*
X77100000Y-105000000D01*
X81426720Y-106973280D02*
X82200000Y-106200000D01*
X71770000Y-115540000D02*
X71770000Y-115470000D01*
X74000000Y-104047500D02*
X75500000Y-102547500D01*
X74000000Y-105800000D02*
X74000000Y-104047500D01*
X70600000Y-109200000D02*
X74000000Y-105800000D01*
X70600000Y-114300000D02*
X70600000Y-109200000D01*
X71770000Y-115470000D02*
X70600000Y-114300000D01*
X73300000Y-113000000D02*
X71770000Y-113000000D01*
X80500000Y-139400000D02*
X79300000Y-139400000D01*
X92200000Y-140900000D02*
X90900000Y-142200000D01*
X92810000Y-140900000D02*
X92200000Y-140900000D01*
X76200000Y-136300000D02*
X76200000Y-116700000D01*
X79300000Y-139400000D02*
X76200000Y-136300000D01*
X76250200Y-116649800D02*
X76250200Y-115794000D01*
X76200000Y-116700000D02*
X76250200Y-116649800D01*
X83500000Y-121000000D02*
X81300000Y-121000000D01*
X89000000Y-130500000D02*
X88000000Y-129500000D01*
X88000000Y-129500000D02*
X88000000Y-125500000D01*
X88000000Y-125500000D02*
X83500000Y-121000000D01*
X89000000Y-131000000D02*
X89000000Y-130500000D01*
X79831600Y-119531600D02*
X79831600Y-117775200D01*
X81300000Y-121000000D02*
X79831600Y-119531600D01*
X92810000Y-130900000D02*
X89100000Y-130900000D01*
X89100000Y-130900000D02*
X89000000Y-131000000D01*
X167700000Y-113000000D02*
X179600000Y-113000000D01*
X151900000Y-113000000D02*
X166100000Y-113000000D01*
X151600000Y-112700000D02*
X151900000Y-113000000D01*
X167700000Y-113000000D02*
X166100000Y-113000000D01*
X151500000Y-112700000D02*
X151600000Y-112700000D01*
X190856000Y-129944000D02*
X191100000Y-129700000D01*
X191100000Y-129700000D02*
X191100000Y-128900000D01*
X191100000Y-128900000D02*
X190400000Y-128200000D01*
X190856000Y-129944000D02*
X190056000Y-129944000D01*
X190400000Y-118800000D02*
X190400000Y-128200000D01*
X187200000Y-113000000D02*
X187500000Y-112700000D01*
X187600000Y-115800000D02*
X190400000Y-118600000D01*
X190400000Y-118600000D02*
X190400000Y-118800000D01*
X179600000Y-113000000D02*
X185200000Y-113000000D01*
X185200000Y-113000000D02*
X187200000Y-113000000D01*
X131700000Y-113000000D02*
X143600000Y-113000000D01*
X115500000Y-112700000D02*
X115600000Y-112700000D01*
X115900000Y-113000000D02*
X130100000Y-113000000D01*
X115600000Y-112700000D02*
X115900000Y-113000000D01*
X131700000Y-113000000D02*
X130100000Y-113000000D01*
X149200000Y-113000000D02*
X151200000Y-113000000D01*
X143600000Y-113000000D02*
X149200000Y-113000000D01*
X151200000Y-113000000D02*
X151500000Y-112700000D01*
X154856000Y-129944000D02*
X155100000Y-129700000D01*
X154400000Y-118600000D02*
X154400000Y-118800000D01*
X151600000Y-115800000D02*
X154400000Y-118600000D01*
X154400000Y-118800000D02*
X154400000Y-128200000D01*
X154856000Y-129944000D02*
X154056000Y-129944000D01*
X155100000Y-128900000D02*
X154400000Y-128200000D01*
X155100000Y-129700000D02*
X155100000Y-128900000D01*
X113200000Y-113000000D02*
X115200000Y-113000000D01*
X92200000Y-112700000D02*
X92500000Y-113000000D01*
X92100000Y-112600000D02*
X92200000Y-112700000D01*
X88100000Y-108600000D02*
X92100000Y-112600000D01*
X87652500Y-108600000D02*
X88100000Y-108600000D01*
X92500000Y-113000000D02*
X107600000Y-113000000D01*
X107600000Y-113000000D02*
X113200000Y-113000000D01*
X118400000Y-118600000D02*
X118400000Y-118800000D01*
X115600000Y-115800000D02*
X118400000Y-118600000D01*
X115200000Y-113000000D02*
X115500000Y-112700000D01*
X118400000Y-118800000D02*
X118400000Y-128200000D01*
X118856000Y-129944000D02*
X118056000Y-129944000D01*
X119100000Y-128900000D02*
X118400000Y-128200000D01*
X119100000Y-129700000D02*
X119100000Y-128900000D01*
X118856000Y-129944000D02*
X119100000Y-129700000D01*
X87652500Y-108600000D02*
X87652500Y-109247500D01*
X86724480Y-110175520D02*
X85815840Y-110175520D01*
X87652500Y-109247500D02*
X86724480Y-110175520D01*
X167600000Y-114200000D02*
X179600000Y-114200000D01*
X164600000Y-114800000D02*
X165500000Y-114800000D01*
X165500000Y-114800000D02*
X166100000Y-114200000D01*
X166100000Y-114200000D02*
X167600000Y-114200000D01*
X164200000Y-114500000D02*
X164300000Y-114500000D01*
X164300000Y-114500000D02*
X164600000Y-114800000D01*
X200300000Y-114600000D02*
X200300000Y-117100000D01*
X200300000Y-130100000D02*
X200300000Y-117100000D01*
X200200000Y-114500000D02*
X199900000Y-114200000D01*
X199900000Y-114200000D02*
X199200000Y-114200000D01*
X179600000Y-114200000D02*
X199200000Y-114200000D01*
X199500000Y-134600000D02*
X199500000Y-134300000D01*
X183000000Y-140600000D02*
X190700000Y-140600000D01*
X199400000Y-131000000D02*
X200300000Y-130100000D01*
X199400000Y-134200000D02*
X199400000Y-131000000D01*
X199500000Y-134300000D02*
X199400000Y-134200000D01*
X200200000Y-114500000D02*
X200300000Y-114600000D01*
X131600000Y-114200000D02*
X143600000Y-114200000D01*
X128300000Y-114500000D02*
X128600000Y-114800000D01*
X128600000Y-114800000D02*
X129500000Y-114800000D01*
X129500000Y-114800000D02*
X130100000Y-114200000D01*
X130100000Y-114200000D02*
X131600000Y-114200000D01*
X128200000Y-114500000D02*
X128300000Y-114500000D01*
X143600000Y-114200000D02*
X163200000Y-114200000D01*
X163900000Y-114200000D02*
X163200000Y-114200000D01*
X163900000Y-114200000D02*
X164200000Y-114500000D01*
X110944000Y-131264800D02*
X109664800Y-131264800D01*
X109664800Y-131264800D02*
X109600000Y-131200000D01*
X182944000Y-131264800D02*
X181664800Y-131264800D01*
X181664800Y-131264800D02*
X181600000Y-131200000D01*
X181664800Y-131264800D02*
X181600000Y-131200000D01*
X164300000Y-130100000D02*
X164300000Y-117100000D01*
X163500000Y-134300000D02*
X163400000Y-134200000D01*
X163400000Y-134200000D02*
X163400000Y-131000000D01*
X163400000Y-131000000D02*
X164300000Y-130100000D01*
X147000000Y-140600000D02*
X154700000Y-140600000D01*
X145664800Y-131264800D02*
X145600000Y-131200000D01*
X145664800Y-131264800D02*
X146944000Y-131264800D01*
X163500000Y-134600000D02*
X163500000Y-134300000D01*
X128300000Y-130100000D02*
X128300000Y-117100000D01*
X94700000Y-114200000D02*
X107600000Y-114200000D01*
X94400000Y-119000000D02*
X94400000Y-114500000D01*
X86600000Y-120500000D02*
X92900000Y-120500000D01*
X92900000Y-120500000D02*
X94400000Y-119000000D01*
X81431800Y-117775200D02*
X81431800Y-119231800D01*
X81900000Y-119700000D02*
X81431800Y-119231800D01*
X85800000Y-119700000D02*
X81900000Y-119700000D01*
X86600000Y-120500000D02*
X85800000Y-119700000D01*
X94400000Y-114500000D02*
X94700000Y-114200000D01*
X127500000Y-134300000D02*
X127400000Y-134200000D01*
X127400000Y-134200000D02*
X127400000Y-131000000D01*
X127400000Y-131000000D02*
X128300000Y-130100000D01*
X111000000Y-140600000D02*
X118700000Y-140600000D01*
X109664800Y-131264800D02*
X109600000Y-131200000D01*
X127500000Y-134600000D02*
X127500000Y-134300000D01*
X107600000Y-114200000D02*
X127200000Y-114200000D01*
X127900000Y-114200000D02*
X127200000Y-114200000D01*
X128200000Y-114500000D02*
X127900000Y-114200000D01*
X167700000Y-112400000D02*
X179600000Y-112400000D01*
X166500000Y-112400000D02*
X167700000Y-112400000D01*
X166100000Y-112100000D02*
X166200000Y-112100000D01*
X166200000Y-112100000D02*
X166500000Y-112400000D01*
X201900000Y-112400000D02*
X202100000Y-112600000D01*
X202100000Y-112600000D02*
X202100000Y-117000000D01*
X188100000Y-112100000D02*
X187900000Y-111900000D01*
X187900000Y-111900000D02*
X187800000Y-111800000D01*
X187800000Y-111800000D02*
X187200000Y-111800000D01*
X187200000Y-111800000D02*
X186600000Y-112400000D01*
X186600000Y-112400000D02*
X182800000Y-112400000D01*
X179600000Y-112400000D02*
X182800000Y-112400000D01*
X188400000Y-112400000D02*
X188100000Y-112100000D01*
X201100000Y-132000000D02*
X202100000Y-131000000D01*
X202100000Y-131000000D02*
X202100000Y-117000000D01*
X191660200Y-132560200D02*
X191900000Y-132800000D01*
X191900000Y-132800000D02*
X194100000Y-132800000D01*
X194100000Y-132800000D02*
X194400000Y-132500000D01*
X191660200Y-132560200D02*
X190056000Y-132560200D01*
X201100000Y-132800000D02*
X201100000Y-132000000D01*
X201800000Y-112400000D02*
X188400000Y-112400000D01*
X201800000Y-112400000D02*
X201900000Y-112400000D01*
X131700000Y-112400000D02*
X143600000Y-112400000D01*
X130200000Y-112100000D02*
X130500000Y-112400000D01*
X130500000Y-112400000D02*
X131700000Y-112400000D01*
X130100000Y-112100000D02*
X130200000Y-112100000D01*
X152100000Y-112100000D02*
X151900000Y-111900000D01*
X151900000Y-111900000D02*
X151800000Y-111800000D01*
X151800000Y-111800000D02*
X151200000Y-111800000D01*
X151200000Y-111800000D02*
X150600000Y-112400000D01*
X150600000Y-112400000D02*
X146800000Y-112400000D01*
X143600000Y-112400000D02*
X146800000Y-112400000D01*
X152400000Y-112400000D02*
X152100000Y-112100000D01*
X165800000Y-112400000D02*
X152400000Y-112400000D01*
X165800000Y-112400000D02*
X166100000Y-112100000D01*
X165100000Y-132000000D02*
X166100000Y-131000000D01*
X166100000Y-131000000D02*
X166100000Y-117000000D01*
X155660200Y-132560200D02*
X155900000Y-132800000D01*
X155900000Y-132800000D02*
X158100000Y-132800000D01*
X158100000Y-132800000D02*
X158400000Y-132500000D01*
X155660200Y-132560200D02*
X154056000Y-132560200D01*
X165100000Y-132800000D02*
X165100000Y-132000000D01*
X116100000Y-112100000D02*
X115900000Y-111900000D01*
X115900000Y-111900000D02*
X115800000Y-111800000D01*
X115800000Y-111800000D02*
X115200000Y-111800000D01*
X115200000Y-111800000D02*
X114600000Y-112400000D01*
X114600000Y-112400000D02*
X110800000Y-112400000D01*
X107600000Y-112400000D02*
X110800000Y-112400000D01*
X93600000Y-112400000D02*
X107600000Y-112400000D01*
X85000000Y-106998480D02*
X88198480Y-106998480D01*
X88198480Y-106998480D02*
X93300000Y-112100000D01*
X93300000Y-112100000D02*
X93600000Y-112400000D01*
X116400000Y-112400000D02*
X116100000Y-112100000D01*
X129100000Y-132000000D02*
X130100000Y-131000000D01*
X130100000Y-131000000D02*
X130100000Y-117000000D01*
X119660200Y-132560200D02*
X119900000Y-132800000D01*
X119900000Y-132800000D02*
X122100000Y-132800000D01*
X122100000Y-132800000D02*
X122400000Y-132500000D01*
X119660200Y-132560200D02*
X118056000Y-132560200D01*
X129100000Y-132800000D02*
X129100000Y-132000000D01*
X129800000Y-112400000D02*
X116400000Y-112400000D01*
X130100000Y-112100000D02*
X129800000Y-112400000D01*
X85040480Y-106958000D02*
X85000000Y-106998480D01*
X85000000Y-106998480D02*
X83824480Y-108174000D01*
X167700000Y-113600000D02*
X179600000Y-113600000D01*
X165600000Y-113600000D02*
X167700000Y-113600000D01*
X165200000Y-113900000D02*
X165300000Y-113900000D01*
X165300000Y-113900000D02*
X165600000Y-113600000D01*
X201200000Y-130600000D02*
X201200000Y-117900000D01*
X179600000Y-113600000D02*
X199400000Y-113600000D01*
X199400000Y-113600000D02*
X200200000Y-113600000D01*
X200900000Y-113600000D02*
X200200000Y-113600000D01*
X201200000Y-113900000D02*
X200900000Y-113600000D01*
X201200000Y-113900000D02*
X201200000Y-117900000D01*
X131700000Y-113600000D02*
X143600000Y-113600000D01*
X129300000Y-113900000D02*
X129600000Y-113600000D01*
X129600000Y-113600000D02*
X131700000Y-113600000D01*
X129200000Y-113900000D02*
X129300000Y-113900000D01*
X143600000Y-113600000D02*
X163400000Y-113600000D01*
X163400000Y-113600000D02*
X164200000Y-113600000D01*
X164900000Y-113600000D02*
X164200000Y-113600000D01*
X164900000Y-113600000D02*
X165200000Y-113900000D01*
X190056000Y-131264800D02*
X192364800Y-131264800D01*
X192364800Y-131264800D02*
X192400000Y-131300000D01*
X192364800Y-131264800D02*
X192400000Y-131300000D01*
X165200000Y-130600000D02*
X165200000Y-117900000D01*
X156364800Y-131264800D02*
X154056000Y-131264800D01*
X156364800Y-131264800D02*
X156400000Y-131300000D01*
X129200000Y-130600000D02*
X129200000Y-117900000D01*
X93800000Y-114100000D02*
X93800000Y-114000000D01*
X84224380Y-110975620D02*
X83500000Y-111700000D01*
X83500000Y-111700000D02*
X82800000Y-112400000D01*
X82800000Y-112400000D02*
X82800000Y-114800000D01*
X82800000Y-114800000D02*
X83100000Y-115100000D01*
X83100000Y-115100000D02*
X83900000Y-115900000D01*
X85815840Y-110975620D02*
X84424380Y-110975620D01*
X87850000Y-119850000D02*
X83900000Y-115900000D01*
X84424380Y-110975620D02*
X84224380Y-110975620D01*
X92650000Y-119850000D02*
X93800000Y-118700000D01*
X87850000Y-119850000D02*
X92650000Y-119850000D01*
X93800000Y-118700000D02*
X93800000Y-114100000D01*
X94200000Y-113600000D02*
X107600000Y-113600000D01*
X93800000Y-114000000D02*
X94200000Y-113600000D01*
X107600000Y-113600000D02*
X127400000Y-113600000D01*
X127400000Y-113600000D02*
X128200000Y-113600000D01*
X120364800Y-131264800D02*
X118056000Y-131264800D01*
X120364800Y-131264800D02*
X120400000Y-131300000D01*
X128900000Y-113600000D02*
X128200000Y-113600000D01*
X129200000Y-113900000D02*
X128900000Y-113600000D01*
X130400000Y-111200000D02*
X130900000Y-111200000D01*
X118056000Y-131899800D02*
X119799800Y-131899800D01*
X121100000Y-132200000D02*
X121400000Y-131900000D01*
X120100000Y-132200000D02*
X121100000Y-132200000D01*
X119799800Y-131899800D02*
X120100000Y-132200000D01*
X129200000Y-111800000D02*
X129800000Y-111200000D01*
X129800000Y-111200000D02*
X130400000Y-111200000D01*
X110400000Y-111800000D02*
X114400000Y-111800000D01*
X93700000Y-111500000D02*
X94000000Y-111800000D01*
X83026920Y-106573080D02*
X83026920Y-108174000D01*
X83500000Y-106100000D02*
X83026920Y-106573080D01*
X86200000Y-106100000D02*
X83500000Y-106100000D01*
X86200000Y-106100000D02*
X88300000Y-106100000D01*
X88300000Y-106100000D02*
X93700000Y-111500000D01*
X94000000Y-111800000D02*
X107600000Y-111800000D01*
X110400000Y-111800000D02*
X107600000Y-111800000D01*
X116100000Y-111200000D02*
X116700000Y-111800000D01*
X115000000Y-111200000D02*
X116100000Y-111200000D01*
X114400000Y-111800000D02*
X115000000Y-111200000D01*
X116700000Y-111800000D02*
X129200000Y-111800000D01*
X130900000Y-117900000D02*
X130900000Y-131600000D01*
X131100000Y-117700000D02*
X130900000Y-117900000D01*
X130900000Y-111200000D02*
X131100000Y-111400000D01*
X170000000Y-126000000D02*
X167800000Y-126000000D01*
X173900000Y-129900000D02*
X170000000Y-126000000D01*
X185547500Y-127000000D02*
X185700000Y-127000000D01*
X183200000Y-127500000D02*
X182200000Y-127500000D01*
X183700000Y-127000000D02*
X183200000Y-127500000D01*
X183700000Y-126000000D02*
X183700000Y-127000000D01*
X184400000Y-125300000D02*
X183700000Y-126000000D01*
X184400000Y-124300000D02*
X184400000Y-125300000D01*
X185000000Y-123700000D02*
X184400000Y-124300000D01*
X186200000Y-123700000D02*
X185000000Y-123700000D01*
X186500000Y-124000000D02*
X186200000Y-123700000D01*
X186500000Y-126200000D02*
X186500000Y-124000000D01*
X185700000Y-127000000D02*
X186500000Y-126200000D01*
X153500000Y-123700000D02*
X150200000Y-123700000D01*
X134000000Y-126000000D02*
X131800000Y-126000000D01*
X117500000Y-123700000D02*
X114200000Y-123700000D01*
X137900000Y-129900000D02*
X134000000Y-126000000D01*
X147200000Y-127500000D02*
X146200000Y-127500000D01*
X147700000Y-127000000D02*
X147200000Y-127500000D01*
X147700000Y-126000000D02*
X147700000Y-127000000D01*
X148400000Y-125300000D02*
X147700000Y-126000000D01*
X148400000Y-124300000D02*
X148400000Y-125300000D01*
X149000000Y-123700000D02*
X148400000Y-124300000D01*
X150200000Y-123700000D02*
X149000000Y-123700000D01*
X149700000Y-127000000D02*
X150500000Y-126200000D01*
X149547500Y-127000000D02*
X149700000Y-127000000D01*
X150500000Y-124000000D02*
X150200000Y-123700000D01*
X150500000Y-126200000D02*
X150500000Y-124000000D01*
X182944000Y-130604400D02*
X183695600Y-130604400D01*
X184100000Y-130200000D02*
X184100000Y-128447500D01*
X183695600Y-130604400D02*
X184100000Y-130200000D01*
X182944000Y-129309000D02*
X183238500Y-129309000D01*
X183238500Y-129309000D02*
X184100000Y-128447500D01*
X184100000Y-128447500D02*
X185547500Y-127000000D01*
X148100000Y-128447500D02*
X149547500Y-127000000D01*
X147238500Y-129309000D02*
X148100000Y-128447500D01*
X146944000Y-129309000D02*
X147238500Y-129309000D01*
X147695600Y-130604400D02*
X148100000Y-130200000D01*
X148100000Y-130200000D02*
X148100000Y-128447500D01*
X146944000Y-130604400D02*
X147695600Y-130604400D01*
X101900000Y-129900000D02*
X98000000Y-126000000D01*
X98000000Y-126000000D02*
X91500000Y-126000000D01*
X111200000Y-127500000D02*
X110200000Y-127500000D01*
X111700000Y-127000000D02*
X111200000Y-127500000D01*
X111700000Y-126000000D02*
X111700000Y-127000000D01*
X112400000Y-125300000D02*
X111700000Y-126000000D01*
X112400000Y-124300000D02*
X112400000Y-125300000D01*
X113000000Y-123700000D02*
X112400000Y-124300000D01*
X114200000Y-123700000D02*
X113000000Y-123700000D01*
X113700000Y-127000000D02*
X114500000Y-126200000D01*
X113547500Y-127000000D02*
X113700000Y-127000000D01*
X114500000Y-124000000D02*
X114200000Y-123700000D01*
X114500000Y-126200000D02*
X114500000Y-124000000D01*
X110944000Y-130604400D02*
X111695600Y-130604400D01*
X112100000Y-130200000D02*
X112100000Y-128447500D01*
X111695600Y-130604400D02*
X112100000Y-130200000D01*
X110944000Y-129309000D02*
X111238500Y-129309000D01*
X111238500Y-129309000D02*
X112100000Y-128447500D01*
X112100000Y-128447500D02*
X113547500Y-127000000D01*
X73952500Y-118752500D02*
X73952500Y-118000000D01*
X74600000Y-119400000D02*
X73952500Y-118752500D01*
X88600000Y-142000000D02*
X88600000Y-142900000D01*
X89000000Y-113952500D02*
X90452500Y-113952500D01*
X90452500Y-113952500D02*
X91000000Y-114500000D01*
X88600000Y-138400000D02*
X88600000Y-142000000D01*
X90500000Y-136500000D02*
X88600000Y-138400000D01*
X88600000Y-142000000D02*
X88600000Y-142400000D01*
X88600000Y-150500000D02*
X88600000Y-143000000D01*
X88600000Y-143000000D02*
X88600000Y-142660000D01*
X88600000Y-142660000D02*
X92810000Y-138450000D01*
X69230000Y-110460000D02*
X69230000Y-108970000D01*
X69230000Y-108970000D02*
X70200000Y-108000000D01*
X75500000Y-104452500D02*
X75500000Y-105200000D01*
X75500000Y-105200000D02*
X76200000Y-105900000D01*
X85815840Y-112575820D02*
X83824180Y-112575820D01*
X83824180Y-112575820D02*
X83800000Y-112600000D01*
X85747500Y-108600000D02*
X85400000Y-108600000D01*
X85400000Y-108600000D02*
X83600000Y-110400000D01*
X89000000Y-164500000D02*
X89800000Y-163700000D01*
X88600000Y-154200000D02*
X88600000Y-150500000D01*
X88600000Y-150500000D02*
X88600000Y-150300000D01*
X89800000Y-163700000D02*
X89800000Y-157700000D01*
X73952500Y-118000000D02*
X73952500Y-115847500D01*
X73952500Y-115847500D02*
X74818800Y-114981200D01*
X74818800Y-114981200D02*
X76250200Y-114981200D01*
X85815840Y-112575820D02*
X87375820Y-112575820D01*
X87600000Y-113805000D02*
X87747500Y-113952500D01*
X87600000Y-112800000D02*
X87600000Y-113805000D01*
X87375820Y-112575820D02*
X87600000Y-112800000D01*
X89000000Y-113952500D02*
X87747500Y-113952500D01*
X87523980Y-114176020D02*
X85815840Y-114176020D01*
X87747500Y-113952500D02*
X87523980Y-114176020D01*
X88500000Y-164500000D02*
X89000000Y-164500000D01*
X83500000Y-165047500D02*
X84452500Y-165047500D01*
X85000000Y-164500000D02*
X86198000Y-164500000D01*
X84452500Y-165047500D02*
X85000000Y-164500000D01*
X86198000Y-164500000D02*
X88500000Y-164500000D01*
X88198000Y-164500000D02*
X88500000Y-164500000D01*
X138800000Y-99400000D02*
X138800000Y-104700000D01*
X162200000Y-99400000D02*
X162200000Y-102500000D01*
X174800000Y-99400000D02*
X174800000Y-104700000D01*
X198200000Y-99400000D02*
X198200000Y-102500000D01*
X198600000Y-109800000D02*
X198000000Y-109200000D01*
X197700000Y-109200000D02*
X198000000Y-109200000D01*
X198200000Y-116200000D02*
X198200000Y-116200000D01*
X198200000Y-116200000D02*
X198200000Y-119500000D01*
X197500000Y-120200000D02*
X198200000Y-119500000D01*
X197600000Y-109200000D02*
X197700000Y-109200000D01*
X194290000Y-110410000D02*
X195500000Y-109200000D01*
X195500000Y-109200000D02*
X197600000Y-109200000D01*
X194230000Y-110410000D02*
X194290000Y-110410000D01*
X197700000Y-109200000D02*
X198200000Y-108700000D01*
X198200000Y-102500000D02*
X198200000Y-108700000D01*
X174800000Y-109300000D02*
X175120000Y-109300000D01*
X175120000Y-109300000D02*
X176230000Y-110410000D01*
X174800000Y-115700000D02*
X174800000Y-116700000D01*
X174800000Y-108600000D02*
X174800000Y-109300000D01*
X174800000Y-108600000D02*
X174800000Y-106240000D01*
X174800000Y-106240000D02*
X174800000Y-104700000D01*
X176230000Y-103410000D02*
X176090000Y-103410000D01*
X176090000Y-103410000D02*
X174800000Y-104700000D01*
X194230000Y-121410000D02*
X194390000Y-121410000D01*
X194390000Y-121410000D02*
X195600000Y-120200000D01*
X195600000Y-120200000D02*
X197500000Y-120200000D01*
X197500000Y-120200000D02*
X198200000Y-120900000D01*
X198200000Y-120900000D02*
X198200000Y-128100000D01*
X194230000Y-128410000D02*
X194230000Y-128370000D01*
X197300000Y-127200000D02*
X198200000Y-128100000D01*
X195400000Y-127200000D02*
X197300000Y-127200000D01*
X194230000Y-128370000D02*
X195400000Y-127200000D01*
X194230000Y-139410000D02*
X194230000Y-139530000D01*
X197500000Y-141000000D02*
X198200000Y-140300000D01*
X195700000Y-141000000D02*
X197500000Y-141000000D01*
X194230000Y-139530000D02*
X195700000Y-141000000D01*
X194230000Y-146410000D02*
X194230000Y-146730000D01*
X197200000Y-148100000D02*
X198200000Y-147100000D01*
X195600000Y-148100000D02*
X197200000Y-148100000D01*
X194230000Y-146730000D02*
X195600000Y-148100000D01*
X194230000Y-157410000D02*
X194230000Y-157630000D01*
X197200000Y-158900000D02*
X198200000Y-157900000D01*
X195500000Y-158900000D02*
X197200000Y-158900000D01*
X194230000Y-157630000D02*
X195500000Y-158900000D01*
X194230000Y-103410000D02*
X194290000Y-103410000D01*
X194290000Y-103410000D02*
X195500000Y-102200000D01*
X195500000Y-102200000D02*
X197900000Y-102200000D01*
X197900000Y-102200000D02*
X198200000Y-102500000D01*
X195620000Y-165800000D02*
X194230000Y-164410000D01*
X197400000Y-165800000D02*
X195620000Y-165800000D01*
X198200000Y-165000000D02*
X197400000Y-165800000D01*
X198200000Y-128100000D02*
X198200000Y-140300000D01*
X198200000Y-140300000D02*
X198200000Y-147100000D01*
X198200000Y-147100000D02*
X198200000Y-157900000D01*
X198200000Y-157900000D02*
X198200000Y-165000000D01*
X176230000Y-157410000D02*
X176230000Y-157470000D01*
X176230000Y-157470000D02*
X174800000Y-158900000D01*
X176230000Y-146410000D02*
X176090000Y-146410000D01*
X176090000Y-146410000D02*
X174800000Y-147700000D01*
X176230000Y-139410000D02*
X176090000Y-139410000D01*
X176090000Y-139410000D02*
X174800000Y-140700000D01*
X176230000Y-128410000D02*
X176190000Y-128410000D01*
X176190000Y-128410000D02*
X174800000Y-129800000D01*
X176230000Y-121410000D02*
X176090000Y-121410000D01*
X176090000Y-121410000D02*
X174800000Y-122700000D01*
X176230000Y-164410000D02*
X176210000Y-164410000D01*
X174800000Y-163000000D02*
X174800000Y-158900000D01*
X174800000Y-158900000D02*
X174800000Y-147700000D01*
X174800000Y-147700000D02*
X174800000Y-140700000D01*
X174800000Y-140700000D02*
X174800000Y-129800000D01*
X174800000Y-129800000D02*
X174800000Y-122700000D01*
X174800000Y-122700000D02*
X174800000Y-116700000D01*
X176210000Y-164410000D02*
X174800000Y-163000000D01*
X140210000Y-164410000D02*
X138800000Y-163000000D01*
X138800000Y-108600000D02*
X138800000Y-106240000D01*
X138800000Y-108600000D02*
X138800000Y-109300000D01*
X138800000Y-106240000D02*
X138800000Y-104700000D01*
X138800000Y-122700000D02*
X138800000Y-116700000D01*
X138800000Y-129800000D02*
X138800000Y-122700000D01*
X138800000Y-140700000D02*
X138800000Y-129800000D01*
X138800000Y-147700000D02*
X138800000Y-140700000D01*
X138800000Y-158900000D02*
X138800000Y-147700000D01*
X138800000Y-163000000D02*
X138800000Y-158900000D01*
X140230000Y-164410000D02*
X140210000Y-164410000D01*
X140090000Y-121410000D02*
X138800000Y-122700000D01*
X140230000Y-121410000D02*
X140090000Y-121410000D01*
X140190000Y-128410000D02*
X138800000Y-129800000D01*
X140230000Y-128410000D02*
X140190000Y-128410000D01*
X140090000Y-139410000D02*
X138800000Y-140700000D01*
X140230000Y-139410000D02*
X140090000Y-139410000D01*
X140090000Y-146410000D02*
X138800000Y-147700000D01*
X140230000Y-146410000D02*
X140090000Y-146410000D01*
X140230000Y-157470000D02*
X138800000Y-158900000D01*
X140230000Y-157410000D02*
X140230000Y-157470000D01*
X158290000Y-103410000D02*
X159500000Y-102200000D01*
X158230000Y-103410000D02*
X158290000Y-103410000D01*
X161900000Y-102200000D02*
X162200000Y-102500000D01*
X159500000Y-102200000D02*
X161900000Y-102200000D01*
X162200000Y-157900000D02*
X162200000Y-165000000D01*
X162200000Y-147100000D02*
X162200000Y-157900000D01*
X162200000Y-140300000D02*
X162200000Y-147100000D01*
X162200000Y-128100000D02*
X162200000Y-140300000D01*
X162200000Y-165000000D02*
X161400000Y-165800000D01*
X161400000Y-165800000D02*
X159620000Y-165800000D01*
X159620000Y-165800000D02*
X158230000Y-164410000D01*
X158230000Y-157630000D02*
X159500000Y-158900000D01*
X159500000Y-158900000D02*
X161200000Y-158900000D01*
X161200000Y-158900000D02*
X162200000Y-157900000D01*
X158230000Y-157410000D02*
X158230000Y-157630000D01*
X158230000Y-146730000D02*
X159600000Y-148100000D01*
X159600000Y-148100000D02*
X161200000Y-148100000D01*
X161200000Y-148100000D02*
X162200000Y-147100000D01*
X158230000Y-146410000D02*
X158230000Y-146730000D01*
X158230000Y-139530000D02*
X159700000Y-141000000D01*
X159700000Y-141000000D02*
X161500000Y-141000000D01*
X161500000Y-141000000D02*
X162200000Y-140300000D01*
X158230000Y-139410000D02*
X158230000Y-139530000D01*
X158230000Y-128370000D02*
X159400000Y-127200000D01*
X159400000Y-127200000D02*
X161300000Y-127200000D01*
X161300000Y-127200000D02*
X162200000Y-128100000D01*
X158230000Y-128410000D02*
X158230000Y-128370000D01*
X162200000Y-120900000D02*
X162200000Y-128100000D01*
X161500000Y-120200000D02*
X162200000Y-120900000D01*
X159600000Y-120200000D02*
X161500000Y-120200000D01*
X158390000Y-121410000D02*
X159600000Y-120200000D01*
X158230000Y-121410000D02*
X158390000Y-121410000D01*
X140090000Y-103410000D02*
X138800000Y-104700000D01*
X140230000Y-103410000D02*
X140090000Y-103410000D01*
X138800000Y-115700000D02*
X138800000Y-116700000D01*
X139120000Y-109300000D02*
X140230000Y-110410000D01*
X138800000Y-109300000D02*
X139120000Y-109300000D01*
X162200000Y-102500000D02*
X162200000Y-108700000D01*
X161700000Y-109200000D02*
X162200000Y-108700000D01*
X158230000Y-110410000D02*
X158290000Y-110410000D01*
X159500000Y-109200000D02*
X161600000Y-109200000D01*
X158290000Y-110410000D02*
X159500000Y-109200000D01*
X161600000Y-109200000D02*
X161700000Y-109200000D01*
X161500000Y-120200000D02*
X162200000Y-119500000D01*
X162200000Y-116200000D02*
X162200000Y-119500000D01*
X162200000Y-116200000D02*
X162200000Y-116200000D01*
X161700000Y-109200000D02*
X162000000Y-109200000D01*
X162600000Y-109800000D02*
X162000000Y-109200000D01*
X126600000Y-109800000D02*
X126000000Y-109200000D01*
X125700000Y-109200000D02*
X126000000Y-109200000D01*
X126200000Y-116200000D02*
X126200000Y-116200000D01*
X126200000Y-116200000D02*
X126200000Y-119500000D01*
X125500000Y-120200000D02*
X126200000Y-119500000D01*
X125600000Y-109200000D02*
X125700000Y-109200000D01*
X122290000Y-110410000D02*
X123500000Y-109200000D01*
X123500000Y-109200000D02*
X125600000Y-109200000D01*
X122230000Y-110410000D02*
X122290000Y-110410000D01*
X125700000Y-109200000D02*
X126200000Y-108700000D01*
X126200000Y-102500000D02*
X126200000Y-108700000D01*
X102800000Y-109300000D02*
X103120000Y-109300000D01*
X103120000Y-109300000D02*
X104230000Y-110410000D01*
X102800000Y-115700000D02*
X102800000Y-116700000D01*
X102800000Y-108600000D02*
X102800000Y-109300000D01*
X104230000Y-103410000D02*
X104090000Y-103410000D01*
X104090000Y-103410000D02*
X102800000Y-104700000D01*
X126200000Y-102500000D02*
X126200000Y-99400000D01*
X102800000Y-106240000D02*
X102800000Y-104700000D01*
X102800000Y-104700000D02*
X102800000Y-99400000D01*
X122230000Y-121410000D02*
X122390000Y-121410000D01*
X122390000Y-121410000D02*
X123600000Y-120200000D01*
X123600000Y-120200000D02*
X125500000Y-120200000D01*
X125500000Y-120200000D02*
X126200000Y-120900000D01*
X126200000Y-120900000D02*
X126200000Y-128100000D01*
X122230000Y-128410000D02*
X122230000Y-128370000D01*
X125300000Y-127200000D02*
X126200000Y-128100000D01*
X123400000Y-127200000D02*
X125300000Y-127200000D01*
X122230000Y-128370000D02*
X123400000Y-127200000D01*
X122230000Y-139410000D02*
X122230000Y-139530000D01*
X125500000Y-141000000D02*
X126200000Y-140300000D01*
X123700000Y-141000000D02*
X125500000Y-141000000D01*
X122230000Y-139530000D02*
X123700000Y-141000000D01*
X122230000Y-146410000D02*
X122230000Y-146730000D01*
X125200000Y-148100000D02*
X126200000Y-147100000D01*
X123600000Y-148100000D02*
X125200000Y-148100000D01*
X122230000Y-146730000D02*
X123600000Y-148100000D01*
X122230000Y-157410000D02*
X122230000Y-157630000D01*
X125200000Y-158900000D02*
X126200000Y-157900000D01*
X123500000Y-158900000D02*
X125200000Y-158900000D01*
X122230000Y-157630000D02*
X123500000Y-158900000D01*
X122230000Y-103410000D02*
X122290000Y-103410000D01*
X123620000Y-165800000D02*
X122230000Y-164410000D01*
X125400000Y-165800000D02*
X123620000Y-165800000D01*
X126200000Y-165000000D02*
X125400000Y-165800000D01*
X126200000Y-128100000D02*
X126200000Y-140300000D01*
X126200000Y-140300000D02*
X126200000Y-147100000D01*
X126200000Y-147100000D02*
X126200000Y-157900000D01*
X126200000Y-157900000D02*
X126200000Y-165000000D01*
X125900000Y-102200000D02*
X126200000Y-102500000D01*
X123500000Y-102200000D02*
X125900000Y-102200000D01*
X122290000Y-103410000D02*
X123500000Y-102200000D01*
X104230000Y-157410000D02*
X104230000Y-157470000D01*
X104230000Y-157470000D02*
X102800000Y-158900000D01*
X104230000Y-146410000D02*
X104090000Y-146410000D01*
X104090000Y-146410000D02*
X102800000Y-147700000D01*
X104230000Y-139410000D02*
X104090000Y-139410000D01*
X104090000Y-139410000D02*
X102800000Y-140700000D01*
X104230000Y-128410000D02*
X104190000Y-128410000D01*
X104190000Y-128410000D02*
X102800000Y-129800000D01*
X104230000Y-121410000D02*
X104090000Y-121410000D01*
X104090000Y-121410000D02*
X102800000Y-122700000D01*
X104230000Y-164410000D02*
X104210000Y-164410000D01*
X102800000Y-163000000D02*
X102800000Y-158900000D01*
X102800000Y-158900000D02*
X102800000Y-147700000D01*
X102800000Y-147700000D02*
X102800000Y-140700000D01*
X102800000Y-140700000D02*
X102800000Y-129800000D01*
X102800000Y-129800000D02*
X102800000Y-122700000D01*
X102800000Y-122700000D02*
X102800000Y-116700000D01*
X102800000Y-108600000D02*
X102800000Y-106240000D01*
X104210000Y-164410000D02*
X102800000Y-163000000D01*
X81750820Y-156000000D02*
X85976000Y-156000000D01*
X85976000Y-156000000D02*
X86000000Y-155976000D01*
X81750820Y-156000000D02*
X80800000Y-156000000D01*
X80800000Y-156000000D02*
X79000000Y-154200000D01*
X167600000Y-114800000D02*
X179600000Y-114800000D01*
X165700000Y-115400000D02*
X166300000Y-114800000D01*
X166300000Y-114800000D02*
X167600000Y-114800000D01*
X163400000Y-115200000D02*
X163600000Y-115400000D01*
X163600000Y-115400000D02*
X165700000Y-115400000D01*
X199000000Y-114800000D02*
X199400000Y-115200000D01*
X199400000Y-115200000D02*
X199400000Y-116900000D01*
X179600000Y-114800000D02*
X198600000Y-114800000D01*
X199400000Y-129600000D02*
X199400000Y-116900000D01*
X198600000Y-114800000D02*
X199000000Y-114800000D01*
X131600000Y-114800000D02*
X143600000Y-114800000D01*
X127600000Y-115400000D02*
X129700000Y-115400000D01*
X129700000Y-115400000D02*
X130300000Y-114800000D01*
X130300000Y-114800000D02*
X131600000Y-114800000D01*
X127400000Y-115200000D02*
X127600000Y-115400000D01*
X162600000Y-114800000D02*
X163000000Y-114800000D01*
X143600000Y-114800000D02*
X162600000Y-114800000D01*
X163000000Y-114800000D02*
X163400000Y-115200000D01*
X190056000Y-130604400D02*
X191395600Y-130604400D01*
X191395600Y-130604400D02*
X191600000Y-130400000D01*
X191395600Y-130604400D02*
X191600000Y-130400000D01*
X191395600Y-130604400D02*
X191600000Y-130400000D01*
X163400000Y-115200000D02*
X163400000Y-116900000D01*
X155395600Y-130604400D02*
X155600000Y-130400000D01*
X154056000Y-130604400D02*
X155395600Y-130604400D01*
X163400000Y-129600000D02*
X163400000Y-116900000D01*
X126600000Y-114800000D02*
X127000000Y-114800000D01*
X119395600Y-130604400D02*
X119600000Y-130400000D01*
X118056000Y-130604400D02*
X119395600Y-130604400D01*
X127400000Y-129600000D02*
X127400000Y-116900000D01*
X95100000Y-114800000D02*
X107600000Y-114800000D01*
X95000000Y-119200000D02*
X95000000Y-114900000D01*
X86250000Y-121050000D02*
X93150000Y-121050000D01*
X93150000Y-121050000D02*
X95000000Y-119200000D01*
X86250000Y-121050000D02*
X86150000Y-120950000D01*
X86150000Y-120950000D02*
X85500000Y-120300000D01*
X85500000Y-120300000D02*
X81500000Y-120300000D01*
X81500000Y-120300000D02*
X80644400Y-119444400D01*
X80644400Y-119444400D02*
X80644400Y-117775200D01*
X95000000Y-114900000D02*
X95100000Y-114800000D01*
X107600000Y-114800000D02*
X126600000Y-114800000D01*
X127400000Y-115200000D02*
X127400000Y-116900000D01*
X127000000Y-114800000D02*
X127400000Y-115200000D01*
X187452500Y-127000000D02*
X189000000Y-127000000D01*
X187452500Y-127000000D02*
X187747000Y-127000000D01*
X187747000Y-127000000D02*
X188573500Y-127826500D01*
X188573500Y-127826500D02*
X190056000Y-129309000D01*
X187452500Y-125000000D02*
X187452500Y-127000000D01*
X151452500Y-125000000D02*
X151452500Y-127000000D01*
X152573500Y-127826500D02*
X154056000Y-129309000D01*
X151747000Y-127000000D02*
X152573500Y-127826500D01*
X151452500Y-127000000D02*
X151747000Y-127000000D01*
X151452500Y-127000000D02*
X153000000Y-127000000D01*
X115452500Y-127000000D02*
X117000000Y-127000000D01*
X115452500Y-127000000D02*
X115747000Y-127000000D01*
X115747000Y-127000000D02*
X116573500Y-127826500D01*
X116573500Y-127826500D02*
X118056000Y-129309000D01*
X115452500Y-125000000D02*
X115452500Y-127000000D01*
X82500000Y-98047500D02*
X86000000Y-98047500D01*
X79000000Y-98047500D02*
X82500000Y-98047500D01*
X86000000Y-98047500D02*
X86047500Y-98047500D01*
X86047500Y-98047500D02*
X88200000Y-100200000D01*
X87475720Y-111024280D02*
X87475720Y-111775720D01*
X88100000Y-110400000D02*
X87475720Y-111024280D01*
X76250200Y-112568200D02*
X77631800Y-112568200D01*
X84324080Y-113375920D02*
X85815840Y-113375920D01*
X83900000Y-113800000D02*
X84324080Y-113375920D01*
X79600000Y-111300000D02*
X81700000Y-113400000D01*
X78900000Y-111300000D02*
X79600000Y-111300000D01*
X77631800Y-112568200D02*
X78900000Y-111300000D01*
X72047500Y-118000000D02*
X72047500Y-117352500D01*
X74731800Y-112568200D02*
X76250200Y-112568200D01*
X74400000Y-112900000D02*
X74731800Y-112568200D01*
X74400000Y-113500000D02*
X74400000Y-112900000D01*
X73200000Y-114700000D02*
X74400000Y-113500000D01*
X73200000Y-116200000D02*
X73200000Y-114700000D01*
X72047500Y-117352500D02*
X73200000Y-116200000D01*
X94300000Y-144890000D02*
X94300000Y-138000000D01*
X93100000Y-136800000D02*
X92810000Y-136800000D01*
X94300000Y-138000000D02*
X93100000Y-136800000D01*
X93500000Y-152600000D02*
X94300000Y-151800000D01*
X82200000Y-159400000D02*
X83900000Y-157700000D01*
X83900000Y-157700000D02*
X88400000Y-157700000D01*
X88400000Y-157700000D02*
X93500000Y-152600000D01*
X77000000Y-159400000D02*
X82200000Y-159400000D01*
X76900000Y-159300000D02*
X77000000Y-159400000D01*
X94300000Y-144890000D02*
X92810000Y-143400000D01*
X94300000Y-151800000D02*
X94300000Y-144890000D01*
X76250000Y-158650000D02*
X76250000Y-156000820D01*
X76250000Y-156000820D02*
X76249180Y-156000000D01*
X76900000Y-159300000D02*
X76250000Y-158650000D01*
X76250000Y-158650000D02*
X76249180Y-158649180D01*
X76249180Y-160200000D02*
X76249180Y-160050820D01*
X76249180Y-160200000D02*
X76249180Y-163000000D01*
X76249180Y-160050820D02*
X76900000Y-159400000D01*
X76900000Y-159400000D02*
X76900000Y-159300000D01*
X72047500Y-118000000D02*
X71690000Y-118000000D01*
X71690000Y-118000000D02*
X69230000Y-115540000D01*
X90500000Y-117500000D02*
X92600000Y-117500000D01*
X90547500Y-112047500D02*
X89000000Y-112047500D01*
X93200000Y-114700000D02*
X90547500Y-112047500D01*
X93200000Y-116900000D02*
X93200000Y-114700000D01*
X92600000Y-117500000D02*
X93200000Y-116900000D01*
X89000000Y-112047500D02*
X87747500Y-112047500D01*
X87747500Y-112047500D02*
X87475720Y-111775720D01*
X87475720Y-111775720D02*
X85815840Y-111775720D01*
X83500000Y-166952500D02*
X72472500Y-166952500D01*
X72472500Y-166952500D02*
X72000000Y-166480000D01*
X86198000Y-166786000D02*
X83666500Y-166786000D01*
X83666500Y-166786000D02*
X83500000Y-166952500D01*
X76249180Y-163000000D02*
X72769180Y-166480000D01*
X72769180Y-166480000D02*
X72000000Y-166480000D01*
X92810000Y-147530000D02*
X90530000Y-147530000D01*
X90530000Y-147530000D02*
X90500000Y-147500000D01*
X92810000Y-128400000D02*
X89100000Y-128400000D01*
X90500000Y-116000000D02*
X88600000Y-116000000D01*
X87576120Y-114976120D02*
X85815840Y-114976120D01*
X88600000Y-116000000D02*
X87576120Y-114976120D01*
X90500000Y-119000000D02*
X88100000Y-119000000D01*
X85815840Y-116715840D02*
X85815840Y-115776220D01*
X88100000Y-119000000D02*
X85815840Y-116715840D01*
X86198000Y-162214000D02*
X84786000Y-162214000D01*
X84000000Y-163000000D02*
X81750820Y-163000000D01*
X84786000Y-162214000D02*
X84000000Y-163000000D01*
X86000000Y-162016000D02*
X86198000Y-162214000D01*
X81750820Y-163000000D02*
X82024000Y-163000000D01*
X82024000Y-163000000D02*
X86000000Y-159024000D01*
X190056000Y-135811400D02*
X194988600Y-135811400D01*
X195500000Y-138140000D02*
X196770000Y-139410000D01*
X195500000Y-136322800D02*
X195500000Y-138140000D01*
X194988600Y-135811400D02*
X195500000Y-136322800D01*
X191520600Y-133220600D02*
X191700000Y-133400000D01*
X191700000Y-133400000D02*
X194800000Y-133400000D01*
X194800000Y-133400000D02*
X195300000Y-132900000D01*
X195300000Y-132900000D02*
X195300000Y-132100000D01*
X195300000Y-132100000D02*
X194600000Y-131400000D01*
X194600000Y-131400000D02*
X194100000Y-131400000D01*
X194100000Y-131400000D02*
X193700000Y-131000000D01*
X193700000Y-131000000D02*
X193300000Y-131000000D01*
X193300000Y-131000000D02*
X192400000Y-130100000D01*
X192400000Y-130100000D02*
X192400000Y-130000000D01*
X192400000Y-130000000D02*
X191700000Y-129300000D01*
X191700000Y-109800000D02*
X191700000Y-106900000D01*
X191700000Y-106900000D02*
X193500000Y-105100000D01*
X193500000Y-105100000D02*
X195080000Y-105100000D01*
X196770000Y-103410000D02*
X195080000Y-105100000D01*
X191520600Y-133220600D02*
X190056000Y-133220600D01*
X191700000Y-116300000D02*
X191700000Y-129300000D01*
X191200000Y-115800000D02*
X191700000Y-116300000D01*
X191355600Y-133855600D02*
X191500000Y-134000000D01*
X191500000Y-134000000D02*
X195000000Y-134000000D01*
X195000000Y-134000000D02*
X195900000Y-133100000D01*
X195900000Y-133100000D02*
X195900000Y-131900000D01*
X195900000Y-131900000D02*
X194700000Y-130700000D01*
X194700000Y-130700000D02*
X194200000Y-130700000D01*
X194200000Y-130700000D02*
X193940788Y-130440788D01*
X193940788Y-130440788D02*
X193540788Y-130440788D01*
X193540788Y-130440788D02*
X192900000Y-129800000D01*
X192900000Y-129800000D02*
X192900000Y-129700000D01*
X192900000Y-129700000D02*
X192300000Y-129100000D01*
X190056000Y-133855600D02*
X191355600Y-133855600D01*
X192300000Y-115900000D02*
X192300000Y-129100000D01*
X192500000Y-115700000D02*
X192300000Y-115900000D01*
X79000000Y-99952500D02*
X79000000Y-102047500D01*
X190056000Y-134516000D02*
X191316000Y-134516000D01*
X193000000Y-125180000D02*
X196770000Y-121410000D01*
X193000000Y-128900000D02*
X193000000Y-125180000D01*
X193900000Y-129800000D02*
X193000000Y-128900000D01*
X194600000Y-129800000D02*
X193900000Y-129800000D01*
X196500000Y-131700000D02*
X194600000Y-129800000D01*
X196500000Y-133300000D02*
X196500000Y-131700000D01*
X195200000Y-134600000D02*
X196500000Y-133300000D01*
X191400000Y-134600000D02*
X195200000Y-134600000D01*
X191316000Y-134516000D02*
X191400000Y-134600000D01*
X190056000Y-135151000D02*
X195451000Y-135151000D01*
X197100000Y-128740000D02*
X196770000Y-128410000D01*
X197100000Y-133502000D02*
X197100000Y-128740000D01*
X195451000Y-135151000D02*
X197100000Y-133502000D01*
X182944000Y-137767200D02*
X182632800Y-137767200D01*
X182100000Y-161080000D02*
X178770000Y-164410000D01*
X182100000Y-138300000D02*
X182100000Y-161080000D01*
X182632800Y-137767200D02*
X182100000Y-138300000D01*
X145500000Y-115800000D02*
X145300000Y-116000000D01*
X145300000Y-116200000D02*
X145300000Y-116000000D01*
X145879400Y-133220600D02*
X146944000Y-133220600D01*
X142770000Y-103410000D02*
X145300000Y-105940000D01*
X145300000Y-130300000D02*
X145300000Y-116200000D01*
X145300000Y-109300000D02*
X145300000Y-105940000D01*
X144700000Y-130900000D02*
X145300000Y-130300000D01*
X144700000Y-132700000D02*
X144700000Y-130900000D01*
X145300000Y-133300000D02*
X144700000Y-132700000D01*
X145800000Y-133300000D02*
X145300000Y-133300000D01*
X145879400Y-133220600D02*
X145800000Y-133300000D01*
X144300000Y-115800000D02*
X144700000Y-116200000D01*
X144700000Y-116200000D02*
X144700000Y-130100000D01*
X146944000Y-133855600D02*
X145055600Y-133855600D01*
X144100000Y-130700000D02*
X144700000Y-130100000D01*
X144100000Y-132900000D02*
X144100000Y-130700000D01*
X145055600Y-133855600D02*
X144100000Y-132900000D01*
X144916000Y-134516000D02*
X143500000Y-133100000D01*
X143500000Y-133100000D02*
X143500000Y-130400000D01*
X143500000Y-130400000D02*
X144100000Y-129800000D01*
X144100000Y-129800000D02*
X144100000Y-122740000D01*
X144100000Y-122740000D02*
X142770000Y-121410000D01*
X146944000Y-134516000D02*
X144916000Y-134516000D01*
X144751000Y-135151000D02*
X142900000Y-133300000D01*
X142900000Y-133300000D02*
X142900000Y-128540000D01*
X142900000Y-128540000D02*
X142770000Y-128410000D01*
X146944000Y-135151000D02*
X144751000Y-135151000D01*
X144688600Y-135811400D02*
X144300000Y-136200000D01*
X144300000Y-136200000D02*
X144300000Y-137880000D01*
X144300000Y-137880000D02*
X142770000Y-139410000D01*
X146944000Y-135811400D02*
X144688600Y-135811400D01*
X145602800Y-136497200D02*
X144900000Y-137200000D01*
X144900000Y-137200000D02*
X144900000Y-144280000D01*
X144900000Y-144280000D02*
X142770000Y-146410000D01*
X146944000Y-136497200D02*
X145602800Y-136497200D01*
X145893200Y-137106800D02*
X145500000Y-137500000D01*
X145500000Y-137500000D02*
X145500000Y-154680000D01*
X145500000Y-154680000D02*
X142770000Y-157410000D01*
X146944000Y-137106800D02*
X145893200Y-137106800D01*
X82500000Y-99952500D02*
X82500000Y-102047500D01*
X146632800Y-137767200D02*
X146100000Y-138300000D01*
X146100000Y-138300000D02*
X146100000Y-161080000D01*
X146100000Y-161080000D02*
X142770000Y-164410000D01*
X146944000Y-137767200D02*
X146632800Y-137767200D01*
X154567200Y-137767200D02*
X155700000Y-138900000D01*
X155700000Y-138900000D02*
X155700000Y-157500000D01*
X155700000Y-157500000D02*
X159400000Y-161200000D01*
X159400000Y-161200000D02*
X159400000Y-163040000D01*
X159400000Y-163040000D02*
X160770000Y-164410000D01*
X154056000Y-137767200D02*
X154567200Y-137767200D01*
X190056000Y-137106800D02*
X191906800Y-137106800D01*
X195500000Y-156140000D02*
X196770000Y-157410000D01*
X195500000Y-154200000D02*
X195500000Y-156140000D01*
X192300000Y-151000000D02*
X195500000Y-154200000D01*
X192300000Y-137500000D02*
X192300000Y-151000000D01*
X191906800Y-137106800D02*
X192300000Y-137500000D01*
X190056000Y-137767200D02*
X190567200Y-137767200D01*
X195400000Y-163040000D02*
X196770000Y-164410000D01*
X195400000Y-161200000D02*
X195400000Y-163040000D01*
X191700000Y-157500000D02*
X195400000Y-161200000D01*
X191700000Y-138900000D02*
X191700000Y-157500000D01*
X190567200Y-137767200D02*
X191700000Y-138900000D01*
X190056000Y-136471800D02*
X192171800Y-136471800D01*
X195500000Y-145140000D02*
X196770000Y-146410000D01*
X195500000Y-143000000D02*
X195500000Y-145140000D01*
X192900000Y-140400000D02*
X195500000Y-143000000D01*
X192900000Y-137200000D02*
X192900000Y-140400000D01*
X192171800Y-136471800D02*
X192900000Y-137200000D01*
X155200000Y-115800000D02*
X155700000Y-116300000D01*
X155700000Y-116300000D02*
X155700000Y-129300000D01*
X155520600Y-133220600D02*
X154056000Y-133220600D01*
X160770000Y-103410000D02*
X159080000Y-105100000D01*
X157500000Y-105100000D02*
X159080000Y-105100000D01*
X155700000Y-106900000D02*
X157500000Y-105100000D01*
X155700000Y-109800000D02*
X155700000Y-106900000D01*
X156400000Y-130000000D02*
X155700000Y-129300000D01*
X156400000Y-130100000D02*
X156400000Y-130000000D01*
X157300000Y-131000000D02*
X156400000Y-130100000D01*
X157700000Y-131000000D02*
X157300000Y-131000000D01*
X158100000Y-131400000D02*
X157700000Y-131000000D01*
X158600000Y-131400000D02*
X158100000Y-131400000D01*
X159300000Y-132100000D02*
X158600000Y-131400000D01*
X159300000Y-132900000D02*
X159300000Y-132100000D01*
X158800000Y-133400000D02*
X159300000Y-132900000D01*
X155700000Y-133400000D02*
X158800000Y-133400000D01*
X155520600Y-133220600D02*
X155700000Y-133400000D01*
X156500000Y-115700000D02*
X156300000Y-115900000D01*
X156300000Y-115900000D02*
X156300000Y-129100000D01*
X154056000Y-133855600D02*
X155355600Y-133855600D01*
X156900000Y-129700000D02*
X156300000Y-129100000D01*
X156900000Y-129800000D02*
X156900000Y-129700000D01*
X157540788Y-130440788D02*
X156900000Y-129800000D01*
X157940788Y-130440788D02*
X157540788Y-130440788D01*
X158200000Y-130700000D02*
X157940788Y-130440788D01*
X158700000Y-130700000D02*
X158200000Y-130700000D01*
X159900000Y-131900000D02*
X158700000Y-130700000D01*
X159900000Y-133100000D02*
X159900000Y-131900000D01*
X159000000Y-134000000D02*
X159900000Y-133100000D01*
X155500000Y-134000000D02*
X159000000Y-134000000D01*
X155355600Y-133855600D02*
X155500000Y-134000000D01*
X155316000Y-134516000D02*
X155400000Y-134600000D01*
X155400000Y-134600000D02*
X159200000Y-134600000D01*
X159200000Y-134600000D02*
X160500000Y-133300000D01*
X160500000Y-133300000D02*
X160500000Y-131700000D01*
X160500000Y-131700000D02*
X158600000Y-129800000D01*
X158600000Y-129800000D02*
X157900000Y-129800000D01*
X157900000Y-129800000D02*
X157000000Y-128900000D01*
X157000000Y-128900000D02*
X157000000Y-125180000D01*
X157000000Y-125180000D02*
X160770000Y-121410000D01*
X154056000Y-134516000D02*
X155316000Y-134516000D01*
X159451000Y-135151000D02*
X161100000Y-133502000D01*
X161100000Y-133502000D02*
X161100000Y-128740000D01*
X161100000Y-128740000D02*
X160770000Y-128410000D01*
X154056000Y-135151000D02*
X159451000Y-135151000D01*
X158988600Y-135811400D02*
X159500000Y-136322800D01*
X159500000Y-136322800D02*
X159500000Y-138140000D01*
X159500000Y-138140000D02*
X160770000Y-139410000D01*
X154056000Y-135811400D02*
X158988600Y-135811400D01*
X86000000Y-99952500D02*
X86000000Y-102047500D01*
X156171800Y-136471800D02*
X156900000Y-137200000D01*
X156900000Y-137200000D02*
X156900000Y-140400000D01*
X156900000Y-140400000D02*
X159500000Y-143000000D01*
X159500000Y-143000000D02*
X159500000Y-145140000D01*
X159500000Y-145140000D02*
X160770000Y-146410000D01*
X154056000Y-136471800D02*
X156171800Y-136471800D01*
X155906800Y-137106800D02*
X156300000Y-137500000D01*
X156300000Y-137500000D02*
X156300000Y-151000000D01*
X156300000Y-151000000D02*
X159500000Y-154200000D01*
X159500000Y-154200000D02*
X159500000Y-156140000D01*
X159500000Y-156140000D02*
X160770000Y-157410000D01*
X154056000Y-137106800D02*
X155906800Y-137106800D01*
X110944000Y-137767200D02*
X110632800Y-137767200D01*
X110100000Y-161080000D02*
X106770000Y-164410000D01*
X110100000Y-138300000D02*
X110100000Y-161080000D01*
X110632800Y-137767200D02*
X110100000Y-138300000D01*
X110944000Y-137106800D02*
X109893200Y-137106800D01*
X109500000Y-154680000D02*
X106770000Y-157410000D01*
X109500000Y-137500000D02*
X109500000Y-154680000D01*
X109893200Y-137106800D02*
X109500000Y-137500000D01*
X110944000Y-136497200D02*
X109602800Y-136497200D01*
X108900000Y-144280000D02*
X106770000Y-146410000D01*
X108900000Y-137200000D02*
X108900000Y-144280000D01*
X109602800Y-136497200D02*
X108900000Y-137200000D01*
X110944000Y-135811400D02*
X108688600Y-135811400D01*
X108300000Y-137880000D02*
X106770000Y-139410000D01*
X108300000Y-136200000D02*
X108300000Y-137880000D01*
X108688600Y-135811400D02*
X108300000Y-136200000D01*
X110944000Y-135151000D02*
X108751000Y-135151000D01*
X106900000Y-128540000D02*
X106770000Y-128410000D01*
X106900000Y-133300000D02*
X106900000Y-128540000D01*
X108751000Y-135151000D02*
X106900000Y-133300000D01*
X110944000Y-134516000D02*
X108916000Y-134516000D01*
X108100000Y-122740000D02*
X106770000Y-121410000D01*
X108100000Y-129800000D02*
X108100000Y-122740000D01*
X107500000Y-130400000D02*
X108100000Y-129800000D01*
X107500000Y-133100000D02*
X107500000Y-130400000D01*
X108916000Y-134516000D02*
X107500000Y-133100000D01*
X109055600Y-133855600D02*
X108100000Y-132900000D01*
X108100000Y-132900000D02*
X108100000Y-130700000D01*
X108100000Y-130700000D02*
X108700000Y-130100000D01*
X110944000Y-133855600D02*
X109055600Y-133855600D01*
X108700000Y-116200000D02*
X108700000Y-130100000D01*
X108300000Y-115800000D02*
X108700000Y-116200000D01*
X109879400Y-133220600D02*
X109800000Y-133300000D01*
X109800000Y-133300000D02*
X109300000Y-133300000D01*
X109300000Y-133300000D02*
X108700000Y-132700000D01*
X108700000Y-132700000D02*
X108700000Y-130900000D01*
X108700000Y-130900000D02*
X109300000Y-130300000D01*
X109300000Y-109300000D02*
X109300000Y-105940000D01*
X109300000Y-130300000D02*
X109300000Y-116200000D01*
X106770000Y-103410000D02*
X109300000Y-105940000D01*
X109879400Y-133220600D02*
X110944000Y-133220600D01*
X109300000Y-116200000D02*
X109300000Y-116000000D01*
X109500000Y-115800000D02*
X109300000Y-116000000D01*
X181879400Y-133220600D02*
X181800000Y-133300000D01*
X181800000Y-133300000D02*
X181300000Y-133300000D01*
X181300000Y-133300000D02*
X180700000Y-132700000D01*
X180700000Y-132700000D02*
X180700000Y-130900000D01*
X180700000Y-130900000D02*
X181300000Y-130300000D01*
X181300000Y-109300000D02*
X181300000Y-105940000D01*
X181300000Y-130300000D02*
X181300000Y-116200000D01*
X178770000Y-103410000D02*
X181300000Y-105940000D01*
X181879400Y-133220600D02*
X182944000Y-133220600D01*
X181300000Y-116200000D02*
X181300000Y-116000000D01*
X181500000Y-115800000D02*
X181300000Y-116000000D01*
X182944000Y-137106800D02*
X181893200Y-137106800D01*
X181500000Y-154680000D02*
X178770000Y-157410000D01*
X181500000Y-137500000D02*
X181500000Y-154680000D01*
X181893200Y-137106800D02*
X181500000Y-137500000D01*
X182944000Y-136497200D02*
X181602800Y-136497200D01*
X180900000Y-144280000D02*
X178770000Y-146410000D01*
X180900000Y-137200000D02*
X180900000Y-144280000D01*
X181602800Y-136497200D02*
X180900000Y-137200000D01*
X182944000Y-135811400D02*
X180688600Y-135811400D01*
X180300000Y-137880000D02*
X178770000Y-139410000D01*
X180300000Y-136200000D02*
X180300000Y-137880000D01*
X180688600Y-135811400D02*
X180300000Y-136200000D01*
X182944000Y-135151000D02*
X180751000Y-135151000D01*
X178900000Y-128540000D02*
X178770000Y-128410000D01*
X178900000Y-133300000D02*
X178900000Y-128540000D01*
X180751000Y-135151000D02*
X178900000Y-133300000D01*
X182944000Y-134516000D02*
X180916000Y-134516000D01*
X180100000Y-122740000D02*
X178770000Y-121410000D01*
X180100000Y-129800000D02*
X180100000Y-122740000D01*
X179500000Y-130400000D02*
X180100000Y-129800000D01*
X179500000Y-133100000D02*
X179500000Y-130400000D01*
X180916000Y-134516000D02*
X179500000Y-133100000D01*
X181055600Y-133855600D02*
X180100000Y-132900000D01*
X180100000Y-132900000D02*
X180100000Y-130700000D01*
X180100000Y-130700000D02*
X180700000Y-130100000D01*
X182944000Y-133855600D02*
X181055600Y-133855600D01*
X180700000Y-116200000D02*
X180700000Y-130100000D01*
X180300000Y-115800000D02*
X180700000Y-116200000D01*
X118056000Y-136471800D02*
X120171800Y-136471800D01*
X123500000Y-145140000D02*
X124770000Y-146410000D01*
X123500000Y-143000000D02*
X123500000Y-145140000D01*
X120900000Y-140400000D02*
X123500000Y-143000000D01*
X120900000Y-137200000D02*
X120900000Y-140400000D01*
X120171800Y-136471800D02*
X120900000Y-137200000D01*
X118056000Y-135811400D02*
X122988600Y-135811400D01*
X123500000Y-138140000D02*
X124770000Y-139410000D01*
X123500000Y-136322800D02*
X123500000Y-138140000D01*
X122988600Y-135811400D02*
X123500000Y-136322800D01*
X118056000Y-135151000D02*
X123451000Y-135151000D01*
X125100000Y-128740000D02*
X124770000Y-128410000D01*
X125100000Y-133502000D02*
X125100000Y-128740000D01*
X123451000Y-135151000D02*
X125100000Y-133502000D01*
X118056000Y-134516000D02*
X119316000Y-134516000D01*
X121000000Y-125180000D02*
X124770000Y-121410000D01*
X121000000Y-128900000D02*
X121000000Y-125180000D01*
X121900000Y-129800000D02*
X121000000Y-128900000D01*
X122600000Y-129800000D02*
X121900000Y-129800000D01*
X124500000Y-131700000D02*
X122600000Y-129800000D01*
X124500000Y-133300000D02*
X124500000Y-131700000D01*
X123200000Y-134600000D02*
X124500000Y-133300000D01*
X119400000Y-134600000D02*
X123200000Y-134600000D01*
X119316000Y-134516000D02*
X119400000Y-134600000D01*
X119355600Y-133855600D02*
X119500000Y-134000000D01*
X119500000Y-134000000D02*
X123000000Y-134000000D01*
X123000000Y-134000000D02*
X123900000Y-133100000D01*
X123900000Y-133100000D02*
X123900000Y-131900000D01*
X123900000Y-131900000D02*
X122700000Y-130700000D01*
X122700000Y-130700000D02*
X122200000Y-130700000D01*
X122200000Y-130700000D02*
X121940788Y-130440788D01*
X121940788Y-130440788D02*
X121540788Y-130440788D01*
X121540788Y-130440788D02*
X120900000Y-129800000D01*
X120900000Y-129800000D02*
X120900000Y-129700000D01*
X120900000Y-129700000D02*
X120300000Y-129100000D01*
X118056000Y-133855600D02*
X119355600Y-133855600D01*
X120300000Y-115900000D02*
X120300000Y-129100000D01*
X120500000Y-115700000D02*
X120300000Y-115900000D01*
X119520600Y-133220600D02*
X119700000Y-133400000D01*
X119700000Y-133400000D02*
X122800000Y-133400000D01*
X122800000Y-133400000D02*
X123300000Y-132900000D01*
X123300000Y-132900000D02*
X123300000Y-132100000D01*
X123300000Y-132100000D02*
X122600000Y-131400000D01*
X122600000Y-131400000D02*
X122100000Y-131400000D01*
X122100000Y-131400000D02*
X121700000Y-131000000D01*
X121700000Y-131000000D02*
X121300000Y-131000000D01*
X121300000Y-131000000D02*
X120400000Y-130100000D01*
X120400000Y-130100000D02*
X120400000Y-130000000D01*
X120400000Y-130000000D02*
X119700000Y-129300000D01*
X119700000Y-109800000D02*
X119700000Y-106900000D01*
X119700000Y-106900000D02*
X121500000Y-105100000D01*
X121500000Y-105100000D02*
X123080000Y-105100000D01*
X124770000Y-103410000D02*
X123080000Y-105100000D01*
X119520600Y-133220600D02*
X118056000Y-133220600D01*
X119700000Y-116300000D02*
X119700000Y-129300000D01*
X119200000Y-115800000D02*
X119700000Y-116300000D01*
X118056000Y-137106800D02*
X119906800Y-137106800D01*
X123500000Y-156140000D02*
X124770000Y-157410000D01*
X123500000Y-154200000D02*
X123500000Y-156140000D01*
X120300000Y-151000000D02*
X123500000Y-154200000D01*
X120300000Y-137500000D02*
X120300000Y-151000000D01*
X119906800Y-137106800D02*
X120300000Y-137500000D01*
X118056000Y-137767200D02*
X118567200Y-137767200D01*
X123400000Y-163040000D02*
X124770000Y-164410000D01*
X123400000Y-161200000D02*
X123400000Y-163040000D01*
X119700000Y-157500000D02*
X123400000Y-161200000D01*
X119700000Y-138900000D02*
X119700000Y-157500000D01*
X118567200Y-137767200D02*
X119700000Y-138900000D01*
X128300000Y-133700000D02*
X137900000Y-133700000D01*
X147000000Y-141800000D02*
X154700000Y-141800000D01*
X111000000Y-139400000D02*
X118700000Y-139400000D01*
X110944000Y-131899800D02*
X110100200Y-131899800D01*
X110100200Y-131899800D02*
X109600000Y-132400000D01*
X155799800Y-131899800D02*
X156100000Y-132200000D01*
X156100000Y-132200000D02*
X157100000Y-132200000D01*
X157100000Y-132200000D02*
X157400000Y-131900000D01*
X154056000Y-131899800D02*
X155799800Y-131899800D01*
X110944000Y-129944000D02*
X109944000Y-129944000D01*
X112300000Y-126247500D02*
X113547500Y-125000000D01*
X112300000Y-127300000D02*
X112300000Y-126247500D01*
X111300000Y-128300000D02*
X112300000Y-127300000D01*
X110500000Y-128300000D02*
X111300000Y-128300000D01*
X109900000Y-128900000D02*
X110500000Y-128300000D01*
X109900000Y-129900000D02*
X109900000Y-128900000D01*
X109944000Y-129944000D02*
X109900000Y-129900000D01*
X145944000Y-129944000D02*
X145900000Y-129900000D01*
X145900000Y-129900000D02*
X145900000Y-128900000D01*
X145900000Y-128900000D02*
X146500000Y-128300000D01*
X146500000Y-128300000D02*
X147300000Y-128300000D01*
X147300000Y-128300000D02*
X148300000Y-127300000D01*
X148300000Y-127300000D02*
X148300000Y-126247500D01*
X148300000Y-126247500D02*
X149547500Y-125000000D01*
X146944000Y-129944000D02*
X145944000Y-129944000D01*
X182944000Y-129944000D02*
X181944000Y-129944000D01*
X184300000Y-126247500D02*
X185547500Y-125000000D01*
X184300000Y-127300000D02*
X184300000Y-126247500D01*
X183300000Y-128300000D02*
X184300000Y-127300000D01*
X182500000Y-128300000D02*
X183300000Y-128300000D01*
X181900000Y-128900000D02*
X182500000Y-128300000D01*
X181900000Y-129900000D02*
X181900000Y-128900000D01*
X181944000Y-129944000D02*
X181900000Y-129900000D01*
X190056000Y-131899800D02*
X191799800Y-131899800D01*
X193100000Y-132200000D02*
X193400000Y-131900000D01*
X192100000Y-132200000D02*
X193100000Y-132200000D01*
X191799800Y-131899800D02*
X192100000Y-132200000D01*
X164300000Y-133700000D02*
X173900000Y-133700000D01*
X147000000Y-139400000D02*
X154700000Y-139400000D01*
X146944000Y-131899800D02*
X146100200Y-131899800D01*
X146100200Y-131899800D02*
X145600000Y-132400000D01*
X183000000Y-141900000D02*
X190700000Y-141900000D01*
M02*
