# Supplementary material for: An open-hardware platform for optogenetics and photobiology
Source: Sci Rep. 2016 Nov 2;6:35363. doi: 10.1038/srep35363 (PMC5096413; doi:10.1038/srep35363)
Supplement: Supplementary Files [file srep35363-s2.zip › Supplementary Files/CAD Files/Circuit Board/Production Files/lpa-B.Mask.gbs]

G04 #@! TF.FileFunction,Soldermask,Bot*
%FSLAX46Y46*%
G04 Gerber Fmt 4.6, Leading zero omitted, Abs format (unit mm)*
G04 Created by KiCad (PCBNEW 4.0.2-4+6225~38~ubuntu14.04.1-stable) date Wed 17 Feb 2016 01:24:19 PM CST*
%MOMM*%
G01*
G04 APERTURE LIST*
%ADD10C,0.150000*%
%ADD11R,1.270000X0.406400*%
%ADD12R,2.400000X6.170000*%
%ADD13C,0.300000*%
%ADD14C,1.520000*%
%ADD15R,0.889000X1.397000*%
%ADD16R,1.500000X1.000000*%
%ADD17R,2.000000X1.200000*%
%ADD18C,1.600000*%
%ADD19R,1.397000X0.889000*%
%ADD20R,3.599180X1.600200*%
%ADD21R,2.540000X1.270000*%
%ADD22C,4.064000*%
%ADD23R,4.100000X0.700000*%
%ADD24R,4.100000X1.000000*%
%ADD25R,1.524000X1.524000*%
%ADD26C,1.524000*%
%ADD27R,2.032000X3.657600*%
%ADD28R,2.032000X1.016000*%
%ADD29R,1.998980X0.449580*%
%ADD30R,0.449580X1.998980*%
%ADD31R,2.300000X2.300000*%
%ADD32C,2.500000*%
G04 APERTURE END LIST*
D10*
D11*
X118056000Y-129309000D03*
X118056000Y-129944000D03*
X118056000Y-130604400D03*
X118056000Y-131264800D03*
X118056000Y-131899800D03*
X118056000Y-132560200D03*
X118056000Y-133220600D03*
X118056000Y-133855600D03*
X118056000Y-134516000D03*
X118056000Y-135151000D03*
X118056000Y-135811400D03*
X118056000Y-136471800D03*
X118056000Y-137106800D03*
X118056000Y-137767200D03*
X110944000Y-137767200D03*
X110944000Y-137106800D03*
X110944000Y-136497200D03*
X110944000Y-135811400D03*
X110944000Y-135151000D03*
X110944000Y-134516000D03*
X110944000Y-133855600D03*
X110944000Y-133220600D03*
X110944000Y-132560200D03*
X110944000Y-131899800D03*
X110944000Y-131264800D03*
X110944000Y-130604400D03*
X110944000Y-129944000D03*
X110944000Y-129309000D03*
D12*
X114500000Y-133500000D03*
D13*
X114500000Y-129600000D03*
X113200000Y-129600000D03*
X113200000Y-130900000D03*
X113200000Y-132200000D03*
X113200000Y-133500000D03*
X113200000Y-134800000D03*
X113200000Y-136100000D03*
X113200000Y-137400000D03*
X114500000Y-137400000D03*
X114500000Y-136100000D03*
X114500000Y-134800000D03*
X114500000Y-133500000D03*
X114500000Y-132200000D03*
X114500000Y-130900000D03*
X115800000Y-129600000D03*
X115800000Y-130900000D03*
X115800000Y-132200000D03*
X115800000Y-133500000D03*
X115800000Y-134800000D03*
X115800000Y-136100000D03*
X115800000Y-137400000D03*
D14*
X194230000Y-157410000D03*
X196770000Y-157410000D03*
X194230000Y-155000000D03*
X196770000Y-155000000D03*
X194230000Y-146410000D03*
X196770000Y-146410000D03*
X194230000Y-144000000D03*
X196770000Y-144000000D03*
X194230000Y-139410000D03*
X196770000Y-139410000D03*
X194230000Y-137000000D03*
X196770000Y-137000000D03*
X194230000Y-128410000D03*
X196770000Y-128410000D03*
X194230000Y-126000000D03*
X196770000Y-126000000D03*
X194230000Y-121410000D03*
X196770000Y-121410000D03*
X194230000Y-119000000D03*
X196770000Y-119000000D03*
X194230000Y-110410000D03*
X196770000Y-110410000D03*
X194230000Y-108000000D03*
X196770000Y-108000000D03*
X194230000Y-103410000D03*
X196770000Y-103410000D03*
X194230000Y-101000000D03*
X196770000Y-101000000D03*
X158230000Y-164410000D03*
X160770000Y-164410000D03*
X158230000Y-162000000D03*
X160770000Y-162000000D03*
X158230000Y-157410000D03*
X160770000Y-157410000D03*
X158230000Y-155000000D03*
X160770000Y-155000000D03*
X158230000Y-146410000D03*
X160770000Y-146410000D03*
X158230000Y-144000000D03*
X160770000Y-144000000D03*
X158230000Y-139410000D03*
X160770000Y-139410000D03*
X158230000Y-137000000D03*
X160770000Y-137000000D03*
X194230000Y-164410000D03*
X196770000Y-164410000D03*
X194230000Y-162000000D03*
X196770000Y-162000000D03*
X158230000Y-121410000D03*
X160770000Y-121410000D03*
X158230000Y-119000000D03*
X160770000Y-119000000D03*
X158230000Y-110410000D03*
X160770000Y-110410000D03*
X158230000Y-108000000D03*
X160770000Y-108000000D03*
X158230000Y-103410000D03*
X160770000Y-103410000D03*
X158230000Y-101000000D03*
X160770000Y-101000000D03*
X122230000Y-164410000D03*
X124770000Y-164410000D03*
X122230000Y-162000000D03*
X124770000Y-162000000D03*
X122230000Y-157410000D03*
X124770000Y-157410000D03*
X122230000Y-155000000D03*
X124770000Y-155000000D03*
X122230000Y-146410000D03*
X124770000Y-146410000D03*
X122230000Y-144000000D03*
X124770000Y-144000000D03*
X122230000Y-139410000D03*
X124770000Y-139410000D03*
X122230000Y-137000000D03*
X124770000Y-137000000D03*
X122230000Y-128410000D03*
X124770000Y-128410000D03*
X122230000Y-126000000D03*
X124770000Y-126000000D03*
X122230000Y-121410000D03*
X124770000Y-121410000D03*
X122230000Y-119000000D03*
X124770000Y-119000000D03*
X122230000Y-110410000D03*
X124770000Y-110410000D03*
X122230000Y-108000000D03*
X124770000Y-108000000D03*
X122230000Y-103410000D03*
X124770000Y-103410000D03*
X122230000Y-101000000D03*
X124770000Y-101000000D03*
X158230000Y-128410000D03*
X160770000Y-128410000D03*
X158230000Y-126000000D03*
X160770000Y-126000000D03*
X176230000Y-157410000D03*
X178770000Y-157410000D03*
X176230000Y-155000000D03*
X178770000Y-155000000D03*
X176230000Y-146410000D03*
X178770000Y-146410000D03*
X176230000Y-144000000D03*
X178770000Y-144000000D03*
X176230000Y-139410000D03*
X178770000Y-139410000D03*
X176230000Y-137000000D03*
X178770000Y-137000000D03*
X176230000Y-128410000D03*
X178770000Y-128410000D03*
X176230000Y-126000000D03*
X178770000Y-126000000D03*
X176230000Y-121410000D03*
X178770000Y-121410000D03*
X176230000Y-119000000D03*
X178770000Y-119000000D03*
X176230000Y-110410000D03*
X178770000Y-110410000D03*
X176230000Y-108000000D03*
X178770000Y-108000000D03*
X176230000Y-164410000D03*
X178770000Y-164410000D03*
X176230000Y-162000000D03*
X178770000Y-162000000D03*
X140230000Y-164410000D03*
X142770000Y-164410000D03*
X140230000Y-162000000D03*
X142770000Y-162000000D03*
X140230000Y-157410000D03*
X142770000Y-157410000D03*
X140230000Y-155000000D03*
X142770000Y-155000000D03*
X140230000Y-146410000D03*
X142770000Y-146410000D03*
X140230000Y-144000000D03*
X142770000Y-144000000D03*
X140230000Y-139410000D03*
X142770000Y-139410000D03*
X140230000Y-137000000D03*
X142770000Y-137000000D03*
X140230000Y-128410000D03*
X142770000Y-128410000D03*
X140230000Y-126000000D03*
X142770000Y-126000000D03*
X176230000Y-103410000D03*
X178770000Y-103410000D03*
X176230000Y-101000000D03*
X178770000Y-101000000D03*
X104230000Y-110410000D03*
X106770000Y-110410000D03*
X104230000Y-108000000D03*
X106770000Y-108000000D03*
X104230000Y-121410000D03*
X106770000Y-121410000D03*
X104230000Y-119000000D03*
X106770000Y-119000000D03*
X104230000Y-128410000D03*
X106770000Y-128410000D03*
X104230000Y-126000000D03*
X106770000Y-126000000D03*
X104230000Y-139410000D03*
X106770000Y-139410000D03*
X104230000Y-137000000D03*
X106770000Y-137000000D03*
X104230000Y-146410000D03*
X106770000Y-146410000D03*
X104230000Y-144000000D03*
X106770000Y-144000000D03*
X104230000Y-157410000D03*
X106770000Y-157410000D03*
X104230000Y-155000000D03*
X106770000Y-155000000D03*
X104230000Y-164410000D03*
X106770000Y-164410000D03*
X104230000Y-162000000D03*
X106770000Y-162000000D03*
X140230000Y-103410000D03*
X142770000Y-103410000D03*
X140230000Y-101000000D03*
X142770000Y-101000000D03*
X140230000Y-110410000D03*
X142770000Y-110410000D03*
X140230000Y-108000000D03*
X142770000Y-108000000D03*
X140230000Y-121410000D03*
X142770000Y-121410000D03*
X140230000Y-119000000D03*
X142770000Y-119000000D03*
X104230000Y-103410000D03*
X106770000Y-103410000D03*
X104230000Y-101000000D03*
X106770000Y-101000000D03*
D15*
X113547500Y-127000000D03*
X115452500Y-127000000D03*
X115452500Y-125000000D03*
X113547500Y-125000000D03*
X149547500Y-127000000D03*
X151452500Y-127000000D03*
X151452500Y-125000000D03*
X149547500Y-125000000D03*
X185547500Y-127000000D03*
X187452500Y-127000000D03*
X187452500Y-125000000D03*
X185547500Y-125000000D03*
D16*
X92810000Y-130900000D03*
X92810000Y-133400000D03*
X92810000Y-136800000D03*
X92810000Y-138450000D03*
X92810000Y-140900000D03*
X92810000Y-143400000D03*
X92810000Y-145830000D03*
X92810000Y-147530000D03*
X92810000Y-128400000D03*
X92810000Y-150880000D03*
D17*
X70600000Y-151400000D03*
X71800000Y-123400000D03*
D16*
X92810000Y-135100000D03*
D18*
X68500000Y-125700000D03*
X68500000Y-149850000D03*
D19*
X89000000Y-112047500D03*
X89000000Y-113952500D03*
D15*
X72047500Y-118000000D03*
X73952500Y-118000000D03*
D20*
X81750820Y-156000000D03*
X76249180Y-156000000D03*
D19*
X83500000Y-165047500D03*
X83500000Y-166952500D03*
D20*
X81750820Y-163000000D03*
X76249180Y-163000000D03*
D21*
X86000000Y-155976000D03*
X86000000Y-159024000D03*
D22*
X71000000Y-104500000D03*
X93500000Y-104500000D03*
X93500000Y-158500000D03*
X71000000Y-158500000D03*
X207000000Y-104500000D03*
X207000000Y-158500000D03*
D23*
X90500000Y-119000000D03*
D24*
X90500000Y-117500000D03*
D23*
X90500000Y-116000000D03*
D25*
X71770000Y-110460000D03*
D26*
X69230000Y-110460000D03*
X71770000Y-113000000D03*
X69230000Y-113000000D03*
X71770000Y-115540000D03*
X69230000Y-115540000D03*
D19*
X75500000Y-102547500D03*
X75500000Y-104452500D03*
D15*
X87652500Y-108600000D03*
X85747500Y-108600000D03*
D19*
X86000000Y-103952500D03*
X86000000Y-102047500D03*
X82500000Y-103952500D03*
X82500000Y-102047500D03*
X79000000Y-103952500D03*
X79000000Y-102047500D03*
X86000000Y-99952500D03*
X86000000Y-98047500D03*
X82500000Y-99952500D03*
X82500000Y-98047500D03*
X79000000Y-99952500D03*
X79000000Y-98047500D03*
D27*
X92802000Y-164500000D03*
D28*
X86198000Y-164500000D03*
X86198000Y-162214000D03*
X86198000Y-166786000D03*
D29*
X85815840Y-115776220D03*
X85815840Y-114976120D03*
X85815840Y-114176020D03*
X85815840Y-113375920D03*
X85815840Y-112575820D03*
X85815840Y-111775720D03*
X85815840Y-110975620D03*
X85815840Y-110175520D03*
X76250200Y-110180600D03*
X76250200Y-115794000D03*
X76250200Y-114981200D03*
X76250200Y-114168400D03*
X76250200Y-113381000D03*
X76250200Y-112568200D03*
X76250200Y-111780800D03*
X76250200Y-110968000D03*
D30*
X83824480Y-108174000D03*
X83026920Y-108174000D03*
X82224280Y-108174000D03*
X81426720Y-108174000D03*
X80624080Y-108174000D03*
X79826520Y-108174000D03*
X79023880Y-108174000D03*
X78226320Y-108174000D03*
X83819400Y-117775200D03*
X83032000Y-117775200D03*
X82219200Y-117775200D03*
X81431800Y-117775200D03*
X80644400Y-117775200D03*
X79831600Y-117775200D03*
X79018800Y-117775200D03*
X78206000Y-117775200D03*
D31*
X72000000Y-162520000D03*
D32*
X72000000Y-166480000D03*
D11*
X154056000Y-129309000D03*
X154056000Y-129944000D03*
X154056000Y-130604400D03*
X154056000Y-131264800D03*
X154056000Y-131899800D03*
X154056000Y-132560200D03*
X154056000Y-133220600D03*
X154056000Y-133855600D03*
X154056000Y-134516000D03*
X154056000Y-135151000D03*
X154056000Y-135811400D03*
X154056000Y-136471800D03*
X154056000Y-137106800D03*
X154056000Y-137767200D03*
X146944000Y-137767200D03*
X146944000Y-137106800D03*
X146944000Y-136497200D03*
X146944000Y-135811400D03*
X146944000Y-135151000D03*
X146944000Y-134516000D03*
X146944000Y-133855600D03*
X146944000Y-133220600D03*
X146944000Y-132560200D03*
X146944000Y-131899800D03*
X146944000Y-131264800D03*
X146944000Y-130604400D03*
X146944000Y-129944000D03*
X146944000Y-129309000D03*
D12*
X150500000Y-133500000D03*
D13*
X150500000Y-129600000D03*
X149200000Y-129600000D03*
X149200000Y-130900000D03*
X149200000Y-132200000D03*
X149200000Y-133500000D03*
X149200000Y-134800000D03*
X149200000Y-136100000D03*
X149200000Y-137400000D03*
X150500000Y-137400000D03*
X150500000Y-136100000D03*
X150500000Y-134800000D03*
X150500000Y-133500000D03*
X150500000Y-132200000D03*
X150500000Y-130900000D03*
X151800000Y-129600000D03*
X151800000Y-130900000D03*
X151800000Y-132200000D03*
X151800000Y-133500000D03*
X151800000Y-134800000D03*
X151800000Y-136100000D03*
X151800000Y-137400000D03*
D11*
X190056000Y-129309000D03*
X190056000Y-129944000D03*
X190056000Y-130604400D03*
X190056000Y-131264800D03*
X190056000Y-131899800D03*
X190056000Y-132560200D03*
X190056000Y-133220600D03*
X190056000Y-133855600D03*
X190056000Y-134516000D03*
X190056000Y-135151000D03*
X190056000Y-135811400D03*
X190056000Y-136471800D03*
X190056000Y-137106800D03*
X190056000Y-137767200D03*
X182944000Y-137767200D03*
X182944000Y-137106800D03*
X182944000Y-136497200D03*
X182944000Y-135811400D03*
X182944000Y-135151000D03*
X182944000Y-134516000D03*
X182944000Y-133855600D03*
X182944000Y-133220600D03*
X182944000Y-132560200D03*
X182944000Y-131899800D03*
X182944000Y-131264800D03*
X182944000Y-130604400D03*
X182944000Y-129944000D03*
X182944000Y-129309000D03*
D12*
X186500000Y-133500000D03*
D13*
X186500000Y-129600000D03*
X185200000Y-129600000D03*
X185200000Y-130900000D03*
X185200000Y-132200000D03*
X185200000Y-133500000D03*
X185200000Y-134800000D03*
X185200000Y-136100000D03*
X185200000Y-137400000D03*
X186500000Y-137400000D03*
X186500000Y-136100000D03*
X186500000Y-134800000D03*
X186500000Y-133500000D03*
X186500000Y-132200000D03*
X186500000Y-130900000D03*
X187800000Y-129600000D03*
X187800000Y-130900000D03*
X187800000Y-132200000D03*
X187800000Y-133500000D03*
X187800000Y-134800000D03*
X187800000Y-136100000D03*
X187800000Y-137400000D03*
M02*
