# Supplementary material for: An open-hardware platform for optogenetics and photobiology
Source: Sci Rep. 2016 Nov 2;6:35363. doi: 10.1038/srep35363 (PMC5096413; doi:10.1038/srep35363)
Supplement: Supplementary Files [file srep35363-s2.zip › Supplementary Files/CAD Files/Circuit Board/Production Files/lpa-B.SilkS.gbo]

G04 #@! TF.FileFunction,Legend,Bot*
%FSLAX46Y46*%
G04 Gerber Fmt 4.6, Leading zero omitted, Abs format (unit mm)*
G04 Created by KiCad (PCBNEW 4.0.2-4+6225~38~ubuntu14.04.1-stable) date Wed 17 Feb 2016 01:24:19 PM CST*
%MOMM*%
G01*
G04 APERTURE LIST*
%ADD10C,0.150000*%
%ADD11C,0.250000*%
%ADD12C,0.127000*%
%ADD13C,0.099060*%
%ADD14C,0.203200*%
%ADD15C,0.152400*%
%ADD16C,0.109220*%
%ADD17C,0.119380*%
G04 APERTURE END LIST*
D10*
D11*
X78380952Y-96547619D02*
X78571429Y-96547619D01*
X78666667Y-96500000D01*
X78761905Y-96404762D01*
X78809524Y-96214286D01*
X78809524Y-95880952D01*
X78761905Y-95690476D01*
X78666667Y-95595238D01*
X78571429Y-95547619D01*
X78380952Y-95547619D01*
X78285714Y-95595238D01*
X78190476Y-95690476D01*
X78142857Y-95880952D01*
X78142857Y-96214286D01*
X78190476Y-96404762D01*
X78285714Y-96500000D01*
X78380952Y-96547619D01*
X79238095Y-95547619D02*
X79238095Y-96547619D01*
X79809524Y-95547619D01*
X79809524Y-96547619D01*
X81285714Y-96071429D02*
X81619048Y-96071429D01*
X81761905Y-95547619D02*
X81285714Y-95547619D01*
X81285714Y-96547619D01*
X81761905Y-96547619D01*
X82761905Y-95547619D02*
X82428571Y-96023810D01*
X82190476Y-95547619D02*
X82190476Y-96547619D01*
X82571429Y-96547619D01*
X82666667Y-96500000D01*
X82714286Y-96452381D01*
X82761905Y-96357143D01*
X82761905Y-96214286D01*
X82714286Y-96119048D01*
X82666667Y-96071429D01*
X82571429Y-96023810D01*
X82190476Y-96023810D01*
X83761905Y-95547619D02*
X83428571Y-96023810D01*
X83190476Y-95547619D02*
X83190476Y-96547619D01*
X83571429Y-96547619D01*
X83666667Y-96500000D01*
X83714286Y-96452381D01*
X83761905Y-96357143D01*
X83761905Y-96214286D01*
X83714286Y-96119048D01*
X83666667Y-96071429D01*
X83571429Y-96023810D01*
X83190476Y-96023810D01*
X85380953Y-96071429D02*
X85047619Y-96071429D01*
X85047619Y-95547619D02*
X85047619Y-96547619D01*
X85523810Y-96547619D01*
X85904762Y-95547619D02*
X85904762Y-96547619D01*
X86380952Y-95547619D02*
X86380952Y-96547619D01*
X86952381Y-95547619D01*
X86952381Y-96547619D01*
D12*
X117018210Y-128928000D02*
G75*
G03X117018210Y-128928000I-359210J0D01*
G01*
X117167000Y-138707000D02*
X117167000Y-128420000D01*
X111833000Y-128420000D02*
X111833000Y-138707000D01*
X111833000Y-128420000D02*
X117167000Y-128420000D01*
X111833000Y-138707000D02*
X117167000Y-138707000D01*
D13*
X112976000Y-126238000D02*
G75*
G03X112976000Y-126238000I-127000J0D01*
G01*
X113992000Y-126238000D02*
X112976000Y-126238000D01*
X112976000Y-126238000D02*
X112976000Y-127762000D01*
X112976000Y-127762000D02*
X113992000Y-127762000D01*
X115008000Y-127762000D02*
X116024000Y-127762000D01*
X116024000Y-127762000D02*
X116024000Y-126238000D01*
X116024000Y-126238000D02*
X115008000Y-126238000D01*
X116278000Y-125762000D02*
G75*
G03X116278000Y-125762000I-127000J0D01*
G01*
X115008000Y-125762000D02*
X116024000Y-125762000D01*
X116024000Y-125762000D02*
X116024000Y-124238000D01*
X116024000Y-124238000D02*
X115008000Y-124238000D01*
X113992000Y-124238000D02*
X112976000Y-124238000D01*
X112976000Y-124238000D02*
X112976000Y-125762000D01*
X112976000Y-125762000D02*
X113992000Y-125762000D01*
X148976000Y-126238000D02*
G75*
G03X148976000Y-126238000I-127000J0D01*
G01*
X149992000Y-126238000D02*
X148976000Y-126238000D01*
X148976000Y-126238000D02*
X148976000Y-127762000D01*
X148976000Y-127762000D02*
X149992000Y-127762000D01*
X151008000Y-127762000D02*
X152024000Y-127762000D01*
X152024000Y-127762000D02*
X152024000Y-126238000D01*
X152024000Y-126238000D02*
X151008000Y-126238000D01*
X152278000Y-125762000D02*
G75*
G03X152278000Y-125762000I-127000J0D01*
G01*
X151008000Y-125762000D02*
X152024000Y-125762000D01*
X152024000Y-125762000D02*
X152024000Y-124238000D01*
X152024000Y-124238000D02*
X151008000Y-124238000D01*
X149992000Y-124238000D02*
X148976000Y-124238000D01*
X148976000Y-124238000D02*
X148976000Y-125762000D01*
X148976000Y-125762000D02*
X149992000Y-125762000D01*
X184976000Y-126238000D02*
G75*
G03X184976000Y-126238000I-127000J0D01*
G01*
X185992000Y-126238000D02*
X184976000Y-126238000D01*
X184976000Y-126238000D02*
X184976000Y-127762000D01*
X184976000Y-127762000D02*
X185992000Y-127762000D01*
X187008000Y-127762000D02*
X188024000Y-127762000D01*
X188024000Y-127762000D02*
X188024000Y-126238000D01*
X188024000Y-126238000D02*
X187008000Y-126238000D01*
X188278000Y-125762000D02*
G75*
G03X188278000Y-125762000I-127000J0D01*
G01*
X187008000Y-125762000D02*
X188024000Y-125762000D01*
X188024000Y-125762000D02*
X188024000Y-124238000D01*
X188024000Y-124238000D02*
X187008000Y-124238000D01*
X185992000Y-124238000D02*
X184976000Y-124238000D01*
X184976000Y-124238000D02*
X184976000Y-125762000D01*
X184976000Y-125762000D02*
X185992000Y-125762000D01*
D10*
X92500000Y-122500000D02*
X92500000Y-152000000D01*
X92500000Y-152000000D02*
X65500000Y-152000000D01*
X65500000Y-152000000D02*
X65500000Y-122500000D01*
X65500000Y-122500000D02*
X92500000Y-122500000D01*
X81500000Y-149000000D02*
X83500000Y-149000000D01*
X83500000Y-127500000D02*
X81500000Y-127500000D01*
X87500000Y-127500000D02*
X87500000Y-149000000D01*
X87500000Y-149000000D02*
X83500000Y-149000000D01*
X81500000Y-149000000D02*
X81500000Y-128000000D01*
X81500000Y-128000000D02*
X81500000Y-127500000D01*
X83500000Y-127500000D02*
X87500000Y-127500000D01*
D13*
X89889000Y-111349000D02*
G75*
G03X89889000Y-111349000I-127000J0D01*
G01*
X89762000Y-112492000D02*
X89762000Y-111476000D01*
X89762000Y-111476000D02*
X88238000Y-111476000D01*
X88238000Y-111476000D02*
X88238000Y-112492000D01*
X88238000Y-113508000D02*
X88238000Y-114524000D01*
X88238000Y-114524000D02*
X89762000Y-114524000D01*
X89762000Y-114524000D02*
X89762000Y-113508000D01*
X71476000Y-117238000D02*
G75*
G03X71476000Y-117238000I-127000J0D01*
G01*
X72492000Y-117238000D02*
X71476000Y-117238000D01*
X71476000Y-117238000D02*
X71476000Y-118762000D01*
X71476000Y-118762000D02*
X72492000Y-118762000D01*
X73508000Y-118762000D02*
X74524000Y-118762000D01*
X74524000Y-118762000D02*
X74524000Y-117238000D01*
X74524000Y-117238000D02*
X73508000Y-117238000D01*
D12*
X76079000Y-156762000D02*
X76079000Y-155238000D01*
X76206000Y-154857000D02*
X76206000Y-157143000D01*
X76333000Y-157397000D02*
X76333000Y-154603000D01*
X76460000Y-154349000D02*
X76460000Y-157651000D01*
X76587000Y-157778000D02*
X76587000Y-154222000D01*
X82048000Y-156000000D02*
G75*
G03X82048000Y-156000000I-3048000J0D01*
G01*
X75698000Y-159302000D02*
X75698000Y-152698000D01*
X75698000Y-152698000D02*
X81540000Y-152698000D01*
X81540000Y-152698000D02*
X82302000Y-153460000D01*
X82302000Y-153460000D02*
X82302000Y-158540000D01*
X82302000Y-158540000D02*
X81540000Y-159302000D01*
X81540000Y-159302000D02*
X75698000Y-159302000D01*
X81159000Y-156000000D02*
X80397000Y-156000000D01*
X80778000Y-156381000D02*
X80778000Y-155619000D01*
D13*
X84389000Y-164349000D02*
G75*
G03X84389000Y-164349000I-127000J0D01*
G01*
X84262000Y-165492000D02*
X84262000Y-164476000D01*
X84262000Y-164476000D02*
X82738000Y-164476000D01*
X82738000Y-164476000D02*
X82738000Y-165492000D01*
X82738000Y-166508000D02*
X82738000Y-167524000D01*
X82738000Y-167524000D02*
X84262000Y-167524000D01*
X84262000Y-167524000D02*
X84262000Y-166508000D01*
D12*
X76079000Y-163762000D02*
X76079000Y-162238000D01*
X76206000Y-161857000D02*
X76206000Y-164143000D01*
X76333000Y-164397000D02*
X76333000Y-161603000D01*
X76460000Y-161349000D02*
X76460000Y-164651000D01*
X76587000Y-164778000D02*
X76587000Y-161222000D01*
X82048000Y-163000000D02*
G75*
G03X82048000Y-163000000I-3048000J0D01*
G01*
X75698000Y-166302000D02*
X75698000Y-159698000D01*
X75698000Y-159698000D02*
X81540000Y-159698000D01*
X81540000Y-159698000D02*
X82302000Y-160460000D01*
X82302000Y-160460000D02*
X82302000Y-165540000D01*
X82302000Y-165540000D02*
X81540000Y-166302000D01*
X81540000Y-166302000D02*
X75698000Y-166302000D01*
X81159000Y-163000000D02*
X80397000Y-163000000D01*
X80778000Y-163381000D02*
X80778000Y-162619000D01*
X87703605Y-155087000D02*
G75*
G03X87703605Y-155087000I-179605J0D01*
G01*
X84603000Y-156738000D02*
X84603000Y-155214000D01*
X84603000Y-155214000D02*
X87397000Y-155214000D01*
X87397000Y-155214000D02*
X87397000Y-156738000D01*
X87397000Y-158262000D02*
X87397000Y-159786000D01*
X87397000Y-159786000D02*
X84603000Y-159786000D01*
X84603000Y-159786000D02*
X84603000Y-158262000D01*
D14*
X73040000Y-116810000D02*
X73040000Y-109190000D01*
X67960000Y-109190000D02*
X67960000Y-116810000D01*
X67960000Y-116810000D02*
X73040000Y-116810000D01*
X73040000Y-109190000D02*
X67960000Y-109190000D01*
D13*
X76389000Y-101849000D02*
G75*
G03X76389000Y-101849000I-127000J0D01*
G01*
X76262000Y-102992000D02*
X76262000Y-101976000D01*
X76262000Y-101976000D02*
X74738000Y-101976000D01*
X74738000Y-101976000D02*
X74738000Y-102992000D01*
X74738000Y-104008000D02*
X74738000Y-105024000D01*
X74738000Y-105024000D02*
X76262000Y-105024000D01*
X76262000Y-105024000D02*
X76262000Y-104008000D01*
X88478000Y-109362000D02*
G75*
G03X88478000Y-109362000I-127000J0D01*
G01*
X87208000Y-109362000D02*
X88224000Y-109362000D01*
X88224000Y-109362000D02*
X88224000Y-107838000D01*
X88224000Y-107838000D02*
X87208000Y-107838000D01*
X86192000Y-107838000D02*
X85176000Y-107838000D01*
X85176000Y-107838000D02*
X85176000Y-109362000D01*
X85176000Y-109362000D02*
X86192000Y-109362000D01*
X85365000Y-104651000D02*
G75*
G03X85365000Y-104651000I-127000J0D01*
G01*
X85238000Y-103508000D02*
X85238000Y-104524000D01*
X85238000Y-104524000D02*
X86762000Y-104524000D01*
X86762000Y-104524000D02*
X86762000Y-103508000D01*
X86762000Y-102492000D02*
X86762000Y-101476000D01*
X86762000Y-101476000D02*
X85238000Y-101476000D01*
X85238000Y-101476000D02*
X85238000Y-102492000D01*
X81865000Y-104651000D02*
G75*
G03X81865000Y-104651000I-127000J0D01*
G01*
X81738000Y-103508000D02*
X81738000Y-104524000D01*
X81738000Y-104524000D02*
X83262000Y-104524000D01*
X83262000Y-104524000D02*
X83262000Y-103508000D01*
X83262000Y-102492000D02*
X83262000Y-101476000D01*
X83262000Y-101476000D02*
X81738000Y-101476000D01*
X81738000Y-101476000D02*
X81738000Y-102492000D01*
X78365000Y-104651000D02*
G75*
G03X78365000Y-104651000I-127000J0D01*
G01*
X78238000Y-103508000D02*
X78238000Y-104524000D01*
X78238000Y-104524000D02*
X79762000Y-104524000D01*
X79762000Y-104524000D02*
X79762000Y-103508000D01*
X79762000Y-102492000D02*
X79762000Y-101476000D01*
X79762000Y-101476000D02*
X78238000Y-101476000D01*
X78238000Y-101476000D02*
X78238000Y-102492000D01*
X85365000Y-100651000D02*
G75*
G03X85365000Y-100651000I-127000J0D01*
G01*
X85238000Y-99508000D02*
X85238000Y-100524000D01*
X85238000Y-100524000D02*
X86762000Y-100524000D01*
X86762000Y-100524000D02*
X86762000Y-99508000D01*
X86762000Y-98492000D02*
X86762000Y-97476000D01*
X86762000Y-97476000D02*
X85238000Y-97476000D01*
X85238000Y-97476000D02*
X85238000Y-98492000D01*
X81865000Y-100651000D02*
G75*
G03X81865000Y-100651000I-127000J0D01*
G01*
X81738000Y-99508000D02*
X81738000Y-100524000D01*
X81738000Y-100524000D02*
X83262000Y-100524000D01*
X83262000Y-100524000D02*
X83262000Y-99508000D01*
X83262000Y-98492000D02*
X83262000Y-97476000D01*
X83262000Y-97476000D02*
X81738000Y-97476000D01*
X81738000Y-97476000D02*
X81738000Y-98492000D01*
X78365000Y-100651000D02*
G75*
G03X78365000Y-100651000I-127000J0D01*
G01*
X78238000Y-99508000D02*
X78238000Y-100524000D01*
X78238000Y-100524000D02*
X79762000Y-100524000D01*
X79762000Y-100524000D02*
X79762000Y-99508000D01*
X79762000Y-98492000D02*
X79762000Y-97476000D01*
X79762000Y-97476000D02*
X78238000Y-97476000D01*
X78238000Y-97476000D02*
X78238000Y-98492000D01*
D14*
X87976000Y-168056000D02*
X84928000Y-168056000D01*
X84928000Y-168056000D02*
X84928000Y-160944000D01*
X84928000Y-160944000D02*
X87976000Y-160944000D01*
X91024000Y-168056000D02*
X91786000Y-168056000D01*
X91786000Y-168056000D02*
X94072000Y-166532000D01*
X94072000Y-166532000D02*
X94072000Y-162468000D01*
X94072000Y-162468000D02*
X91786000Y-160944000D01*
X91786000Y-160944000D02*
X91024000Y-160944000D01*
D15*
X84318966Y-110139960D02*
G75*
G03X84318966Y-110139960I-479246J0D01*
G01*
D12*
X153018210Y-128928000D02*
G75*
G03X153018210Y-128928000I-359210J0D01*
G01*
X153167000Y-138707000D02*
X153167000Y-128420000D01*
X147833000Y-128420000D02*
X147833000Y-138707000D01*
X147833000Y-128420000D02*
X153167000Y-128420000D01*
X147833000Y-138707000D02*
X153167000Y-138707000D01*
X189018210Y-128928000D02*
G75*
G03X189018210Y-128928000I-359210J0D01*
G01*
X189167000Y-138707000D02*
X189167000Y-128420000D01*
X183833000Y-128420000D02*
X183833000Y-138707000D01*
X183833000Y-128420000D02*
X189167000Y-128420000D01*
X183833000Y-138707000D02*
X189167000Y-138707000D01*
X112558714Y-133046429D02*
X113175571Y-133046429D01*
X113248143Y-133082714D01*
X113284429Y-133119000D01*
X113320714Y-133191571D01*
X113320714Y-133336714D01*
X113284429Y-133409286D01*
X113248143Y-133445571D01*
X113175571Y-133481857D01*
X112558714Y-133481857D01*
X112558714Y-133772143D02*
X112558714Y-134243857D01*
X112849000Y-133989857D01*
X112849000Y-134098715D01*
X112885286Y-134171286D01*
X112921571Y-134207572D01*
X112994143Y-134243857D01*
X113175571Y-134243857D01*
X113248143Y-134207572D01*
X113284429Y-134171286D01*
X113320714Y-134098715D01*
X113320714Y-133881000D01*
X113284429Y-133808429D01*
X113248143Y-133772143D01*
D16*
X114583396Y-127496207D02*
X114607224Y-127520035D01*
X114678707Y-127543862D01*
X114726362Y-127543862D01*
X114797845Y-127520035D01*
X114845500Y-127472380D01*
X114869328Y-127424724D01*
X114893156Y-127329414D01*
X114893156Y-127257931D01*
X114869328Y-127162620D01*
X114845500Y-127114965D01*
X114797845Y-127067310D01*
X114726362Y-127043482D01*
X114678707Y-127043482D01*
X114607224Y-127067310D01*
X114583396Y-127091138D01*
X114154499Y-127043482D02*
X114249810Y-127043482D01*
X114297465Y-127067310D01*
X114321293Y-127091138D01*
X114368948Y-127162620D01*
X114392776Y-127257931D01*
X114392776Y-127448552D01*
X114368948Y-127496207D01*
X114345120Y-127520035D01*
X114297465Y-127543862D01*
X114202155Y-127543862D01*
X114154499Y-127520035D01*
X114130672Y-127496207D01*
X114106844Y-127448552D01*
X114106844Y-127329414D01*
X114130672Y-127281759D01*
X114154499Y-127257931D01*
X114202155Y-127234103D01*
X114297465Y-127234103D01*
X114345120Y-127257931D01*
X114368948Y-127281759D01*
X114392776Y-127329414D01*
X114583396Y-124908862D02*
X114750190Y-124670586D01*
X114869328Y-124908862D02*
X114869328Y-124408482D01*
X114678707Y-124408482D01*
X114631052Y-124432310D01*
X114607224Y-124456138D01*
X114583396Y-124503793D01*
X114583396Y-124575276D01*
X114607224Y-124622931D01*
X114631052Y-124646759D01*
X114678707Y-124670586D01*
X114869328Y-124670586D01*
X114416603Y-124408482D02*
X114106844Y-124408482D01*
X114273637Y-124599103D01*
X114202155Y-124599103D01*
X114154499Y-124622931D01*
X114130672Y-124646759D01*
X114106844Y-124694414D01*
X114106844Y-124813552D01*
X114130672Y-124861207D01*
X114154499Y-124885035D01*
X114202155Y-124908862D01*
X114345120Y-124908862D01*
X114392776Y-124885035D01*
X114416603Y-124861207D01*
X150583396Y-127496207D02*
X150607224Y-127520035D01*
X150678707Y-127543862D01*
X150726362Y-127543862D01*
X150797845Y-127520035D01*
X150845500Y-127472380D01*
X150869328Y-127424724D01*
X150893156Y-127329414D01*
X150893156Y-127257931D01*
X150869328Y-127162620D01*
X150845500Y-127114965D01*
X150797845Y-127067310D01*
X150726362Y-127043482D01*
X150678707Y-127043482D01*
X150607224Y-127067310D01*
X150583396Y-127091138D01*
X150416603Y-127043482D02*
X150083016Y-127043482D01*
X150297465Y-127543862D01*
X150583396Y-124908862D02*
X150750190Y-124670586D01*
X150869328Y-124908862D02*
X150869328Y-124408482D01*
X150678707Y-124408482D01*
X150631052Y-124432310D01*
X150607224Y-124456138D01*
X150583396Y-124503793D01*
X150583396Y-124575276D01*
X150607224Y-124622931D01*
X150631052Y-124646759D01*
X150678707Y-124670586D01*
X150869328Y-124670586D01*
X150154499Y-124575276D02*
X150154499Y-124908862D01*
X150273637Y-124384655D02*
X150392776Y-124742069D01*
X150083016Y-124742069D01*
X186583396Y-127496207D02*
X186607224Y-127520035D01*
X186678707Y-127543862D01*
X186726362Y-127543862D01*
X186797845Y-127520035D01*
X186845500Y-127472380D01*
X186869328Y-127424724D01*
X186893156Y-127329414D01*
X186893156Y-127257931D01*
X186869328Y-127162620D01*
X186845500Y-127114965D01*
X186797845Y-127067310D01*
X186726362Y-127043482D01*
X186678707Y-127043482D01*
X186607224Y-127067310D01*
X186583396Y-127091138D01*
X186297465Y-127257931D02*
X186345120Y-127234103D01*
X186368948Y-127210276D01*
X186392776Y-127162620D01*
X186392776Y-127138793D01*
X186368948Y-127091138D01*
X186345120Y-127067310D01*
X186297465Y-127043482D01*
X186202155Y-127043482D01*
X186154499Y-127067310D01*
X186130672Y-127091138D01*
X186106844Y-127138793D01*
X186106844Y-127162620D01*
X186130672Y-127210276D01*
X186154499Y-127234103D01*
X186202155Y-127257931D01*
X186297465Y-127257931D01*
X186345120Y-127281759D01*
X186368948Y-127305586D01*
X186392776Y-127353241D01*
X186392776Y-127448552D01*
X186368948Y-127496207D01*
X186345120Y-127520035D01*
X186297465Y-127543862D01*
X186202155Y-127543862D01*
X186154499Y-127520035D01*
X186130672Y-127496207D01*
X186106844Y-127448552D01*
X186106844Y-127353241D01*
X186130672Y-127305586D01*
X186154499Y-127281759D01*
X186202155Y-127257931D01*
X186583396Y-124908862D02*
X186750190Y-124670586D01*
X186869328Y-124908862D02*
X186869328Y-124408482D01*
X186678707Y-124408482D01*
X186631052Y-124432310D01*
X186607224Y-124456138D01*
X186583396Y-124503793D01*
X186583396Y-124575276D01*
X186607224Y-124622931D01*
X186631052Y-124646759D01*
X186678707Y-124670586D01*
X186869328Y-124670586D01*
X186130672Y-124408482D02*
X186368948Y-124408482D01*
X186392776Y-124646759D01*
X186368948Y-124622931D01*
X186321293Y-124599103D01*
X186202155Y-124599103D01*
X186154499Y-124622931D01*
X186130672Y-124646759D01*
X186106844Y-124694414D01*
X186106844Y-124813552D01*
X186130672Y-124861207D01*
X186154499Y-124885035D01*
X186202155Y-124908862D01*
X186321293Y-124908862D01*
X186368948Y-124885035D01*
X186392776Y-124861207D01*
D10*
X74261905Y-135452381D02*
X74261905Y-136261905D01*
X74214286Y-136357143D01*
X74166667Y-136404762D01*
X74071429Y-136452381D01*
X73880952Y-136452381D01*
X73785714Y-136404762D01*
X73738095Y-136357143D01*
X73690476Y-136261905D01*
X73690476Y-135452381D01*
X72690476Y-136452381D02*
X73261905Y-136452381D01*
X72976191Y-136452381D02*
X72976191Y-135452381D01*
X73071429Y-135595238D01*
X73166667Y-135690476D01*
X73261905Y-135738095D01*
X84952381Y-131738095D02*
X84952381Y-132309524D01*
X85952381Y-132023809D02*
X84952381Y-132023809D01*
X85952381Y-133214286D02*
X85476190Y-132880952D01*
X85952381Y-132642857D02*
X84952381Y-132642857D01*
X84952381Y-133023810D01*
X85000000Y-133119048D01*
X85047619Y-133166667D01*
X85142857Y-133214286D01*
X85285714Y-133214286D01*
X85380952Y-133166667D01*
X85428571Y-133119048D01*
X85476190Y-133023810D01*
X85476190Y-132642857D01*
X85666667Y-133595238D02*
X85666667Y-134071429D01*
X85952381Y-133500000D02*
X84952381Y-133833333D01*
X85952381Y-134166667D01*
X85857143Y-135071429D02*
X85904762Y-135023810D01*
X85952381Y-134880953D01*
X85952381Y-134785715D01*
X85904762Y-134642857D01*
X85809524Y-134547619D01*
X85714286Y-134500000D01*
X85523810Y-134452381D01*
X85380952Y-134452381D01*
X85190476Y-134500000D01*
X85095238Y-134547619D01*
X85000000Y-134642857D01*
X84952381Y-134785715D01*
X84952381Y-134880953D01*
X85000000Y-135023810D01*
X85047619Y-135071429D01*
X85428571Y-135500000D02*
X85428571Y-135833334D01*
X85952381Y-135976191D02*
X85952381Y-135500000D01*
X84952381Y-135500000D01*
X84952381Y-135976191D01*
X85952381Y-137166667D02*
X84952381Y-137166667D01*
X85952381Y-137738096D02*
X85380952Y-137309524D01*
X84952381Y-137738096D02*
X85523810Y-137166667D01*
X85428571Y-138166667D02*
X85428571Y-138500001D01*
X85952381Y-138642858D02*
X85952381Y-138166667D01*
X84952381Y-138166667D01*
X84952381Y-138642858D01*
X85428571Y-139071429D02*
X85428571Y-139404763D01*
X85952381Y-139547620D02*
X85952381Y-139071429D01*
X84952381Y-139071429D01*
X84952381Y-139547620D01*
X85952381Y-139976191D02*
X84952381Y-139976191D01*
X84952381Y-140357144D01*
X85000000Y-140452382D01*
X85047619Y-140500001D01*
X85142857Y-140547620D01*
X85285714Y-140547620D01*
X85380952Y-140500001D01*
X85428571Y-140452382D01*
X85476190Y-140357144D01*
X85476190Y-139976191D01*
X84952381Y-141928572D02*
X84952381Y-142119049D01*
X85000000Y-142214287D01*
X85095238Y-142309525D01*
X85285714Y-142357144D01*
X85619048Y-142357144D01*
X85809524Y-142309525D01*
X85904762Y-142214287D01*
X85952381Y-142119049D01*
X85952381Y-141928572D01*
X85904762Y-141833334D01*
X85809524Y-141738096D01*
X85619048Y-141690477D01*
X85285714Y-141690477D01*
X85095238Y-141738096D01*
X85000000Y-141833334D01*
X84952381Y-141928572D01*
X84952381Y-142785715D02*
X85761905Y-142785715D01*
X85857143Y-142833334D01*
X85904762Y-142880953D01*
X85952381Y-142976191D01*
X85952381Y-143166668D01*
X85904762Y-143261906D01*
X85857143Y-143309525D01*
X85761905Y-143357144D01*
X84952381Y-143357144D01*
X84952381Y-143690477D02*
X84952381Y-144261906D01*
X85952381Y-143976191D02*
X84952381Y-143976191D01*
D16*
X88861207Y-112916604D02*
X88885035Y-112892776D01*
X88908862Y-112821293D01*
X88908862Y-112773638D01*
X88885035Y-112702155D01*
X88837380Y-112654500D01*
X88789724Y-112630672D01*
X88694414Y-112606844D01*
X88622931Y-112606844D01*
X88527620Y-112630672D01*
X88479965Y-112654500D01*
X88432310Y-112702155D01*
X88408482Y-112773638D01*
X88408482Y-112821293D01*
X88432310Y-112892776D01*
X88456138Y-112916604D01*
X88908862Y-113393156D02*
X88908862Y-113107224D01*
X88908862Y-113250190D02*
X88408482Y-113250190D01*
X88479965Y-113202535D01*
X88527620Y-113154880D01*
X88551448Y-113107224D01*
X73083396Y-118496207D02*
X73107224Y-118520035D01*
X73178707Y-118543862D01*
X73226362Y-118543862D01*
X73297845Y-118520035D01*
X73345500Y-118472380D01*
X73369328Y-118424724D01*
X73393156Y-118329414D01*
X73393156Y-118257931D01*
X73369328Y-118162620D01*
X73345500Y-118114965D01*
X73297845Y-118067310D01*
X73226362Y-118043482D01*
X73178707Y-118043482D01*
X73107224Y-118067310D01*
X73083396Y-118091138D01*
X72892776Y-118091138D02*
X72868948Y-118067310D01*
X72821293Y-118043482D01*
X72702155Y-118043482D01*
X72654499Y-118067310D01*
X72630672Y-118091138D01*
X72606844Y-118138793D01*
X72606844Y-118186448D01*
X72630672Y-118257931D01*
X72916603Y-118543862D01*
X72606844Y-118543862D01*
D17*
X79083396Y-160115707D02*
X79107224Y-160139535D01*
X79178707Y-160163362D01*
X79226362Y-160163362D01*
X79297845Y-160139535D01*
X79345500Y-160091880D01*
X79369328Y-160044224D01*
X79393156Y-159948914D01*
X79393156Y-159877431D01*
X79369328Y-159782120D01*
X79345500Y-159734465D01*
X79297845Y-159686810D01*
X79226362Y-159662982D01*
X79178707Y-159662982D01*
X79107224Y-159686810D01*
X79083396Y-159710638D01*
X78916603Y-159662982D02*
X78606844Y-159662982D01*
X78773637Y-159853603D01*
X78702155Y-159853603D01*
X78654499Y-159877431D01*
X78630672Y-159901259D01*
X78606844Y-159948914D01*
X78606844Y-160068052D01*
X78630672Y-160115707D01*
X78654499Y-160139535D01*
X78702155Y-160163362D01*
X78845120Y-160163362D01*
X78892776Y-160139535D01*
X78916603Y-160115707D01*
D16*
X83361207Y-165916604D02*
X83385035Y-165892776D01*
X83408862Y-165821293D01*
X83408862Y-165773638D01*
X83385035Y-165702155D01*
X83337380Y-165654500D01*
X83289724Y-165630672D01*
X83194414Y-165606844D01*
X83122931Y-165606844D01*
X83027620Y-165630672D01*
X82979965Y-165654500D01*
X82932310Y-165702155D01*
X82908482Y-165773638D01*
X82908482Y-165821293D01*
X82932310Y-165892776D01*
X82956138Y-165916604D01*
X82908482Y-166369328D02*
X82908482Y-166131052D01*
X83146759Y-166107224D01*
X83122931Y-166131052D01*
X83099103Y-166178707D01*
X83099103Y-166297845D01*
X83122931Y-166345501D01*
X83146759Y-166369328D01*
X83194414Y-166393156D01*
X83313552Y-166393156D01*
X83361207Y-166369328D01*
X83385035Y-166345501D01*
X83408862Y-166297845D01*
X83408862Y-166178707D01*
X83385035Y-166131052D01*
X83361207Y-166107224D01*
D17*
X79083396Y-167115707D02*
X79107224Y-167139535D01*
X79178707Y-167163362D01*
X79226362Y-167163362D01*
X79297845Y-167139535D01*
X79345500Y-167091880D01*
X79369328Y-167044224D01*
X79393156Y-166948914D01*
X79393156Y-166877431D01*
X79369328Y-166782120D01*
X79345500Y-166734465D01*
X79297845Y-166686810D01*
X79226362Y-166662982D01*
X79178707Y-166662982D01*
X79107224Y-166686810D01*
X79083396Y-166710638D01*
X78654499Y-166829776D02*
X78654499Y-167163362D01*
X78773637Y-166639155D02*
X78892776Y-166996569D01*
X78583016Y-166996569D01*
D12*
X85836714Y-157373001D02*
X85836714Y-157010144D01*
X85074714Y-157010144D01*
X85836714Y-158026143D02*
X85836714Y-157590715D01*
X85836714Y-157808429D02*
X85074714Y-157808429D01*
X85183571Y-157735858D01*
X85256143Y-157663286D01*
X85292429Y-157590715D01*
D10*
X95302190Y-117023809D02*
X95778381Y-117023809D01*
X94778381Y-116690476D02*
X95302190Y-117023809D01*
X94778381Y-117357143D01*
X95778381Y-118214286D02*
X95778381Y-117642857D01*
X95778381Y-117928571D02*
X94778381Y-117928571D01*
X94921238Y-117833333D01*
X95016476Y-117738095D01*
X95064095Y-117642857D01*
D14*
X67149619Y-112250096D02*
X66133619Y-112250096D01*
X66133619Y-112637143D01*
X66182000Y-112733905D01*
X66230381Y-112782286D01*
X66327143Y-112830667D01*
X66472286Y-112830667D01*
X66569048Y-112782286D01*
X66617429Y-112733905D01*
X66665810Y-112637143D01*
X66665810Y-112250096D01*
X66230381Y-113217715D02*
X66182000Y-113266096D01*
X66133619Y-113362858D01*
X66133619Y-113604762D01*
X66182000Y-113701524D01*
X66230381Y-113749905D01*
X66327143Y-113798286D01*
X66423905Y-113798286D01*
X66569048Y-113749905D01*
X67149619Y-113169334D01*
X67149619Y-113798286D01*
D16*
X75408862Y-103416604D02*
X75170586Y-103249810D01*
X75408862Y-103130672D02*
X74908482Y-103130672D01*
X74908482Y-103321293D01*
X74932310Y-103368948D01*
X74956138Y-103392776D01*
X75003793Y-103416604D01*
X75075276Y-103416604D01*
X75122931Y-103392776D01*
X75146759Y-103368948D01*
X75170586Y-103321293D01*
X75170586Y-103130672D01*
X75408862Y-103893156D02*
X75408862Y-103607224D01*
X75408862Y-103750190D02*
X74908482Y-103750190D01*
X74979965Y-103702535D01*
X75027620Y-103654880D01*
X75051448Y-103607224D01*
X86783396Y-108508862D02*
X86950190Y-108270586D01*
X87069328Y-108508862D02*
X87069328Y-108008482D01*
X86878707Y-108008482D01*
X86831052Y-108032310D01*
X86807224Y-108056138D01*
X86783396Y-108103793D01*
X86783396Y-108175276D01*
X86807224Y-108222931D01*
X86831052Y-108246759D01*
X86878707Y-108270586D01*
X87069328Y-108270586D01*
X86592776Y-108056138D02*
X86568948Y-108032310D01*
X86521293Y-108008482D01*
X86402155Y-108008482D01*
X86354499Y-108032310D01*
X86330672Y-108056138D01*
X86306844Y-108103793D01*
X86306844Y-108151448D01*
X86330672Y-108222931D01*
X86616603Y-108508862D01*
X86306844Y-108508862D01*
X86543862Y-102130293D02*
X86305586Y-101963499D01*
X86543862Y-101844361D02*
X86043482Y-101844361D01*
X86043482Y-102034982D01*
X86067310Y-102082637D01*
X86091138Y-102106465D01*
X86138793Y-102130293D01*
X86210276Y-102130293D01*
X86257931Y-102106465D01*
X86281759Y-102082637D01*
X86305586Y-102034982D01*
X86305586Y-101844361D01*
X86591518Y-102225603D02*
X86591518Y-102606845D01*
X86281759Y-102892776D02*
X86281759Y-102725983D01*
X86543862Y-102725983D02*
X86043482Y-102725983D01*
X86043482Y-102964259D01*
X86543862Y-103154880D02*
X86043482Y-103154880D01*
X86543862Y-103393156D02*
X86043482Y-103393156D01*
X86543862Y-103679088D01*
X86043482Y-103679088D01*
X86543862Y-104179468D02*
X86543862Y-103893536D01*
X86543862Y-104036502D02*
X86043482Y-104036502D01*
X86114965Y-103988847D01*
X86162620Y-103941192D01*
X86186448Y-103893536D01*
X83043862Y-101999241D02*
X82805586Y-101832447D01*
X83043862Y-101713309D02*
X82543482Y-101713309D01*
X82543482Y-101903930D01*
X82567310Y-101951585D01*
X82591138Y-101975413D01*
X82638793Y-101999241D01*
X82710276Y-101999241D01*
X82757931Y-101975413D01*
X82781759Y-101951585D01*
X82805586Y-101903930D01*
X82805586Y-101713309D01*
X83091518Y-102094551D02*
X83091518Y-102475793D01*
X82781759Y-102594931D02*
X82781759Y-102761724D01*
X83043862Y-102833207D02*
X83043862Y-102594931D01*
X82543482Y-102594931D01*
X82543482Y-102833207D01*
X83043862Y-103333588D02*
X82805586Y-103166794D01*
X83043862Y-103047656D02*
X82543482Y-103047656D01*
X82543482Y-103238277D01*
X82567310Y-103285932D01*
X82591138Y-103309760D01*
X82638793Y-103333588D01*
X82710276Y-103333588D01*
X82757931Y-103309760D01*
X82781759Y-103285932D01*
X82805586Y-103238277D01*
X82805586Y-103047656D01*
X83043862Y-103833968D02*
X82805586Y-103667174D01*
X83043862Y-103548036D02*
X82543482Y-103548036D01*
X82543482Y-103738657D01*
X82567310Y-103786312D01*
X82591138Y-103810140D01*
X82638793Y-103833968D01*
X82710276Y-103833968D01*
X82757931Y-103810140D01*
X82781759Y-103786312D01*
X82805586Y-103738657D01*
X82805586Y-103548036D01*
X83043862Y-104310520D02*
X83043862Y-104024588D01*
X83043862Y-104167554D02*
X82543482Y-104167554D01*
X82614965Y-104119899D01*
X82662620Y-104072244D01*
X82686448Y-104024588D01*
X79543862Y-102201775D02*
X79305586Y-102034981D01*
X79543862Y-101915843D02*
X79043482Y-101915843D01*
X79043482Y-102106464D01*
X79067310Y-102154119D01*
X79091138Y-102177947D01*
X79138793Y-102201775D01*
X79210276Y-102201775D01*
X79257931Y-102177947D01*
X79281759Y-102154119D01*
X79305586Y-102106464D01*
X79305586Y-101915843D01*
X79591518Y-102297085D02*
X79591518Y-102678327D01*
X79043482Y-102892776D02*
X79043482Y-102988086D01*
X79067310Y-103035741D01*
X79114965Y-103083397D01*
X79210276Y-103107224D01*
X79377069Y-103107224D01*
X79472380Y-103083397D01*
X79520035Y-103035741D01*
X79543862Y-102988086D01*
X79543862Y-102892776D01*
X79520035Y-102845120D01*
X79472380Y-102797465D01*
X79377069Y-102773637D01*
X79210276Y-102773637D01*
X79114965Y-102797465D01*
X79067310Y-102845120D01*
X79043482Y-102892776D01*
X79543862Y-103321673D02*
X79043482Y-103321673D01*
X79543862Y-103607605D01*
X79043482Y-103607605D01*
X79543862Y-104107985D02*
X79543862Y-103822053D01*
X79543862Y-103965019D02*
X79043482Y-103965019D01*
X79114965Y-103917364D01*
X79162620Y-103869709D01*
X79186448Y-103822053D01*
X86281759Y-98451965D02*
X86281759Y-98285172D01*
X86543862Y-98285172D02*
X86043482Y-98285172D01*
X86043482Y-98523448D01*
X86543862Y-98714069D02*
X86043482Y-98714069D01*
X86543862Y-98952345D02*
X86043482Y-98952345D01*
X86543862Y-99238277D01*
X86043482Y-99238277D01*
X86543862Y-99738657D02*
X86543862Y-99452725D01*
X86543862Y-99595691D02*
X86043482Y-99595691D01*
X86114965Y-99548036D01*
X86162620Y-99500381D01*
X86186448Y-99452725D01*
X82781759Y-98154120D02*
X82781759Y-98320913D01*
X83043862Y-98392396D02*
X83043862Y-98154120D01*
X82543482Y-98154120D01*
X82543482Y-98392396D01*
X83043862Y-98892777D02*
X82805586Y-98725983D01*
X83043862Y-98606845D02*
X82543482Y-98606845D01*
X82543482Y-98797466D01*
X82567310Y-98845121D01*
X82591138Y-98868949D01*
X82638793Y-98892777D01*
X82710276Y-98892777D01*
X82757931Y-98868949D01*
X82781759Y-98845121D01*
X82805586Y-98797466D01*
X82805586Y-98606845D01*
X83043862Y-99393157D02*
X82805586Y-99226363D01*
X83043862Y-99107225D02*
X82543482Y-99107225D01*
X82543482Y-99297846D01*
X82567310Y-99345501D01*
X82591138Y-99369329D01*
X82638793Y-99393157D01*
X82710276Y-99393157D01*
X82757931Y-99369329D01*
X82781759Y-99345501D01*
X82805586Y-99297846D01*
X82805586Y-99107225D01*
X83043862Y-99869709D02*
X83043862Y-99583777D01*
X83043862Y-99726743D02*
X82543482Y-99726743D01*
X82614965Y-99679088D01*
X82662620Y-99631433D01*
X82686448Y-99583777D01*
X79043482Y-98451965D02*
X79043482Y-98547275D01*
X79067310Y-98594930D01*
X79114965Y-98642586D01*
X79210276Y-98666413D01*
X79377069Y-98666413D01*
X79472380Y-98642586D01*
X79520035Y-98594930D01*
X79543862Y-98547275D01*
X79543862Y-98451965D01*
X79520035Y-98404309D01*
X79472380Y-98356654D01*
X79377069Y-98332826D01*
X79210276Y-98332826D01*
X79114965Y-98356654D01*
X79067310Y-98404309D01*
X79043482Y-98451965D01*
X79543862Y-98880862D02*
X79043482Y-98880862D01*
X79543862Y-99166794D01*
X79043482Y-99166794D01*
X79543862Y-99667174D02*
X79543862Y-99381242D01*
X79543862Y-99524208D02*
X79043482Y-99524208D01*
X79114965Y-99476553D01*
X79162620Y-99428898D01*
X79186448Y-99381242D01*
D14*
X89705619Y-163725905D02*
X90528095Y-163725905D01*
X90624857Y-163774286D01*
X90673238Y-163822667D01*
X90721619Y-163919429D01*
X90721619Y-164112952D01*
X90673238Y-164209714D01*
X90624857Y-164258095D01*
X90528095Y-164306476D01*
X89705619Y-164306476D01*
X89802381Y-164741905D02*
X89754000Y-164790286D01*
X89705619Y-164887048D01*
X89705619Y-165128952D01*
X89754000Y-165225714D01*
X89802381Y-165274095D01*
X89899143Y-165322476D01*
X89995905Y-165322476D01*
X90141048Y-165274095D01*
X90721619Y-164693524D01*
X90721619Y-165322476D01*
X81991809Y-112304524D02*
X81991809Y-111034524D01*
X80927428Y-112183571D02*
X80975809Y-112244048D01*
X81120952Y-112304524D01*
X81217714Y-112304524D01*
X81362856Y-112244048D01*
X81459618Y-112123095D01*
X81507999Y-112002143D01*
X81556380Y-111760238D01*
X81556380Y-111578810D01*
X81507999Y-111336905D01*
X81459618Y-111215952D01*
X81362856Y-111095000D01*
X81217714Y-111034524D01*
X81120952Y-111034524D01*
X80975809Y-111095000D01*
X80927428Y-111155476D01*
X79959809Y-112304524D02*
X80540380Y-112304524D01*
X80250094Y-112304524D02*
X80250094Y-111034524D01*
X80346856Y-111215952D01*
X80443618Y-111336905D01*
X80540380Y-111397381D01*
D12*
X148558714Y-133046429D02*
X149175571Y-133046429D01*
X149248143Y-133082714D01*
X149284429Y-133119000D01*
X149320714Y-133191571D01*
X149320714Y-133336714D01*
X149284429Y-133409286D01*
X149248143Y-133445571D01*
X149175571Y-133481857D01*
X148558714Y-133481857D01*
X148812714Y-134171286D02*
X149320714Y-134171286D01*
X148522429Y-133989857D02*
X149066714Y-133808429D01*
X149066714Y-134280143D01*
X184558714Y-133046429D02*
X185175571Y-133046429D01*
X185248143Y-133082714D01*
X185284429Y-133119000D01*
X185320714Y-133191571D01*
X185320714Y-133336714D01*
X185284429Y-133409286D01*
X185248143Y-133445571D01*
X185175571Y-133481857D01*
X184558714Y-133481857D01*
X184558714Y-134207572D02*
X184558714Y-133844715D01*
X184921571Y-133808429D01*
X184885286Y-133844715D01*
X184849000Y-133917286D01*
X184849000Y-134098715D01*
X184885286Y-134171286D01*
X184921571Y-134207572D01*
X184994143Y-134243857D01*
X185175571Y-134243857D01*
X185248143Y-134207572D01*
X185284429Y-134171286D01*
X185320714Y-134098715D01*
X185320714Y-133917286D01*
X185284429Y-133844715D01*
X185248143Y-133808429D01*
M02*
