# Supplementary material for: An open-hardware platform for optogenetics and photobiology
Source: Sci Rep. 2016 Nov 2;6:35363. doi: 10.1038/srep35363 (PMC5096413; doi:10.1038/srep35363)
Supplement: Supplementary Files [file srep35363-s2.zip › Supplementary Files/CAD Files/Circuit Board/Production Files/lpa-Edge.Cuts.gm1]

G04 #@! TF.FileFunction,Profile,NP*
%FSLAX46Y46*%
G04 Gerber Fmt 4.6, Leading zero omitted, Abs format (unit mm)*
G04 Created by KiCad (PCBNEW 4.0.2-4+6225~38~ubuntu14.04.1-stable) date Wed 17 Feb 2016 01:24:19 PM CST*
%MOMM*%
G01*
G04 APERTURE LIST*
%ADD10C,0.150000*%
%ADD11C,0.100000*%
G04 APERTURE END LIST*
D10*
D11*
X67000000Y-168500000D02*
X67000000Y-94500000D01*
X210000000Y-168500000D02*
X67000000Y-168500000D01*
X210000000Y-94500000D02*
X210000000Y-168500000D01*
X67000000Y-94500000D02*
X210000000Y-94500000D01*
M02*
