# Supplementary material for: An open-hardware platform for optogenetics and photobiology
Source: Sci Rep. 2016 Nov 2;6:35363. doi: 10.1038/srep35363 (PMC5096413; doi:10.1038/srep35363)
Supplement: Supplementary Files [file srep35363-s2.zip › Supplementary Files/CAD Files/Circuit Board/Production Files/lpa-F.Cu.gtl]

G04 #@! TF.FileFunction,Copper,L1,Top,Signal*
%FSLAX46Y46*%
G04 Gerber Fmt 4.6, Leading zero omitted, Abs format (unit mm)*
G04 Created by KiCad (PCBNEW 4.0.2-4+6225~38~ubuntu14.04.1-stable) date Wed 17 Feb 2016 01:24:19 PM CST*
%MOMM*%
G01*
G04 APERTURE LIST*
%ADD10C,0.150000*%
%ADD11C,0.300000*%
%ADD12C,1.520000*%
%ADD13C,1.600000*%
%ADD14R,0.889000X1.397000*%
%ADD15C,4.064000*%
%ADD16R,1.524000X1.524000*%
%ADD17C,1.524000*%
%ADD18R,1.550000X1.300000*%
%ADD19R,2.300000X2.300000*%
%ADD20C,2.500000*%
%ADD21C,0.889000*%
%ADD22C,0.254000*%
%ADD23C,1.524000*%
G04 APERTURE END LIST*
D10*
D11*
X114500000Y-129600000D03*
X113200000Y-129600000D03*
X113200000Y-130900000D03*
X113200000Y-132200000D03*
X113200000Y-133500000D03*
X113200000Y-134800000D03*
X113200000Y-136100000D03*
X113200000Y-137400000D03*
X114500000Y-137400000D03*
X114500000Y-136100000D03*
X114500000Y-134800000D03*
X114500000Y-133500000D03*
X114500000Y-132200000D03*
X114500000Y-130900000D03*
X115800000Y-129600000D03*
X115800000Y-130900000D03*
X115800000Y-132200000D03*
X115800000Y-133500000D03*
X115800000Y-134800000D03*
X115800000Y-136100000D03*
X115800000Y-137400000D03*
D12*
X194230000Y-157410000D03*
X196770000Y-157410000D03*
X194230000Y-155000000D03*
X196770000Y-155000000D03*
X194230000Y-146410000D03*
X196770000Y-146410000D03*
X194230000Y-144000000D03*
X196770000Y-144000000D03*
X194230000Y-139410000D03*
X196770000Y-139410000D03*
X194230000Y-137000000D03*
X196770000Y-137000000D03*
X194230000Y-128410000D03*
X196770000Y-128410000D03*
X194230000Y-126000000D03*
X196770000Y-126000000D03*
X194230000Y-121410000D03*
X196770000Y-121410000D03*
X194230000Y-119000000D03*
X196770000Y-119000000D03*
X194230000Y-110410000D03*
X196770000Y-110410000D03*
X194230000Y-108000000D03*
X196770000Y-108000000D03*
X194230000Y-103410000D03*
X196770000Y-103410000D03*
X194230000Y-101000000D03*
X196770000Y-101000000D03*
X158230000Y-164410000D03*
X160770000Y-164410000D03*
X158230000Y-162000000D03*
X160770000Y-162000000D03*
X158230000Y-157410000D03*
X160770000Y-157410000D03*
X158230000Y-155000000D03*
X160770000Y-155000000D03*
X158230000Y-146410000D03*
X160770000Y-146410000D03*
X158230000Y-144000000D03*
X160770000Y-144000000D03*
X158230000Y-139410000D03*
X160770000Y-139410000D03*
X158230000Y-137000000D03*
X160770000Y-137000000D03*
X194230000Y-164410000D03*
X196770000Y-164410000D03*
X194230000Y-162000000D03*
X196770000Y-162000000D03*
X158230000Y-121410000D03*
X160770000Y-121410000D03*
X158230000Y-119000000D03*
X160770000Y-119000000D03*
X158230000Y-110410000D03*
X160770000Y-110410000D03*
X158230000Y-108000000D03*
X160770000Y-108000000D03*
X158230000Y-103410000D03*
X160770000Y-103410000D03*
X158230000Y-101000000D03*
X160770000Y-101000000D03*
X122230000Y-164410000D03*
X124770000Y-164410000D03*
X122230000Y-162000000D03*
X124770000Y-162000000D03*
X122230000Y-157410000D03*
X124770000Y-157410000D03*
X122230000Y-155000000D03*
X124770000Y-155000000D03*
X122230000Y-146410000D03*
X124770000Y-146410000D03*
X122230000Y-144000000D03*
X124770000Y-144000000D03*
X122230000Y-139410000D03*
X124770000Y-139410000D03*
X122230000Y-137000000D03*
X124770000Y-137000000D03*
X122230000Y-128410000D03*
X124770000Y-128410000D03*
X122230000Y-126000000D03*
X124770000Y-126000000D03*
X122230000Y-121410000D03*
X124770000Y-121410000D03*
X122230000Y-119000000D03*
X124770000Y-119000000D03*
X122230000Y-110410000D03*
X124770000Y-110410000D03*
X122230000Y-108000000D03*
X124770000Y-108000000D03*
X122230000Y-103410000D03*
X124770000Y-103410000D03*
X122230000Y-101000000D03*
X124770000Y-101000000D03*
X158230000Y-128410000D03*
X160770000Y-128410000D03*
X158230000Y-126000000D03*
X160770000Y-126000000D03*
X176230000Y-157410000D03*
X178770000Y-157410000D03*
X176230000Y-155000000D03*
X178770000Y-155000000D03*
X176230000Y-146410000D03*
X178770000Y-146410000D03*
X176230000Y-144000000D03*
X178770000Y-144000000D03*
X176230000Y-139410000D03*
X178770000Y-139410000D03*
X176230000Y-137000000D03*
X178770000Y-137000000D03*
X176230000Y-128410000D03*
X178770000Y-128410000D03*
X176230000Y-126000000D03*
X178770000Y-126000000D03*
X176230000Y-121410000D03*
X178770000Y-121410000D03*
X176230000Y-119000000D03*
X178770000Y-119000000D03*
X176230000Y-110410000D03*
X178770000Y-110410000D03*
X176230000Y-108000000D03*
X178770000Y-108000000D03*
X176230000Y-164410000D03*
X178770000Y-164410000D03*
X176230000Y-162000000D03*
X178770000Y-162000000D03*
X140230000Y-164410000D03*
X142770000Y-164410000D03*
X140230000Y-162000000D03*
X142770000Y-162000000D03*
X140230000Y-157410000D03*
X142770000Y-157410000D03*
X140230000Y-155000000D03*
X142770000Y-155000000D03*
X140230000Y-146410000D03*
X142770000Y-146410000D03*
X140230000Y-144000000D03*
X142770000Y-144000000D03*
X140230000Y-139410000D03*
X142770000Y-139410000D03*
X140230000Y-137000000D03*
X142770000Y-137000000D03*
X140230000Y-128410000D03*
X142770000Y-128410000D03*
X140230000Y-126000000D03*
X142770000Y-126000000D03*
X176230000Y-103410000D03*
X178770000Y-103410000D03*
X176230000Y-101000000D03*
X178770000Y-101000000D03*
X104230000Y-110410000D03*
X106770000Y-110410000D03*
X104230000Y-108000000D03*
X106770000Y-108000000D03*
X104230000Y-121410000D03*
X106770000Y-121410000D03*
X104230000Y-119000000D03*
X106770000Y-119000000D03*
X104230000Y-128410000D03*
X106770000Y-128410000D03*
X104230000Y-126000000D03*
X106770000Y-126000000D03*
X104230000Y-139410000D03*
X106770000Y-139410000D03*
X104230000Y-137000000D03*
X106770000Y-137000000D03*
X104230000Y-146410000D03*
X106770000Y-146410000D03*
X104230000Y-144000000D03*
X106770000Y-144000000D03*
X104230000Y-157410000D03*
X106770000Y-157410000D03*
X104230000Y-155000000D03*
X106770000Y-155000000D03*
X104230000Y-164410000D03*
X106770000Y-164410000D03*
X104230000Y-162000000D03*
X106770000Y-162000000D03*
X140230000Y-103410000D03*
X142770000Y-103410000D03*
X140230000Y-101000000D03*
X142770000Y-101000000D03*
X140230000Y-110410000D03*
X142770000Y-110410000D03*
X140230000Y-108000000D03*
X142770000Y-108000000D03*
X140230000Y-121410000D03*
X142770000Y-121410000D03*
X140230000Y-119000000D03*
X142770000Y-119000000D03*
X104230000Y-103410000D03*
X106770000Y-103410000D03*
X104230000Y-101000000D03*
X106770000Y-101000000D03*
D13*
X68500000Y-125700000D03*
X68500000Y-149850000D03*
D14*
X83547500Y-147500000D03*
X85452500Y-147500000D03*
X83547500Y-145000000D03*
X85452500Y-145000000D03*
X83547500Y-133500000D03*
X85452500Y-133500000D03*
X83547500Y-131000000D03*
X85452500Y-131000000D03*
X83547500Y-128500000D03*
X85452500Y-128500000D03*
D15*
X71000000Y-104500000D03*
X93500000Y-104500000D03*
X93500000Y-158500000D03*
X71000000Y-158500000D03*
X207000000Y-104500000D03*
X207000000Y-158500000D03*
D16*
X71770000Y-110460000D03*
D17*
X69230000Y-110460000D03*
X71770000Y-113000000D03*
X69230000Y-113000000D03*
X71770000Y-115540000D03*
X69230000Y-115540000D03*
D18*
X68525000Y-100250000D03*
X68525000Y-95750000D03*
X76475000Y-95750000D03*
X76475000Y-100250000D03*
D19*
X72000000Y-162520000D03*
D20*
X72000000Y-166480000D03*
D11*
X150500000Y-129600000D03*
X149200000Y-129600000D03*
X149200000Y-130900000D03*
X149200000Y-132200000D03*
X149200000Y-133500000D03*
X149200000Y-134800000D03*
X149200000Y-136100000D03*
X149200000Y-137400000D03*
X150500000Y-137400000D03*
X150500000Y-136100000D03*
X150500000Y-134800000D03*
X150500000Y-133500000D03*
X150500000Y-132200000D03*
X150500000Y-130900000D03*
X151800000Y-129600000D03*
X151800000Y-130900000D03*
X151800000Y-132200000D03*
X151800000Y-133500000D03*
X151800000Y-134800000D03*
X151800000Y-136100000D03*
X151800000Y-137400000D03*
X186500000Y-129600000D03*
X185200000Y-129600000D03*
X185200000Y-130900000D03*
X185200000Y-132200000D03*
X185200000Y-133500000D03*
X185200000Y-134800000D03*
X185200000Y-136100000D03*
X185200000Y-137400000D03*
X186500000Y-137400000D03*
X186500000Y-136100000D03*
X186500000Y-134800000D03*
X186500000Y-133500000D03*
X186500000Y-132200000D03*
X186500000Y-130900000D03*
X187800000Y-129600000D03*
X187800000Y-130900000D03*
X187800000Y-132200000D03*
X187800000Y-133500000D03*
X187800000Y-134800000D03*
X187800000Y-136100000D03*
X187800000Y-137400000D03*
D21*
X183000000Y-139400000D03*
X190700000Y-139400000D03*
X181600000Y-132400000D03*
X200300000Y-133700000D03*
X75300000Y-118200000D03*
X80800000Y-143100000D03*
X90500000Y-145500000D03*
X73200000Y-110500000D03*
X78200000Y-115700000D03*
X80600000Y-135400000D03*
X79000000Y-112500000D03*
X89000000Y-133500000D03*
X74600000Y-101100000D03*
X77500000Y-105400000D03*
X82200000Y-106200000D03*
X73300000Y-113000000D03*
X76200000Y-116700000D03*
X90900000Y-142200000D03*
X80500000Y-139400000D03*
X89000000Y-131000000D03*
X190400000Y-128200000D03*
X187500000Y-112700000D03*
X187600000Y-115800000D03*
X151600000Y-115800000D03*
X151500000Y-112700000D03*
X154400000Y-128200000D03*
X115600000Y-115800000D03*
X115500000Y-112700000D03*
X118400000Y-128200000D03*
X199500000Y-134600000D03*
X181600000Y-131200000D03*
X190700000Y-140600000D03*
X183000000Y-140600000D03*
X164300000Y-117100000D03*
X147000000Y-140600000D03*
X154700000Y-140600000D03*
X145600000Y-131200000D03*
X163500000Y-134600000D03*
X164200000Y-114500000D03*
X111000000Y-140600000D03*
X118700000Y-140600000D03*
X109600000Y-131200000D03*
X127500000Y-134600000D03*
X128200000Y-114500000D03*
X128300000Y-117100000D03*
X194400000Y-132500000D03*
X201100000Y-132800000D03*
X166100000Y-112100000D03*
X166100000Y-117000000D03*
X158400000Y-132500000D03*
X165100000Y-132800000D03*
X130100000Y-117000000D03*
X122400000Y-132500000D03*
X129100000Y-132800000D03*
X130100000Y-112100000D03*
X201200000Y-130600000D03*
X192400000Y-131300000D03*
X165200000Y-117900000D03*
X165200000Y-130600000D03*
X156400000Y-131300000D03*
X165200000Y-113900000D03*
X129200000Y-130600000D03*
X120400000Y-131300000D03*
X129200000Y-113900000D03*
X129200000Y-117900000D03*
X130900000Y-131600000D03*
X121400000Y-131900000D03*
X131100000Y-117700000D03*
X131100000Y-111400000D03*
X173900000Y-129900000D03*
X182200000Y-127500000D03*
X153500000Y-123700000D03*
X167800000Y-126000000D03*
X131800000Y-126000000D03*
X117500000Y-123700000D03*
X137900000Y-129900000D03*
X146200000Y-127500000D03*
X101900000Y-129900000D03*
X91500000Y-126000000D03*
X110200000Y-127500000D03*
X74600000Y-119400000D03*
X91000000Y-114500000D03*
X90500000Y-136500000D03*
X70200000Y-108000000D03*
X76200000Y-105900000D03*
X83600000Y-110400000D03*
X83800000Y-112600000D03*
X88600000Y-154200000D03*
X89800000Y-157700000D03*
X138800000Y-99400000D03*
X162200000Y-99400000D03*
X174800000Y-99400000D03*
X198200000Y-99400000D03*
X198600000Y-109800000D03*
X198200000Y-116200000D03*
X174800000Y-115700000D03*
X174800000Y-109300000D03*
X138800000Y-109300000D03*
X138800000Y-115700000D03*
X162200000Y-116200000D03*
X162600000Y-109800000D03*
X126600000Y-109800000D03*
X126200000Y-116200000D03*
X102800000Y-115700000D03*
X102800000Y-109300000D03*
X126200000Y-99400000D03*
X102800000Y-99400000D03*
X79000000Y-154200000D03*
X199400000Y-129600000D03*
X191600000Y-130400000D03*
X155600000Y-130400000D03*
X163400000Y-129600000D03*
X119600000Y-130400000D03*
X127400000Y-129600000D03*
X189000000Y-127000000D03*
X153000000Y-127000000D03*
X117000000Y-127000000D03*
X88200000Y-100200000D03*
X88100000Y-110400000D03*
X83900000Y-113800000D03*
X81700000Y-113400000D03*
X90500000Y-147500000D03*
X89100000Y-128400000D03*
X191700000Y-109800000D03*
X191200000Y-115800000D03*
X192500000Y-115700000D03*
X145500000Y-115800000D03*
X145300000Y-109300000D03*
X144300000Y-115800000D03*
X155200000Y-115800000D03*
X155700000Y-109800000D03*
X156500000Y-115700000D03*
X108300000Y-115800000D03*
X109300000Y-109300000D03*
X109500000Y-115800000D03*
X181300000Y-109300000D03*
X181500000Y-115800000D03*
X180300000Y-115800000D03*
X120500000Y-115700000D03*
X119700000Y-109800000D03*
X119200000Y-115800000D03*
X137900000Y-133700000D03*
X147000000Y-141800000D03*
X154700000Y-141800000D03*
X111000000Y-139400000D03*
X118700000Y-139400000D03*
X109600000Y-132400000D03*
X128300000Y-133700000D03*
X157400000Y-131900000D03*
X193400000Y-131900000D03*
X147000000Y-139400000D03*
X154700000Y-139400000D03*
X145600000Y-132400000D03*
X164300000Y-133700000D03*
X190700000Y-141900000D03*
X183000000Y-141900000D03*
X173900000Y-133700000D03*
D22*
X199000000Y-133100000D02*
X199700000Y-133100000D01*
X181600000Y-138000000D02*
X183000000Y-139400000D01*
X190700000Y-139400000D02*
X191500000Y-138600000D01*
X191500000Y-138600000D02*
X191500000Y-135900000D01*
X191500000Y-135900000D02*
X194000000Y-133400000D01*
X194000000Y-133400000D02*
X194900000Y-133400000D01*
X194900000Y-133400000D02*
X195200000Y-133100000D01*
X195200000Y-133100000D02*
X199000000Y-133100000D01*
X181600000Y-132400000D02*
X181600000Y-138000000D01*
X199700000Y-133100000D02*
X200300000Y-133700000D01*
X78200000Y-116500000D02*
X78200000Y-115700000D01*
X76500000Y-118200000D02*
X78200000Y-116500000D01*
X75300000Y-118200000D02*
X76500000Y-118200000D01*
X85452500Y-145000000D02*
X85452500Y-143852500D01*
X84700000Y-143100000D02*
X80800000Y-143100000D01*
X85452500Y-143852500D02*
X84700000Y-143100000D01*
X90000000Y-145000000D02*
X85452500Y-145000000D01*
X90500000Y-145500000D02*
X90000000Y-145000000D01*
X73200000Y-110500000D02*
X75300000Y-110500000D01*
X75300000Y-110500000D02*
X78200000Y-113400000D01*
X78200000Y-113400000D02*
X78200000Y-115700000D01*
X85452500Y-133500000D02*
X85452500Y-134447500D01*
X84500000Y-135400000D02*
X80600000Y-135400000D01*
X85452500Y-134447500D02*
X84500000Y-135400000D01*
X70500000Y-109500000D02*
X71000000Y-109000000D01*
X70500000Y-109500000D02*
X70500000Y-112000000D01*
X70500000Y-112000000D02*
X69500000Y-113000000D01*
X69500000Y-113000000D02*
X69230000Y-113000000D01*
X75500000Y-109000000D02*
X71000000Y-109000000D01*
X79000000Y-112500000D02*
X75500000Y-109000000D01*
X89000000Y-133500000D02*
X85452500Y-133500000D01*
X74600000Y-101100000D02*
X69375000Y-101100000D01*
X69375000Y-101100000D02*
X68525000Y-100250000D01*
X75450000Y-100250000D02*
X76475000Y-100250000D01*
X74600000Y-101100000D02*
X75450000Y-100250000D01*
X81400000Y-105400000D02*
X77500000Y-105400000D01*
X82200000Y-106200000D02*
X81400000Y-105400000D01*
X74200000Y-113900000D02*
X76200000Y-115900000D01*
X76200000Y-116700000D02*
X76200000Y-115900000D01*
X73300000Y-113000000D02*
X74200000Y-113900000D01*
X90900000Y-142200000D02*
X88100000Y-139400000D01*
X88100000Y-139400000D02*
X80500000Y-139400000D01*
X89000000Y-131000000D02*
X85452500Y-131000000D01*
X187500000Y-112700000D02*
X187600000Y-112800000D01*
X187600000Y-112800000D02*
X187600000Y-115800000D01*
X151600000Y-112800000D02*
X151600000Y-115800000D01*
X151500000Y-112700000D02*
X151600000Y-112800000D01*
X115600000Y-112800000D02*
X115600000Y-115800000D01*
X115500000Y-112700000D02*
X115600000Y-112800000D01*
X199500000Y-134200000D02*
X199500000Y-134600000D01*
X181500000Y-131200000D02*
X181600000Y-131200000D01*
X195700000Y-133700000D02*
X199000000Y-133700000D01*
X195400000Y-134000000D02*
X195700000Y-133700000D01*
X194200000Y-134000000D02*
X195400000Y-134000000D01*
X192100000Y-136100000D02*
X194200000Y-134000000D01*
X192100000Y-139200000D02*
X192100000Y-136100000D01*
X190700000Y-140600000D02*
X192100000Y-139200000D01*
X182900000Y-140600000D02*
X183000000Y-140600000D01*
X182100000Y-139800000D02*
X182900000Y-140600000D01*
X182100000Y-139400000D02*
X182100000Y-139800000D01*
X181000000Y-138300000D02*
X182100000Y-139400000D01*
X181000000Y-133100000D02*
X181000000Y-138300000D01*
X180700000Y-132800000D02*
X181000000Y-133100000D01*
X180700000Y-132000000D02*
X180700000Y-132800000D01*
X181500000Y-131200000D02*
X180700000Y-132000000D01*
X199000000Y-133700000D02*
X199500000Y-134200000D01*
X163000000Y-133700000D02*
X163500000Y-134200000D01*
X145500000Y-131200000D02*
X144700000Y-132000000D01*
X144700000Y-132000000D02*
X144700000Y-132800000D01*
X144700000Y-132800000D02*
X145000000Y-133100000D01*
X145000000Y-133100000D02*
X145000000Y-138300000D01*
X145000000Y-138300000D02*
X146100000Y-139400000D01*
X146100000Y-139400000D02*
X146100000Y-139800000D01*
X146100000Y-139800000D02*
X146900000Y-140600000D01*
X146900000Y-140600000D02*
X147000000Y-140600000D01*
X154700000Y-140600000D02*
X156100000Y-139200000D01*
X156100000Y-139200000D02*
X156100000Y-136100000D01*
X156100000Y-136100000D02*
X158200000Y-134000000D01*
X158200000Y-134000000D02*
X159400000Y-134000000D01*
X159400000Y-134000000D02*
X159700000Y-133700000D01*
X159700000Y-133700000D02*
X163000000Y-133700000D01*
X145600000Y-131200000D02*
X145500000Y-131200000D01*
X163500000Y-134200000D02*
X163500000Y-134600000D01*
X164200000Y-117000000D02*
X164200000Y-114500000D01*
X164300000Y-117100000D02*
X164200000Y-117000000D01*
X127000000Y-133700000D02*
X127500000Y-134200000D01*
X109500000Y-131200000D02*
X108700000Y-132000000D01*
X108700000Y-132000000D02*
X108700000Y-132800000D01*
X108700000Y-132800000D02*
X109000000Y-133100000D01*
X109000000Y-133100000D02*
X109000000Y-138300000D01*
X109000000Y-138300000D02*
X110100000Y-139400000D01*
X110100000Y-139400000D02*
X110100000Y-139800000D01*
X110100000Y-139800000D02*
X110900000Y-140600000D01*
X110900000Y-140600000D02*
X111000000Y-140600000D01*
X118700000Y-140600000D02*
X120100000Y-139200000D01*
X120100000Y-139200000D02*
X120100000Y-136100000D01*
X120100000Y-136100000D02*
X122200000Y-134000000D01*
X122200000Y-134000000D02*
X123400000Y-134000000D01*
X123400000Y-134000000D02*
X123700000Y-133700000D01*
X123700000Y-133700000D02*
X127000000Y-133700000D01*
X109600000Y-131200000D02*
X109500000Y-131200000D01*
X127500000Y-134200000D02*
X127500000Y-134600000D01*
X128200000Y-117000000D02*
X128200000Y-114500000D01*
X128300000Y-117100000D02*
X128200000Y-117000000D01*
X199000000Y-132500000D02*
X200800000Y-132500000D01*
X199000000Y-132500000D02*
X194400000Y-132500000D01*
X200800000Y-132500000D02*
X201100000Y-132800000D01*
X166100000Y-117000000D02*
X166100000Y-112100000D01*
X163000000Y-132500000D02*
X164800000Y-132500000D01*
X163000000Y-132500000D02*
X158400000Y-132500000D01*
X164800000Y-132500000D02*
X165100000Y-132800000D01*
X130100000Y-117000000D02*
X130100000Y-112100000D01*
X127000000Y-132500000D02*
X128800000Y-132500000D01*
X127000000Y-132500000D02*
X122400000Y-132500000D01*
X128800000Y-132500000D02*
X129100000Y-132800000D01*
X199600000Y-131300000D02*
X200500000Y-131300000D01*
X192800000Y-130900000D02*
X192400000Y-131300000D01*
X195300000Y-131300000D02*
X199000000Y-131300000D01*
X194900000Y-130900000D02*
X195300000Y-131300000D01*
X192800000Y-130900000D02*
X194900000Y-130900000D01*
X199000000Y-131300000D02*
X199600000Y-131300000D01*
X200500000Y-131300000D02*
X201200000Y-130600000D01*
X163600000Y-131300000D02*
X164500000Y-131300000D01*
X156400000Y-131300000D02*
X156800000Y-130900000D01*
X159300000Y-131300000D02*
X163000000Y-131300000D01*
X158900000Y-130900000D02*
X159300000Y-131300000D01*
X156800000Y-130900000D02*
X158900000Y-130900000D01*
X163000000Y-131300000D02*
X163600000Y-131300000D01*
X164500000Y-131300000D02*
X165200000Y-130600000D01*
X165200000Y-117900000D02*
X165200000Y-113900000D01*
X127600000Y-131300000D02*
X128500000Y-131300000D01*
X120400000Y-131300000D02*
X120800000Y-130900000D01*
X123300000Y-131300000D02*
X127000000Y-131300000D01*
X122900000Y-130900000D02*
X123300000Y-131300000D01*
X120800000Y-130900000D02*
X122900000Y-130900000D01*
X127000000Y-131300000D02*
X127600000Y-131300000D01*
X128500000Y-131300000D02*
X129200000Y-130600000D01*
X129200000Y-117900000D02*
X129200000Y-113900000D01*
X130600000Y-131900000D02*
X130900000Y-131600000D01*
X121400000Y-131900000D02*
X121700000Y-131900000D01*
X123100000Y-131900000D02*
X127000000Y-131900000D01*
X122800000Y-131600000D02*
X123100000Y-131900000D01*
X122000000Y-131600000D02*
X122800000Y-131600000D01*
X121700000Y-131900000D02*
X122000000Y-131600000D01*
X127000000Y-131900000D02*
X130600000Y-131900000D01*
X131100000Y-111400000D02*
X131100000Y-117700000D01*
X181800000Y-127500000D02*
X179400000Y-129900000D01*
X179400000Y-129900000D02*
X173900000Y-129900000D01*
X182200000Y-127500000D02*
X181800000Y-127500000D01*
X165500000Y-123700000D02*
X153500000Y-123700000D01*
X167800000Y-126000000D02*
X165500000Y-123700000D01*
X131800000Y-126000000D02*
X129500000Y-123700000D01*
X129500000Y-123700000D02*
X117500000Y-123700000D01*
X145800000Y-127500000D02*
X143400000Y-129900000D01*
X143400000Y-129900000D02*
X137900000Y-129900000D01*
X146200000Y-127500000D02*
X145800000Y-127500000D01*
X110200000Y-127500000D02*
X109800000Y-127500000D01*
X109800000Y-127500000D02*
X107400000Y-129900000D01*
X107400000Y-129900000D02*
X101900000Y-129900000D01*
X91500000Y-126000000D02*
X90500000Y-126000000D01*
X83547500Y-133500000D02*
X83547500Y-131000000D01*
X91000000Y-114500000D02*
X85900000Y-114500000D01*
X81000000Y-119400000D02*
X74600000Y-119400000D01*
X85900000Y-114500000D02*
X81000000Y-119400000D01*
X83547500Y-128500000D02*
X83547500Y-127652500D01*
X89100000Y-126300000D02*
X90500000Y-127700000D01*
X84900000Y-126300000D02*
X89100000Y-126300000D01*
X83547500Y-127652500D02*
X84900000Y-126300000D01*
X83547500Y-145000000D02*
X80600000Y-145000000D01*
X80600000Y-145000000D02*
X79400000Y-143800000D01*
X79400000Y-143800000D02*
X79400000Y-135147500D01*
X79400000Y-135147500D02*
X83547500Y-131000000D01*
X83547500Y-128500000D02*
X83547500Y-133500000D01*
X83547500Y-147500000D02*
X83547500Y-145000000D01*
X91000000Y-114500000D02*
X90500000Y-115000000D01*
X90500000Y-115000000D02*
X90500000Y-126000000D01*
X90500000Y-126000000D02*
X90500000Y-127700000D01*
X90500000Y-127700000D02*
X90500000Y-136500000D01*
X76200000Y-106300000D02*
X76200000Y-105900000D01*
X74500000Y-108000000D02*
X76200000Y-106300000D01*
X70200000Y-108000000D02*
X74500000Y-108000000D01*
X80700000Y-110400000D02*
X83600000Y-110400000D01*
X76200000Y-105900000D02*
X80700000Y-110400000D01*
X83600000Y-112400000D02*
X83600000Y-110400000D01*
X83800000Y-112600000D02*
X83600000Y-112400000D01*
X88600000Y-156500000D02*
X88600000Y-154200000D01*
X89800000Y-157700000D02*
X88600000Y-156500000D01*
X138800000Y-98000000D02*
X138800000Y-99400000D01*
X162200000Y-98000000D02*
X162200000Y-99400000D01*
X174800000Y-98000000D02*
X174800000Y-99400000D01*
X198200000Y-98000000D02*
X198200000Y-99400000D01*
X198600000Y-115300000D02*
X198600000Y-115800000D01*
X198600000Y-110600000D02*
X198600000Y-115300000D01*
X198600000Y-110600000D02*
X198600000Y-109800000D01*
X198600000Y-115800000D02*
X198200000Y-116200000D01*
X174800000Y-109300000D02*
X174800000Y-115700000D01*
X138800000Y-109300000D02*
X138800000Y-115700000D01*
X162600000Y-115800000D02*
X162200000Y-116200000D01*
X162600000Y-110600000D02*
X162600000Y-109800000D01*
X162600000Y-110600000D02*
X162600000Y-115300000D01*
X162600000Y-115300000D02*
X162600000Y-115800000D01*
X126600000Y-115300000D02*
X126600000Y-115800000D01*
X126600000Y-110600000D02*
X126600000Y-115300000D01*
X126600000Y-110600000D02*
X126600000Y-109800000D01*
X126600000Y-115800000D02*
X126200000Y-116200000D01*
X102800000Y-109300000D02*
X102800000Y-115700000D01*
X126200000Y-99400000D02*
X126200000Y-98000000D01*
X102800000Y-99400000D02*
X102800000Y-98000000D01*
D23*
X198500000Y-98000000D02*
X198200000Y-98000000D01*
X198200000Y-98000000D02*
X174800000Y-98000000D01*
X174800000Y-98000000D02*
X162200000Y-98000000D01*
X162200000Y-98000000D02*
X138800000Y-98000000D01*
X138800000Y-98000000D02*
X126200000Y-98000000D01*
X126200000Y-98000000D02*
X102800000Y-98000000D01*
X102800000Y-98000000D02*
X94500000Y-98000000D01*
X94000000Y-130500000D02*
X94000000Y-135600000D01*
X94000000Y-123000000D02*
X94000000Y-130500000D01*
X94000000Y-110000000D02*
X94000000Y-120715000D01*
X92270800Y-108271000D02*
X94000000Y-110000000D01*
X90000000Y-106000000D02*
X92270800Y-108271000D01*
X90000000Y-102500000D02*
X90000000Y-106000000D01*
X94500000Y-98000000D02*
X90000000Y-102500000D01*
X94000000Y-120715000D02*
X94000000Y-123000000D01*
X94000000Y-144400000D02*
X94000000Y-135600000D01*
D22*
X79000000Y-154200000D02*
X77300000Y-152500000D01*
X92400000Y-152500000D02*
X92400000Y-152400000D01*
X92400000Y-152400000D02*
X92500000Y-152500000D01*
D23*
X72000000Y-162520000D02*
X72000000Y-162500000D01*
X72000000Y-162500000D02*
X74500000Y-160000000D01*
X74500000Y-160000000D02*
X74500000Y-153500000D01*
X74500000Y-153500000D02*
X75500000Y-152500000D01*
X75500000Y-152500000D02*
X77300000Y-152500000D01*
X77300000Y-152500000D02*
X92500000Y-152500000D01*
X92500000Y-152500000D02*
X94000000Y-151000000D01*
X94000000Y-151000000D02*
X94000000Y-145000000D01*
D22*
X94000000Y-145000000D02*
X94000000Y-144400000D01*
D23*
X94000000Y-145000000D02*
X94000000Y-144400000D01*
D22*
X94000000Y-135600000D02*
X94100000Y-135600000D01*
X71770000Y-162350000D02*
X71770000Y-162730000D01*
X199400000Y-130300000D02*
X199400000Y-129600000D01*
X192600000Y-130400000D02*
X191600000Y-130400000D01*
X195500000Y-130700000D02*
X199000000Y-130700000D01*
X195100000Y-130300000D02*
X195500000Y-130700000D01*
X192700000Y-130300000D02*
X195100000Y-130300000D01*
X192600000Y-130400000D02*
X192700000Y-130300000D01*
X199000000Y-130700000D02*
X199400000Y-130300000D01*
X163000000Y-130700000D02*
X163400000Y-130300000D01*
X156600000Y-130400000D02*
X156700000Y-130300000D01*
X156700000Y-130300000D02*
X159100000Y-130300000D01*
X159100000Y-130300000D02*
X159500000Y-130700000D01*
X159500000Y-130700000D02*
X163000000Y-130700000D01*
X155600000Y-130400000D02*
X156600000Y-130400000D01*
X163400000Y-130300000D02*
X163400000Y-129600000D01*
X127000000Y-130700000D02*
X127400000Y-130300000D01*
X120600000Y-130400000D02*
X120700000Y-130300000D01*
X120700000Y-130300000D02*
X123100000Y-130300000D01*
X123100000Y-130300000D02*
X123500000Y-130700000D01*
X123500000Y-130700000D02*
X127000000Y-130700000D01*
X119600000Y-130400000D02*
X120600000Y-130400000D01*
X127400000Y-130300000D02*
X127400000Y-129600000D01*
X88300000Y-110200000D02*
X88100000Y-110400000D01*
X88200000Y-100200000D02*
X88300000Y-100300000D01*
X88300000Y-100300000D02*
X88300000Y-110200000D01*
X83900000Y-113800000D02*
X84700000Y-113800000D01*
X84700000Y-113800000D02*
X88100000Y-110400000D01*
X82100000Y-113800000D02*
X83900000Y-113800000D01*
X81700000Y-113400000D02*
X82100000Y-113800000D01*
D23*
X72520000Y-167000000D02*
X72000000Y-166480000D01*
D22*
X90500000Y-147500000D02*
X85452500Y-147500000D01*
X89100000Y-128400000D02*
X85552500Y-128400000D01*
X85552500Y-128400000D02*
X85452500Y-128500000D01*
X191200000Y-115600000D02*
X191200000Y-115800000D01*
X191200000Y-110300000D02*
X191700000Y-109800000D01*
X191200000Y-110300000D02*
X191200000Y-115600000D01*
X192600000Y-115600000D02*
X192500000Y-115700000D01*
X192600000Y-115600000D02*
X196770000Y-111430000D01*
X196770000Y-111430000D02*
X196770000Y-110410000D01*
X145800000Y-109800000D02*
X145800000Y-115500000D01*
X145800000Y-109800000D02*
X145300000Y-109300000D01*
X145800000Y-115500000D02*
X145500000Y-115800000D01*
X144400000Y-115700000D02*
X144300000Y-115800000D01*
X143310000Y-110410000D02*
X142770000Y-110410000D01*
X144400000Y-111500000D02*
X143310000Y-110410000D01*
X144400000Y-115400000D02*
X144400000Y-111500000D01*
X144400000Y-115400000D02*
X144400000Y-115700000D01*
X155200000Y-110300000D02*
X155200000Y-115600000D01*
X155200000Y-110300000D02*
X155700000Y-109800000D01*
X155200000Y-115600000D02*
X155200000Y-115800000D01*
X160770000Y-111430000D02*
X160770000Y-110410000D01*
X156600000Y-115600000D02*
X160770000Y-111430000D01*
X156600000Y-115600000D02*
X156500000Y-115700000D01*
X108400000Y-115400000D02*
X108400000Y-115700000D01*
X108400000Y-115400000D02*
X108400000Y-111500000D01*
X108400000Y-111500000D02*
X107310000Y-110410000D01*
X107310000Y-110410000D02*
X106770000Y-110410000D01*
X108400000Y-115700000D02*
X108300000Y-115800000D01*
X109800000Y-115500000D02*
X109500000Y-115800000D01*
X109800000Y-109800000D02*
X109300000Y-109300000D01*
X109800000Y-109800000D02*
X109800000Y-115500000D01*
X181800000Y-115500000D02*
X181500000Y-115800000D01*
X181800000Y-109800000D02*
X181300000Y-109300000D01*
X181800000Y-109800000D02*
X181800000Y-115500000D01*
X180400000Y-115400000D02*
X180400000Y-115700000D01*
X180400000Y-115400000D02*
X180400000Y-111500000D01*
X180400000Y-111500000D02*
X179310000Y-110410000D01*
X179310000Y-110410000D02*
X178770000Y-110410000D01*
X180400000Y-115700000D02*
X180300000Y-115800000D01*
X120600000Y-115600000D02*
X120500000Y-115700000D01*
X120600000Y-115600000D02*
X124770000Y-111430000D01*
X124770000Y-111430000D02*
X124770000Y-110410000D01*
X119200000Y-115600000D02*
X119200000Y-115800000D01*
X119200000Y-110300000D02*
X119700000Y-109800000D01*
X119200000Y-110300000D02*
X119200000Y-115600000D01*
X165900000Y-131900000D02*
X166100000Y-132100000D01*
X166100000Y-132100000D02*
X166100000Y-133200000D01*
X137900000Y-133700000D02*
X143300000Y-133700000D01*
X143300000Y-133700000D02*
X144400000Y-134800000D01*
X144400000Y-134800000D02*
X144400000Y-139400000D01*
X144400000Y-139400000D02*
X146800000Y-141800000D01*
X146800000Y-141800000D02*
X147000000Y-141800000D01*
X154700000Y-141800000D02*
X156800000Y-139700000D01*
X156800000Y-139700000D02*
X156800000Y-136400000D01*
X156800000Y-136400000D02*
X156800000Y-136200000D01*
X156800000Y-136200000D02*
X157500000Y-135500000D01*
X157500000Y-135500000D02*
X163800000Y-135500000D01*
X163800000Y-135500000D02*
X166100000Y-133200000D01*
X127000000Y-133100000D02*
X127700000Y-133100000D01*
X109600000Y-138000000D02*
X111000000Y-139400000D01*
X118700000Y-139400000D02*
X119500000Y-138600000D01*
X119500000Y-138600000D02*
X119500000Y-135900000D01*
X119500000Y-135900000D02*
X122000000Y-133400000D01*
X122000000Y-133400000D02*
X122900000Y-133400000D01*
X122900000Y-133400000D02*
X123200000Y-133100000D01*
X123200000Y-133100000D02*
X127000000Y-133100000D01*
X109600000Y-132400000D02*
X109600000Y-138000000D01*
X127700000Y-133100000D02*
X128300000Y-133700000D01*
X163000000Y-131900000D02*
X165900000Y-131900000D01*
X157700000Y-131900000D02*
X158000000Y-131600000D01*
X158000000Y-131600000D02*
X158800000Y-131600000D01*
X158800000Y-131600000D02*
X159100000Y-131900000D01*
X159100000Y-131900000D02*
X163000000Y-131900000D01*
X157400000Y-131900000D02*
X157700000Y-131900000D01*
X202000000Y-133300000D02*
X199800000Y-135500000D01*
X202000000Y-132500000D02*
X202000000Y-133300000D01*
X201400000Y-131900000D02*
X202000000Y-132500000D01*
X195100000Y-131900000D02*
X201400000Y-131900000D01*
X194800000Y-131600000D02*
X195100000Y-131900000D01*
X193700000Y-131600000D02*
X194800000Y-131600000D01*
X193400000Y-131900000D02*
X193700000Y-131600000D01*
X163000000Y-133100000D02*
X163700000Y-133100000D01*
X145600000Y-138000000D02*
X147000000Y-139400000D01*
X154700000Y-139400000D02*
X155500000Y-138600000D01*
X155500000Y-138600000D02*
X155500000Y-135900000D01*
X155500000Y-135900000D02*
X158000000Y-133400000D01*
X158000000Y-133400000D02*
X158900000Y-133400000D01*
X158900000Y-133400000D02*
X159200000Y-133100000D01*
X159200000Y-133100000D02*
X163000000Y-133100000D01*
X145600000Y-132400000D02*
X145600000Y-138000000D01*
X163700000Y-133100000D02*
X164300000Y-133700000D01*
X193700000Y-135500000D02*
X199800000Y-135500000D01*
X193000000Y-136200000D02*
X193700000Y-135500000D01*
X193000000Y-139600000D02*
X193000000Y-136200000D01*
X190700000Y-141900000D02*
X193000000Y-139600000D01*
X180300000Y-139200000D02*
X183000000Y-141900000D01*
X180300000Y-135000000D02*
X180300000Y-139200000D01*
X179000000Y-133700000D02*
X180300000Y-135000000D01*
X173900000Y-133700000D02*
X179000000Y-133700000D01*
G36*
X209315000Y-103118805D02*
X209262291Y-102991239D01*
X208512707Y-102240345D01*
X207532827Y-101833464D01*
X206471828Y-101832538D01*
X205491239Y-102237709D01*
X204740345Y-102987293D01*
X204333464Y-103967173D01*
X204332538Y-105028172D01*
X204737709Y-106008761D01*
X205487293Y-106759655D01*
X206467173Y-107166536D01*
X207528172Y-107167462D01*
X208508761Y-106762291D01*
X209259655Y-106012707D01*
X209315000Y-105879421D01*
X209315000Y-157118805D01*
X209262291Y-156991239D01*
X208512707Y-156240345D01*
X207532827Y-155833464D01*
X206471828Y-155832538D01*
X205491239Y-156237709D01*
X204740345Y-156987293D01*
X204333464Y-157967173D01*
X204332538Y-159028172D01*
X204737709Y-160008761D01*
X205487293Y-160759655D01*
X206467173Y-161166536D01*
X207528172Y-161167462D01*
X208508761Y-160762291D01*
X209259655Y-160012707D01*
X209315000Y-159879421D01*
X209315000Y-167815000D01*
X67685000Y-167815000D01*
X67685000Y-159028172D01*
X68332538Y-159028172D01*
X68737709Y-160008761D01*
X69487293Y-160759655D01*
X70275003Y-161086740D01*
X70253569Y-161118110D01*
X70202560Y-161370000D01*
X70202560Y-163670000D01*
X70246838Y-163905317D01*
X70385910Y-164121441D01*
X70598110Y-164266431D01*
X70850000Y-164317440D01*
X73150000Y-164317440D01*
X73385317Y-164273162D01*
X73601441Y-164134090D01*
X73746431Y-163921890D01*
X73797440Y-163670000D01*
X73797440Y-162678216D01*
X74199391Y-162276265D01*
X102834758Y-162276265D01*
X103046687Y-162789172D01*
X103438764Y-163181934D01*
X103493815Y-163204793D01*
X103440828Y-163226687D01*
X103048066Y-163618764D01*
X102835242Y-164131300D01*
X102834758Y-164686265D01*
X103046687Y-165199172D01*
X103438764Y-165591934D01*
X103951300Y-165804758D01*
X104506265Y-165805242D01*
X105019172Y-165593313D01*
X105411934Y-165201236D01*
X105499954Y-164989262D01*
X105586687Y-165199172D01*
X105978764Y-165591934D01*
X106491300Y-165804758D01*
X107046265Y-165805242D01*
X107559172Y-165593313D01*
X107951934Y-165201236D01*
X108164758Y-164688700D01*
X108165242Y-164133735D01*
X107953313Y-163620828D01*
X107561236Y-163228066D01*
X107506185Y-163205207D01*
X107559172Y-163183313D01*
X107951934Y-162791236D01*
X108164758Y-162278700D01*
X108164760Y-162276265D01*
X120834758Y-162276265D01*
X121046687Y-162789172D01*
X121438764Y-163181934D01*
X121493815Y-163204793D01*
X121440828Y-163226687D01*
X121048066Y-163618764D01*
X120835242Y-164131300D01*
X120834758Y-164686265D01*
X121046687Y-165199172D01*
X121438764Y-165591934D01*
X121951300Y-165804758D01*
X122506265Y-165805242D01*
X123019172Y-165593313D01*
X123411934Y-165201236D01*
X123499954Y-164989262D01*
X123586687Y-165199172D01*
X123978764Y-165591934D01*
X124491300Y-165804758D01*
X125046265Y-165805242D01*
X125559172Y-165593313D01*
X125951934Y-165201236D01*
X126164758Y-164688700D01*
X126165242Y-164133735D01*
X125953313Y-163620828D01*
X125561236Y-163228066D01*
X125506185Y-163205207D01*
X125559172Y-163183313D01*
X125951934Y-162791236D01*
X126164758Y-162278700D01*
X126164760Y-162276265D01*
X138834758Y-162276265D01*
X139046687Y-162789172D01*
X139438764Y-163181934D01*
X139493815Y-163204793D01*
X139440828Y-163226687D01*
X139048066Y-163618764D01*
X138835242Y-164131300D01*
X138834758Y-164686265D01*
X139046687Y-165199172D01*
X139438764Y-165591934D01*
X139951300Y-165804758D01*
X140506265Y-165805242D01*
X141019172Y-165593313D01*
X141411934Y-165201236D01*
X141499954Y-164989262D01*
X141586687Y-165199172D01*
X141978764Y-165591934D01*
X142491300Y-165804758D01*
X143046265Y-165805242D01*
X143559172Y-165593313D01*
X143951934Y-165201236D01*
X144164758Y-164688700D01*
X144165242Y-164133735D01*
X143953313Y-163620828D01*
X143561236Y-163228066D01*
X143506185Y-163205207D01*
X143559172Y-163183313D01*
X143951934Y-162791236D01*
X144164758Y-162278700D01*
X144164760Y-162276265D01*
X156834758Y-162276265D01*
X157046687Y-162789172D01*
X157438764Y-163181934D01*
X157493815Y-163204793D01*
X157440828Y-163226687D01*
X157048066Y-163618764D01*
X156835242Y-164131300D01*
X156834758Y-164686265D01*
X157046687Y-165199172D01*
X157438764Y-165591934D01*
X157951300Y-165804758D01*
X158506265Y-165805242D01*
X159019172Y-165593313D01*
X159411934Y-165201236D01*
X159499954Y-164989262D01*
X159586687Y-165199172D01*
X159978764Y-165591934D01*
X160491300Y-165804758D01*
X161046265Y-165805242D01*
X161559172Y-165593313D01*
X161951934Y-165201236D01*
X162164758Y-164688700D01*
X162165242Y-164133735D01*
X161953313Y-163620828D01*
X161561236Y-163228066D01*
X161506185Y-163205207D01*
X161559172Y-163183313D01*
X161951934Y-162791236D01*
X162164758Y-162278700D01*
X162164760Y-162276265D01*
X174834758Y-162276265D01*
X175046687Y-162789172D01*
X175438764Y-163181934D01*
X175493815Y-163204793D01*
X175440828Y-163226687D01*
X175048066Y-163618764D01*
X174835242Y-164131300D01*
X174834758Y-164686265D01*
X175046687Y-165199172D01*
X175438764Y-165591934D01*
X175951300Y-165804758D01*
X176506265Y-165805242D01*
X177019172Y-165593313D01*
X177411934Y-165201236D01*
X177499954Y-164989262D01*
X177586687Y-165199172D01*
X177978764Y-165591934D01*
X178491300Y-165804758D01*
X179046265Y-165805242D01*
X179559172Y-165593313D01*
X179951934Y-165201236D01*
X180164758Y-164688700D01*
X180165242Y-164133735D01*
X179953313Y-163620828D01*
X179561236Y-163228066D01*
X179506185Y-163205207D01*
X179559172Y-163183313D01*
X179951934Y-162791236D01*
X180164758Y-162278700D01*
X180164760Y-162276265D01*
X192834758Y-162276265D01*
X193046687Y-162789172D01*
X193438764Y-163181934D01*
X193493815Y-163204793D01*
X193440828Y-163226687D01*
X193048066Y-163618764D01*
X192835242Y-164131300D01*
X192834758Y-164686265D01*
X193046687Y-165199172D01*
X193438764Y-165591934D01*
X193951300Y-165804758D01*
X194506265Y-165805242D01*
X195019172Y-165593313D01*
X195411934Y-165201236D01*
X195499954Y-164989262D01*
X195586687Y-165199172D01*
X195978764Y-165591934D01*
X196491300Y-165804758D01*
X197046265Y-165805242D01*
X197559172Y-165593313D01*
X197951934Y-165201236D01*
X198164758Y-164688700D01*
X198165242Y-164133735D01*
X197953313Y-163620828D01*
X197561236Y-163228066D01*
X197506185Y-163205207D01*
X197559172Y-163183313D01*
X197951934Y-162791236D01*
X198164758Y-162278700D01*
X198165242Y-161723735D01*
X197953313Y-161210828D01*
X197561236Y-160818066D01*
X197048700Y-160605242D01*
X196493735Y-160604758D01*
X195980828Y-160816687D01*
X195588066Y-161208764D01*
X195500046Y-161420738D01*
X195413313Y-161210828D01*
X195021236Y-160818066D01*
X194508700Y-160605242D01*
X193953735Y-160604758D01*
X193440828Y-160816687D01*
X193048066Y-161208764D01*
X192835242Y-161721300D01*
X192834758Y-162276265D01*
X180164760Y-162276265D01*
X180165242Y-161723735D01*
X179953313Y-161210828D01*
X179561236Y-160818066D01*
X179048700Y-160605242D01*
X178493735Y-160604758D01*
X177980828Y-160816687D01*
X177588066Y-161208764D01*
X177500046Y-161420738D01*
X177413313Y-161210828D01*
X177021236Y-160818066D01*
X176508700Y-160605242D01*
X175953735Y-160604758D01*
X175440828Y-160816687D01*
X175048066Y-161208764D01*
X174835242Y-161721300D01*
X174834758Y-162276265D01*
X162164760Y-162276265D01*
X162165242Y-161723735D01*
X161953313Y-161210828D01*
X161561236Y-160818066D01*
X161048700Y-160605242D01*
X160493735Y-160604758D01*
X159980828Y-160816687D01*
X159588066Y-161208764D01*
X159500046Y-161420738D01*
X159413313Y-161210828D01*
X159021236Y-160818066D01*
X158508700Y-160605242D01*
X157953735Y-160604758D01*
X157440828Y-160816687D01*
X157048066Y-161208764D01*
X156835242Y-161721300D01*
X156834758Y-162276265D01*
X144164760Y-162276265D01*
X144165242Y-161723735D01*
X143953313Y-161210828D01*
X143561236Y-160818066D01*
X143048700Y-160605242D01*
X142493735Y-160604758D01*
X141980828Y-160816687D01*
X141588066Y-161208764D01*
X141500046Y-161420738D01*
X141413313Y-161210828D01*
X141021236Y-160818066D01*
X140508700Y-160605242D01*
X139953735Y-160604758D01*
X139440828Y-160816687D01*
X139048066Y-161208764D01*
X138835242Y-161721300D01*
X138834758Y-162276265D01*
X126164760Y-162276265D01*
X126165242Y-161723735D01*
X125953313Y-161210828D01*
X125561236Y-160818066D01*
X125048700Y-160605242D01*
X124493735Y-160604758D01*
X123980828Y-160816687D01*
X123588066Y-161208764D01*
X123500046Y-161420738D01*
X123413313Y-161210828D01*
X123021236Y-160818066D01*
X122508700Y-160605242D01*
X121953735Y-160604758D01*
X121440828Y-160816687D01*
X121048066Y-161208764D01*
X120835242Y-161721300D01*
X120834758Y-162276265D01*
X108164760Y-162276265D01*
X108165242Y-161723735D01*
X107953313Y-161210828D01*
X107561236Y-160818066D01*
X107048700Y-160605242D01*
X106493735Y-160604758D01*
X105980828Y-160816687D01*
X105588066Y-161208764D01*
X105500046Y-161420738D01*
X105413313Y-161210828D01*
X105021236Y-160818066D01*
X104508700Y-160605242D01*
X103953735Y-160604758D01*
X103440828Y-160816687D01*
X103048066Y-161208764D01*
X102835242Y-161721300D01*
X102834758Y-162276265D01*
X74199391Y-162276265D01*
X75487828Y-160987828D01*
X75790660Y-160534609D01*
X75897000Y-160000000D01*
X75897000Y-154078656D01*
X76078656Y-153897000D01*
X77619370Y-153897000D01*
X77920501Y-154198131D01*
X77920313Y-154413784D01*
X78084311Y-154810689D01*
X78387714Y-155114622D01*
X78784332Y-155279313D01*
X79213784Y-155279687D01*
X79610689Y-155115689D01*
X79914622Y-154812286D01*
X80079313Y-154415668D01*
X80079687Y-153986216D01*
X80042824Y-153897000D01*
X87556951Y-153897000D01*
X87520687Y-153984332D01*
X87520313Y-154413784D01*
X87684311Y-154810689D01*
X87838000Y-154964646D01*
X87838000Y-156500000D01*
X87896004Y-156791605D01*
X88026759Y-156987293D01*
X88061185Y-157038815D01*
X88720501Y-157698131D01*
X88720313Y-157913784D01*
X88884311Y-158310689D01*
X89187714Y-158614622D01*
X89584332Y-158779313D01*
X90013784Y-158779687D01*
X90410689Y-158615689D01*
X90714622Y-158312286D01*
X90833412Y-158026208D01*
X90832538Y-159028172D01*
X91237709Y-160008761D01*
X91987293Y-160759655D01*
X92967173Y-161166536D01*
X94028172Y-161167462D01*
X95008761Y-160762291D01*
X95759655Y-160012707D01*
X96166536Y-159032827D01*
X96167462Y-157971828D01*
X95762291Y-156991239D01*
X95012707Y-156240345D01*
X94032827Y-155833464D01*
X92971828Y-155832538D01*
X91991239Y-156237709D01*
X91240345Y-156987293D01*
X90879364Y-157856632D01*
X90879687Y-157486216D01*
X90715689Y-157089311D01*
X90412286Y-156785378D01*
X90015668Y-156620687D01*
X89798128Y-156620498D01*
X89362000Y-156184370D01*
X89362000Y-155276265D01*
X102834758Y-155276265D01*
X103046687Y-155789172D01*
X103438764Y-156181934D01*
X103493815Y-156204793D01*
X103440828Y-156226687D01*
X103048066Y-156618764D01*
X102835242Y-157131300D01*
X102834758Y-157686265D01*
X103046687Y-158199172D01*
X103438764Y-158591934D01*
X103951300Y-158804758D01*
X104506265Y-158805242D01*
X105019172Y-158593313D01*
X105411934Y-158201236D01*
X105499954Y-157989262D01*
X105586687Y-158199172D01*
X105978764Y-158591934D01*
X106491300Y-158804758D01*
X107046265Y-158805242D01*
X107559172Y-158593313D01*
X107951934Y-158201236D01*
X108164758Y-157688700D01*
X108165242Y-157133735D01*
X107953313Y-156620828D01*
X107561236Y-156228066D01*
X107506185Y-156205207D01*
X107559172Y-156183313D01*
X107951934Y-155791236D01*
X108164758Y-155278700D01*
X108164760Y-155276265D01*
X120834758Y-155276265D01*
X121046687Y-155789172D01*
X121438764Y-156181934D01*
X121493815Y-156204793D01*
X121440828Y-156226687D01*
X121048066Y-156618764D01*
X120835242Y-157131300D01*
X120834758Y-157686265D01*
X121046687Y-158199172D01*
X121438764Y-158591934D01*
X121951300Y-158804758D01*
X122506265Y-158805242D01*
X123019172Y-158593313D01*
X123411934Y-158201236D01*
X123499954Y-157989262D01*
X123586687Y-158199172D01*
X123978764Y-158591934D01*
X124491300Y-158804758D01*
X125046265Y-158805242D01*
X125559172Y-158593313D01*
X125951934Y-158201236D01*
X126164758Y-157688700D01*
X126165242Y-157133735D01*
X125953313Y-156620828D01*
X125561236Y-156228066D01*
X125506185Y-156205207D01*
X125559172Y-156183313D01*
X125951934Y-155791236D01*
X126164758Y-155278700D01*
X126164760Y-155276265D01*
X138834758Y-155276265D01*
X139046687Y-155789172D01*
X139438764Y-156181934D01*
X139493815Y-156204793D01*
X139440828Y-156226687D01*
X139048066Y-156618764D01*
X138835242Y-157131300D01*
X138834758Y-157686265D01*
X139046687Y-158199172D01*
X139438764Y-158591934D01*
X139951300Y-158804758D01*
X140506265Y-158805242D01*
X141019172Y-158593313D01*
X141411934Y-158201236D01*
X141499954Y-157989262D01*
X141586687Y-158199172D01*
X141978764Y-158591934D01*
X142491300Y-158804758D01*
X143046265Y-158805242D01*
X143559172Y-158593313D01*
X143951934Y-158201236D01*
X144164758Y-157688700D01*
X144165242Y-157133735D01*
X143953313Y-156620828D01*
X143561236Y-156228066D01*
X143506185Y-156205207D01*
X143559172Y-156183313D01*
X143951934Y-155791236D01*
X144164758Y-155278700D01*
X144164760Y-155276265D01*
X156834758Y-155276265D01*
X157046687Y-155789172D01*
X157438764Y-156181934D01*
X157493815Y-156204793D01*
X157440828Y-156226687D01*
X157048066Y-156618764D01*
X156835242Y-157131300D01*
X156834758Y-157686265D01*
X157046687Y-158199172D01*
X157438764Y-158591934D01*
X157951300Y-158804758D01*
X158506265Y-158805242D01*
X159019172Y-158593313D01*
X159411934Y-158201236D01*
X159499954Y-157989262D01*
X159586687Y-158199172D01*
X159978764Y-158591934D01*
X160491300Y-158804758D01*
X161046265Y-158805242D01*
X161559172Y-158593313D01*
X161951934Y-158201236D01*
X162164758Y-157688700D01*
X162165242Y-157133735D01*
X161953313Y-156620828D01*
X161561236Y-156228066D01*
X161506185Y-156205207D01*
X161559172Y-156183313D01*
X161951934Y-155791236D01*
X162164758Y-155278700D01*
X162164760Y-155276265D01*
X174834758Y-155276265D01*
X175046687Y-155789172D01*
X175438764Y-156181934D01*
X175493815Y-156204793D01*
X175440828Y-156226687D01*
X175048066Y-156618764D01*
X174835242Y-157131300D01*
X174834758Y-157686265D01*
X175046687Y-158199172D01*
X175438764Y-158591934D01*
X175951300Y-158804758D01*
X176506265Y-158805242D01*
X177019172Y-158593313D01*
X177411934Y-158201236D01*
X177499954Y-157989262D01*
X177586687Y-158199172D01*
X177978764Y-158591934D01*
X178491300Y-158804758D01*
X179046265Y-158805242D01*
X179559172Y-158593313D01*
X179951934Y-158201236D01*
X180164758Y-157688700D01*
X180165242Y-157133735D01*
X179953313Y-156620828D01*
X179561236Y-156228066D01*
X179506185Y-156205207D01*
X179559172Y-156183313D01*
X179951934Y-155791236D01*
X180164758Y-155278700D01*
X180164760Y-155276265D01*
X192834758Y-155276265D01*
X193046687Y-155789172D01*
X193438764Y-156181934D01*
X193493815Y-156204793D01*
X193440828Y-156226687D01*
X193048066Y-156618764D01*
X192835242Y-157131300D01*
X192834758Y-157686265D01*
X193046687Y-158199172D01*
X193438764Y-158591934D01*
X193951300Y-158804758D01*
X194506265Y-158805242D01*
X195019172Y-158593313D01*
X195411934Y-158201236D01*
X195499954Y-157989262D01*
X195586687Y-158199172D01*
X195978764Y-158591934D01*
X196491300Y-158804758D01*
X197046265Y-158805242D01*
X197559172Y-158593313D01*
X197951934Y-158201236D01*
X198164758Y-157688700D01*
X198165242Y-157133735D01*
X197953313Y-156620828D01*
X197561236Y-156228066D01*
X197506185Y-156205207D01*
X197559172Y-156183313D01*
X197951934Y-155791236D01*
X198164758Y-155278700D01*
X198165242Y-154723735D01*
X197953313Y-154210828D01*
X197561236Y-153818066D01*
X197048700Y-153605242D01*
X196493735Y-153604758D01*
X195980828Y-153816687D01*
X195588066Y-154208764D01*
X195500046Y-154420738D01*
X195413313Y-154210828D01*
X195021236Y-153818066D01*
X194508700Y-153605242D01*
X193953735Y-153604758D01*
X193440828Y-153816687D01*
X193048066Y-154208764D01*
X192835242Y-154721300D01*
X192834758Y-155276265D01*
X180164760Y-155276265D01*
X180165242Y-154723735D01*
X179953313Y-154210828D01*
X179561236Y-153818066D01*
X179048700Y-153605242D01*
X178493735Y-153604758D01*
X177980828Y-153816687D01*
X177588066Y-154208764D01*
X177500046Y-154420738D01*
X177413313Y-154210828D01*
X177021236Y-153818066D01*
X176508700Y-153605242D01*
X175953735Y-153604758D01*
X175440828Y-153816687D01*
X175048066Y-154208764D01*
X174835242Y-154721300D01*
X174834758Y-155276265D01*
X162164760Y-155276265D01*
X162165242Y-154723735D01*
X161953313Y-154210828D01*
X161561236Y-153818066D01*
X161048700Y-153605242D01*
X160493735Y-153604758D01*
X159980828Y-153816687D01*
X159588066Y-154208764D01*
X159500046Y-154420738D01*
X159413313Y-154210828D01*
X159021236Y-153818066D01*
X158508700Y-153605242D01*
X157953735Y-153604758D01*
X157440828Y-153816687D01*
X157048066Y-154208764D01*
X156835242Y-154721300D01*
X156834758Y-155276265D01*
X144164760Y-155276265D01*
X144165242Y-154723735D01*
X143953313Y-154210828D01*
X143561236Y-153818066D01*
X143048700Y-153605242D01*
X142493735Y-153604758D01*
X141980828Y-153816687D01*
X141588066Y-154208764D01*
X141500046Y-154420738D01*
X141413313Y-154210828D01*
X141021236Y-153818066D01*
X140508700Y-153605242D01*
X139953735Y-153604758D01*
X139440828Y-153816687D01*
X139048066Y-154208764D01*
X138835242Y-154721300D01*
X138834758Y-155276265D01*
X126164760Y-155276265D01*
X126165242Y-154723735D01*
X125953313Y-154210828D01*
X125561236Y-153818066D01*
X125048700Y-153605242D01*
X124493735Y-153604758D01*
X123980828Y-153816687D01*
X123588066Y-154208764D01*
X123500046Y-154420738D01*
X123413313Y-154210828D01*
X123021236Y-153818066D01*
X122508700Y-153605242D01*
X121953735Y-153604758D01*
X121440828Y-153816687D01*
X121048066Y-154208764D01*
X120835242Y-154721300D01*
X120834758Y-155276265D01*
X108164760Y-155276265D01*
X108165242Y-154723735D01*
X107953313Y-154210828D01*
X107561236Y-153818066D01*
X107048700Y-153605242D01*
X106493735Y-153604758D01*
X105980828Y-153816687D01*
X105588066Y-154208764D01*
X105500046Y-154420738D01*
X105413313Y-154210828D01*
X105021236Y-153818066D01*
X104508700Y-153605242D01*
X103953735Y-153604758D01*
X103440828Y-153816687D01*
X103048066Y-154208764D01*
X102835242Y-154721300D01*
X102834758Y-155276265D01*
X89362000Y-155276265D01*
X89362000Y-154964642D01*
X89514622Y-154812286D01*
X89679313Y-154415668D01*
X89679687Y-153986216D01*
X89642824Y-153897000D01*
X92500000Y-153897000D01*
X93034609Y-153790660D01*
X93487828Y-153487828D01*
X94987828Y-151987828D01*
X95290660Y-151534609D01*
X95397000Y-151000000D01*
X95397000Y-144276265D01*
X102834758Y-144276265D01*
X103046687Y-144789172D01*
X103438764Y-145181934D01*
X103493815Y-145204793D01*
X103440828Y-145226687D01*
X103048066Y-145618764D01*
X102835242Y-146131300D01*
X102834758Y-146686265D01*
X103046687Y-147199172D01*
X103438764Y-147591934D01*
X103951300Y-147804758D01*
X104506265Y-147805242D01*
X105019172Y-147593313D01*
X105411934Y-147201236D01*
X105499954Y-146989262D01*
X105586687Y-147199172D01*
X105978764Y-147591934D01*
X106491300Y-147804758D01*
X107046265Y-147805242D01*
X107559172Y-147593313D01*
X107951934Y-147201236D01*
X108164758Y-146688700D01*
X108165242Y-146133735D01*
X107953313Y-145620828D01*
X107561236Y-145228066D01*
X107506185Y-145205207D01*
X107559172Y-145183313D01*
X107951934Y-144791236D01*
X108164758Y-144278700D01*
X108164760Y-144276265D01*
X120834758Y-144276265D01*
X121046687Y-144789172D01*
X121438764Y-145181934D01*
X121493815Y-145204793D01*
X121440828Y-145226687D01*
X121048066Y-145618764D01*
X120835242Y-146131300D01*
X120834758Y-146686265D01*
X121046687Y-147199172D01*
X121438764Y-147591934D01*
X121951300Y-147804758D01*
X122506265Y-147805242D01*
X123019172Y-147593313D01*
X123411934Y-147201236D01*
X123499954Y-146989262D01*
X123586687Y-147199172D01*
X123978764Y-147591934D01*
X124491300Y-147804758D01*
X125046265Y-147805242D01*
X125559172Y-147593313D01*
X125951934Y-147201236D01*
X126164758Y-146688700D01*
X126165242Y-146133735D01*
X125953313Y-145620828D01*
X125561236Y-145228066D01*
X125506185Y-145205207D01*
X125559172Y-145183313D01*
X125951934Y-144791236D01*
X126164758Y-144278700D01*
X126164760Y-144276265D01*
X138834758Y-144276265D01*
X139046687Y-144789172D01*
X139438764Y-145181934D01*
X139493815Y-145204793D01*
X139440828Y-145226687D01*
X139048066Y-145618764D01*
X138835242Y-146131300D01*
X138834758Y-146686265D01*
X139046687Y-147199172D01*
X139438764Y-147591934D01*
X139951300Y-147804758D01*
X140506265Y-147805242D01*
X141019172Y-147593313D01*
X141411934Y-147201236D01*
X141499954Y-146989262D01*
X141586687Y-147199172D01*
X141978764Y-147591934D01*
X142491300Y-147804758D01*
X143046265Y-147805242D01*
X143559172Y-147593313D01*
X143951934Y-147201236D01*
X144164758Y-146688700D01*
X144165242Y-146133735D01*
X143953313Y-145620828D01*
X143561236Y-145228066D01*
X143506185Y-145205207D01*
X143559172Y-145183313D01*
X143951934Y-144791236D01*
X144164758Y-144278700D01*
X144164760Y-144276265D01*
X156834758Y-144276265D01*
X157046687Y-144789172D01*
X157438764Y-145181934D01*
X157493815Y-145204793D01*
X157440828Y-145226687D01*
X157048066Y-145618764D01*
X156835242Y-146131300D01*
X156834758Y-146686265D01*
X157046687Y-147199172D01*
X157438764Y-147591934D01*
X157951300Y-147804758D01*
X158506265Y-147805242D01*
X159019172Y-147593313D01*
X159411934Y-147201236D01*
X159499954Y-146989262D01*
X159586687Y-147199172D01*
X159978764Y-147591934D01*
X160491300Y-147804758D01*
X161046265Y-147805242D01*
X161559172Y-147593313D01*
X161951934Y-147201236D01*
X162164758Y-146688700D01*
X162165242Y-146133735D01*
X161953313Y-145620828D01*
X161561236Y-145228066D01*
X161506185Y-145205207D01*
X161559172Y-145183313D01*
X161951934Y-144791236D01*
X162164758Y-144278700D01*
X162164760Y-144276265D01*
X174834758Y-144276265D01*
X175046687Y-144789172D01*
X175438764Y-145181934D01*
X175493815Y-145204793D01*
X175440828Y-145226687D01*
X175048066Y-145618764D01*
X174835242Y-146131300D01*
X174834758Y-146686265D01*
X175046687Y-147199172D01*
X175438764Y-147591934D01*
X175951300Y-147804758D01*
X176506265Y-147805242D01*
X177019172Y-147593313D01*
X177411934Y-147201236D01*
X177499954Y-146989262D01*
X177586687Y-147199172D01*
X177978764Y-147591934D01*
X178491300Y-147804758D01*
X179046265Y-147805242D01*
X179559172Y-147593313D01*
X179951934Y-147201236D01*
X180164758Y-146688700D01*
X180165242Y-146133735D01*
X179953313Y-145620828D01*
X179561236Y-145228066D01*
X179506185Y-145205207D01*
X179559172Y-145183313D01*
X179951934Y-144791236D01*
X180164758Y-144278700D01*
X180164760Y-144276265D01*
X192834758Y-144276265D01*
X193046687Y-144789172D01*
X193438764Y-145181934D01*
X193493815Y-145204793D01*
X193440828Y-145226687D01*
X193048066Y-145618764D01*
X192835242Y-146131300D01*
X192834758Y-146686265D01*
X193046687Y-147199172D01*
X193438764Y-147591934D01*
X193951300Y-147804758D01*
X194506265Y-147805242D01*
X195019172Y-147593313D01*
X195411934Y-147201236D01*
X195499954Y-146989262D01*
X195586687Y-147199172D01*
X195978764Y-147591934D01*
X196491300Y-147804758D01*
X197046265Y-147805242D01*
X197559172Y-147593313D01*
X197951934Y-147201236D01*
X198164758Y-146688700D01*
X198165242Y-146133735D01*
X197953313Y-145620828D01*
X197561236Y-145228066D01*
X197506185Y-145205207D01*
X197559172Y-145183313D01*
X197951934Y-144791236D01*
X198164758Y-144278700D01*
X198165242Y-143723735D01*
X197953313Y-143210828D01*
X197561236Y-142818066D01*
X197048700Y-142605242D01*
X196493735Y-142604758D01*
X195980828Y-142816687D01*
X195588066Y-143208764D01*
X195500046Y-143420738D01*
X195413313Y-143210828D01*
X195021236Y-142818066D01*
X194508700Y-142605242D01*
X193953735Y-142604758D01*
X193440828Y-142816687D01*
X193048066Y-143208764D01*
X192835242Y-143721300D01*
X192834758Y-144276265D01*
X180164760Y-144276265D01*
X180165242Y-143723735D01*
X179953313Y-143210828D01*
X179561236Y-142818066D01*
X179048700Y-142605242D01*
X178493735Y-142604758D01*
X177980828Y-142816687D01*
X177588066Y-143208764D01*
X177500046Y-143420738D01*
X177413313Y-143210828D01*
X177021236Y-142818066D01*
X176508700Y-142605242D01*
X175953735Y-142604758D01*
X175440828Y-142816687D01*
X175048066Y-143208764D01*
X174835242Y-143721300D01*
X174834758Y-144276265D01*
X162164760Y-144276265D01*
X162165242Y-143723735D01*
X161953313Y-143210828D01*
X161561236Y-142818066D01*
X161048700Y-142605242D01*
X160493735Y-142604758D01*
X159980828Y-142816687D01*
X159588066Y-143208764D01*
X159500046Y-143420738D01*
X159413313Y-143210828D01*
X159021236Y-142818066D01*
X158508700Y-142605242D01*
X157953735Y-142604758D01*
X157440828Y-142816687D01*
X157048066Y-143208764D01*
X156835242Y-143721300D01*
X156834758Y-144276265D01*
X144164760Y-144276265D01*
X144165242Y-143723735D01*
X143953313Y-143210828D01*
X143561236Y-142818066D01*
X143048700Y-142605242D01*
X142493735Y-142604758D01*
X141980828Y-142816687D01*
X141588066Y-143208764D01*
X141500046Y-143420738D01*
X141413313Y-143210828D01*
X141021236Y-142818066D01*
X140508700Y-142605242D01*
X139953735Y-142604758D01*
X139440828Y-142816687D01*
X139048066Y-143208764D01*
X138835242Y-143721300D01*
X138834758Y-144276265D01*
X126164760Y-144276265D01*
X126165242Y-143723735D01*
X125953313Y-143210828D01*
X125561236Y-142818066D01*
X125048700Y-142605242D01*
X124493735Y-142604758D01*
X123980828Y-142816687D01*
X123588066Y-143208764D01*
X123500046Y-143420738D01*
X123413313Y-143210828D01*
X123021236Y-142818066D01*
X122508700Y-142605242D01*
X121953735Y-142604758D01*
X121440828Y-142816687D01*
X121048066Y-143208764D01*
X120835242Y-143721300D01*
X120834758Y-144276265D01*
X108164760Y-144276265D01*
X108165242Y-143723735D01*
X107953313Y-143210828D01*
X107561236Y-142818066D01*
X107048700Y-142605242D01*
X106493735Y-142604758D01*
X105980828Y-142816687D01*
X105588066Y-143208764D01*
X105500046Y-143420738D01*
X105413313Y-143210828D01*
X105021236Y-142818066D01*
X104508700Y-142605242D01*
X103953735Y-142604758D01*
X103440828Y-142816687D01*
X103048066Y-143208764D01*
X102835242Y-143721300D01*
X102834758Y-144276265D01*
X95397000Y-144276265D01*
X95397000Y-137276265D01*
X102834758Y-137276265D01*
X103046687Y-137789172D01*
X103438764Y-138181934D01*
X103493815Y-138204793D01*
X103440828Y-138226687D01*
X103048066Y-138618764D01*
X102835242Y-139131300D01*
X102834758Y-139686265D01*
X103046687Y-140199172D01*
X103438764Y-140591934D01*
X103951300Y-140804758D01*
X104506265Y-140805242D01*
X105019172Y-140593313D01*
X105411934Y-140201236D01*
X105499954Y-139989262D01*
X105586687Y-140199172D01*
X105978764Y-140591934D01*
X106491300Y-140804758D01*
X107046265Y-140805242D01*
X107559172Y-140593313D01*
X107951934Y-140201236D01*
X108164758Y-139688700D01*
X108165242Y-139133735D01*
X107953313Y-138620828D01*
X107561236Y-138228066D01*
X107506185Y-138205207D01*
X107559172Y-138183313D01*
X107951934Y-137791236D01*
X108164758Y-137278700D01*
X108165242Y-136723735D01*
X107953313Y-136210828D01*
X107561236Y-135818066D01*
X107048700Y-135605242D01*
X106493735Y-135604758D01*
X105980828Y-135816687D01*
X105588066Y-136208764D01*
X105500046Y-136420738D01*
X105413313Y-136210828D01*
X105021236Y-135818066D01*
X104508700Y-135605242D01*
X103953735Y-135604758D01*
X103440828Y-135816687D01*
X103048066Y-136208764D01*
X102835242Y-136721300D01*
X102834758Y-137276265D01*
X95397000Y-137276265D01*
X95397000Y-132000000D01*
X107938000Y-132000000D01*
X107938000Y-132800000D01*
X107996004Y-133091605D01*
X108093823Y-133238001D01*
X108161185Y-133338815D01*
X108238000Y-133415630D01*
X108238000Y-138300000D01*
X108296004Y-138591605D01*
X108460641Y-138838001D01*
X108461185Y-138838815D01*
X109338000Y-139715630D01*
X109338000Y-139800000D01*
X109396004Y-140091605D01*
X109494367Y-140238815D01*
X109561185Y-140338815D01*
X109920414Y-140698044D01*
X109920313Y-140813784D01*
X110084311Y-141210689D01*
X110387714Y-141514622D01*
X110784332Y-141679313D01*
X111213784Y-141679687D01*
X111610689Y-141515689D01*
X111914622Y-141212286D01*
X112079313Y-140815668D01*
X112079687Y-140386216D01*
X111919915Y-139999539D01*
X112079313Y-139615668D01*
X112079314Y-139613784D01*
X117620313Y-139613784D01*
X117780085Y-140000461D01*
X117620687Y-140384332D01*
X117620313Y-140813784D01*
X117784311Y-141210689D01*
X118087714Y-141514622D01*
X118484332Y-141679313D01*
X118913784Y-141679687D01*
X119310689Y-141515689D01*
X119614622Y-141212286D01*
X119779313Y-140815668D01*
X119779502Y-140598128D01*
X120638815Y-139738815D01*
X120673928Y-139686265D01*
X120803996Y-139491605D01*
X120835064Y-139335416D01*
X120834758Y-139686265D01*
X121046687Y-140199172D01*
X121438764Y-140591934D01*
X121951300Y-140804758D01*
X122506265Y-140805242D01*
X123019172Y-140593313D01*
X123411934Y-140201236D01*
X123499954Y-139989262D01*
X123586687Y-140199172D01*
X123978764Y-140591934D01*
X124491300Y-140804758D01*
X125046265Y-140805242D01*
X125559172Y-140593313D01*
X125951934Y-140201236D01*
X126164758Y-139688700D01*
X126165242Y-139133735D01*
X125953313Y-138620828D01*
X125561236Y-138228066D01*
X125506185Y-138205207D01*
X125559172Y-138183313D01*
X125951934Y-137791236D01*
X126164758Y-137278700D01*
X126165242Y-136723735D01*
X125953313Y-136210828D01*
X125561236Y-135818066D01*
X125048700Y-135605242D01*
X124493735Y-135604758D01*
X123980828Y-135816687D01*
X123588066Y-136208764D01*
X123500046Y-136420738D01*
X123413313Y-136210828D01*
X123021236Y-135818066D01*
X122508700Y-135605242D01*
X121953735Y-135604758D01*
X121475107Y-135802523D01*
X122515631Y-134762000D01*
X123400000Y-134762000D01*
X123691605Y-134703996D01*
X123938815Y-134538815D01*
X124015630Y-134462000D01*
X126420619Y-134462000D01*
X126420313Y-134813784D01*
X126584311Y-135210689D01*
X126887714Y-135514622D01*
X127284332Y-135679313D01*
X127713784Y-135679687D01*
X128110689Y-135515689D01*
X128414622Y-135212286D01*
X128579313Y-134815668D01*
X128579368Y-134752588D01*
X128910689Y-134615689D01*
X129214622Y-134312286D01*
X129379313Y-133915668D01*
X129379314Y-133913784D01*
X136820313Y-133913784D01*
X136984311Y-134310689D01*
X137287714Y-134614622D01*
X137684332Y-134779313D01*
X138113784Y-134779687D01*
X138510689Y-134615689D01*
X138664646Y-134462000D01*
X142984370Y-134462000D01*
X143638000Y-135115630D01*
X143638000Y-135894964D01*
X143561236Y-135818066D01*
X143048700Y-135605242D01*
X142493735Y-135604758D01*
X141980828Y-135816687D01*
X141588066Y-136208764D01*
X141500046Y-136420738D01*
X141413313Y-136210828D01*
X141021236Y-135818066D01*
X140508700Y-135605242D01*
X139953735Y-135604758D01*
X139440828Y-135816687D01*
X139048066Y-136208764D01*
X138835242Y-136721300D01*
X138834758Y-137276265D01*
X139046687Y-137789172D01*
X139438764Y-138181934D01*
X139493815Y-138204793D01*
X139440828Y-138226687D01*
X139048066Y-138618764D01*
X138835242Y-139131300D01*
X138834758Y-139686265D01*
X139046687Y-140199172D01*
X139438764Y-140591934D01*
X139951300Y-140804758D01*
X140506265Y-140805242D01*
X141019172Y-140593313D01*
X141411934Y-140201236D01*
X141499954Y-139989262D01*
X141586687Y-140199172D01*
X141978764Y-140591934D01*
X142491300Y-140804758D01*
X143046265Y-140805242D01*
X143559172Y-140593313D01*
X143951934Y-140201236D01*
X144002303Y-140079933D01*
X145920327Y-141997958D01*
X145920313Y-142013784D01*
X146084311Y-142410689D01*
X146387714Y-142714622D01*
X146784332Y-142879313D01*
X147213784Y-142879687D01*
X147610689Y-142715689D01*
X147914622Y-142412286D01*
X148079313Y-142015668D01*
X148079687Y-141586216D01*
X147919915Y-141199539D01*
X148079313Y-140815668D01*
X148079687Y-140386216D01*
X147919915Y-139999539D01*
X148079313Y-139615668D01*
X148079314Y-139613784D01*
X153620313Y-139613784D01*
X153780085Y-140000461D01*
X153620687Y-140384332D01*
X153620313Y-140813784D01*
X153780085Y-141200461D01*
X153620687Y-141584332D01*
X153620313Y-142013784D01*
X153784311Y-142410689D01*
X154087714Y-142714622D01*
X154484332Y-142879313D01*
X154913784Y-142879687D01*
X155310689Y-142715689D01*
X155614622Y-142412286D01*
X155779313Y-142015668D01*
X155779502Y-141798128D01*
X157212428Y-140365203D01*
X157438764Y-140591934D01*
X157951300Y-140804758D01*
X158506265Y-140805242D01*
X159019172Y-140593313D01*
X159411934Y-140201236D01*
X159499954Y-139989262D01*
X159586687Y-140199172D01*
X159978764Y-140591934D01*
X160491300Y-140804758D01*
X161046265Y-140805242D01*
X161559172Y-140593313D01*
X161951934Y-140201236D01*
X162164758Y-139688700D01*
X162165242Y-139133735D01*
X161953313Y-138620828D01*
X161561236Y-138228066D01*
X161506185Y-138205207D01*
X161559172Y-138183313D01*
X161951934Y-137791236D01*
X162164758Y-137278700D01*
X162165242Y-136723735D01*
X161974457Y-136262000D01*
X163800000Y-136262000D01*
X164091605Y-136203996D01*
X164338815Y-136038815D01*
X166463846Y-133913784D01*
X172820313Y-133913784D01*
X172984311Y-134310689D01*
X173287714Y-134614622D01*
X173684332Y-134779313D01*
X174113784Y-134779687D01*
X174510689Y-134615689D01*
X174664646Y-134462000D01*
X178684370Y-134462000D01*
X179538000Y-135315631D01*
X179538000Y-135808418D01*
X179048700Y-135605242D01*
X178493735Y-135604758D01*
X177980828Y-135816687D01*
X177588066Y-136208764D01*
X177500046Y-136420738D01*
X177413313Y-136210828D01*
X177021236Y-135818066D01*
X176508700Y-135605242D01*
X175953735Y-135604758D01*
X175440828Y-135816687D01*
X175048066Y-136208764D01*
X174835242Y-136721300D01*
X174834758Y-137276265D01*
X175046687Y-137789172D01*
X175438764Y-138181934D01*
X175493815Y-138204793D01*
X175440828Y-138226687D01*
X175048066Y-138618764D01*
X174835242Y-139131300D01*
X174834758Y-139686265D01*
X175046687Y-140199172D01*
X175438764Y-140591934D01*
X175951300Y-140804758D01*
X176506265Y-140805242D01*
X177019172Y-140593313D01*
X177411934Y-140201236D01*
X177499954Y-139989262D01*
X177586687Y-140199172D01*
X177978764Y-140591934D01*
X178491300Y-140804758D01*
X179046265Y-140805242D01*
X179559172Y-140593313D01*
X179951934Y-140201236D01*
X180031644Y-140009274D01*
X181920501Y-141898132D01*
X181920313Y-142113784D01*
X182084311Y-142510689D01*
X182387714Y-142814622D01*
X182784332Y-142979313D01*
X183213784Y-142979687D01*
X183610689Y-142815689D01*
X183914622Y-142512286D01*
X184079313Y-142115668D01*
X184079687Y-141686216D01*
X183915689Y-141289311D01*
X183876644Y-141250198D01*
X183914622Y-141212286D01*
X184079313Y-140815668D01*
X184079687Y-140386216D01*
X183919915Y-139999539D01*
X184079313Y-139615668D01*
X184079314Y-139613784D01*
X189620313Y-139613784D01*
X189780085Y-140000461D01*
X189620687Y-140384332D01*
X189620313Y-140813784D01*
X189784311Y-141210689D01*
X189823356Y-141249802D01*
X189785378Y-141287714D01*
X189620687Y-141684332D01*
X189620313Y-142113784D01*
X189784311Y-142510689D01*
X190087714Y-142814622D01*
X190484332Y-142979313D01*
X190913784Y-142979687D01*
X191310689Y-142815689D01*
X191614622Y-142512286D01*
X191779313Y-142115668D01*
X191779502Y-141898128D01*
X193262385Y-140415246D01*
X193438764Y-140591934D01*
X193951300Y-140804758D01*
X194506265Y-140805242D01*
X195019172Y-140593313D01*
X195411934Y-140201236D01*
X195499954Y-139989262D01*
X195586687Y-140199172D01*
X195978764Y-140591934D01*
X196491300Y-140804758D01*
X197046265Y-140805242D01*
X197559172Y-140593313D01*
X197951934Y-140201236D01*
X198164758Y-139688700D01*
X198165242Y-139133735D01*
X197953313Y-138620828D01*
X197561236Y-138228066D01*
X197506185Y-138205207D01*
X197559172Y-138183313D01*
X197951934Y-137791236D01*
X198164758Y-137278700D01*
X198165242Y-136723735D01*
X197974457Y-136262000D01*
X199800000Y-136262000D01*
X200091605Y-136203996D01*
X200338815Y-136038815D01*
X202538815Y-133838815D01*
X202625959Y-133708395D01*
X202703996Y-133591605D01*
X202762000Y-133300000D01*
X202762000Y-132500000D01*
X202703996Y-132208395D01*
X202538815Y-131961185D01*
X201952127Y-131374497D01*
X202114622Y-131212286D01*
X202279313Y-130815668D01*
X202279687Y-130386216D01*
X202115689Y-129989311D01*
X201812286Y-129685378D01*
X201415668Y-129520687D01*
X200986216Y-129520313D01*
X200589311Y-129684311D01*
X200479332Y-129794098D01*
X200479687Y-129386216D01*
X200315689Y-128989311D01*
X200012286Y-128685378D01*
X199615668Y-128520687D01*
X199186216Y-128520313D01*
X198789311Y-128684311D01*
X198485378Y-128987714D01*
X198320687Y-129384332D01*
X198320313Y-129813784D01*
X198371638Y-129938000D01*
X195815630Y-129938000D01*
X195638815Y-129761185D01*
X195391605Y-129596004D01*
X195100000Y-129538000D01*
X195074582Y-129538000D01*
X195411934Y-129201236D01*
X195499954Y-128989262D01*
X195586687Y-129199172D01*
X195978764Y-129591934D01*
X196491300Y-129804758D01*
X197046265Y-129805242D01*
X197559172Y-129593313D01*
X197951934Y-129201236D01*
X198164758Y-128688700D01*
X198165242Y-128133735D01*
X197953313Y-127620828D01*
X197561236Y-127228066D01*
X197506185Y-127205207D01*
X197559172Y-127183313D01*
X197951934Y-126791236D01*
X198164758Y-126278700D01*
X198165242Y-125723735D01*
X197953313Y-125210828D01*
X197561236Y-124818066D01*
X197048700Y-124605242D01*
X196493735Y-124604758D01*
X195980828Y-124816687D01*
X195588066Y-125208764D01*
X195500046Y-125420738D01*
X195413313Y-125210828D01*
X195021236Y-124818066D01*
X194508700Y-124605242D01*
X193953735Y-124604758D01*
X193440828Y-124816687D01*
X193048066Y-125208764D01*
X192835242Y-125721300D01*
X192834758Y-126276265D01*
X193046687Y-126789172D01*
X193438764Y-127181934D01*
X193493815Y-127204793D01*
X193440828Y-127226687D01*
X193048066Y-127618764D01*
X192835242Y-128131300D01*
X192834758Y-128686265D01*
X193046687Y-129199172D01*
X193384924Y-129538000D01*
X192700000Y-129538000D01*
X192421924Y-129593313D01*
X192408395Y-129596004D01*
X192357000Y-129630345D01*
X192212286Y-129485378D01*
X191815668Y-129320687D01*
X191386216Y-129320313D01*
X190989311Y-129484311D01*
X190685378Y-129787714D01*
X190520687Y-130184332D01*
X190520313Y-130613784D01*
X190684311Y-131010689D01*
X190987714Y-131314622D01*
X191320366Y-131452752D01*
X191320313Y-131513784D01*
X191484311Y-131910689D01*
X191787714Y-132214622D01*
X192184332Y-132379313D01*
X192430116Y-132379527D01*
X192484311Y-132510689D01*
X192787714Y-132814622D01*
X193184332Y-132979313D01*
X193342919Y-132979451D01*
X190961185Y-135361185D01*
X190796004Y-135608395D01*
X190738000Y-135900000D01*
X190738000Y-138284370D01*
X190701869Y-138320501D01*
X190486216Y-138320313D01*
X190089311Y-138484311D01*
X189785378Y-138787714D01*
X189620687Y-139184332D01*
X189620313Y-139613784D01*
X184079314Y-139613784D01*
X184079687Y-139186216D01*
X183915689Y-138789311D01*
X183612286Y-138485378D01*
X183215668Y-138320687D01*
X182998128Y-138320498D01*
X182362000Y-137684370D01*
X182362000Y-133164642D01*
X182514622Y-133012286D01*
X182679313Y-132615668D01*
X182679687Y-132186216D01*
X182519915Y-131799539D01*
X182679313Y-131415668D01*
X182679687Y-130986216D01*
X182515689Y-130589311D01*
X182212286Y-130285378D01*
X181815668Y-130120687D01*
X181386216Y-130120313D01*
X180989311Y-130284311D01*
X180685378Y-130587714D01*
X180520687Y-130984332D01*
X180520585Y-131101785D01*
X180161185Y-131461185D01*
X179996004Y-131708395D01*
X179938000Y-132000000D01*
X179938000Y-132800000D01*
X179996004Y-133091605D01*
X180093823Y-133238001D01*
X180161185Y-133338815D01*
X180238000Y-133415630D01*
X180238000Y-133860369D01*
X179538815Y-133161185D01*
X179291605Y-132996004D01*
X179000000Y-132938000D01*
X174664642Y-132938000D01*
X174512286Y-132785378D01*
X174115668Y-132620687D01*
X173686216Y-132620313D01*
X173289311Y-132784311D01*
X172985378Y-133087714D01*
X172820687Y-133484332D01*
X172820313Y-133913784D01*
X166463846Y-133913784D01*
X166638815Y-133738816D01*
X166803996Y-133491605D01*
X166814659Y-133438000D01*
X166862000Y-133200000D01*
X166862000Y-132100000D01*
X166803996Y-131808395D01*
X166730566Y-131698500D01*
X166638816Y-131561185D01*
X166438815Y-131361185D01*
X166404116Y-131338000D01*
X166191605Y-131196004D01*
X166126740Y-131183102D01*
X166279313Y-130815668D01*
X166279687Y-130386216D01*
X166167121Y-130113784D01*
X172820313Y-130113784D01*
X172984311Y-130510689D01*
X173287714Y-130814622D01*
X173684332Y-130979313D01*
X174113784Y-130979687D01*
X174510689Y-130815689D01*
X174664646Y-130662000D01*
X179400000Y-130662000D01*
X179691605Y-130603996D01*
X179938815Y-130438815D01*
X181852895Y-128524735D01*
X181984332Y-128579313D01*
X182413784Y-128579687D01*
X182810689Y-128415689D01*
X182812597Y-128413784D01*
X189320313Y-128413784D01*
X189484311Y-128810689D01*
X189787714Y-129114622D01*
X190184332Y-129279313D01*
X190613784Y-129279687D01*
X191010689Y-129115689D01*
X191314622Y-128812286D01*
X191479313Y-128415668D01*
X191479687Y-127986216D01*
X191315689Y-127589311D01*
X191012286Y-127285378D01*
X190615668Y-127120687D01*
X190186216Y-127120313D01*
X189789311Y-127284311D01*
X189485378Y-127587714D01*
X189320687Y-127984332D01*
X189320313Y-128413784D01*
X182812597Y-128413784D01*
X183114622Y-128112286D01*
X183279313Y-127715668D01*
X183279687Y-127286216D01*
X183115689Y-126889311D01*
X182812286Y-126585378D01*
X182415668Y-126420687D01*
X181986216Y-126420313D01*
X181589311Y-126584311D01*
X181285378Y-126887714D01*
X181250386Y-126971983D01*
X180142843Y-128079526D01*
X179953313Y-127620828D01*
X179561236Y-127228066D01*
X179506185Y-127205207D01*
X179559172Y-127183313D01*
X179951934Y-126791236D01*
X180164758Y-126278700D01*
X180165242Y-125723735D01*
X179953313Y-125210828D01*
X179561236Y-124818066D01*
X179048700Y-124605242D01*
X178493735Y-124604758D01*
X177980828Y-124816687D01*
X177588066Y-125208764D01*
X177500046Y-125420738D01*
X177413313Y-125210828D01*
X177021236Y-124818066D01*
X176508700Y-124605242D01*
X175953735Y-124604758D01*
X175440828Y-124816687D01*
X175048066Y-125208764D01*
X174835242Y-125721300D01*
X174834758Y-126276265D01*
X175046687Y-126789172D01*
X175438764Y-127181934D01*
X175493815Y-127204793D01*
X175440828Y-127226687D01*
X175048066Y-127618764D01*
X174835242Y-128131300D01*
X174834758Y-128686265D01*
X175021411Y-129138000D01*
X174664642Y-129138000D01*
X174512286Y-128985378D01*
X174115668Y-128820687D01*
X173686216Y-128820313D01*
X173289311Y-128984311D01*
X172985378Y-129287714D01*
X172820687Y-129684332D01*
X172820313Y-130113784D01*
X166167121Y-130113784D01*
X166115689Y-129989311D01*
X165812286Y-129685378D01*
X165415668Y-129520687D01*
X164986216Y-129520313D01*
X164589311Y-129684311D01*
X164479332Y-129794098D01*
X164479687Y-129386216D01*
X164315689Y-128989311D01*
X164012286Y-128685378D01*
X163615668Y-128520687D01*
X163186216Y-128520313D01*
X162789311Y-128684311D01*
X162485378Y-128987714D01*
X162320687Y-129384332D01*
X162320313Y-129813784D01*
X162371638Y-129938000D01*
X159815630Y-129938000D01*
X159638815Y-129761185D01*
X159391605Y-129596004D01*
X159100000Y-129538000D01*
X159074582Y-129538000D01*
X159411934Y-129201236D01*
X159499954Y-128989262D01*
X159586687Y-129199172D01*
X159978764Y-129591934D01*
X160491300Y-129804758D01*
X161046265Y-129805242D01*
X161559172Y-129593313D01*
X161951934Y-129201236D01*
X162164758Y-128688700D01*
X162165242Y-128133735D01*
X161953313Y-127620828D01*
X161561236Y-127228066D01*
X161506185Y-127205207D01*
X161559172Y-127183313D01*
X161951934Y-126791236D01*
X162164758Y-126278700D01*
X162165242Y-125723735D01*
X161953313Y-125210828D01*
X161561236Y-124818066D01*
X161048700Y-124605242D01*
X160493735Y-124604758D01*
X159980828Y-124816687D01*
X159588066Y-125208764D01*
X159500046Y-125420738D01*
X159413313Y-125210828D01*
X159021236Y-124818066D01*
X158508700Y-124605242D01*
X157953735Y-124604758D01*
X157440828Y-124816687D01*
X157048066Y-125208764D01*
X156835242Y-125721300D01*
X156834758Y-126276265D01*
X157046687Y-126789172D01*
X157438764Y-127181934D01*
X157493815Y-127204793D01*
X157440828Y-127226687D01*
X157048066Y-127618764D01*
X156835242Y-128131300D01*
X156834758Y-128686265D01*
X157046687Y-129199172D01*
X157384924Y-129538000D01*
X156700000Y-129538000D01*
X156421924Y-129593313D01*
X156408395Y-129596004D01*
X156357000Y-129630345D01*
X156212286Y-129485378D01*
X155815668Y-129320687D01*
X155386216Y-129320313D01*
X154989311Y-129484311D01*
X154685378Y-129787714D01*
X154520687Y-130184332D01*
X154520313Y-130613784D01*
X154684311Y-131010689D01*
X154987714Y-131314622D01*
X155320366Y-131452752D01*
X155320313Y-131513784D01*
X155484311Y-131910689D01*
X155787714Y-132214622D01*
X156184332Y-132379313D01*
X156430116Y-132379527D01*
X156484311Y-132510689D01*
X156787714Y-132814622D01*
X157184332Y-132979313D01*
X157342919Y-132979451D01*
X154961185Y-135361185D01*
X154796004Y-135608395D01*
X154738000Y-135900000D01*
X154738000Y-138284370D01*
X154701869Y-138320501D01*
X154486216Y-138320313D01*
X154089311Y-138484311D01*
X153785378Y-138787714D01*
X153620687Y-139184332D01*
X153620313Y-139613784D01*
X148079314Y-139613784D01*
X148079687Y-139186216D01*
X147915689Y-138789311D01*
X147612286Y-138485378D01*
X147215668Y-138320687D01*
X146998128Y-138320498D01*
X146362000Y-137684370D01*
X146362000Y-133164642D01*
X146514622Y-133012286D01*
X146679313Y-132615668D01*
X146679687Y-132186216D01*
X146519915Y-131799539D01*
X146679313Y-131415668D01*
X146679687Y-130986216D01*
X146515689Y-130589311D01*
X146212286Y-130285378D01*
X145815668Y-130120687D01*
X145386216Y-130120313D01*
X144989311Y-130284311D01*
X144685378Y-130587714D01*
X144520687Y-130984332D01*
X144520585Y-131101785D01*
X144161185Y-131461185D01*
X143996004Y-131708395D01*
X143938000Y-132000000D01*
X143938000Y-132800000D01*
X143996004Y-133091605D01*
X144093823Y-133238001D01*
X144161185Y-133338815D01*
X144238000Y-133415630D01*
X144238000Y-133560370D01*
X143838815Y-133161185D01*
X143591605Y-132996004D01*
X143300000Y-132938000D01*
X138664642Y-132938000D01*
X138512286Y-132785378D01*
X138115668Y-132620687D01*
X137686216Y-132620313D01*
X137289311Y-132784311D01*
X136985378Y-133087714D01*
X136820687Y-133484332D01*
X136820313Y-133913784D01*
X129379314Y-133913784D01*
X129379368Y-133852588D01*
X129710689Y-133715689D01*
X130014622Y-133412286D01*
X130179313Y-133015668D01*
X130179621Y-132662000D01*
X130600000Y-132662000D01*
X130628828Y-132656266D01*
X130684332Y-132679313D01*
X131113784Y-132679687D01*
X131510689Y-132515689D01*
X131814622Y-132212286D01*
X131979313Y-131815668D01*
X131979687Y-131386216D01*
X131815689Y-130989311D01*
X131512286Y-130685378D01*
X131115668Y-130520687D01*
X130686216Y-130520313D01*
X130289311Y-130684311D01*
X130279419Y-130694186D01*
X130279687Y-130386216D01*
X130167121Y-130113784D01*
X136820313Y-130113784D01*
X136984311Y-130510689D01*
X137287714Y-130814622D01*
X137684332Y-130979313D01*
X138113784Y-130979687D01*
X138510689Y-130815689D01*
X138664646Y-130662000D01*
X143400000Y-130662000D01*
X143691605Y-130603996D01*
X143938815Y-130438815D01*
X145852895Y-128524735D01*
X145984332Y-128579313D01*
X146413784Y-128579687D01*
X146810689Y-128415689D01*
X146812597Y-128413784D01*
X153320313Y-128413784D01*
X153484311Y-128810689D01*
X153787714Y-129114622D01*
X154184332Y-129279313D01*
X154613784Y-129279687D01*
X155010689Y-129115689D01*
X155314622Y-128812286D01*
X155479313Y-128415668D01*
X155479687Y-127986216D01*
X155315689Y-127589311D01*
X155012286Y-127285378D01*
X154615668Y-127120687D01*
X154186216Y-127120313D01*
X153789311Y-127284311D01*
X153485378Y-127587714D01*
X153320687Y-127984332D01*
X153320313Y-128413784D01*
X146812597Y-128413784D01*
X147114622Y-128112286D01*
X147279313Y-127715668D01*
X147279687Y-127286216D01*
X147115689Y-126889311D01*
X146812286Y-126585378D01*
X146415668Y-126420687D01*
X145986216Y-126420313D01*
X145589311Y-126584311D01*
X145285378Y-126887714D01*
X145250386Y-126971983D01*
X144142843Y-128079526D01*
X143953313Y-127620828D01*
X143561236Y-127228066D01*
X143506185Y-127205207D01*
X143559172Y-127183313D01*
X143951934Y-126791236D01*
X144164758Y-126278700D01*
X144165242Y-125723735D01*
X143953313Y-125210828D01*
X143561236Y-124818066D01*
X143048700Y-124605242D01*
X142493735Y-124604758D01*
X141980828Y-124816687D01*
X141588066Y-125208764D01*
X141500046Y-125420738D01*
X141413313Y-125210828D01*
X141021236Y-124818066D01*
X140508700Y-124605242D01*
X139953735Y-124604758D01*
X139440828Y-124816687D01*
X139048066Y-125208764D01*
X138835242Y-125721300D01*
X138834758Y-126276265D01*
X139046687Y-126789172D01*
X139438764Y-127181934D01*
X139493815Y-127204793D01*
X139440828Y-127226687D01*
X139048066Y-127618764D01*
X138835242Y-128131300D01*
X138834758Y-128686265D01*
X139021411Y-129138000D01*
X138664642Y-129138000D01*
X138512286Y-128985378D01*
X138115668Y-128820687D01*
X137686216Y-128820313D01*
X137289311Y-128984311D01*
X136985378Y-129287714D01*
X136820687Y-129684332D01*
X136820313Y-130113784D01*
X130167121Y-130113784D01*
X130115689Y-129989311D01*
X129812286Y-129685378D01*
X129415668Y-129520687D01*
X128986216Y-129520313D01*
X128589311Y-129684311D01*
X128479332Y-129794098D01*
X128479687Y-129386216D01*
X128315689Y-128989311D01*
X128012286Y-128685378D01*
X127615668Y-128520687D01*
X127186216Y-128520313D01*
X126789311Y-128684311D01*
X126485378Y-128987714D01*
X126320687Y-129384332D01*
X126320313Y-129813784D01*
X126371638Y-129938000D01*
X123815630Y-129938000D01*
X123638815Y-129761185D01*
X123391605Y-129596004D01*
X123100000Y-129538000D01*
X123074582Y-129538000D01*
X123411934Y-129201236D01*
X123499954Y-128989262D01*
X123586687Y-129199172D01*
X123978764Y-129591934D01*
X124491300Y-129804758D01*
X125046265Y-129805242D01*
X125559172Y-129593313D01*
X125951934Y-129201236D01*
X126164758Y-128688700D01*
X126165242Y-128133735D01*
X125953313Y-127620828D01*
X125561236Y-127228066D01*
X125506185Y-127205207D01*
X125559172Y-127183313D01*
X125951934Y-126791236D01*
X126164758Y-126278700D01*
X126165242Y-125723735D01*
X125953313Y-125210828D01*
X125561236Y-124818066D01*
X125048700Y-124605242D01*
X124493735Y-124604758D01*
X123980828Y-124816687D01*
X123588066Y-125208764D01*
X123500046Y-125420738D01*
X123413313Y-125210828D01*
X123021236Y-124818066D01*
X122508700Y-124605242D01*
X121953735Y-124604758D01*
X121440828Y-124816687D01*
X121048066Y-125208764D01*
X120835242Y-125721300D01*
X120834758Y-126276265D01*
X121046687Y-126789172D01*
X121438764Y-127181934D01*
X121493815Y-127204793D01*
X121440828Y-127226687D01*
X121048066Y-127618764D01*
X120835242Y-128131300D01*
X120834758Y-128686265D01*
X121046687Y-129199172D01*
X121384924Y-129538000D01*
X120700000Y-129538000D01*
X120421924Y-129593313D01*
X120408395Y-129596004D01*
X120357000Y-129630345D01*
X120212286Y-129485378D01*
X119815668Y-129320687D01*
X119386216Y-129320313D01*
X118989311Y-129484311D01*
X118685378Y-129787714D01*
X118520687Y-130184332D01*
X118520313Y-130613784D01*
X118684311Y-131010689D01*
X118987714Y-131314622D01*
X119320366Y-131452752D01*
X119320313Y-131513784D01*
X119484311Y-131910689D01*
X119787714Y-132214622D01*
X120184332Y-132379313D01*
X120430116Y-132379527D01*
X120484311Y-132510689D01*
X120787714Y-132814622D01*
X121184332Y-132979313D01*
X121342919Y-132979451D01*
X118961185Y-135361185D01*
X118796004Y-135608395D01*
X118738000Y-135900000D01*
X118738000Y-138284370D01*
X118701869Y-138320501D01*
X118486216Y-138320313D01*
X118089311Y-138484311D01*
X117785378Y-138787714D01*
X117620687Y-139184332D01*
X117620313Y-139613784D01*
X112079314Y-139613784D01*
X112079687Y-139186216D01*
X111915689Y-138789311D01*
X111612286Y-138485378D01*
X111215668Y-138320687D01*
X110998128Y-138320498D01*
X110362000Y-137684370D01*
X110362000Y-133164642D01*
X110514622Y-133012286D01*
X110679313Y-132615668D01*
X110679687Y-132186216D01*
X110519915Y-131799539D01*
X110679313Y-131415668D01*
X110679687Y-130986216D01*
X110515689Y-130589311D01*
X110212286Y-130285378D01*
X109815668Y-130120687D01*
X109386216Y-130120313D01*
X108989311Y-130284311D01*
X108685378Y-130587714D01*
X108520687Y-130984332D01*
X108520585Y-131101785D01*
X108161185Y-131461185D01*
X107996004Y-131708395D01*
X107938000Y-132000000D01*
X95397000Y-132000000D01*
X95397000Y-130113784D01*
X100820313Y-130113784D01*
X100984311Y-130510689D01*
X101287714Y-130814622D01*
X101684332Y-130979313D01*
X102113784Y-130979687D01*
X102510689Y-130815689D01*
X102664646Y-130662000D01*
X107400000Y-130662000D01*
X107691605Y-130603996D01*
X107938815Y-130438815D01*
X109852895Y-128524735D01*
X109984332Y-128579313D01*
X110413784Y-128579687D01*
X110810689Y-128415689D01*
X110812597Y-128413784D01*
X117320313Y-128413784D01*
X117484311Y-128810689D01*
X117787714Y-129114622D01*
X118184332Y-129279313D01*
X118613784Y-129279687D01*
X119010689Y-129115689D01*
X119314622Y-128812286D01*
X119479313Y-128415668D01*
X119479687Y-127986216D01*
X119315689Y-127589311D01*
X119012286Y-127285378D01*
X118615668Y-127120687D01*
X118186216Y-127120313D01*
X117789311Y-127284311D01*
X117485378Y-127587714D01*
X117320687Y-127984332D01*
X117320313Y-128413784D01*
X110812597Y-128413784D01*
X111114622Y-128112286D01*
X111279313Y-127715668D01*
X111279687Y-127286216D01*
X111115689Y-126889311D01*
X110812286Y-126585378D01*
X110415668Y-126420687D01*
X109986216Y-126420313D01*
X109589311Y-126584311D01*
X109285378Y-126887714D01*
X109250386Y-126971983D01*
X108142843Y-128079526D01*
X107953313Y-127620828D01*
X107561236Y-127228066D01*
X107506185Y-127205207D01*
X107559172Y-127183313D01*
X107951934Y-126791236D01*
X108164758Y-126278700D01*
X108165242Y-125723735D01*
X107953313Y-125210828D01*
X107561236Y-124818066D01*
X107048700Y-124605242D01*
X106493735Y-124604758D01*
X105980828Y-124816687D01*
X105588066Y-125208764D01*
X105500046Y-125420738D01*
X105413313Y-125210828D01*
X105021236Y-124818066D01*
X104508700Y-124605242D01*
X103953735Y-124604758D01*
X103440828Y-124816687D01*
X103048066Y-125208764D01*
X102835242Y-125721300D01*
X102834758Y-126276265D01*
X103046687Y-126789172D01*
X103438764Y-127181934D01*
X103493815Y-127204793D01*
X103440828Y-127226687D01*
X103048066Y-127618764D01*
X102835242Y-128131300D01*
X102834758Y-128686265D01*
X103021411Y-129138000D01*
X102664642Y-129138000D01*
X102512286Y-128985378D01*
X102115668Y-128820687D01*
X101686216Y-128820313D01*
X101289311Y-128984311D01*
X100985378Y-129287714D01*
X100820687Y-129684332D01*
X100820313Y-130113784D01*
X95397000Y-130113784D01*
X95397000Y-123913784D01*
X116420313Y-123913784D01*
X116584311Y-124310689D01*
X116887714Y-124614622D01*
X117284332Y-124779313D01*
X117713784Y-124779687D01*
X118110689Y-124615689D01*
X118264646Y-124462000D01*
X129184370Y-124462000D01*
X130720501Y-125998132D01*
X130720313Y-126213784D01*
X130884311Y-126610689D01*
X131187714Y-126914622D01*
X131584332Y-127079313D01*
X132013784Y-127079687D01*
X132410689Y-126915689D01*
X132714622Y-126612286D01*
X132879313Y-126215668D01*
X132879687Y-125786216D01*
X132715689Y-125389311D01*
X132412286Y-125085378D01*
X132015668Y-124920687D01*
X131798128Y-124920498D01*
X130791414Y-123913784D01*
X152420313Y-123913784D01*
X152584311Y-124310689D01*
X152887714Y-124614622D01*
X153284332Y-124779313D01*
X153713784Y-124779687D01*
X154110689Y-124615689D01*
X154264646Y-124462000D01*
X165184370Y-124462000D01*
X166720501Y-125998132D01*
X166720313Y-126213784D01*
X166884311Y-126610689D01*
X167187714Y-126914622D01*
X167584332Y-127079313D01*
X168013784Y-127079687D01*
X168410689Y-126915689D01*
X168714622Y-126612286D01*
X168879313Y-126215668D01*
X168879687Y-125786216D01*
X168715689Y-125389311D01*
X168412286Y-125085378D01*
X168015668Y-124920687D01*
X167798128Y-124920498D01*
X166038815Y-123161185D01*
X165928858Y-123087714D01*
X165791605Y-122996004D01*
X165500000Y-122938000D01*
X154264642Y-122938000D01*
X154112286Y-122785378D01*
X153715668Y-122620687D01*
X153286216Y-122620313D01*
X152889311Y-122784311D01*
X152585378Y-123087714D01*
X152420687Y-123484332D01*
X152420313Y-123913784D01*
X130791414Y-123913784D01*
X130038815Y-123161185D01*
X129928858Y-123087714D01*
X129791605Y-122996004D01*
X129500000Y-122938000D01*
X118264642Y-122938000D01*
X118112286Y-122785378D01*
X117715668Y-122620687D01*
X117286216Y-122620313D01*
X116889311Y-122784311D01*
X116585378Y-123087714D01*
X116420687Y-123484332D01*
X116420313Y-123913784D01*
X95397000Y-123913784D01*
X95397000Y-119276265D01*
X102834758Y-119276265D01*
X103046687Y-119789172D01*
X103438764Y-120181934D01*
X103493815Y-120204793D01*
X103440828Y-120226687D01*
X103048066Y-120618764D01*
X102835242Y-121131300D01*
X102834758Y-121686265D01*
X103046687Y-122199172D01*
X103438764Y-122591934D01*
X103951300Y-122804758D01*
X104506265Y-122805242D01*
X105019172Y-122593313D01*
X105411934Y-122201236D01*
X105499954Y-121989262D01*
X105586687Y-122199172D01*
X105978764Y-122591934D01*
X106491300Y-122804758D01*
X107046265Y-122805242D01*
X107559172Y-122593313D01*
X107951934Y-122201236D01*
X108164758Y-121688700D01*
X108165242Y-121133735D01*
X107953313Y-120620828D01*
X107561236Y-120228066D01*
X107506185Y-120205207D01*
X107559172Y-120183313D01*
X107951934Y-119791236D01*
X108164758Y-119278700D01*
X108164760Y-119276265D01*
X120834758Y-119276265D01*
X121046687Y-119789172D01*
X121438764Y-120181934D01*
X121493815Y-120204793D01*
X121440828Y-120226687D01*
X121048066Y-120618764D01*
X120835242Y-121131300D01*
X120834758Y-121686265D01*
X121046687Y-122199172D01*
X121438764Y-122591934D01*
X121951300Y-122804758D01*
X122506265Y-122805242D01*
X123019172Y-122593313D01*
X123411934Y-122201236D01*
X123499954Y-121989262D01*
X123586687Y-122199172D01*
X123978764Y-122591934D01*
X124491300Y-122804758D01*
X125046265Y-122805242D01*
X125559172Y-122593313D01*
X125951934Y-122201236D01*
X126164758Y-121688700D01*
X126165242Y-121133735D01*
X125953313Y-120620828D01*
X125561236Y-120228066D01*
X125506185Y-120205207D01*
X125559172Y-120183313D01*
X125951934Y-119791236D01*
X126164758Y-119278700D01*
X126164760Y-119276265D01*
X138834758Y-119276265D01*
X139046687Y-119789172D01*
X139438764Y-120181934D01*
X139493815Y-120204793D01*
X139440828Y-120226687D01*
X139048066Y-120618764D01*
X138835242Y-121131300D01*
X138834758Y-121686265D01*
X139046687Y-122199172D01*
X139438764Y-122591934D01*
X139951300Y-122804758D01*
X140506265Y-122805242D01*
X141019172Y-122593313D01*
X141411934Y-122201236D01*
X141499954Y-121989262D01*
X141586687Y-122199172D01*
X141978764Y-122591934D01*
X142491300Y-122804758D01*
X143046265Y-122805242D01*
X143559172Y-122593313D01*
X143951934Y-122201236D01*
X144164758Y-121688700D01*
X144165242Y-121133735D01*
X143953313Y-120620828D01*
X143561236Y-120228066D01*
X143506185Y-120205207D01*
X143559172Y-120183313D01*
X143951934Y-119791236D01*
X144164758Y-119278700D01*
X144164760Y-119276265D01*
X156834758Y-119276265D01*
X157046687Y-119789172D01*
X157438764Y-120181934D01*
X157493815Y-120204793D01*
X157440828Y-120226687D01*
X157048066Y-120618764D01*
X156835242Y-121131300D01*
X156834758Y-121686265D01*
X157046687Y-122199172D01*
X157438764Y-122591934D01*
X157951300Y-122804758D01*
X158506265Y-122805242D01*
X159019172Y-122593313D01*
X159411934Y-122201236D01*
X159499954Y-121989262D01*
X159586687Y-122199172D01*
X159978764Y-122591934D01*
X160491300Y-122804758D01*
X161046265Y-122805242D01*
X161559172Y-122593313D01*
X161951934Y-122201236D01*
X162164758Y-121688700D01*
X162165242Y-121133735D01*
X161953313Y-120620828D01*
X161561236Y-120228066D01*
X161506185Y-120205207D01*
X161559172Y-120183313D01*
X161951934Y-119791236D01*
X162164758Y-119278700D01*
X162164760Y-119276265D01*
X174834758Y-119276265D01*
X175046687Y-119789172D01*
X175438764Y-120181934D01*
X175493815Y-120204793D01*
X175440828Y-120226687D01*
X175048066Y-120618764D01*
X174835242Y-121131300D01*
X174834758Y-121686265D01*
X175046687Y-122199172D01*
X175438764Y-122591934D01*
X175951300Y-122804758D01*
X176506265Y-122805242D01*
X177019172Y-122593313D01*
X177411934Y-122201236D01*
X177499954Y-121989262D01*
X177586687Y-122199172D01*
X177978764Y-122591934D01*
X178491300Y-122804758D01*
X179046265Y-122805242D01*
X179559172Y-122593313D01*
X179951934Y-122201236D01*
X180164758Y-121688700D01*
X180165242Y-121133735D01*
X179953313Y-120620828D01*
X179561236Y-120228066D01*
X179506185Y-120205207D01*
X179559172Y-120183313D01*
X179951934Y-119791236D01*
X180164758Y-119278700D01*
X180164760Y-119276265D01*
X192834758Y-119276265D01*
X193046687Y-119789172D01*
X193438764Y-120181934D01*
X193493815Y-120204793D01*
X193440828Y-120226687D01*
X193048066Y-120618764D01*
X192835242Y-121131300D01*
X192834758Y-121686265D01*
X193046687Y-122199172D01*
X193438764Y-122591934D01*
X193951300Y-122804758D01*
X194506265Y-122805242D01*
X195019172Y-122593313D01*
X195411934Y-122201236D01*
X195499954Y-121989262D01*
X195586687Y-122199172D01*
X195978764Y-122591934D01*
X196491300Y-122804758D01*
X197046265Y-122805242D01*
X197559172Y-122593313D01*
X197951934Y-122201236D01*
X198164758Y-121688700D01*
X198165242Y-121133735D01*
X197953313Y-120620828D01*
X197561236Y-120228066D01*
X197506185Y-120205207D01*
X197559172Y-120183313D01*
X197951934Y-119791236D01*
X198164758Y-119278700D01*
X198165242Y-118723735D01*
X197953313Y-118210828D01*
X197561236Y-117818066D01*
X197048700Y-117605242D01*
X196493735Y-117604758D01*
X195980828Y-117816687D01*
X195588066Y-118208764D01*
X195500046Y-118420738D01*
X195413313Y-118210828D01*
X195021236Y-117818066D01*
X194508700Y-117605242D01*
X193953735Y-117604758D01*
X193440828Y-117816687D01*
X193048066Y-118208764D01*
X192835242Y-118721300D01*
X192834758Y-119276265D01*
X180164760Y-119276265D01*
X180165242Y-118723735D01*
X179953313Y-118210828D01*
X179561236Y-117818066D01*
X179048700Y-117605242D01*
X178493735Y-117604758D01*
X177980828Y-117816687D01*
X177588066Y-118208764D01*
X177500046Y-118420738D01*
X177413313Y-118210828D01*
X177021236Y-117818066D01*
X176508700Y-117605242D01*
X175953735Y-117604758D01*
X175440828Y-117816687D01*
X175048066Y-118208764D01*
X174835242Y-118721300D01*
X174834758Y-119276265D01*
X162164760Y-119276265D01*
X162165242Y-118723735D01*
X161953313Y-118210828D01*
X161561236Y-117818066D01*
X161048700Y-117605242D01*
X160493735Y-117604758D01*
X159980828Y-117816687D01*
X159588066Y-118208764D01*
X159500046Y-118420738D01*
X159413313Y-118210828D01*
X159021236Y-117818066D01*
X158508700Y-117605242D01*
X157953735Y-117604758D01*
X157440828Y-117816687D01*
X157048066Y-118208764D01*
X156835242Y-118721300D01*
X156834758Y-119276265D01*
X144164760Y-119276265D01*
X144165242Y-118723735D01*
X143953313Y-118210828D01*
X143561236Y-117818066D01*
X143048700Y-117605242D01*
X142493735Y-117604758D01*
X141980828Y-117816687D01*
X141588066Y-118208764D01*
X141500046Y-118420738D01*
X141413313Y-118210828D01*
X141021236Y-117818066D01*
X140508700Y-117605242D01*
X139953735Y-117604758D01*
X139440828Y-117816687D01*
X139048066Y-118208764D01*
X138835242Y-118721300D01*
X138834758Y-119276265D01*
X126164760Y-119276265D01*
X126165242Y-118723735D01*
X125953313Y-118210828D01*
X125561236Y-117818066D01*
X125048700Y-117605242D01*
X124493735Y-117604758D01*
X123980828Y-117816687D01*
X123588066Y-118208764D01*
X123500046Y-118420738D01*
X123413313Y-118210828D01*
X123021236Y-117818066D01*
X122508700Y-117605242D01*
X121953735Y-117604758D01*
X121440828Y-117816687D01*
X121048066Y-118208764D01*
X120835242Y-118721300D01*
X120834758Y-119276265D01*
X108164760Y-119276265D01*
X108165242Y-118723735D01*
X107953313Y-118210828D01*
X107561236Y-117818066D01*
X107048700Y-117605242D01*
X106493735Y-117604758D01*
X105980828Y-117816687D01*
X105588066Y-118208764D01*
X105500046Y-118420738D01*
X105413313Y-118210828D01*
X105021236Y-117818066D01*
X104508700Y-117605242D01*
X103953735Y-117604758D01*
X103440828Y-117816687D01*
X103048066Y-118208764D01*
X102835242Y-118721300D01*
X102834758Y-119276265D01*
X95397000Y-119276265D01*
X95397000Y-110000000D01*
X95396992Y-109999960D01*
X95397000Y-109999919D01*
X95344091Y-109734010D01*
X95300286Y-109513784D01*
X101720313Y-109513784D01*
X101884311Y-109910689D01*
X102038000Y-110064646D01*
X102038000Y-114935358D01*
X101885378Y-115087714D01*
X101720687Y-115484332D01*
X101720313Y-115913784D01*
X101884311Y-116310689D01*
X102187714Y-116614622D01*
X102584332Y-116779313D01*
X103013784Y-116779687D01*
X103410689Y-116615689D01*
X103714622Y-116312286D01*
X103879313Y-115915668D01*
X103879687Y-115486216D01*
X103715689Y-115089311D01*
X103562000Y-114935354D01*
X103562000Y-111643106D01*
X103951300Y-111804758D01*
X104506265Y-111805242D01*
X105019172Y-111593313D01*
X105411934Y-111201236D01*
X105499954Y-110989262D01*
X105586687Y-111199172D01*
X105978764Y-111591934D01*
X106491300Y-111804758D01*
X107046265Y-111805242D01*
X107457636Y-111635267D01*
X107638000Y-111815631D01*
X107638000Y-114935533D01*
X107385378Y-115187714D01*
X107220687Y-115584332D01*
X107220313Y-116013784D01*
X107384311Y-116410689D01*
X107687714Y-116714622D01*
X108084332Y-116879313D01*
X108513784Y-116879687D01*
X108900461Y-116719915D01*
X109284332Y-116879313D01*
X109713784Y-116879687D01*
X110110689Y-116715689D01*
X110414622Y-116412286D01*
X110579313Y-116015668D01*
X110579687Y-115586216D01*
X110556171Y-115529303D01*
X110562000Y-115500000D01*
X110562000Y-112913784D01*
X114420313Y-112913784D01*
X114584311Y-113310689D01*
X114838000Y-113564821D01*
X114838000Y-115035358D01*
X114685378Y-115187714D01*
X114520687Y-115584332D01*
X114520313Y-116013784D01*
X114684311Y-116410689D01*
X114987714Y-116714622D01*
X115384332Y-116879313D01*
X115813784Y-116879687D01*
X116210689Y-116715689D01*
X116514622Y-116412286D01*
X116679313Y-116015668D01*
X116679314Y-116013784D01*
X118120313Y-116013784D01*
X118284311Y-116410689D01*
X118587714Y-116714622D01*
X118984332Y-116879313D01*
X119413784Y-116879687D01*
X119810689Y-116715689D01*
X119904818Y-116621724D01*
X120284332Y-116779313D01*
X120713784Y-116779687D01*
X121110689Y-116615689D01*
X121414622Y-116312286D01*
X121579313Y-115915668D01*
X121579502Y-115698128D01*
X125308816Y-111968815D01*
X125473997Y-111721604D01*
X125494173Y-111620170D01*
X125559172Y-111593313D01*
X125838000Y-111314971D01*
X125838000Y-115181555D01*
X125589311Y-115284311D01*
X125285378Y-115587714D01*
X125120687Y-115984332D01*
X125120313Y-116413784D01*
X125284311Y-116810689D01*
X125587714Y-117114622D01*
X125984332Y-117279313D01*
X126413784Y-117279687D01*
X126810689Y-117115689D01*
X127114622Y-116812286D01*
X127279313Y-116415668D01*
X127279563Y-116128171D01*
X127303996Y-116091605D01*
X127309885Y-116062000D01*
X127362000Y-115800000D01*
X127362000Y-115188514D01*
X127438000Y-115264646D01*
X127438000Y-116435184D01*
X127385378Y-116487714D01*
X127220687Y-116884332D01*
X127220313Y-117313784D01*
X127384311Y-117710689D01*
X127687714Y-118014622D01*
X128084332Y-118179313D01*
X128147412Y-118179368D01*
X128284311Y-118510689D01*
X128587714Y-118814622D01*
X128984332Y-118979313D01*
X129413784Y-118979687D01*
X129810689Y-118815689D01*
X130114622Y-118512286D01*
X130194214Y-118320609D01*
X130487714Y-118614622D01*
X130884332Y-118779313D01*
X131313784Y-118779687D01*
X131710689Y-118615689D01*
X132014622Y-118312286D01*
X132179313Y-117915668D01*
X132179687Y-117486216D01*
X132015689Y-117089311D01*
X131862000Y-116935354D01*
X131862000Y-112164642D01*
X132014622Y-112012286D01*
X132179313Y-111615668D01*
X132179687Y-111186216D01*
X132015689Y-110789311D01*
X131712286Y-110485378D01*
X131315668Y-110320687D01*
X130886216Y-110320313D01*
X130489311Y-110484311D01*
X130185378Y-110787714D01*
X130088721Y-111020489D01*
X129886216Y-111020313D01*
X129489311Y-111184311D01*
X129185378Y-111487714D01*
X129020687Y-111884332D01*
X129020313Y-112313784D01*
X129184311Y-112710689D01*
X129294011Y-112820581D01*
X128986216Y-112820313D01*
X128589311Y-112984311D01*
X128285378Y-113287714D01*
X128230230Y-113420526D01*
X127986216Y-113420313D01*
X127589311Y-113584311D01*
X127362000Y-113811226D01*
X127362000Y-110564642D01*
X127514622Y-110412286D01*
X127679313Y-110015668D01*
X127679687Y-109586216D01*
X127649759Y-109513784D01*
X137720313Y-109513784D01*
X137884311Y-109910689D01*
X138038000Y-110064646D01*
X138038000Y-114935358D01*
X137885378Y-115087714D01*
X137720687Y-115484332D01*
X137720313Y-115913784D01*
X137884311Y-116310689D01*
X138187714Y-116614622D01*
X138584332Y-116779313D01*
X139013784Y-116779687D01*
X139410689Y-116615689D01*
X139714622Y-116312286D01*
X139879313Y-115915668D01*
X139879687Y-115486216D01*
X139715689Y-115089311D01*
X139562000Y-114935354D01*
X139562000Y-111643106D01*
X139951300Y-111804758D01*
X140506265Y-111805242D01*
X141019172Y-111593313D01*
X141411934Y-111201236D01*
X141499954Y-110989262D01*
X141586687Y-111199172D01*
X141978764Y-111591934D01*
X142491300Y-111804758D01*
X143046265Y-111805242D01*
X143457636Y-111635267D01*
X143638000Y-111815631D01*
X143638000Y-114935533D01*
X143385378Y-115187714D01*
X143220687Y-115584332D01*
X143220313Y-116013784D01*
X143384311Y-116410689D01*
X143687714Y-116714622D01*
X144084332Y-116879313D01*
X144513784Y-116879687D01*
X144900461Y-116719915D01*
X145284332Y-116879313D01*
X145713784Y-116879687D01*
X146110689Y-116715689D01*
X146414622Y-116412286D01*
X146579313Y-116015668D01*
X146579687Y-115586216D01*
X146556171Y-115529303D01*
X146562000Y-115500000D01*
X146562000Y-112913784D01*
X150420313Y-112913784D01*
X150584311Y-113310689D01*
X150838000Y-113564821D01*
X150838000Y-115035358D01*
X150685378Y-115187714D01*
X150520687Y-115584332D01*
X150520313Y-116013784D01*
X150684311Y-116410689D01*
X150987714Y-116714622D01*
X151384332Y-116879313D01*
X151813784Y-116879687D01*
X152210689Y-116715689D01*
X152514622Y-116412286D01*
X152679313Y-116015668D01*
X152679314Y-116013784D01*
X154120313Y-116013784D01*
X154284311Y-116410689D01*
X154587714Y-116714622D01*
X154984332Y-116879313D01*
X155413784Y-116879687D01*
X155810689Y-116715689D01*
X155904818Y-116621724D01*
X156284332Y-116779313D01*
X156713784Y-116779687D01*
X157110689Y-116615689D01*
X157414622Y-116312286D01*
X157579313Y-115915668D01*
X157579502Y-115698128D01*
X161308816Y-111968815D01*
X161473997Y-111721604D01*
X161494173Y-111620170D01*
X161559172Y-111593313D01*
X161838000Y-111314971D01*
X161838000Y-115181555D01*
X161589311Y-115284311D01*
X161285378Y-115587714D01*
X161120687Y-115984332D01*
X161120313Y-116413784D01*
X161284311Y-116810689D01*
X161587714Y-117114622D01*
X161984332Y-117279313D01*
X162413784Y-117279687D01*
X162810689Y-117115689D01*
X163114622Y-116812286D01*
X163279313Y-116415668D01*
X163279563Y-116128171D01*
X163303996Y-116091605D01*
X163309885Y-116062000D01*
X163362000Y-115800000D01*
X163362000Y-115188514D01*
X163438000Y-115264646D01*
X163438000Y-116435184D01*
X163385378Y-116487714D01*
X163220687Y-116884332D01*
X163220313Y-117313784D01*
X163384311Y-117710689D01*
X163687714Y-118014622D01*
X164084332Y-118179313D01*
X164147412Y-118179368D01*
X164284311Y-118510689D01*
X164587714Y-118814622D01*
X164984332Y-118979313D01*
X165413784Y-118979687D01*
X165810689Y-118815689D01*
X166114622Y-118512286D01*
X166279313Y-118115668D01*
X166279344Y-118079657D01*
X166313784Y-118079687D01*
X166710689Y-117915689D01*
X167014622Y-117612286D01*
X167179313Y-117215668D01*
X167179687Y-116786216D01*
X167015689Y-116389311D01*
X166862000Y-116235354D01*
X166862000Y-112864642D01*
X167014622Y-112712286D01*
X167179313Y-112315668D01*
X167179687Y-111886216D01*
X167015689Y-111489311D01*
X166712286Y-111185378D01*
X166315668Y-111020687D01*
X165886216Y-111020313D01*
X165489311Y-111184311D01*
X165185378Y-111487714D01*
X165020687Y-111884332D01*
X165020313Y-112313784D01*
X165184311Y-112710689D01*
X165294011Y-112820581D01*
X164986216Y-112820313D01*
X164589311Y-112984311D01*
X164285378Y-113287714D01*
X164230230Y-113420526D01*
X163986216Y-113420313D01*
X163589311Y-113584311D01*
X163362000Y-113811226D01*
X163362000Y-110564642D01*
X163514622Y-110412286D01*
X163679313Y-110015668D01*
X163679687Y-109586216D01*
X163649759Y-109513784D01*
X173720313Y-109513784D01*
X173884311Y-109910689D01*
X174038000Y-110064646D01*
X174038000Y-114935358D01*
X173885378Y-115087714D01*
X173720687Y-115484332D01*
X173720313Y-115913784D01*
X173884311Y-116310689D01*
X174187714Y-116614622D01*
X174584332Y-116779313D01*
X175013784Y-116779687D01*
X175410689Y-116615689D01*
X175714622Y-116312286D01*
X175879313Y-115915668D01*
X175879687Y-115486216D01*
X175715689Y-115089311D01*
X175562000Y-114935354D01*
X175562000Y-111643106D01*
X175951300Y-111804758D01*
X176506265Y-111805242D01*
X177019172Y-111593313D01*
X177411934Y-111201236D01*
X177499954Y-110989262D01*
X177586687Y-111199172D01*
X177978764Y-111591934D01*
X178491300Y-111804758D01*
X179046265Y-111805242D01*
X179457636Y-111635267D01*
X179638000Y-111815631D01*
X179638000Y-114935533D01*
X179385378Y-115187714D01*
X179220687Y-115584332D01*
X179220313Y-116013784D01*
X179384311Y-116410689D01*
X179687714Y-116714622D01*
X180084332Y-116879313D01*
X180513784Y-116879687D01*
X180900461Y-116719915D01*
X181284332Y-116879313D01*
X181713784Y-116879687D01*
X182110689Y-116715689D01*
X182414622Y-116412286D01*
X182579313Y-116015668D01*
X182579687Y-115586216D01*
X182556171Y-115529303D01*
X182562000Y-115500000D01*
X182562000Y-112913784D01*
X186420313Y-112913784D01*
X186584311Y-113310689D01*
X186838000Y-113564821D01*
X186838000Y-115035358D01*
X186685378Y-115187714D01*
X186520687Y-115584332D01*
X186520313Y-116013784D01*
X186684311Y-116410689D01*
X186987714Y-116714622D01*
X187384332Y-116879313D01*
X187813784Y-116879687D01*
X188210689Y-116715689D01*
X188514622Y-116412286D01*
X188679313Y-116015668D01*
X188679314Y-116013784D01*
X190120313Y-116013784D01*
X190284311Y-116410689D01*
X190587714Y-116714622D01*
X190984332Y-116879313D01*
X191413784Y-116879687D01*
X191810689Y-116715689D01*
X191904818Y-116621724D01*
X192284332Y-116779313D01*
X192713784Y-116779687D01*
X193110689Y-116615689D01*
X193414622Y-116312286D01*
X193579313Y-115915668D01*
X193579502Y-115698128D01*
X197308816Y-111968815D01*
X197473997Y-111721604D01*
X197494173Y-111620170D01*
X197559172Y-111593313D01*
X197838000Y-111314971D01*
X197838000Y-115181555D01*
X197589311Y-115284311D01*
X197285378Y-115587714D01*
X197120687Y-115984332D01*
X197120313Y-116413784D01*
X197284311Y-116810689D01*
X197587714Y-117114622D01*
X197984332Y-117279313D01*
X198413784Y-117279687D01*
X198810689Y-117115689D01*
X199114622Y-116812286D01*
X199279313Y-116415668D01*
X199279563Y-116128171D01*
X199303996Y-116091605D01*
X199309885Y-116062000D01*
X199362000Y-115800000D01*
X199362000Y-110564642D01*
X199514622Y-110412286D01*
X199679313Y-110015668D01*
X199679687Y-109586216D01*
X199515689Y-109189311D01*
X199212286Y-108885378D01*
X198815668Y-108720687D01*
X198386216Y-108720313D01*
X197989311Y-108884311D01*
X197685378Y-109187714D01*
X197637076Y-109304038D01*
X197561236Y-109228066D01*
X197506185Y-109205207D01*
X197559172Y-109183313D01*
X197951934Y-108791236D01*
X198164758Y-108278700D01*
X198165242Y-107723735D01*
X197953313Y-107210828D01*
X197561236Y-106818066D01*
X197048700Y-106605242D01*
X196493735Y-106604758D01*
X195980828Y-106816687D01*
X195588066Y-107208764D01*
X195500046Y-107420738D01*
X195413313Y-107210828D01*
X195021236Y-106818066D01*
X194508700Y-106605242D01*
X193953735Y-106604758D01*
X193440828Y-106816687D01*
X193048066Y-107208764D01*
X192835242Y-107721300D01*
X192834758Y-108276265D01*
X193046687Y-108789172D01*
X193438764Y-109181934D01*
X193493815Y-109204793D01*
X193440828Y-109226687D01*
X193048066Y-109618764D01*
X192835242Y-110131300D01*
X192834758Y-110686265D01*
X193046687Y-111199172D01*
X193438764Y-111591934D01*
X193951300Y-111804758D01*
X194506265Y-111805242D01*
X195019172Y-111593313D01*
X195411934Y-111201236D01*
X195499954Y-110989262D01*
X195586687Y-111199172D01*
X195754795Y-111367574D01*
X192501869Y-114620501D01*
X192286216Y-114620313D01*
X191962000Y-114754276D01*
X191962000Y-110859765D01*
X192310689Y-110715689D01*
X192614622Y-110412286D01*
X192779313Y-110015668D01*
X192779687Y-109586216D01*
X192615689Y-109189311D01*
X192312286Y-108885378D01*
X191915668Y-108720687D01*
X191486216Y-108720313D01*
X191089311Y-108884311D01*
X190785378Y-109187714D01*
X190620687Y-109584332D01*
X190620480Y-109822104D01*
X190496004Y-110008395D01*
X190438000Y-110300000D01*
X190438000Y-115035358D01*
X190285378Y-115187714D01*
X190120687Y-115584332D01*
X190120313Y-116013784D01*
X188679314Y-116013784D01*
X188679687Y-115586216D01*
X188515689Y-115189311D01*
X188362000Y-115035354D01*
X188362000Y-113364816D01*
X188414622Y-113312286D01*
X188579313Y-112915668D01*
X188579687Y-112486216D01*
X188415689Y-112089311D01*
X188112286Y-111785378D01*
X187715668Y-111620687D01*
X187286216Y-111620313D01*
X186889311Y-111784311D01*
X186585378Y-112087714D01*
X186420687Y-112484332D01*
X186420313Y-112913784D01*
X182562000Y-112913784D01*
X182562000Y-109800000D01*
X182503996Y-109508395D01*
X182428066Y-109394758D01*
X182379482Y-109322046D01*
X182379687Y-109086216D01*
X182215689Y-108689311D01*
X181912286Y-108385378D01*
X181515668Y-108220687D01*
X181086216Y-108220313D01*
X180689311Y-108384311D01*
X180385378Y-108687714D01*
X180220687Y-109084332D01*
X180220313Y-109513784D01*
X180384311Y-109910689D01*
X180687714Y-110214622D01*
X181038000Y-110360074D01*
X181038000Y-111109625D01*
X180990686Y-111038815D01*
X180938816Y-110961185D01*
X180165195Y-110187565D01*
X180165242Y-110133735D01*
X179953313Y-109620828D01*
X179561236Y-109228066D01*
X179506185Y-109205207D01*
X179559172Y-109183313D01*
X179951934Y-108791236D01*
X180164758Y-108278700D01*
X180165242Y-107723735D01*
X179953313Y-107210828D01*
X179561236Y-106818066D01*
X179048700Y-106605242D01*
X178493735Y-106604758D01*
X177980828Y-106816687D01*
X177588066Y-107208764D01*
X177500046Y-107420738D01*
X177413313Y-107210828D01*
X177021236Y-106818066D01*
X176508700Y-106605242D01*
X175953735Y-106604758D01*
X175440828Y-106816687D01*
X175048066Y-107208764D01*
X174835242Y-107721300D01*
X174834807Y-108220529D01*
X174586216Y-108220313D01*
X174189311Y-108384311D01*
X173885378Y-108687714D01*
X173720687Y-109084332D01*
X173720313Y-109513784D01*
X163649759Y-109513784D01*
X163515689Y-109189311D01*
X163212286Y-108885378D01*
X162815668Y-108720687D01*
X162386216Y-108720313D01*
X161989311Y-108884311D01*
X161685378Y-109187714D01*
X161637076Y-109304038D01*
X161561236Y-109228066D01*
X161506185Y-109205207D01*
X161559172Y-109183313D01*
X161951934Y-108791236D01*
X162164758Y-108278700D01*
X162165242Y-107723735D01*
X161953313Y-107210828D01*
X161561236Y-106818066D01*
X161048700Y-106605242D01*
X160493735Y-106604758D01*
X159980828Y-106816687D01*
X159588066Y-107208764D01*
X159500046Y-107420738D01*
X159413313Y-107210828D01*
X159021236Y-106818066D01*
X158508700Y-106605242D01*
X157953735Y-106604758D01*
X157440828Y-106816687D01*
X157048066Y-107208764D01*
X156835242Y-107721300D01*
X156834758Y-108276265D01*
X157046687Y-108789172D01*
X157438764Y-109181934D01*
X157493815Y-109204793D01*
X157440828Y-109226687D01*
X157048066Y-109618764D01*
X156835242Y-110131300D01*
X156834758Y-110686265D01*
X157046687Y-111199172D01*
X157438764Y-111591934D01*
X157951300Y-111804758D01*
X158506265Y-111805242D01*
X159019172Y-111593313D01*
X159411934Y-111201236D01*
X159499954Y-110989262D01*
X159586687Y-111199172D01*
X159754795Y-111367574D01*
X156501869Y-114620501D01*
X156286216Y-114620313D01*
X155962000Y-114754276D01*
X155962000Y-110859765D01*
X156310689Y-110715689D01*
X156614622Y-110412286D01*
X156779313Y-110015668D01*
X156779687Y-109586216D01*
X156615689Y-109189311D01*
X156312286Y-108885378D01*
X155915668Y-108720687D01*
X155486216Y-108720313D01*
X155089311Y-108884311D01*
X154785378Y-109187714D01*
X154620687Y-109584332D01*
X154620480Y-109822104D01*
X154496004Y-110008395D01*
X154438000Y-110300000D01*
X154438000Y-115035358D01*
X154285378Y-115187714D01*
X154120687Y-115584332D01*
X154120313Y-116013784D01*
X152679314Y-116013784D01*
X152679687Y-115586216D01*
X152515689Y-115189311D01*
X152362000Y-115035354D01*
X152362000Y-113364816D01*
X152414622Y-113312286D01*
X152579313Y-112915668D01*
X152579687Y-112486216D01*
X152415689Y-112089311D01*
X152112286Y-111785378D01*
X151715668Y-111620687D01*
X151286216Y-111620313D01*
X150889311Y-111784311D01*
X150585378Y-112087714D01*
X150420687Y-112484332D01*
X150420313Y-112913784D01*
X146562000Y-112913784D01*
X146562000Y-109800000D01*
X146503996Y-109508395D01*
X146428066Y-109394758D01*
X146379482Y-109322046D01*
X146379687Y-109086216D01*
X146215689Y-108689311D01*
X145912286Y-108385378D01*
X145515668Y-108220687D01*
X145086216Y-108220313D01*
X144689311Y-108384311D01*
X144385378Y-108687714D01*
X144220687Y-109084332D01*
X144220313Y-109513784D01*
X144384311Y-109910689D01*
X144687714Y-110214622D01*
X145038000Y-110360074D01*
X145038000Y-111109625D01*
X144990686Y-111038815D01*
X144938816Y-110961185D01*
X144165195Y-110187565D01*
X144165242Y-110133735D01*
X143953313Y-109620828D01*
X143561236Y-109228066D01*
X143506185Y-109205207D01*
X143559172Y-109183313D01*
X143951934Y-108791236D01*
X144164758Y-108278700D01*
X144165242Y-107723735D01*
X143953313Y-107210828D01*
X143561236Y-106818066D01*
X143048700Y-106605242D01*
X142493735Y-106604758D01*
X141980828Y-106816687D01*
X141588066Y-107208764D01*
X141500046Y-107420738D01*
X141413313Y-107210828D01*
X141021236Y-106818066D01*
X140508700Y-106605242D01*
X139953735Y-106604758D01*
X139440828Y-106816687D01*
X139048066Y-107208764D01*
X138835242Y-107721300D01*
X138834807Y-108220529D01*
X138586216Y-108220313D01*
X138189311Y-108384311D01*
X137885378Y-108687714D01*
X137720687Y-109084332D01*
X137720313Y-109513784D01*
X127649759Y-109513784D01*
X127515689Y-109189311D01*
X127212286Y-108885378D01*
X126815668Y-108720687D01*
X126386216Y-108720313D01*
X125989311Y-108884311D01*
X125685378Y-109187714D01*
X125637076Y-109304038D01*
X125561236Y-109228066D01*
X125506185Y-109205207D01*
X125559172Y-109183313D01*
X125951934Y-108791236D01*
X126164758Y-108278700D01*
X126165242Y-107723735D01*
X125953313Y-107210828D01*
X125561236Y-106818066D01*
X125048700Y-106605242D01*
X124493735Y-106604758D01*
X123980828Y-106816687D01*
X123588066Y-107208764D01*
X123500046Y-107420738D01*
X123413313Y-107210828D01*
X123021236Y-106818066D01*
X122508700Y-106605242D01*
X121953735Y-106604758D01*
X121440828Y-106816687D01*
X121048066Y-107208764D01*
X120835242Y-107721300D01*
X120834758Y-108276265D01*
X121046687Y-108789172D01*
X121438764Y-109181934D01*
X121493815Y-109204793D01*
X121440828Y-109226687D01*
X121048066Y-109618764D01*
X120835242Y-110131300D01*
X120834758Y-110686265D01*
X121046687Y-111199172D01*
X121438764Y-111591934D01*
X121951300Y-111804758D01*
X122506265Y-111805242D01*
X123019172Y-111593313D01*
X123411934Y-111201236D01*
X123499954Y-110989262D01*
X123586687Y-111199172D01*
X123754795Y-111367574D01*
X120501869Y-114620501D01*
X120286216Y-114620313D01*
X119962000Y-114754276D01*
X119962000Y-110859765D01*
X120310689Y-110715689D01*
X120614622Y-110412286D01*
X120779313Y-110015668D01*
X120779687Y-109586216D01*
X120615689Y-109189311D01*
X120312286Y-108885378D01*
X119915668Y-108720687D01*
X119486216Y-108720313D01*
X119089311Y-108884311D01*
X118785378Y-109187714D01*
X118620687Y-109584332D01*
X118620480Y-109822104D01*
X118496004Y-110008395D01*
X118438000Y-110300000D01*
X118438000Y-115035358D01*
X118285378Y-115187714D01*
X118120687Y-115584332D01*
X118120313Y-116013784D01*
X116679314Y-116013784D01*
X116679687Y-115586216D01*
X116515689Y-115189311D01*
X116362000Y-115035354D01*
X116362000Y-113364816D01*
X116414622Y-113312286D01*
X116579313Y-112915668D01*
X116579687Y-112486216D01*
X116415689Y-112089311D01*
X116112286Y-111785378D01*
X115715668Y-111620687D01*
X115286216Y-111620313D01*
X114889311Y-111784311D01*
X114585378Y-112087714D01*
X114420687Y-112484332D01*
X114420313Y-112913784D01*
X110562000Y-112913784D01*
X110562000Y-109800000D01*
X110503996Y-109508395D01*
X110428066Y-109394758D01*
X110379482Y-109322046D01*
X110379687Y-109086216D01*
X110215689Y-108689311D01*
X109912286Y-108385378D01*
X109515668Y-108220687D01*
X109086216Y-108220313D01*
X108689311Y-108384311D01*
X108385378Y-108687714D01*
X108220687Y-109084332D01*
X108220313Y-109513784D01*
X108384311Y-109910689D01*
X108687714Y-110214622D01*
X109038000Y-110360074D01*
X109038000Y-111109625D01*
X108990686Y-111038815D01*
X108938816Y-110961185D01*
X108165195Y-110187565D01*
X108165242Y-110133735D01*
X107953313Y-109620828D01*
X107561236Y-109228066D01*
X107506185Y-109205207D01*
X107559172Y-109183313D01*
X107951934Y-108791236D01*
X108164758Y-108278700D01*
X108165242Y-107723735D01*
X107953313Y-107210828D01*
X107561236Y-106818066D01*
X107048700Y-106605242D01*
X106493735Y-106604758D01*
X105980828Y-106816687D01*
X105588066Y-107208764D01*
X105500046Y-107420738D01*
X105413313Y-107210828D01*
X105021236Y-106818066D01*
X104508700Y-106605242D01*
X103953735Y-106604758D01*
X103440828Y-106816687D01*
X103048066Y-107208764D01*
X102835242Y-107721300D01*
X102834807Y-108220529D01*
X102586216Y-108220313D01*
X102189311Y-108384311D01*
X101885378Y-108687714D01*
X101720687Y-109084332D01*
X101720313Y-109513784D01*
X95300286Y-109513784D01*
X95290660Y-109465391D01*
X95290637Y-109465356D01*
X95290629Y-109465317D01*
X95141099Y-109241557D01*
X94987828Y-109012172D01*
X94987794Y-109012149D01*
X94987771Y-109012115D01*
X93258571Y-107283115D01*
X93142155Y-107166689D01*
X94028172Y-107167462D01*
X95008761Y-106762291D01*
X95759655Y-106012707D01*
X96166536Y-105032827D01*
X96167462Y-103971828D01*
X95762291Y-102991239D01*
X95012707Y-102240345D01*
X94032827Y-101833464D01*
X92971828Y-101832538D01*
X92411662Y-102063994D01*
X95078656Y-99397000D01*
X101720502Y-99397000D01*
X101720313Y-99613784D01*
X101884311Y-100010689D01*
X102187714Y-100314622D01*
X102584332Y-100479313D01*
X102935597Y-100479619D01*
X102835242Y-100721300D01*
X102834758Y-101276265D01*
X103046687Y-101789172D01*
X103438764Y-102181934D01*
X103493815Y-102204793D01*
X103440828Y-102226687D01*
X103048066Y-102618764D01*
X102835242Y-103131300D01*
X102834758Y-103686265D01*
X103046687Y-104199172D01*
X103438764Y-104591934D01*
X103951300Y-104804758D01*
X104506265Y-104805242D01*
X105019172Y-104593313D01*
X105411934Y-104201236D01*
X105499954Y-103989262D01*
X105586687Y-104199172D01*
X105978764Y-104591934D01*
X106491300Y-104804758D01*
X107046265Y-104805242D01*
X107559172Y-104593313D01*
X107951934Y-104201236D01*
X108164758Y-103688700D01*
X108165242Y-103133735D01*
X107953313Y-102620828D01*
X107561236Y-102228066D01*
X107506185Y-102205207D01*
X107559172Y-102183313D01*
X107951934Y-101791236D01*
X108164758Y-101278700D01*
X108165242Y-100723735D01*
X107953313Y-100210828D01*
X107561236Y-99818066D01*
X107048700Y-99605242D01*
X106493735Y-99604758D01*
X105980828Y-99816687D01*
X105588066Y-100208764D01*
X105500046Y-100420738D01*
X105413313Y-100210828D01*
X105021236Y-99818066D01*
X104508700Y-99605242D01*
X103953735Y-99604758D01*
X103869368Y-99639618D01*
X103879313Y-99615668D01*
X103879503Y-99397000D01*
X125120502Y-99397000D01*
X125120313Y-99613784D01*
X125130884Y-99639368D01*
X125048700Y-99605242D01*
X124493735Y-99604758D01*
X123980828Y-99816687D01*
X123588066Y-100208764D01*
X123500046Y-100420738D01*
X123413313Y-100210828D01*
X123021236Y-99818066D01*
X122508700Y-99605242D01*
X121953735Y-99604758D01*
X121440828Y-99816687D01*
X121048066Y-100208764D01*
X120835242Y-100721300D01*
X120834758Y-101276265D01*
X121046687Y-101789172D01*
X121438764Y-102181934D01*
X121493815Y-102204793D01*
X121440828Y-102226687D01*
X121048066Y-102618764D01*
X120835242Y-103131300D01*
X120834758Y-103686265D01*
X121046687Y-104199172D01*
X121438764Y-104591934D01*
X121951300Y-104804758D01*
X122506265Y-104805242D01*
X123019172Y-104593313D01*
X123411934Y-104201236D01*
X123499954Y-103989262D01*
X123586687Y-104199172D01*
X123978764Y-104591934D01*
X124491300Y-104804758D01*
X125046265Y-104805242D01*
X125559172Y-104593313D01*
X125951934Y-104201236D01*
X126164758Y-103688700D01*
X126165242Y-103133735D01*
X125953313Y-102620828D01*
X125561236Y-102228066D01*
X125506185Y-102205207D01*
X125559172Y-102183313D01*
X125951934Y-101791236D01*
X126164758Y-101278700D01*
X126165242Y-100723735D01*
X126064278Y-100479383D01*
X126413784Y-100479687D01*
X126810689Y-100315689D01*
X127114622Y-100012286D01*
X127279313Y-99615668D01*
X127279503Y-99397000D01*
X137720502Y-99397000D01*
X137720313Y-99613784D01*
X137884311Y-100010689D01*
X138187714Y-100314622D01*
X138584332Y-100479313D01*
X138935597Y-100479619D01*
X138835242Y-100721300D01*
X138834758Y-101276265D01*
X139046687Y-101789172D01*
X139438764Y-102181934D01*
X139493815Y-102204793D01*
X139440828Y-102226687D01*
X139048066Y-102618764D01*
X138835242Y-103131300D01*
X138834758Y-103686265D01*
X139046687Y-104199172D01*
X139438764Y-104591934D01*
X139951300Y-104804758D01*
X140506265Y-104805242D01*
X141019172Y-104593313D01*
X141411934Y-104201236D01*
X141499954Y-103989262D01*
X141586687Y-104199172D01*
X141978764Y-104591934D01*
X142491300Y-104804758D01*
X143046265Y-104805242D01*
X143559172Y-104593313D01*
X143951934Y-104201236D01*
X144164758Y-103688700D01*
X144165242Y-103133735D01*
X143953313Y-102620828D01*
X143561236Y-102228066D01*
X143506185Y-102205207D01*
X143559172Y-102183313D01*
X143951934Y-101791236D01*
X144164758Y-101278700D01*
X144165242Y-100723735D01*
X143953313Y-100210828D01*
X143561236Y-99818066D01*
X143048700Y-99605242D01*
X142493735Y-99604758D01*
X141980828Y-99816687D01*
X141588066Y-100208764D01*
X141500046Y-100420738D01*
X141413313Y-100210828D01*
X141021236Y-99818066D01*
X140508700Y-99605242D01*
X139953735Y-99604758D01*
X139869368Y-99639618D01*
X139879313Y-99615668D01*
X139879503Y-99397000D01*
X161120502Y-99397000D01*
X161120313Y-99613784D01*
X161130884Y-99639368D01*
X161048700Y-99605242D01*
X160493735Y-99604758D01*
X159980828Y-99816687D01*
X159588066Y-100208764D01*
X159500046Y-100420738D01*
X159413313Y-100210828D01*
X159021236Y-99818066D01*
X158508700Y-99605242D01*
X157953735Y-99604758D01*
X157440828Y-99816687D01*
X157048066Y-100208764D01*
X156835242Y-100721300D01*
X156834758Y-101276265D01*
X157046687Y-101789172D01*
X157438764Y-102181934D01*
X157493815Y-102204793D01*
X157440828Y-102226687D01*
X157048066Y-102618764D01*
X156835242Y-103131300D01*
X156834758Y-103686265D01*
X157046687Y-104199172D01*
X157438764Y-104591934D01*
X157951300Y-104804758D01*
X158506265Y-104805242D01*
X159019172Y-104593313D01*
X159411934Y-104201236D01*
X159499954Y-103989262D01*
X159586687Y-104199172D01*
X159978764Y-104591934D01*
X160491300Y-104804758D01*
X161046265Y-104805242D01*
X161559172Y-104593313D01*
X161951934Y-104201236D01*
X162164758Y-103688700D01*
X162165242Y-103133735D01*
X161953313Y-102620828D01*
X161561236Y-102228066D01*
X161506185Y-102205207D01*
X161559172Y-102183313D01*
X161951934Y-101791236D01*
X162164758Y-101278700D01*
X162165242Y-100723735D01*
X162064278Y-100479383D01*
X162413784Y-100479687D01*
X162810689Y-100315689D01*
X163114622Y-100012286D01*
X163279313Y-99615668D01*
X163279503Y-99397000D01*
X173720502Y-99397000D01*
X173720313Y-99613784D01*
X173884311Y-100010689D01*
X174187714Y-100314622D01*
X174584332Y-100479313D01*
X174935597Y-100479619D01*
X174835242Y-100721300D01*
X174834758Y-101276265D01*
X175046687Y-101789172D01*
X175438764Y-102181934D01*
X175493815Y-102204793D01*
X175440828Y-102226687D01*
X175048066Y-102618764D01*
X174835242Y-103131300D01*
X174834758Y-103686265D01*
X175046687Y-104199172D01*
X175438764Y-104591934D01*
X175951300Y-104804758D01*
X176506265Y-104805242D01*
X177019172Y-104593313D01*
X177411934Y-104201236D01*
X177499954Y-103989262D01*
X177586687Y-104199172D01*
X177978764Y-104591934D01*
X178491300Y-104804758D01*
X179046265Y-104805242D01*
X179559172Y-104593313D01*
X179951934Y-104201236D01*
X180164758Y-103688700D01*
X180165242Y-103133735D01*
X179953313Y-102620828D01*
X179561236Y-102228066D01*
X179506185Y-102205207D01*
X179559172Y-102183313D01*
X179951934Y-101791236D01*
X180164758Y-101278700D01*
X180165242Y-100723735D01*
X179953313Y-100210828D01*
X179561236Y-99818066D01*
X179048700Y-99605242D01*
X178493735Y-99604758D01*
X177980828Y-99816687D01*
X177588066Y-100208764D01*
X177500046Y-100420738D01*
X177413313Y-100210828D01*
X177021236Y-99818066D01*
X176508700Y-99605242D01*
X175953735Y-99604758D01*
X175869368Y-99639618D01*
X175879313Y-99615668D01*
X175879503Y-99397000D01*
X197120502Y-99397000D01*
X197120313Y-99613784D01*
X197130884Y-99639368D01*
X197048700Y-99605242D01*
X196493735Y-99604758D01*
X195980828Y-99816687D01*
X195588066Y-100208764D01*
X195500046Y-100420738D01*
X195413313Y-100210828D01*
X195021236Y-99818066D01*
X194508700Y-99605242D01*
X193953735Y-99604758D01*
X193440828Y-99816687D01*
X193048066Y-100208764D01*
X192835242Y-100721300D01*
X192834758Y-101276265D01*
X193046687Y-101789172D01*
X193438764Y-102181934D01*
X193493815Y-102204793D01*
X193440828Y-102226687D01*
X193048066Y-102618764D01*
X192835242Y-103131300D01*
X192834758Y-103686265D01*
X193046687Y-104199172D01*
X193438764Y-104591934D01*
X193951300Y-104804758D01*
X194506265Y-104805242D01*
X195019172Y-104593313D01*
X195411934Y-104201236D01*
X195499954Y-103989262D01*
X195586687Y-104199172D01*
X195978764Y-104591934D01*
X196491300Y-104804758D01*
X197046265Y-104805242D01*
X197559172Y-104593313D01*
X197951934Y-104201236D01*
X198164758Y-103688700D01*
X198165242Y-103133735D01*
X197953313Y-102620828D01*
X197561236Y-102228066D01*
X197506185Y-102205207D01*
X197559172Y-102183313D01*
X197951934Y-101791236D01*
X198164758Y-101278700D01*
X198165242Y-100723735D01*
X198064278Y-100479383D01*
X198413784Y-100479687D01*
X198810689Y-100315689D01*
X199114622Y-100012286D01*
X199279313Y-99615668D01*
X199279687Y-99186216D01*
X199260482Y-99139736D01*
X199487828Y-98987828D01*
X199790660Y-98534609D01*
X199897000Y-98000000D01*
X199790660Y-97465391D01*
X199487828Y-97012172D01*
X199034609Y-96709340D01*
X198500000Y-96603000D01*
X94500000Y-96603000D01*
X93965391Y-96709340D01*
X93512172Y-97012172D01*
X89012172Y-101512172D01*
X88709340Y-101965391D01*
X88603000Y-102500000D01*
X88603000Y-106000000D01*
X88655457Y-106263721D01*
X88709316Y-106534552D01*
X88709334Y-106534579D01*
X88709340Y-106534609D01*
X88854626Y-106752044D01*
X89012128Y-106987785D01*
X91282929Y-109258785D01*
X91282989Y-109258825D01*
X91283029Y-109258885D01*
X92603000Y-110578704D01*
X92603000Y-150421344D01*
X91921344Y-151103000D01*
X75500000Y-151103000D01*
X74965391Y-151209340D01*
X74512172Y-151512172D01*
X73512172Y-152512172D01*
X73209340Y-152965391D01*
X73103000Y-153500000D01*
X73103000Y-156831670D01*
X72512707Y-156240345D01*
X71532827Y-155833464D01*
X70471828Y-155832538D01*
X69491239Y-156237709D01*
X68740345Y-156987293D01*
X68333464Y-157967173D01*
X68332538Y-159028172D01*
X67685000Y-159028172D01*
X67685000Y-151064745D01*
X67686077Y-151065824D01*
X68213309Y-151284750D01*
X68784187Y-151285248D01*
X69311800Y-151067243D01*
X69715824Y-150663923D01*
X69934750Y-150136691D01*
X69935248Y-149565813D01*
X69717243Y-149038200D01*
X69313923Y-148634176D01*
X68786691Y-148415250D01*
X68215813Y-148414752D01*
X67688200Y-148632757D01*
X67685000Y-148635951D01*
X67685000Y-126914745D01*
X67686077Y-126915824D01*
X68213309Y-127134750D01*
X68784187Y-127135248D01*
X69311800Y-126917243D01*
X69715824Y-126513923D01*
X69934750Y-125986691D01*
X69935248Y-125415813D01*
X69717243Y-124888200D01*
X69313923Y-124484176D01*
X68786691Y-124265250D01*
X68215813Y-124264752D01*
X67688200Y-124482757D01*
X67685000Y-124485951D01*
X67685000Y-101534277D01*
X67750000Y-101547440D01*
X68744809Y-101547440D01*
X68836185Y-101638816D01*
X69083396Y-101803997D01*
X69375000Y-101862000D01*
X70400524Y-101862000D01*
X69491239Y-102237709D01*
X68740345Y-102987293D01*
X68333464Y-103967173D01*
X68332538Y-105028172D01*
X68737709Y-106008761D01*
X69487293Y-106759655D01*
X69930070Y-106943512D01*
X69589311Y-107084311D01*
X69285378Y-107387714D01*
X69120687Y-107784332D01*
X69120313Y-108213784D01*
X69284311Y-108610689D01*
X69587714Y-108914622D01*
X69904425Y-109046132D01*
X69809614Y-109188027D01*
X69509100Y-109063243D01*
X68953339Y-109062758D01*
X68439697Y-109274990D01*
X68046371Y-109667630D01*
X67833243Y-110180900D01*
X67832758Y-110736661D01*
X68044990Y-111250303D01*
X68437630Y-111643629D01*
X68645512Y-111729949D01*
X68439697Y-111814990D01*
X68046371Y-112207630D01*
X67833243Y-112720900D01*
X67832758Y-113276661D01*
X68044990Y-113790303D01*
X68437630Y-114183629D01*
X68950900Y-114396757D01*
X69506661Y-114397242D01*
X70020303Y-114185010D01*
X70413629Y-113792370D01*
X70499949Y-113584488D01*
X70584990Y-113790303D01*
X70977630Y-114183629D01*
X71185512Y-114269949D01*
X70979697Y-114354990D01*
X70586371Y-114747630D01*
X70373243Y-115260900D01*
X70372758Y-115816661D01*
X70584990Y-116330303D01*
X70977630Y-116723629D01*
X71490900Y-116936757D01*
X72046661Y-116937242D01*
X72560303Y-116725010D01*
X72953629Y-116332370D01*
X73166757Y-115819100D01*
X73167242Y-115263339D01*
X72955010Y-114749697D01*
X72562370Y-114356371D01*
X72354488Y-114270051D01*
X72560303Y-114185010D01*
X72789023Y-113956689D01*
X73084332Y-114079313D01*
X73301872Y-114079502D01*
X73661184Y-114438815D01*
X73661187Y-114438817D01*
X75297742Y-116075372D01*
X75285378Y-116087714D01*
X75120687Y-116484332D01*
X75120313Y-116913784D01*
X75205692Y-117120417D01*
X75086216Y-117120313D01*
X74689311Y-117284311D01*
X74385378Y-117587714D01*
X74220687Y-117984332D01*
X74220335Y-118388854D01*
X73989311Y-118484311D01*
X73685378Y-118787714D01*
X73520687Y-119184332D01*
X73520313Y-119613784D01*
X73684311Y-120010689D01*
X73987714Y-120314622D01*
X74384332Y-120479313D01*
X74813784Y-120479687D01*
X75210689Y-120315689D01*
X75364646Y-120162000D01*
X81000000Y-120162000D01*
X81291605Y-120103996D01*
X81538815Y-119938815D01*
X86215631Y-115262000D01*
X89738000Y-115262000D01*
X89738000Y-125860370D01*
X89638815Y-125761185D01*
X89559809Y-125708395D01*
X89391605Y-125596004D01*
X89100000Y-125538000D01*
X84900000Y-125538000D01*
X84608395Y-125596004D01*
X84440191Y-125708395D01*
X84361185Y-125761185D01*
X83008685Y-127113685D01*
X82964264Y-127180165D01*
X82867683Y-127198338D01*
X82651559Y-127337410D01*
X82506569Y-127549610D01*
X82455560Y-127801500D01*
X82455560Y-129198500D01*
X82499838Y-129433817D01*
X82638910Y-129649941D01*
X82785500Y-129750102D01*
X82785500Y-129751221D01*
X82651559Y-129837410D01*
X82506569Y-130049610D01*
X82455560Y-130301500D01*
X82455560Y-131014309D01*
X78861185Y-134608685D01*
X78696004Y-134855895D01*
X78638000Y-135147500D01*
X78638000Y-143800000D01*
X78696004Y-144091605D01*
X78793823Y-144238001D01*
X78861185Y-144338815D01*
X80061184Y-145538815D01*
X80288436Y-145690660D01*
X80308395Y-145703996D01*
X80600000Y-145762000D01*
X82467508Y-145762000D01*
X82499838Y-145933817D01*
X82638910Y-146149941D01*
X82785500Y-146250102D01*
X82785500Y-146251221D01*
X82651559Y-146337410D01*
X82506569Y-146549610D01*
X82455560Y-146801500D01*
X82455560Y-148198500D01*
X82499838Y-148433817D01*
X82638910Y-148649941D01*
X82851110Y-148794931D01*
X83103000Y-148845940D01*
X83992000Y-148845940D01*
X84227317Y-148801662D01*
X84443441Y-148662590D01*
X84499374Y-148580730D01*
X84543910Y-148649941D01*
X84756110Y-148794931D01*
X85008000Y-148845940D01*
X85897000Y-148845940D01*
X86132317Y-148801662D01*
X86348441Y-148662590D01*
X86493431Y-148450390D01*
X86531581Y-148262000D01*
X89735358Y-148262000D01*
X89887714Y-148414622D01*
X90284332Y-148579313D01*
X90713784Y-148579687D01*
X91110689Y-148415689D01*
X91414622Y-148112286D01*
X91579313Y-147715668D01*
X91579687Y-147286216D01*
X91415689Y-146889311D01*
X91112286Y-146585378D01*
X90906658Y-146499993D01*
X91110689Y-146415689D01*
X91414622Y-146112286D01*
X91579313Y-145715668D01*
X91579687Y-145286216D01*
X91415689Y-144889311D01*
X91112286Y-144585378D01*
X90715668Y-144420687D01*
X90477896Y-144420480D01*
X90291605Y-144296004D01*
X90000000Y-144238000D01*
X86532492Y-144238000D01*
X86500162Y-144066183D01*
X86361090Y-143850059D01*
X86190881Y-143733760D01*
X86156496Y-143560895D01*
X86043379Y-143391604D01*
X85991316Y-143313685D01*
X85238815Y-142561185D01*
X84991605Y-142396004D01*
X84700000Y-142338000D01*
X81564642Y-142338000D01*
X81412286Y-142185378D01*
X81015668Y-142020687D01*
X80586216Y-142020313D01*
X80189311Y-142184311D01*
X80162000Y-142211574D01*
X80162000Y-140428516D01*
X80284332Y-140479313D01*
X80713784Y-140479687D01*
X81110689Y-140315689D01*
X81264646Y-140162000D01*
X87784370Y-140162000D01*
X89820501Y-142198131D01*
X89820313Y-142413784D01*
X89984311Y-142810689D01*
X90287714Y-143114622D01*
X90684332Y-143279313D01*
X91113784Y-143279687D01*
X91510689Y-143115689D01*
X91814622Y-142812286D01*
X91979313Y-142415668D01*
X91979687Y-141986216D01*
X91815689Y-141589311D01*
X91512286Y-141285378D01*
X91115668Y-141120687D01*
X90898128Y-141120498D01*
X88638815Y-138861185D01*
X88528858Y-138787714D01*
X88391605Y-138696004D01*
X88100000Y-138638000D01*
X81264642Y-138638000D01*
X81112286Y-138485378D01*
X80715668Y-138320687D01*
X80286216Y-138320313D01*
X80162000Y-138371638D01*
X80162000Y-136386992D01*
X80384332Y-136479313D01*
X80813784Y-136479687D01*
X81210689Y-136315689D01*
X81364646Y-136162000D01*
X84500000Y-136162000D01*
X84791605Y-136103996D01*
X85038815Y-135938815D01*
X85991315Y-134986316D01*
X86112163Y-134805454D01*
X86132317Y-134801662D01*
X86348441Y-134662590D01*
X86493431Y-134450390D01*
X86531581Y-134262000D01*
X88235358Y-134262000D01*
X88387714Y-134414622D01*
X88784332Y-134579313D01*
X89213784Y-134579687D01*
X89610689Y-134415689D01*
X89738000Y-134288600D01*
X89738000Y-135735358D01*
X89585378Y-135887714D01*
X89420687Y-136284332D01*
X89420313Y-136713784D01*
X89584311Y-137110689D01*
X89887714Y-137414622D01*
X90284332Y-137579313D01*
X90713784Y-137579687D01*
X91110689Y-137415689D01*
X91414622Y-137112286D01*
X91579313Y-136715668D01*
X91579687Y-136286216D01*
X91415689Y-135889311D01*
X91262000Y-135735354D01*
X91262000Y-127070040D01*
X91284332Y-127079313D01*
X91713784Y-127079687D01*
X92110689Y-126915689D01*
X92414622Y-126612286D01*
X92579313Y-126215668D01*
X92579687Y-125786216D01*
X92415689Y-125389311D01*
X92112286Y-125085378D01*
X91715668Y-124920687D01*
X91286216Y-124920313D01*
X91262000Y-124930319D01*
X91262000Y-115559765D01*
X91610689Y-115415689D01*
X91914622Y-115112286D01*
X92079313Y-114715668D01*
X92079687Y-114286216D01*
X91915689Y-113889311D01*
X91612286Y-113585378D01*
X91215668Y-113420687D01*
X90786216Y-113420313D01*
X90389311Y-113584311D01*
X90235354Y-113738000D01*
X85900000Y-113738000D01*
X85608395Y-113796004D01*
X85361184Y-113961185D01*
X80684370Y-118638000D01*
X77139630Y-118638000D01*
X78738815Y-117038815D01*
X78903996Y-116791605D01*
X78906441Y-116779313D01*
X78962000Y-116500000D01*
X78962000Y-116464642D01*
X79114622Y-116312286D01*
X79279313Y-115915668D01*
X79279687Y-115486216D01*
X79115689Y-115089311D01*
X78962000Y-114935354D01*
X78962000Y-113579468D01*
X79213784Y-113579687D01*
X79610689Y-113415689D01*
X79914622Y-113112286D01*
X80079313Y-112715668D01*
X80079687Y-112286216D01*
X79915689Y-111889311D01*
X79612286Y-111585378D01*
X79215668Y-111420687D01*
X78998128Y-111420498D01*
X76038815Y-108461185D01*
X75923765Y-108384311D01*
X75791605Y-108296004D01*
X75500000Y-108238000D01*
X75339630Y-108238000D01*
X76400000Y-107177630D01*
X80161185Y-110938815D01*
X80408395Y-111103996D01*
X80700000Y-111162000D01*
X82835358Y-111162000D01*
X82838000Y-111164646D01*
X82838000Y-112101812D01*
X82720687Y-112384332D01*
X82720313Y-112813784D01*
X82884311Y-113210689D01*
X83187714Y-113514622D01*
X83584332Y-113679313D01*
X84013784Y-113679687D01*
X84410689Y-113515689D01*
X84714622Y-113212286D01*
X84879313Y-112815668D01*
X84879687Y-112386216D01*
X84715689Y-111989311D01*
X84412286Y-111685378D01*
X84362000Y-111664497D01*
X84362000Y-111164642D01*
X84514622Y-111012286D01*
X84679313Y-110615668D01*
X84679687Y-110186216D01*
X84515689Y-109789311D01*
X84212286Y-109485378D01*
X83815668Y-109320687D01*
X83386216Y-109320313D01*
X82989311Y-109484311D01*
X82835354Y-109638000D01*
X81015630Y-109638000D01*
X77815351Y-106437721D01*
X78110689Y-106315689D01*
X78264646Y-106162000D01*
X81084370Y-106162000D01*
X81120501Y-106198131D01*
X81120313Y-106413784D01*
X81284311Y-106810689D01*
X81587714Y-107114622D01*
X81984332Y-107279313D01*
X82413784Y-107279687D01*
X82810689Y-107115689D01*
X83114622Y-106812286D01*
X83279313Y-106415668D01*
X83279687Y-105986216D01*
X83115689Y-105589311D01*
X82812286Y-105285378D01*
X82415668Y-105120687D01*
X82198128Y-105120498D01*
X81938815Y-104861185D01*
X81691605Y-104696004D01*
X81400000Y-104638000D01*
X78264642Y-104638000D01*
X78112286Y-104485378D01*
X77715668Y-104320687D01*
X77286216Y-104320313D01*
X76889311Y-104484311D01*
X76585378Y-104787714D01*
X76548741Y-104875944D01*
X76415668Y-104820687D01*
X75986216Y-104820313D01*
X75589311Y-104984311D01*
X75285378Y-105287714D01*
X75120687Y-105684332D01*
X75120313Y-106113784D01*
X75175361Y-106247009D01*
X74184370Y-107238000D01*
X70964642Y-107238000D01*
X70893674Y-107166908D01*
X71528172Y-107167462D01*
X72508761Y-106762291D01*
X73259655Y-106012707D01*
X73666536Y-105032827D01*
X73667462Y-103971828D01*
X73262291Y-102991239D01*
X72512707Y-102240345D01*
X71601549Y-101862000D01*
X73835358Y-101862000D01*
X73987714Y-102014622D01*
X74384332Y-102179313D01*
X74813784Y-102179687D01*
X75210689Y-102015689D01*
X75514622Y-101712286D01*
X75592142Y-101525598D01*
X75700000Y-101547440D01*
X77250000Y-101547440D01*
X77485317Y-101503162D01*
X77701441Y-101364090D01*
X77846431Y-101151890D01*
X77897440Y-100900000D01*
X77897440Y-99600000D01*
X77853162Y-99364683D01*
X77714090Y-99148559D01*
X77501890Y-99003569D01*
X77250000Y-98952560D01*
X75700000Y-98952560D01*
X75464683Y-98996838D01*
X75248559Y-99135910D01*
X75103569Y-99348110D01*
X75052560Y-99600000D01*
X75052560Y-99616720D01*
X74911185Y-99711184D01*
X74601869Y-100020501D01*
X74386216Y-100020313D01*
X73989311Y-100184311D01*
X73835354Y-100338000D01*
X69947440Y-100338000D01*
X69947440Y-99600000D01*
X69903162Y-99364683D01*
X69764090Y-99148559D01*
X69551890Y-99003569D01*
X69300000Y-98952560D01*
X67750000Y-98952560D01*
X67685000Y-98964791D01*
X67685000Y-95185000D01*
X209315000Y-95185000D01*
X209315000Y-103118805D01*
X209315000Y-103118805D01*
G37*
X209315000Y-103118805D02*
X209262291Y-102991239D01*
X208512707Y-102240345D01*
X207532827Y-101833464D01*
X206471828Y-101832538D01*
X205491239Y-102237709D01*
X204740345Y-102987293D01*
X204333464Y-103967173D01*
X204332538Y-105028172D01*
X204737709Y-106008761D01*
X205487293Y-106759655D01*
X206467173Y-107166536D01*
X207528172Y-107167462D01*
X208508761Y-106762291D01*
X209259655Y-106012707D01*
X209315000Y-105879421D01*
X209315000Y-157118805D01*
X209262291Y-156991239D01*
X208512707Y-156240345D01*
X207532827Y-155833464D01*
X206471828Y-155832538D01*
X205491239Y-156237709D01*
X204740345Y-156987293D01*
X204333464Y-157967173D01*
X204332538Y-159028172D01*
X204737709Y-160008761D01*
X205487293Y-160759655D01*
X206467173Y-161166536D01*
X207528172Y-161167462D01*
X208508761Y-160762291D01*
X209259655Y-160012707D01*
X209315000Y-159879421D01*
X209315000Y-167815000D01*
X67685000Y-167815000D01*
X67685000Y-159028172D01*
X68332538Y-159028172D01*
X68737709Y-160008761D01*
X69487293Y-160759655D01*
X70275003Y-161086740D01*
X70253569Y-161118110D01*
X70202560Y-161370000D01*
X70202560Y-163670000D01*
X70246838Y-163905317D01*
X70385910Y-164121441D01*
X70598110Y-164266431D01*
X70850000Y-164317440D01*
X73150000Y-164317440D01*
X73385317Y-164273162D01*
X73601441Y-164134090D01*
X73746431Y-163921890D01*
X73797440Y-163670000D01*
X73797440Y-162678216D01*
X74199391Y-162276265D01*
X102834758Y-162276265D01*
X103046687Y-162789172D01*
X103438764Y-163181934D01*
X103493815Y-163204793D01*
X103440828Y-163226687D01*
X103048066Y-163618764D01*
X102835242Y-164131300D01*
X102834758Y-164686265D01*
X103046687Y-165199172D01*
X103438764Y-165591934D01*
X103951300Y-165804758D01*
X104506265Y-165805242D01*
X105019172Y-165593313D01*
X105411934Y-165201236D01*
X105499954Y-164989262D01*
X105586687Y-165199172D01*
X105978764Y-165591934D01*
X106491300Y-165804758D01*
X107046265Y-165805242D01*
X107559172Y-165593313D01*
X107951934Y-165201236D01*
X108164758Y-164688700D01*
X108165242Y-164133735D01*
X107953313Y-163620828D01*
X107561236Y-163228066D01*
X107506185Y-163205207D01*
X107559172Y-163183313D01*
X107951934Y-162791236D01*
X108164758Y-162278700D01*
X108164760Y-162276265D01*
X120834758Y-162276265D01*
X121046687Y-162789172D01*
X121438764Y-163181934D01*
X121493815Y-163204793D01*
X121440828Y-163226687D01*
X121048066Y-163618764D01*
X120835242Y-164131300D01*
X120834758Y-164686265D01*
X121046687Y-165199172D01*
X121438764Y-165591934D01*
X121951300Y-165804758D01*
X122506265Y-165805242D01*
X123019172Y-165593313D01*
X123411934Y-165201236D01*
X123499954Y-164989262D01*
X123586687Y-165199172D01*
X123978764Y-165591934D01*
X124491300Y-165804758D01*
X125046265Y-165805242D01*
X125559172Y-165593313D01*
X125951934Y-165201236D01*
X126164758Y-164688700D01*
X126165242Y-164133735D01*
X125953313Y-163620828D01*
X125561236Y-163228066D01*
X125506185Y-163205207D01*
X125559172Y-163183313D01*
X125951934Y-162791236D01*
X126164758Y-162278700D01*
X126164760Y-162276265D01*
X138834758Y-162276265D01*
X139046687Y-162789172D01*
X139438764Y-163181934D01*
X139493815Y-163204793D01*
X139440828Y-163226687D01*
X139048066Y-163618764D01*
X138835242Y-164131300D01*
X138834758Y-164686265D01*
X139046687Y-165199172D01*
X139438764Y-165591934D01*
X139951300Y-165804758D01*
X140506265Y-165805242D01*
X141019172Y-165593313D01*
X141411934Y-165201236D01*
X141499954Y-164989262D01*
X141586687Y-165199172D01*
X141978764Y-165591934D01*
X142491300Y-165804758D01*
X143046265Y-165805242D01*
X143559172Y-165593313D01*
X143951934Y-165201236D01*
X144164758Y-164688700D01*
X144165242Y-164133735D01*
X143953313Y-163620828D01*
X143561236Y-163228066D01*
X143506185Y-163205207D01*
X143559172Y-163183313D01*
X143951934Y-162791236D01*
X144164758Y-162278700D01*
X144164760Y-162276265D01*
X156834758Y-162276265D01*
X157046687Y-162789172D01*
X157438764Y-163181934D01*
X157493815Y-163204793D01*
X157440828Y-163226687D01*
X157048066Y-163618764D01*
X156835242Y-164131300D01*
X156834758Y-164686265D01*
X157046687Y-165199172D01*
X157438764Y-165591934D01*
X157951300Y-165804758D01*
X158506265Y-165805242D01*
X159019172Y-165593313D01*
X159411934Y-165201236D01*
X159499954Y-164989262D01*
X159586687Y-165199172D01*
X159978764Y-165591934D01*
X160491300Y-165804758D01*
X161046265Y-165805242D01*
X161559172Y-165593313D01*
X161951934Y-165201236D01*
X162164758Y-164688700D01*
X162165242Y-164133735D01*
X161953313Y-163620828D01*
X161561236Y-163228066D01*
X161506185Y-163205207D01*
X161559172Y-163183313D01*
X161951934Y-162791236D01*
X162164758Y-162278700D01*
X162164760Y-162276265D01*
X174834758Y-162276265D01*
X175046687Y-162789172D01*
X175438764Y-163181934D01*
X175493815Y-163204793D01*
X175440828Y-163226687D01*
X175048066Y-163618764D01*
X174835242Y-164131300D01*
X174834758Y-164686265D01*
X175046687Y-165199172D01*
X175438764Y-165591934D01*
X175951300Y-165804758D01*
X176506265Y-165805242D01*
X177019172Y-165593313D01*
X177411934Y-165201236D01*
X177499954Y-164989262D01*
X177586687Y-165199172D01*
X177978764Y-165591934D01*
X178491300Y-165804758D01*
X179046265Y-165805242D01*
X179559172Y-165593313D01*
X179951934Y-165201236D01*
X180164758Y-164688700D01*
X180165242Y-164133735D01*
X179953313Y-163620828D01*
X179561236Y-163228066D01*
X179506185Y-163205207D01*
X179559172Y-163183313D01*
X179951934Y-162791236D01*
X180164758Y-162278700D01*
X180164760Y-162276265D01*
X192834758Y-162276265D01*
X193046687Y-162789172D01*
X193438764Y-163181934D01*
X193493815Y-163204793D01*
X193440828Y-163226687D01*
X193048066Y-163618764D01*
X192835242Y-164131300D01*
X192834758Y-164686265D01*
X193046687Y-165199172D01*
X193438764Y-165591934D01*
X193951300Y-165804758D01*
X194506265Y-165805242D01*
X195019172Y-165593313D01*
X195411934Y-165201236D01*
X195499954Y-164989262D01*
X195586687Y-165199172D01*
X195978764Y-165591934D01*
X196491300Y-165804758D01*
X197046265Y-165805242D01*
X197559172Y-165593313D01*
X197951934Y-165201236D01*
X198164758Y-164688700D01*
X198165242Y-164133735D01*
X197953313Y-163620828D01*
X197561236Y-163228066D01*
X197506185Y-163205207D01*
X197559172Y-163183313D01*
X197951934Y-162791236D01*
X198164758Y-162278700D01*
X198165242Y-161723735D01*
X197953313Y-161210828D01*
X197561236Y-160818066D01*
X197048700Y-160605242D01*
X196493735Y-160604758D01*
X195980828Y-160816687D01*
X195588066Y-161208764D01*
X195500046Y-161420738D01*
X195413313Y-161210828D01*
X195021236Y-160818066D01*
X194508700Y-160605242D01*
X193953735Y-160604758D01*
X193440828Y-160816687D01*
X193048066Y-161208764D01*
X192835242Y-161721300D01*
X192834758Y-162276265D01*
X180164760Y-162276265D01*
X180165242Y-161723735D01*
X179953313Y-161210828D01*
X179561236Y-160818066D01*
X179048700Y-160605242D01*
X178493735Y-160604758D01*
X177980828Y-160816687D01*
X177588066Y-161208764D01*
X177500046Y-161420738D01*
X177413313Y-161210828D01*
X177021236Y-160818066D01*
X176508700Y-160605242D01*
X175953735Y-160604758D01*
X175440828Y-160816687D01*
X175048066Y-161208764D01*
X174835242Y-161721300D01*
X174834758Y-162276265D01*
X162164760Y-162276265D01*
X162165242Y-161723735D01*
X161953313Y-161210828D01*
X161561236Y-160818066D01*
X161048700Y-160605242D01*
X160493735Y-160604758D01*
X159980828Y-160816687D01*
X159588066Y-161208764D01*
X159500046Y-161420738D01*
X159413313Y-161210828D01*
X159021236Y-160818066D01*
X158508700Y-160605242D01*
X157953735Y-160604758D01*
X157440828Y-160816687D01*
X157048066Y-161208764D01*
X156835242Y-161721300D01*
X156834758Y-162276265D01*
X144164760Y-162276265D01*
X144165242Y-161723735D01*
X143953313Y-161210828D01*
X143561236Y-160818066D01*
X143048700Y-160605242D01*
X142493735Y-160604758D01*
X141980828Y-160816687D01*
X141588066Y-161208764D01*
X141500046Y-161420738D01*
X141413313Y-161210828D01*
X141021236Y-160818066D01*
X140508700Y-160605242D01*
X139953735Y-160604758D01*
X139440828Y-160816687D01*
X139048066Y-161208764D01*
X138835242Y-161721300D01*
X138834758Y-162276265D01*
X126164760Y-162276265D01*
X126165242Y-161723735D01*
X125953313Y-161210828D01*
X125561236Y-160818066D01*
X125048700Y-160605242D01*
X124493735Y-160604758D01*
X123980828Y-160816687D01*
X123588066Y-161208764D01*
X123500046Y-161420738D01*
X123413313Y-161210828D01*
X123021236Y-160818066D01*
X122508700Y-160605242D01*
X121953735Y-160604758D01*
X121440828Y-160816687D01*
X121048066Y-161208764D01*
X120835242Y-161721300D01*
X120834758Y-162276265D01*
X108164760Y-162276265D01*
X108165242Y-161723735D01*
X107953313Y-161210828D01*
X107561236Y-160818066D01*
X107048700Y-160605242D01*
X106493735Y-160604758D01*
X105980828Y-160816687D01*
X105588066Y-161208764D01*
X105500046Y-161420738D01*
X105413313Y-161210828D01*
X105021236Y-160818066D01*
X104508700Y-160605242D01*
X103953735Y-160604758D01*
X103440828Y-160816687D01*
X103048066Y-161208764D01*
X102835242Y-161721300D01*
X102834758Y-162276265D01*
X74199391Y-162276265D01*
X75487828Y-160987828D01*
X75790660Y-160534609D01*
X75897000Y-160000000D01*
X75897000Y-154078656D01*
X76078656Y-153897000D01*
X77619370Y-153897000D01*
X77920501Y-154198131D01*
X77920313Y-154413784D01*
X78084311Y-154810689D01*
X78387714Y-155114622D01*
X78784332Y-155279313D01*
X79213784Y-155279687D01*
X79610689Y-155115689D01*
X79914622Y-154812286D01*
X80079313Y-154415668D01*
X80079687Y-153986216D01*
X80042824Y-153897000D01*
X87556951Y-153897000D01*
X87520687Y-153984332D01*
X87520313Y-154413784D01*
X87684311Y-154810689D01*
X87838000Y-154964646D01*
X87838000Y-156500000D01*
X87896004Y-156791605D01*
X88026759Y-156987293D01*
X88061185Y-157038815D01*
X88720501Y-157698131D01*
X88720313Y-157913784D01*
X88884311Y-158310689D01*
X89187714Y-158614622D01*
X89584332Y-158779313D01*
X90013784Y-158779687D01*
X90410689Y-158615689D01*
X90714622Y-158312286D01*
X90833412Y-158026208D01*
X90832538Y-159028172D01*
X91237709Y-160008761D01*
X91987293Y-160759655D01*
X92967173Y-161166536D01*
X94028172Y-161167462D01*
X95008761Y-160762291D01*
X95759655Y-160012707D01*
X96166536Y-159032827D01*
X96167462Y-157971828D01*
X95762291Y-156991239D01*
X95012707Y-156240345D01*
X94032827Y-155833464D01*
X92971828Y-155832538D01*
X91991239Y-156237709D01*
X91240345Y-156987293D01*
X90879364Y-157856632D01*
X90879687Y-157486216D01*
X90715689Y-157089311D01*
X90412286Y-156785378D01*
X90015668Y-156620687D01*
X89798128Y-156620498D01*
X89362000Y-156184370D01*
X89362000Y-155276265D01*
X102834758Y-155276265D01*
X103046687Y-155789172D01*
X103438764Y-156181934D01*
X103493815Y-156204793D01*
X103440828Y-156226687D01*
X103048066Y-156618764D01*
X102835242Y-157131300D01*
X102834758Y-157686265D01*
X103046687Y-158199172D01*
X103438764Y-158591934D01*
X103951300Y-158804758D01*
X104506265Y-158805242D01*
X105019172Y-158593313D01*
X105411934Y-158201236D01*
X105499954Y-157989262D01*
X105586687Y-158199172D01*
X105978764Y-158591934D01*
X106491300Y-158804758D01*
X107046265Y-158805242D01*
X107559172Y-158593313D01*
X107951934Y-158201236D01*
X108164758Y-157688700D01*
X108165242Y-157133735D01*
X107953313Y-156620828D01*
X107561236Y-156228066D01*
X107506185Y-156205207D01*
X107559172Y-156183313D01*
X107951934Y-155791236D01*
X108164758Y-155278700D01*
X108164760Y-155276265D01*
X120834758Y-155276265D01*
X121046687Y-155789172D01*
X121438764Y-156181934D01*
X121493815Y-156204793D01*
X121440828Y-156226687D01*
X121048066Y-156618764D01*
X120835242Y-157131300D01*
X120834758Y-157686265D01*
X121046687Y-158199172D01*
X121438764Y-158591934D01*
X121951300Y-158804758D01*
X122506265Y-158805242D01*
X123019172Y-158593313D01*
X123411934Y-158201236D01*
X123499954Y-157989262D01*
X123586687Y-158199172D01*
X123978764Y-158591934D01*
X124491300Y-158804758D01*
X125046265Y-158805242D01*
X125559172Y-158593313D01*
X125951934Y-158201236D01*
X126164758Y-157688700D01*
X126165242Y-157133735D01*
X125953313Y-156620828D01*
X125561236Y-156228066D01*
X125506185Y-156205207D01*
X125559172Y-156183313D01*
X125951934Y-155791236D01*
X126164758Y-155278700D01*
X126164760Y-155276265D01*
X138834758Y-155276265D01*
X139046687Y-155789172D01*
X139438764Y-156181934D01*
X139493815Y-156204793D01*
X139440828Y-156226687D01*
X139048066Y-156618764D01*
X138835242Y-157131300D01*
X138834758Y-157686265D01*
X139046687Y-158199172D01*
X139438764Y-158591934D01*
X139951300Y-158804758D01*
X140506265Y-158805242D01*
X141019172Y-158593313D01*
X141411934Y-158201236D01*
X141499954Y-157989262D01*
X141586687Y-158199172D01*
X141978764Y-158591934D01*
X142491300Y-158804758D01*
X143046265Y-158805242D01*
X143559172Y-158593313D01*
X143951934Y-158201236D01*
X144164758Y-157688700D01*
X144165242Y-157133735D01*
X143953313Y-156620828D01*
X143561236Y-156228066D01*
X143506185Y-156205207D01*
X143559172Y-156183313D01*
X143951934Y-155791236D01*
X144164758Y-155278700D01*
X144164760Y-155276265D01*
X156834758Y-155276265D01*
X157046687Y-155789172D01*
X157438764Y-156181934D01*
X157493815Y-156204793D01*
X157440828Y-156226687D01*
X157048066Y-156618764D01*
X156835242Y-157131300D01*
X156834758Y-157686265D01*
X157046687Y-158199172D01*
X157438764Y-158591934D01*
X157951300Y-158804758D01*
X158506265Y-158805242D01*
X159019172Y-158593313D01*
X159411934Y-158201236D01*
X159499954Y-157989262D01*
X159586687Y-158199172D01*
X159978764Y-158591934D01*
X160491300Y-158804758D01*
X161046265Y-158805242D01*
X161559172Y-158593313D01*
X161951934Y-158201236D01*
X162164758Y-157688700D01*
X162165242Y-157133735D01*
X161953313Y-156620828D01*
X161561236Y-156228066D01*
X161506185Y-156205207D01*
X161559172Y-156183313D01*
X161951934Y-155791236D01*
X162164758Y-155278700D01*
X162164760Y-155276265D01*
X174834758Y-155276265D01*
X175046687Y-155789172D01*
X175438764Y-156181934D01*
X175493815Y-156204793D01*
X175440828Y-156226687D01*
X175048066Y-156618764D01*
X174835242Y-157131300D01*
X174834758Y-157686265D01*
X175046687Y-158199172D01*
X175438764Y-158591934D01*
X175951300Y-158804758D01*
X176506265Y-158805242D01*
X177019172Y-158593313D01*
X177411934Y-158201236D01*
X177499954Y-157989262D01*
X177586687Y-158199172D01*
X177978764Y-158591934D01*
X178491300Y-158804758D01*
X179046265Y-158805242D01*
X179559172Y-158593313D01*
X179951934Y-158201236D01*
X180164758Y-157688700D01*
X180165242Y-157133735D01*
X179953313Y-156620828D01*
X179561236Y-156228066D01*
X179506185Y-156205207D01*
X179559172Y-156183313D01*
X179951934Y-155791236D01*
X180164758Y-155278700D01*
X180164760Y-155276265D01*
X192834758Y-155276265D01*
X193046687Y-155789172D01*
X193438764Y-156181934D01*
X193493815Y-156204793D01*
X193440828Y-156226687D01*
X193048066Y-156618764D01*
X192835242Y-157131300D01*
X192834758Y-157686265D01*
X193046687Y-158199172D01*
X193438764Y-158591934D01*
X193951300Y-158804758D01*
X194506265Y-158805242D01*
X195019172Y-158593313D01*
X195411934Y-158201236D01*
X195499954Y-157989262D01*
X195586687Y-158199172D01*
X195978764Y-158591934D01*
X196491300Y-158804758D01*
X197046265Y-158805242D01*
X197559172Y-158593313D01*
X197951934Y-158201236D01*
X198164758Y-157688700D01*
X198165242Y-157133735D01*
X197953313Y-156620828D01*
X197561236Y-156228066D01*
X197506185Y-156205207D01*
X197559172Y-156183313D01*
X197951934Y-155791236D01*
X198164758Y-155278700D01*
X198165242Y-154723735D01*
X197953313Y-154210828D01*
X197561236Y-153818066D01*
X197048700Y-153605242D01*
X196493735Y-153604758D01*
X195980828Y-153816687D01*
X195588066Y-154208764D01*
X195500046Y-154420738D01*
X195413313Y-154210828D01*
X195021236Y-153818066D01*
X194508700Y-153605242D01*
X193953735Y-153604758D01*
X193440828Y-153816687D01*
X193048066Y-154208764D01*
X192835242Y-154721300D01*
X192834758Y-155276265D01*
X180164760Y-155276265D01*
X180165242Y-154723735D01*
X179953313Y-154210828D01*
X179561236Y-153818066D01*
X179048700Y-153605242D01*
X178493735Y-153604758D01*
X177980828Y-153816687D01*
X177588066Y-154208764D01*
X177500046Y-154420738D01*
X177413313Y-154210828D01*
X177021236Y-153818066D01*
X176508700Y-153605242D01*
X175953735Y-153604758D01*
X175440828Y-153816687D01*
X175048066Y-154208764D01*
X174835242Y-154721300D01*
X174834758Y-155276265D01*
X162164760Y-155276265D01*
X162165242Y-154723735D01*
X161953313Y-154210828D01*
X161561236Y-153818066D01*
X161048700Y-153605242D01*
X160493735Y-153604758D01*
X159980828Y-153816687D01*
X159588066Y-154208764D01*
X159500046Y-154420738D01*
X159413313Y-154210828D01*
X159021236Y-153818066D01*
X158508700Y-153605242D01*
X157953735Y-153604758D01*
X157440828Y-153816687D01*
X157048066Y-154208764D01*
X156835242Y-154721300D01*
X156834758Y-155276265D01*
X144164760Y-155276265D01*
X144165242Y-154723735D01*
X143953313Y-154210828D01*
X143561236Y-153818066D01*
X143048700Y-153605242D01*
X142493735Y-153604758D01*
X141980828Y-153816687D01*
X141588066Y-154208764D01*
X141500046Y-154420738D01*
X141413313Y-154210828D01*
X141021236Y-153818066D01*
X140508700Y-153605242D01*
X139953735Y-153604758D01*
X139440828Y-153816687D01*
X139048066Y-154208764D01*
X138835242Y-154721300D01*
X138834758Y-155276265D01*
X126164760Y-155276265D01*
X126165242Y-154723735D01*
X125953313Y-154210828D01*
X125561236Y-153818066D01*
X125048700Y-153605242D01*
X124493735Y-153604758D01*
X123980828Y-153816687D01*
X123588066Y-154208764D01*
X123500046Y-154420738D01*
X123413313Y-154210828D01*
X123021236Y-153818066D01*
X122508700Y-153605242D01*
X121953735Y-153604758D01*
X121440828Y-153816687D01*
X121048066Y-154208764D01*
X120835242Y-154721300D01*
X120834758Y-155276265D01*
X108164760Y-155276265D01*
X108165242Y-154723735D01*
X107953313Y-154210828D01*
X107561236Y-153818066D01*
X107048700Y-153605242D01*
X106493735Y-153604758D01*
X105980828Y-153816687D01*
X105588066Y-154208764D01*
X105500046Y-154420738D01*
X105413313Y-154210828D01*
X105021236Y-153818066D01*
X104508700Y-153605242D01*
X103953735Y-153604758D01*
X103440828Y-153816687D01*
X103048066Y-154208764D01*
X102835242Y-154721300D01*
X102834758Y-155276265D01*
X89362000Y-155276265D01*
X89362000Y-154964642D01*
X89514622Y-154812286D01*
X89679313Y-154415668D01*
X89679687Y-153986216D01*
X89642824Y-153897000D01*
X92500000Y-153897000D01*
X93034609Y-153790660D01*
X93487828Y-153487828D01*
X94987828Y-151987828D01*
X95290660Y-151534609D01*
X95397000Y-151000000D01*
X95397000Y-144276265D01*
X102834758Y-144276265D01*
X103046687Y-144789172D01*
X103438764Y-145181934D01*
X103493815Y-145204793D01*
X103440828Y-145226687D01*
X103048066Y-145618764D01*
X102835242Y-146131300D01*
X102834758Y-146686265D01*
X103046687Y-147199172D01*
X103438764Y-147591934D01*
X103951300Y-147804758D01*
X104506265Y-147805242D01*
X105019172Y-147593313D01*
X105411934Y-147201236D01*
X105499954Y-146989262D01*
X105586687Y-147199172D01*
X105978764Y-147591934D01*
X106491300Y-147804758D01*
X107046265Y-147805242D01*
X107559172Y-147593313D01*
X107951934Y-147201236D01*
X108164758Y-146688700D01*
X108165242Y-146133735D01*
X107953313Y-145620828D01*
X107561236Y-145228066D01*
X107506185Y-145205207D01*
X107559172Y-145183313D01*
X107951934Y-144791236D01*
X108164758Y-144278700D01*
X108164760Y-144276265D01*
X120834758Y-144276265D01*
X121046687Y-144789172D01*
X121438764Y-145181934D01*
X121493815Y-145204793D01*
X121440828Y-145226687D01*
X121048066Y-145618764D01*
X120835242Y-146131300D01*
X120834758Y-146686265D01*
X121046687Y-147199172D01*
X121438764Y-147591934D01*
X121951300Y-147804758D01*
X122506265Y-147805242D01*
X123019172Y-147593313D01*
X123411934Y-147201236D01*
X123499954Y-146989262D01*
X123586687Y-147199172D01*
X123978764Y-147591934D01*
X124491300Y-147804758D01*
X125046265Y-147805242D01*
X125559172Y-147593313D01*
X125951934Y-147201236D01*
X126164758Y-146688700D01*
X126165242Y-146133735D01*
X125953313Y-145620828D01*
X125561236Y-145228066D01*
X125506185Y-145205207D01*
X125559172Y-145183313D01*
X125951934Y-144791236D01*
X126164758Y-144278700D01*
X126164760Y-144276265D01*
X138834758Y-144276265D01*
X139046687Y-144789172D01*
X139438764Y-145181934D01*
X139493815Y-145204793D01*
X139440828Y-145226687D01*
X139048066Y-145618764D01*
X138835242Y-146131300D01*
X138834758Y-146686265D01*
X139046687Y-147199172D01*
X139438764Y-147591934D01*
X139951300Y-147804758D01*
X140506265Y-147805242D01*
X141019172Y-147593313D01*
X141411934Y-147201236D01*
X141499954Y-146989262D01*
X141586687Y-147199172D01*
X141978764Y-147591934D01*
X142491300Y-147804758D01*
X143046265Y-147805242D01*
X143559172Y-147593313D01*
X143951934Y-147201236D01*
X144164758Y-146688700D01*
X144165242Y-146133735D01*
X143953313Y-145620828D01*
X143561236Y-145228066D01*
X143506185Y-145205207D01*
X143559172Y-145183313D01*
X143951934Y-144791236D01*
X144164758Y-144278700D01*
X144164760Y-144276265D01*
X156834758Y-144276265D01*
X157046687Y-144789172D01*
X157438764Y-145181934D01*
X157493815Y-145204793D01*
X157440828Y-145226687D01*
X157048066Y-145618764D01*
X156835242Y-146131300D01*
X156834758Y-146686265D01*
X157046687Y-147199172D01*
X157438764Y-147591934D01*
X157951300Y-147804758D01*
X158506265Y-147805242D01*
X159019172Y-147593313D01*
X159411934Y-147201236D01*
X159499954Y-146989262D01*
X159586687Y-147199172D01*
X159978764Y-147591934D01*
X160491300Y-147804758D01*
X161046265Y-147805242D01*
X161559172Y-147593313D01*
X161951934Y-147201236D01*
X162164758Y-146688700D01*
X162165242Y-146133735D01*
X161953313Y-145620828D01*
X161561236Y-145228066D01*
X161506185Y-145205207D01*
X161559172Y-145183313D01*
X161951934Y-144791236D01*
X162164758Y-144278700D01*
X162164760Y-144276265D01*
X174834758Y-144276265D01*
X175046687Y-144789172D01*
X175438764Y-145181934D01*
X175493815Y-145204793D01*
X175440828Y-145226687D01*
X175048066Y-145618764D01*
X174835242Y-146131300D01*
X174834758Y-146686265D01*
X175046687Y-147199172D01*
X175438764Y-147591934D01*
X175951300Y-147804758D01*
X176506265Y-147805242D01*
X177019172Y-147593313D01*
X177411934Y-147201236D01*
X177499954Y-146989262D01*
X177586687Y-147199172D01*
X177978764Y-147591934D01*
X178491300Y-147804758D01*
X179046265Y-147805242D01*
X179559172Y-147593313D01*
X179951934Y-147201236D01*
X180164758Y-146688700D01*
X180165242Y-146133735D01*
X179953313Y-145620828D01*
X179561236Y-145228066D01*
X179506185Y-145205207D01*
X179559172Y-145183313D01*
X179951934Y-144791236D01*
X180164758Y-144278700D01*
X180164760Y-144276265D01*
X192834758Y-144276265D01*
X193046687Y-144789172D01*
X193438764Y-145181934D01*
X193493815Y-145204793D01*
X193440828Y-145226687D01*
X193048066Y-145618764D01*
X192835242Y-146131300D01*
X192834758Y-146686265D01*
X193046687Y-147199172D01*
X193438764Y-147591934D01*
X193951300Y-147804758D01*
X194506265Y-147805242D01*
X195019172Y-147593313D01*
X195411934Y-147201236D01*
X195499954Y-146989262D01*
X195586687Y-147199172D01*
X195978764Y-147591934D01*
X196491300Y-147804758D01*
X197046265Y-147805242D01*
X197559172Y-147593313D01*
X197951934Y-147201236D01*
X198164758Y-146688700D01*
X198165242Y-146133735D01*
X197953313Y-145620828D01*
X197561236Y-145228066D01*
X197506185Y-145205207D01*
X197559172Y-145183313D01*
X197951934Y-144791236D01*
X198164758Y-144278700D01*
X198165242Y-143723735D01*
X197953313Y-143210828D01*
X197561236Y-142818066D01*
X197048700Y-142605242D01*
X196493735Y-142604758D01*
X195980828Y-142816687D01*
X195588066Y-143208764D01*
X195500046Y-143420738D01*
X195413313Y-143210828D01*
X195021236Y-142818066D01*
X194508700Y-142605242D01*
X193953735Y-142604758D01*
X193440828Y-142816687D01*
X193048066Y-143208764D01*
X192835242Y-143721300D01*
X192834758Y-144276265D01*
X180164760Y-144276265D01*
X180165242Y-143723735D01*
X179953313Y-143210828D01*
X179561236Y-142818066D01*
X179048700Y-142605242D01*
X178493735Y-142604758D01*
X177980828Y-142816687D01*
X177588066Y-143208764D01*
X177500046Y-143420738D01*
X177413313Y-143210828D01*
X177021236Y-142818066D01*
X176508700Y-142605242D01*
X175953735Y-142604758D01*
X175440828Y-142816687D01*
X175048066Y-143208764D01*
X174835242Y-143721300D01*
X174834758Y-144276265D01*
X162164760Y-144276265D01*
X162165242Y-143723735D01*
X161953313Y-143210828D01*
X161561236Y-142818066D01*
X161048700Y-142605242D01*
X160493735Y-142604758D01*
X159980828Y-142816687D01*
X159588066Y-143208764D01*
X159500046Y-143420738D01*
X159413313Y-143210828D01*
X159021236Y-142818066D01*
X158508700Y-142605242D01*
X157953735Y-142604758D01*
X157440828Y-142816687D01*
X157048066Y-143208764D01*
X156835242Y-143721300D01*
X156834758Y-144276265D01*
X144164760Y-144276265D01*
X144165242Y-143723735D01*
X143953313Y-143210828D01*
X143561236Y-142818066D01*
X143048700Y-142605242D01*
X142493735Y-142604758D01*
X141980828Y-142816687D01*
X141588066Y-143208764D01*
X141500046Y-143420738D01*
X141413313Y-143210828D01*
X141021236Y-142818066D01*
X140508700Y-142605242D01*
X139953735Y-142604758D01*
X139440828Y-142816687D01*
X139048066Y-143208764D01*
X138835242Y-143721300D01*
X138834758Y-144276265D01*
X126164760Y-144276265D01*
X126165242Y-143723735D01*
X125953313Y-143210828D01*
X125561236Y-142818066D01*
X125048700Y-142605242D01*
X124493735Y-142604758D01*
X123980828Y-142816687D01*
X123588066Y-143208764D01*
X123500046Y-143420738D01*
X123413313Y-143210828D01*
X123021236Y-142818066D01*
X122508700Y-142605242D01*
X121953735Y-142604758D01*
X121440828Y-142816687D01*
X121048066Y-143208764D01*
X120835242Y-143721300D01*
X120834758Y-144276265D01*
X108164760Y-144276265D01*
X108165242Y-143723735D01*
X107953313Y-143210828D01*
X107561236Y-142818066D01*
X107048700Y-142605242D01*
X106493735Y-142604758D01*
X105980828Y-142816687D01*
X105588066Y-143208764D01*
X105500046Y-143420738D01*
X105413313Y-143210828D01*
X105021236Y-142818066D01*
X104508700Y-142605242D01*
X103953735Y-142604758D01*
X103440828Y-142816687D01*
X103048066Y-143208764D01*
X102835242Y-143721300D01*
X102834758Y-144276265D01*
X95397000Y-144276265D01*
X95397000Y-137276265D01*
X102834758Y-137276265D01*
X103046687Y-137789172D01*
X103438764Y-138181934D01*
X103493815Y-138204793D01*
X103440828Y-138226687D01*
X103048066Y-138618764D01*
X102835242Y-139131300D01*
X102834758Y-139686265D01*
X103046687Y-140199172D01*
X103438764Y-140591934D01*
X103951300Y-140804758D01*
X104506265Y-140805242D01*
X105019172Y-140593313D01*
X105411934Y-140201236D01*
X105499954Y-139989262D01*
X105586687Y-140199172D01*
X105978764Y-140591934D01*
X106491300Y-140804758D01*
X107046265Y-140805242D01*
X107559172Y-140593313D01*
X107951934Y-140201236D01*
X108164758Y-139688700D01*
X108165242Y-139133735D01*
X107953313Y-138620828D01*
X107561236Y-138228066D01*
X107506185Y-138205207D01*
X107559172Y-138183313D01*
X107951934Y-137791236D01*
X108164758Y-137278700D01*
X108165242Y-136723735D01*
X107953313Y-136210828D01*
X107561236Y-135818066D01*
X107048700Y-135605242D01*
X106493735Y-135604758D01*
X105980828Y-135816687D01*
X105588066Y-136208764D01*
X105500046Y-136420738D01*
X105413313Y-136210828D01*
X105021236Y-135818066D01*
X104508700Y-135605242D01*
X103953735Y-135604758D01*
X103440828Y-135816687D01*
X103048066Y-136208764D01*
X102835242Y-136721300D01*
X102834758Y-137276265D01*
X95397000Y-137276265D01*
X95397000Y-132000000D01*
X107938000Y-132000000D01*
X107938000Y-132800000D01*
X107996004Y-133091605D01*
X108093823Y-133238001D01*
X108161185Y-133338815D01*
X108238000Y-133415630D01*
X108238000Y-138300000D01*
X108296004Y-138591605D01*
X108460641Y-138838001D01*
X108461185Y-138838815D01*
X109338000Y-139715630D01*
X109338000Y-139800000D01*
X109396004Y-140091605D01*
X109494367Y-140238815D01*
X109561185Y-140338815D01*
X109920414Y-140698044D01*
X109920313Y-140813784D01*
X110084311Y-141210689D01*
X110387714Y-141514622D01*
X110784332Y-141679313D01*
X111213784Y-141679687D01*
X111610689Y-141515689D01*
X111914622Y-141212286D01*
X112079313Y-140815668D01*
X112079687Y-140386216D01*
X111919915Y-139999539D01*
X112079313Y-139615668D01*
X112079314Y-139613784D01*
X117620313Y-139613784D01*
X117780085Y-140000461D01*
X117620687Y-140384332D01*
X117620313Y-140813784D01*
X117784311Y-141210689D01*
X118087714Y-141514622D01*
X118484332Y-141679313D01*
X118913784Y-141679687D01*
X119310689Y-141515689D01*
X119614622Y-141212286D01*
X119779313Y-140815668D01*
X119779502Y-140598128D01*
X120638815Y-139738815D01*
X120673928Y-139686265D01*
X120803996Y-139491605D01*
X120835064Y-139335416D01*
X120834758Y-139686265D01*
X121046687Y-140199172D01*
X121438764Y-140591934D01*
X121951300Y-140804758D01*
X122506265Y-140805242D01*
X123019172Y-140593313D01*
X123411934Y-140201236D01*
X123499954Y-139989262D01*
X123586687Y-140199172D01*
X123978764Y-140591934D01*
X124491300Y-140804758D01*
X125046265Y-140805242D01*
X125559172Y-140593313D01*
X125951934Y-140201236D01*
X126164758Y-139688700D01*
X126165242Y-139133735D01*
X125953313Y-138620828D01*
X125561236Y-138228066D01*
X125506185Y-138205207D01*
X125559172Y-138183313D01*
X125951934Y-137791236D01*
X126164758Y-137278700D01*
X126165242Y-136723735D01*
X125953313Y-136210828D01*
X125561236Y-135818066D01*
X125048700Y-135605242D01*
X124493735Y-135604758D01*
X123980828Y-135816687D01*
X123588066Y-136208764D01*
X123500046Y-136420738D01*
X123413313Y-136210828D01*
X123021236Y-135818066D01*
X122508700Y-135605242D01*
X121953735Y-135604758D01*
X121475107Y-135802523D01*
X122515631Y-134762000D01*
X123400000Y-134762000D01*
X123691605Y-134703996D01*
X123938815Y-134538815D01*
X124015630Y-134462000D01*
X126420619Y-134462000D01*
X126420313Y-134813784D01*
X126584311Y-135210689D01*
X126887714Y-135514622D01*
X127284332Y-135679313D01*
X127713784Y-135679687D01*
X128110689Y-135515689D01*
X128414622Y-135212286D01*
X128579313Y-134815668D01*
X128579368Y-134752588D01*
X128910689Y-134615689D01*
X129214622Y-134312286D01*
X129379313Y-133915668D01*
X129379314Y-133913784D01*
X136820313Y-133913784D01*
X136984311Y-134310689D01*
X137287714Y-134614622D01*
X137684332Y-134779313D01*
X138113784Y-134779687D01*
X138510689Y-134615689D01*
X138664646Y-134462000D01*
X142984370Y-134462000D01*
X143638000Y-135115630D01*
X143638000Y-135894964D01*
X143561236Y-135818066D01*
X143048700Y-135605242D01*
X142493735Y-135604758D01*
X141980828Y-135816687D01*
X141588066Y-136208764D01*
X141500046Y-136420738D01*
X141413313Y-136210828D01*
X141021236Y-135818066D01*
X140508700Y-135605242D01*
X139953735Y-135604758D01*
X139440828Y-135816687D01*
X139048066Y-136208764D01*
X138835242Y-136721300D01*
X138834758Y-137276265D01*
X139046687Y-137789172D01*
X139438764Y-138181934D01*
X139493815Y-138204793D01*
X139440828Y-138226687D01*
X139048066Y-138618764D01*
X138835242Y-139131300D01*
X138834758Y-139686265D01*
X139046687Y-140199172D01*
X139438764Y-140591934D01*
X139951300Y-140804758D01*
X140506265Y-140805242D01*
X141019172Y-140593313D01*
X141411934Y-140201236D01*
X141499954Y-139989262D01*
X141586687Y-140199172D01*
X141978764Y-140591934D01*
X142491300Y-140804758D01*
X143046265Y-140805242D01*
X143559172Y-140593313D01*
X143951934Y-140201236D01*
X144002303Y-140079933D01*
X145920327Y-141997958D01*
X145920313Y-142013784D01*
X146084311Y-142410689D01*
X146387714Y-142714622D01*
X146784332Y-142879313D01*
X147213784Y-142879687D01*
X147610689Y-142715689D01*
X147914622Y-142412286D01*
X148079313Y-142015668D01*
X148079687Y-141586216D01*
X147919915Y-141199539D01*
X148079313Y-140815668D01*
X148079687Y-140386216D01*
X147919915Y-139999539D01*
X148079313Y-139615668D01*
X148079314Y-139613784D01*
X153620313Y-139613784D01*
X153780085Y-140000461D01*
X153620687Y-140384332D01*
X153620313Y-140813784D01*
X153780085Y-141200461D01*
X153620687Y-141584332D01*
X153620313Y-142013784D01*
X153784311Y-142410689D01*
X154087714Y-142714622D01*
X154484332Y-142879313D01*
X154913784Y-142879687D01*
X155310689Y-142715689D01*
X155614622Y-142412286D01*
X155779313Y-142015668D01*
X155779502Y-141798128D01*
X157212428Y-140365203D01*
X157438764Y-140591934D01*
X157951300Y-140804758D01*
X158506265Y-140805242D01*
X159019172Y-140593313D01*
X159411934Y-140201236D01*
X159499954Y-139989262D01*
X159586687Y-140199172D01*
X159978764Y-140591934D01*
X160491300Y-140804758D01*
X161046265Y-140805242D01*
X161559172Y-140593313D01*
X161951934Y-140201236D01*
X162164758Y-139688700D01*
X162165242Y-139133735D01*
X161953313Y-138620828D01*
X161561236Y-138228066D01*
X161506185Y-138205207D01*
X161559172Y-138183313D01*
X161951934Y-137791236D01*
X162164758Y-137278700D01*
X162165242Y-136723735D01*
X161974457Y-136262000D01*
X163800000Y-136262000D01*
X164091605Y-136203996D01*
X164338815Y-136038815D01*
X166463846Y-133913784D01*
X172820313Y-133913784D01*
X172984311Y-134310689D01*
X173287714Y-134614622D01*
X173684332Y-134779313D01*
X174113784Y-134779687D01*
X174510689Y-134615689D01*
X174664646Y-134462000D01*
X178684370Y-134462000D01*
X179538000Y-135315631D01*
X179538000Y-135808418D01*
X179048700Y-135605242D01*
X178493735Y-135604758D01*
X177980828Y-135816687D01*
X177588066Y-136208764D01*
X177500046Y-136420738D01*
X177413313Y-136210828D01*
X177021236Y-135818066D01*
X176508700Y-135605242D01*
X175953735Y-135604758D01*
X175440828Y-135816687D01*
X175048066Y-136208764D01*
X174835242Y-136721300D01*
X174834758Y-137276265D01*
X175046687Y-137789172D01*
X175438764Y-138181934D01*
X175493815Y-138204793D01*
X175440828Y-138226687D01*
X175048066Y-138618764D01*
X174835242Y-139131300D01*
X174834758Y-139686265D01*
X175046687Y-140199172D01*
X175438764Y-140591934D01*
X175951300Y-140804758D01*
X176506265Y-140805242D01*
X177019172Y-140593313D01*
X177411934Y-140201236D01*
X177499954Y-139989262D01*
X177586687Y-140199172D01*
X177978764Y-140591934D01*
X178491300Y-140804758D01*
X179046265Y-140805242D01*
X179559172Y-140593313D01*
X179951934Y-140201236D01*
X180031644Y-140009274D01*
X181920501Y-141898132D01*
X181920313Y-142113784D01*
X182084311Y-142510689D01*
X182387714Y-142814622D01*
X182784332Y-142979313D01*
X183213784Y-142979687D01*
X183610689Y-142815689D01*
X183914622Y-142512286D01*
X184079313Y-142115668D01*
X184079687Y-141686216D01*
X183915689Y-141289311D01*
X183876644Y-141250198D01*
X183914622Y-141212286D01*
X184079313Y-140815668D01*
X184079687Y-140386216D01*
X183919915Y-139999539D01*
X184079313Y-139615668D01*
X184079314Y-139613784D01*
X189620313Y-139613784D01*
X189780085Y-140000461D01*
X189620687Y-140384332D01*
X189620313Y-140813784D01*
X189784311Y-141210689D01*
X189823356Y-141249802D01*
X189785378Y-141287714D01*
X189620687Y-141684332D01*
X189620313Y-142113784D01*
X189784311Y-142510689D01*
X190087714Y-142814622D01*
X190484332Y-142979313D01*
X190913784Y-142979687D01*
X191310689Y-142815689D01*
X191614622Y-142512286D01*
X191779313Y-142115668D01*
X191779502Y-141898128D01*
X193262385Y-140415246D01*
X193438764Y-140591934D01*
X193951300Y-140804758D01*
X194506265Y-140805242D01*
X195019172Y-140593313D01*
X195411934Y-140201236D01*
X195499954Y-139989262D01*
X195586687Y-140199172D01*
X195978764Y-140591934D01*
X196491300Y-140804758D01*
X197046265Y-140805242D01*
X197559172Y-140593313D01*
X197951934Y-140201236D01*
X198164758Y-139688700D01*
X198165242Y-139133735D01*
X197953313Y-138620828D01*
X197561236Y-138228066D01*
X197506185Y-138205207D01*
X197559172Y-138183313D01*
X197951934Y-137791236D01*
X198164758Y-137278700D01*
X198165242Y-136723735D01*
X197974457Y-136262000D01*
X199800000Y-136262000D01*
X200091605Y-136203996D01*
X200338815Y-136038815D01*
X202538815Y-133838815D01*
X202625959Y-133708395D01*
X202703996Y-133591605D01*
X202762000Y-133300000D01*
X202762000Y-132500000D01*
X202703996Y-132208395D01*
X202538815Y-131961185D01*
X201952127Y-131374497D01*
X202114622Y-131212286D01*
X202279313Y-130815668D01*
X202279687Y-130386216D01*
X202115689Y-129989311D01*
X201812286Y-129685378D01*
X201415668Y-129520687D01*
X200986216Y-129520313D01*
X200589311Y-129684311D01*
X200479332Y-129794098D01*
X200479687Y-129386216D01*
X200315689Y-128989311D01*
X200012286Y-128685378D01*
X199615668Y-128520687D01*
X199186216Y-128520313D01*
X198789311Y-128684311D01*
X198485378Y-128987714D01*
X198320687Y-129384332D01*
X198320313Y-129813784D01*
X198371638Y-129938000D01*
X195815630Y-129938000D01*
X195638815Y-129761185D01*
X195391605Y-129596004D01*
X195100000Y-129538000D01*
X195074582Y-129538000D01*
X195411934Y-129201236D01*
X195499954Y-128989262D01*
X195586687Y-129199172D01*
X195978764Y-129591934D01*
X196491300Y-129804758D01*
X197046265Y-129805242D01*
X197559172Y-129593313D01*
X197951934Y-129201236D01*
X198164758Y-128688700D01*
X198165242Y-128133735D01*
X197953313Y-127620828D01*
X197561236Y-127228066D01*
X197506185Y-127205207D01*
X197559172Y-127183313D01*
X197951934Y-126791236D01*
X198164758Y-126278700D01*
X198165242Y-125723735D01*
X197953313Y-125210828D01*
X197561236Y-124818066D01*
X197048700Y-124605242D01*
X196493735Y-124604758D01*
X195980828Y-124816687D01*
X195588066Y-125208764D01*
X195500046Y-125420738D01*
X195413313Y-125210828D01*
X195021236Y-124818066D01*
X194508700Y-124605242D01*
X193953735Y-124604758D01*
X193440828Y-124816687D01*
X193048066Y-125208764D01*
X192835242Y-125721300D01*
X192834758Y-126276265D01*
X193046687Y-126789172D01*
X193438764Y-127181934D01*
X193493815Y-127204793D01*
X193440828Y-127226687D01*
X193048066Y-127618764D01*
X192835242Y-128131300D01*
X192834758Y-128686265D01*
X193046687Y-129199172D01*
X193384924Y-129538000D01*
X192700000Y-129538000D01*
X192421924Y-129593313D01*
X192408395Y-129596004D01*
X192357000Y-129630345D01*
X192212286Y-129485378D01*
X191815668Y-129320687D01*
X191386216Y-129320313D01*
X190989311Y-129484311D01*
X190685378Y-129787714D01*
X190520687Y-130184332D01*
X190520313Y-130613784D01*
X190684311Y-131010689D01*
X190987714Y-131314622D01*
X191320366Y-131452752D01*
X191320313Y-131513784D01*
X191484311Y-131910689D01*
X191787714Y-132214622D01*
X192184332Y-132379313D01*
X192430116Y-132379527D01*
X192484311Y-132510689D01*
X192787714Y-132814622D01*
X193184332Y-132979313D01*
X193342919Y-132979451D01*
X190961185Y-135361185D01*
X190796004Y-135608395D01*
X190738000Y-135900000D01*
X190738000Y-138284370D01*
X190701869Y-138320501D01*
X190486216Y-138320313D01*
X190089311Y-138484311D01*
X189785378Y-138787714D01*
X189620687Y-139184332D01*
X189620313Y-139613784D01*
X184079314Y-139613784D01*
X184079687Y-139186216D01*
X183915689Y-138789311D01*
X183612286Y-138485378D01*
X183215668Y-138320687D01*
X182998128Y-138320498D01*
X182362000Y-137684370D01*
X182362000Y-133164642D01*
X182514622Y-133012286D01*
X182679313Y-132615668D01*
X182679687Y-132186216D01*
X182519915Y-131799539D01*
X182679313Y-131415668D01*
X182679687Y-130986216D01*
X182515689Y-130589311D01*
X182212286Y-130285378D01*
X181815668Y-130120687D01*
X181386216Y-130120313D01*
X180989311Y-130284311D01*
X180685378Y-130587714D01*
X180520687Y-130984332D01*
X180520585Y-131101785D01*
X180161185Y-131461185D01*
X179996004Y-131708395D01*
X179938000Y-132000000D01*
X179938000Y-132800000D01*
X179996004Y-133091605D01*
X180093823Y-133238001D01*
X180161185Y-133338815D01*
X180238000Y-133415630D01*
X180238000Y-133860369D01*
X179538815Y-133161185D01*
X179291605Y-132996004D01*
X179000000Y-132938000D01*
X174664642Y-132938000D01*
X174512286Y-132785378D01*
X174115668Y-132620687D01*
X173686216Y-132620313D01*
X173289311Y-132784311D01*
X172985378Y-133087714D01*
X172820687Y-133484332D01*
X172820313Y-133913784D01*
X166463846Y-133913784D01*
X166638815Y-133738816D01*
X166803996Y-133491605D01*
X166814659Y-133438000D01*
X166862000Y-133200000D01*
X166862000Y-132100000D01*
X166803996Y-131808395D01*
X166730566Y-131698500D01*
X166638816Y-131561185D01*
X166438815Y-131361185D01*
X166404116Y-131338000D01*
X166191605Y-131196004D01*
X166126740Y-131183102D01*
X166279313Y-130815668D01*
X166279687Y-130386216D01*
X166167121Y-130113784D01*
X172820313Y-130113784D01*
X172984311Y-130510689D01*
X173287714Y-130814622D01*
X173684332Y-130979313D01*
X174113784Y-130979687D01*
X174510689Y-130815689D01*
X174664646Y-130662000D01*
X179400000Y-130662000D01*
X179691605Y-130603996D01*
X179938815Y-130438815D01*
X181852895Y-128524735D01*
X181984332Y-128579313D01*
X182413784Y-128579687D01*
X182810689Y-128415689D01*
X182812597Y-128413784D01*
X189320313Y-128413784D01*
X189484311Y-128810689D01*
X189787714Y-129114622D01*
X190184332Y-129279313D01*
X190613784Y-129279687D01*
X191010689Y-129115689D01*
X191314622Y-128812286D01*
X191479313Y-128415668D01*
X191479687Y-127986216D01*
X191315689Y-127589311D01*
X191012286Y-127285378D01*
X190615668Y-127120687D01*
X190186216Y-127120313D01*
X189789311Y-127284311D01*
X189485378Y-127587714D01*
X189320687Y-127984332D01*
X189320313Y-128413784D01*
X182812597Y-128413784D01*
X183114622Y-128112286D01*
X183279313Y-127715668D01*
X183279687Y-127286216D01*
X183115689Y-126889311D01*
X182812286Y-126585378D01*
X182415668Y-126420687D01*
X181986216Y-126420313D01*
X181589311Y-126584311D01*
X181285378Y-126887714D01*
X181250386Y-126971983D01*
X180142843Y-128079526D01*
X179953313Y-127620828D01*
X179561236Y-127228066D01*
X179506185Y-127205207D01*
X179559172Y-127183313D01*
X179951934Y-126791236D01*
X180164758Y-126278700D01*
X180165242Y-125723735D01*
X179953313Y-125210828D01*
X179561236Y-124818066D01*
X179048700Y-124605242D01*
X178493735Y-124604758D01*
X177980828Y-124816687D01*
X177588066Y-125208764D01*
X177500046Y-125420738D01*
X177413313Y-125210828D01*
X177021236Y-124818066D01*
X176508700Y-124605242D01*
X175953735Y-124604758D01*
X175440828Y-124816687D01*
X175048066Y-125208764D01*
X174835242Y-125721300D01*
X174834758Y-126276265D01*
X175046687Y-126789172D01*
X175438764Y-127181934D01*
X175493815Y-127204793D01*
X175440828Y-127226687D01*
X175048066Y-127618764D01*
X174835242Y-128131300D01*
X174834758Y-128686265D01*
X175021411Y-129138000D01*
X174664642Y-129138000D01*
X174512286Y-128985378D01*
X174115668Y-128820687D01*
X173686216Y-128820313D01*
X173289311Y-128984311D01*
X172985378Y-129287714D01*
X172820687Y-129684332D01*
X172820313Y-130113784D01*
X166167121Y-130113784D01*
X166115689Y-129989311D01*
X165812286Y-129685378D01*
X165415668Y-129520687D01*
X164986216Y-129520313D01*
X164589311Y-129684311D01*
X164479332Y-129794098D01*
X164479687Y-129386216D01*
X164315689Y-128989311D01*
X164012286Y-128685378D01*
X163615668Y-128520687D01*
X163186216Y-128520313D01*
X162789311Y-128684311D01*
X162485378Y-128987714D01*
X162320687Y-129384332D01*
X162320313Y-129813784D01*
X162371638Y-129938000D01*
X159815630Y-129938000D01*
X159638815Y-129761185D01*
X159391605Y-129596004D01*
X159100000Y-129538000D01*
X159074582Y-129538000D01*
X159411934Y-129201236D01*
X159499954Y-128989262D01*
X159586687Y-129199172D01*
X159978764Y-129591934D01*
X160491300Y-129804758D01*
X161046265Y-129805242D01*
X161559172Y-129593313D01*
X161951934Y-129201236D01*
X162164758Y-128688700D01*
X162165242Y-128133735D01*
X161953313Y-127620828D01*
X161561236Y-127228066D01*
X161506185Y-127205207D01*
X161559172Y-127183313D01*
X161951934Y-126791236D01*
X162164758Y-126278700D01*
X162165242Y-125723735D01*
X161953313Y-125210828D01*
X161561236Y-124818066D01*
X161048700Y-124605242D01*
X160493735Y-124604758D01*
X159980828Y-124816687D01*
X159588066Y-125208764D01*
X159500046Y-125420738D01*
X159413313Y-125210828D01*
X159021236Y-124818066D01*
X158508700Y-124605242D01*
X157953735Y-124604758D01*
X157440828Y-124816687D01*
X157048066Y-125208764D01*
X156835242Y-125721300D01*
X156834758Y-126276265D01*
X157046687Y-126789172D01*
X157438764Y-127181934D01*
X157493815Y-127204793D01*
X157440828Y-127226687D01*
X157048066Y-127618764D01*
X156835242Y-128131300D01*
X156834758Y-128686265D01*
X157046687Y-129199172D01*
X157384924Y-129538000D01*
X156700000Y-129538000D01*
X156421924Y-129593313D01*
X156408395Y-129596004D01*
X156357000Y-129630345D01*
X156212286Y-129485378D01*
X155815668Y-129320687D01*
X155386216Y-129320313D01*
X154989311Y-129484311D01*
X154685378Y-129787714D01*
X154520687Y-130184332D01*
X154520313Y-130613784D01*
X154684311Y-131010689D01*
X154987714Y-131314622D01*
X155320366Y-131452752D01*
X155320313Y-131513784D01*
X155484311Y-131910689D01*
X155787714Y-132214622D01*
X156184332Y-132379313D01*
X156430116Y-132379527D01*
X156484311Y-132510689D01*
X156787714Y-132814622D01*
X157184332Y-132979313D01*
X157342919Y-132979451D01*
X154961185Y-135361185D01*
X154796004Y-135608395D01*
X154738000Y-135900000D01*
X154738000Y-138284370D01*
X154701869Y-138320501D01*
X154486216Y-138320313D01*
X154089311Y-138484311D01*
X153785378Y-138787714D01*
X153620687Y-139184332D01*
X153620313Y-139613784D01*
X148079314Y-139613784D01*
X148079687Y-139186216D01*
X147915689Y-138789311D01*
X147612286Y-138485378D01*
X147215668Y-138320687D01*
X146998128Y-138320498D01*
X146362000Y-137684370D01*
X146362000Y-133164642D01*
X146514622Y-133012286D01*
X146679313Y-132615668D01*
X146679687Y-132186216D01*
X146519915Y-131799539D01*
X146679313Y-131415668D01*
X146679687Y-130986216D01*
X146515689Y-130589311D01*
X146212286Y-130285378D01*
X145815668Y-130120687D01*
X145386216Y-130120313D01*
X144989311Y-130284311D01*
X144685378Y-130587714D01*
X144520687Y-130984332D01*
X144520585Y-131101785D01*
X144161185Y-131461185D01*
X143996004Y-131708395D01*
X143938000Y-132000000D01*
X143938000Y-132800000D01*
X143996004Y-133091605D01*
X144093823Y-133238001D01*
X144161185Y-133338815D01*
X144238000Y-133415630D01*
X144238000Y-133560370D01*
X143838815Y-133161185D01*
X143591605Y-132996004D01*
X143300000Y-132938000D01*
X138664642Y-132938000D01*
X138512286Y-132785378D01*
X138115668Y-132620687D01*
X137686216Y-132620313D01*
X137289311Y-132784311D01*
X136985378Y-133087714D01*
X136820687Y-133484332D01*
X136820313Y-133913784D01*
X129379314Y-133913784D01*
X129379368Y-133852588D01*
X129710689Y-133715689D01*
X130014622Y-133412286D01*
X130179313Y-133015668D01*
X130179621Y-132662000D01*
X130600000Y-132662000D01*
X130628828Y-132656266D01*
X130684332Y-132679313D01*
X131113784Y-132679687D01*
X131510689Y-132515689D01*
X131814622Y-132212286D01*
X131979313Y-131815668D01*
X131979687Y-131386216D01*
X131815689Y-130989311D01*
X131512286Y-130685378D01*
X131115668Y-130520687D01*
X130686216Y-130520313D01*
X130289311Y-130684311D01*
X130279419Y-130694186D01*
X130279687Y-130386216D01*
X130167121Y-130113784D01*
X136820313Y-130113784D01*
X136984311Y-130510689D01*
X137287714Y-130814622D01*
X137684332Y-130979313D01*
X138113784Y-130979687D01*
X138510689Y-130815689D01*
X138664646Y-130662000D01*
X143400000Y-130662000D01*
X143691605Y-130603996D01*
X143938815Y-130438815D01*
X145852895Y-128524735D01*
X145984332Y-128579313D01*
X146413784Y-128579687D01*
X146810689Y-128415689D01*
X146812597Y-128413784D01*
X153320313Y-128413784D01*
X153484311Y-128810689D01*
X153787714Y-129114622D01*
X154184332Y-129279313D01*
X154613784Y-129279687D01*
X155010689Y-129115689D01*
X155314622Y-128812286D01*
X155479313Y-128415668D01*
X155479687Y-127986216D01*
X155315689Y-127589311D01*
X155012286Y-127285378D01*
X154615668Y-127120687D01*
X154186216Y-127120313D01*
X153789311Y-127284311D01*
X153485378Y-127587714D01*
X153320687Y-127984332D01*
X153320313Y-128413784D01*
X146812597Y-128413784D01*
X147114622Y-128112286D01*
X147279313Y-127715668D01*
X147279687Y-127286216D01*
X147115689Y-126889311D01*
X146812286Y-126585378D01*
X146415668Y-126420687D01*
X145986216Y-126420313D01*
X145589311Y-126584311D01*
X145285378Y-126887714D01*
X145250386Y-126971983D01*
X144142843Y-128079526D01*
X143953313Y-127620828D01*
X143561236Y-127228066D01*
X143506185Y-127205207D01*
X143559172Y-127183313D01*
X143951934Y-126791236D01*
X144164758Y-126278700D01*
X144165242Y-125723735D01*
X143953313Y-125210828D01*
X143561236Y-124818066D01*
X143048700Y-124605242D01*
X142493735Y-124604758D01*
X141980828Y-124816687D01*
X141588066Y-125208764D01*
X141500046Y-125420738D01*
X141413313Y-125210828D01*
X141021236Y-124818066D01*
X140508700Y-124605242D01*
X139953735Y-124604758D01*
X139440828Y-124816687D01*
X139048066Y-125208764D01*
X138835242Y-125721300D01*
X138834758Y-126276265D01*
X139046687Y-126789172D01*
X139438764Y-127181934D01*
X139493815Y-127204793D01*
X139440828Y-127226687D01*
X139048066Y-127618764D01*
X138835242Y-128131300D01*
X138834758Y-128686265D01*
X139021411Y-129138000D01*
X138664642Y-129138000D01*
X138512286Y-128985378D01*
X138115668Y-128820687D01*
X137686216Y-128820313D01*
X137289311Y-128984311D01*
X136985378Y-129287714D01*
X136820687Y-129684332D01*
X136820313Y-130113784D01*
X130167121Y-130113784D01*
X130115689Y-129989311D01*
X129812286Y-129685378D01*
X129415668Y-129520687D01*
X128986216Y-129520313D01*
X128589311Y-129684311D01*
X128479332Y-129794098D01*
X128479687Y-129386216D01*
X128315689Y-128989311D01*
X128012286Y-128685378D01*
X127615668Y-128520687D01*
X127186216Y-128520313D01*
X126789311Y-128684311D01*
X126485378Y-128987714D01*
X126320687Y-129384332D01*
X126320313Y-129813784D01*
X126371638Y-129938000D01*
X123815630Y-129938000D01*
X123638815Y-129761185D01*
X123391605Y-129596004D01*
X123100000Y-129538000D01*
X123074582Y-129538000D01*
X123411934Y-129201236D01*
X123499954Y-128989262D01*
X123586687Y-129199172D01*
X123978764Y-129591934D01*
X124491300Y-129804758D01*
X125046265Y-129805242D01*
X125559172Y-129593313D01*
X125951934Y-129201236D01*
X126164758Y-128688700D01*
X126165242Y-128133735D01*
X125953313Y-127620828D01*
X125561236Y-127228066D01*
X125506185Y-127205207D01*
X125559172Y-127183313D01*
X125951934Y-126791236D01*
X126164758Y-126278700D01*
X126165242Y-125723735D01*
X125953313Y-125210828D01*
X125561236Y-124818066D01*
X125048700Y-124605242D01*
X124493735Y-124604758D01*
X123980828Y-124816687D01*
X123588066Y-125208764D01*
X123500046Y-125420738D01*
X123413313Y-125210828D01*
X123021236Y-124818066D01*
X122508700Y-124605242D01*
X121953735Y-124604758D01*
X121440828Y-124816687D01*
X121048066Y-125208764D01*
X120835242Y-125721300D01*
X120834758Y-126276265D01*
X121046687Y-126789172D01*
X121438764Y-127181934D01*
X121493815Y-127204793D01*
X121440828Y-127226687D01*
X121048066Y-127618764D01*
X120835242Y-128131300D01*
X120834758Y-128686265D01*
X121046687Y-129199172D01*
X121384924Y-129538000D01*
X120700000Y-129538000D01*
X120421924Y-129593313D01*
X120408395Y-129596004D01*
X120357000Y-129630345D01*
X120212286Y-129485378D01*
X119815668Y-129320687D01*
X119386216Y-129320313D01*
X118989311Y-129484311D01*
X118685378Y-129787714D01*
X118520687Y-130184332D01*
X118520313Y-130613784D01*
X118684311Y-131010689D01*
X118987714Y-131314622D01*
X119320366Y-131452752D01*
X119320313Y-131513784D01*
X119484311Y-131910689D01*
X119787714Y-132214622D01*
X120184332Y-132379313D01*
X120430116Y-132379527D01*
X120484311Y-132510689D01*
X120787714Y-132814622D01*
X121184332Y-132979313D01*
X121342919Y-132979451D01*
X118961185Y-135361185D01*
X118796004Y-135608395D01*
X118738000Y-135900000D01*
X118738000Y-138284370D01*
X118701869Y-138320501D01*
X118486216Y-138320313D01*
X118089311Y-138484311D01*
X117785378Y-138787714D01*
X117620687Y-139184332D01*
X117620313Y-139613784D01*
X112079314Y-139613784D01*
X112079687Y-139186216D01*
X111915689Y-138789311D01*
X111612286Y-138485378D01*
X111215668Y-138320687D01*
X110998128Y-138320498D01*
X110362000Y-137684370D01*
X110362000Y-133164642D01*
X110514622Y-133012286D01*
X110679313Y-132615668D01*
X110679687Y-132186216D01*
X110519915Y-131799539D01*
X110679313Y-131415668D01*
X110679687Y-130986216D01*
X110515689Y-130589311D01*
X110212286Y-130285378D01*
X109815668Y-130120687D01*
X109386216Y-130120313D01*
X108989311Y-130284311D01*
X108685378Y-130587714D01*
X108520687Y-130984332D01*
X108520585Y-131101785D01*
X108161185Y-131461185D01*
X107996004Y-131708395D01*
X107938000Y-132000000D01*
X95397000Y-132000000D01*
X95397000Y-130113784D01*
X100820313Y-130113784D01*
X100984311Y-130510689D01*
X101287714Y-130814622D01*
X101684332Y-130979313D01*
X102113784Y-130979687D01*
X102510689Y-130815689D01*
X102664646Y-130662000D01*
X107400000Y-130662000D01*
X107691605Y-130603996D01*
X107938815Y-130438815D01*
X109852895Y-128524735D01*
X109984332Y-128579313D01*
X110413784Y-128579687D01*
X110810689Y-128415689D01*
X110812597Y-128413784D01*
X117320313Y-128413784D01*
X117484311Y-128810689D01*
X117787714Y-129114622D01*
X118184332Y-129279313D01*
X118613784Y-129279687D01*
X119010689Y-129115689D01*
X119314622Y-128812286D01*
X119479313Y-128415668D01*
X119479687Y-127986216D01*
X119315689Y-127589311D01*
X119012286Y-127285378D01*
X118615668Y-127120687D01*
X118186216Y-127120313D01*
X117789311Y-127284311D01*
X117485378Y-127587714D01*
X117320687Y-127984332D01*
X117320313Y-128413784D01*
X110812597Y-128413784D01*
X111114622Y-128112286D01*
X111279313Y-127715668D01*
X111279687Y-127286216D01*
X111115689Y-126889311D01*
X110812286Y-126585378D01*
X110415668Y-126420687D01*
X109986216Y-126420313D01*
X109589311Y-126584311D01*
X109285378Y-126887714D01*
X109250386Y-126971983D01*
X108142843Y-128079526D01*
X107953313Y-127620828D01*
X107561236Y-127228066D01*
X107506185Y-127205207D01*
X107559172Y-127183313D01*
X107951934Y-126791236D01*
X108164758Y-126278700D01*
X108165242Y-125723735D01*
X107953313Y-125210828D01*
X107561236Y-124818066D01*
X107048700Y-124605242D01*
X106493735Y-124604758D01*
X105980828Y-124816687D01*
X105588066Y-125208764D01*
X105500046Y-125420738D01*
X105413313Y-125210828D01*
X105021236Y-124818066D01*
X104508700Y-124605242D01*
X103953735Y-124604758D01*
X103440828Y-124816687D01*
X103048066Y-125208764D01*
X102835242Y-125721300D01*
X102834758Y-126276265D01*
X103046687Y-126789172D01*
X103438764Y-127181934D01*
X103493815Y-127204793D01*
X103440828Y-127226687D01*
X103048066Y-127618764D01*
X102835242Y-128131300D01*
X102834758Y-128686265D01*
X103021411Y-129138000D01*
X102664642Y-129138000D01*
X102512286Y-128985378D01*
X102115668Y-128820687D01*
X101686216Y-128820313D01*
X101289311Y-128984311D01*
X100985378Y-129287714D01*
X100820687Y-129684332D01*
X100820313Y-130113784D01*
X95397000Y-130113784D01*
X95397000Y-123913784D01*
X116420313Y-123913784D01*
X116584311Y-124310689D01*
X116887714Y-124614622D01*
X117284332Y-124779313D01*
X117713784Y-124779687D01*
X118110689Y-124615689D01*
X118264646Y-124462000D01*
X129184370Y-124462000D01*
X130720501Y-125998132D01*
X130720313Y-126213784D01*
X130884311Y-126610689D01*
X131187714Y-126914622D01*
X131584332Y-127079313D01*
X132013784Y-127079687D01*
X132410689Y-126915689D01*
X132714622Y-126612286D01*
X132879313Y-126215668D01*
X132879687Y-125786216D01*
X132715689Y-125389311D01*
X132412286Y-125085378D01*
X132015668Y-124920687D01*
X131798128Y-124920498D01*
X130791414Y-123913784D01*
X152420313Y-123913784D01*
X152584311Y-124310689D01*
X152887714Y-124614622D01*
X153284332Y-124779313D01*
X153713784Y-124779687D01*
X154110689Y-124615689D01*
X154264646Y-124462000D01*
X165184370Y-124462000D01*
X166720501Y-125998132D01*
X166720313Y-126213784D01*
X166884311Y-126610689D01*
X167187714Y-126914622D01*
X167584332Y-127079313D01*
X168013784Y-127079687D01*
X168410689Y-126915689D01*
X168714622Y-126612286D01*
X168879313Y-126215668D01*
X168879687Y-125786216D01*
X168715689Y-125389311D01*
X168412286Y-125085378D01*
X168015668Y-124920687D01*
X167798128Y-124920498D01*
X166038815Y-123161185D01*
X165928858Y-123087714D01*
X165791605Y-122996004D01*
X165500000Y-122938000D01*
X154264642Y-122938000D01*
X154112286Y-122785378D01*
X153715668Y-122620687D01*
X153286216Y-122620313D01*
X152889311Y-122784311D01*
X152585378Y-123087714D01*
X152420687Y-123484332D01*
X152420313Y-123913784D01*
X130791414Y-123913784D01*
X130038815Y-123161185D01*
X129928858Y-123087714D01*
X129791605Y-122996004D01*
X129500000Y-122938000D01*
X118264642Y-122938000D01*
X118112286Y-122785378D01*
X117715668Y-122620687D01*
X117286216Y-122620313D01*
X116889311Y-122784311D01*
X116585378Y-123087714D01*
X116420687Y-123484332D01*
X116420313Y-123913784D01*
X95397000Y-123913784D01*
X95397000Y-119276265D01*
X102834758Y-119276265D01*
X103046687Y-119789172D01*
X103438764Y-120181934D01*
X103493815Y-120204793D01*
X103440828Y-120226687D01*
X103048066Y-120618764D01*
X102835242Y-121131300D01*
X102834758Y-121686265D01*
X103046687Y-122199172D01*
X103438764Y-122591934D01*
X103951300Y-122804758D01*
X104506265Y-122805242D01*
X105019172Y-122593313D01*
X105411934Y-122201236D01*
X105499954Y-121989262D01*
X105586687Y-122199172D01*
X105978764Y-122591934D01*
X106491300Y-122804758D01*
X107046265Y-122805242D01*
X107559172Y-122593313D01*
X107951934Y-122201236D01*
X108164758Y-121688700D01*
X108165242Y-121133735D01*
X107953313Y-120620828D01*
X107561236Y-120228066D01*
X107506185Y-120205207D01*
X107559172Y-120183313D01*
X107951934Y-119791236D01*
X108164758Y-119278700D01*
X108164760Y-119276265D01*
X120834758Y-119276265D01*
X121046687Y-119789172D01*
X121438764Y-120181934D01*
X121493815Y-120204793D01*
X121440828Y-120226687D01*
X121048066Y-120618764D01*
X120835242Y-121131300D01*
X120834758Y-121686265D01*
X121046687Y-122199172D01*
X121438764Y-122591934D01*
X121951300Y-122804758D01*
X122506265Y-122805242D01*
X123019172Y-122593313D01*
X123411934Y-122201236D01*
X123499954Y-121989262D01*
X123586687Y-122199172D01*
X123978764Y-122591934D01*
X124491300Y-122804758D01*
X125046265Y-122805242D01*
X125559172Y-122593313D01*
X125951934Y-122201236D01*
X126164758Y-121688700D01*
X126165242Y-121133735D01*
X125953313Y-120620828D01*
X125561236Y-120228066D01*
X125506185Y-120205207D01*
X125559172Y-120183313D01*
X125951934Y-119791236D01*
X126164758Y-119278700D01*
X126164760Y-119276265D01*
X138834758Y-119276265D01*
X139046687Y-119789172D01*
X139438764Y-120181934D01*
X139493815Y-120204793D01*
X139440828Y-120226687D01*
X139048066Y-120618764D01*
X138835242Y-121131300D01*
X138834758Y-121686265D01*
X139046687Y-122199172D01*
X139438764Y-122591934D01*
X139951300Y-122804758D01*
X140506265Y-122805242D01*
X141019172Y-122593313D01*
X141411934Y-122201236D01*
X141499954Y-121989262D01*
X141586687Y-122199172D01*
X141978764Y-122591934D01*
X142491300Y-122804758D01*
X143046265Y-122805242D01*
X143559172Y-122593313D01*
X143951934Y-122201236D01*
X144164758Y-121688700D01*
X144165242Y-121133735D01*
X143953313Y-120620828D01*
X143561236Y-120228066D01*
X143506185Y-120205207D01*
X143559172Y-120183313D01*
X143951934Y-119791236D01*
X144164758Y-119278700D01*
X144164760Y-119276265D01*
X156834758Y-119276265D01*
X157046687Y-119789172D01*
X157438764Y-120181934D01*
X157493815Y-120204793D01*
X157440828Y-120226687D01*
X157048066Y-120618764D01*
X156835242Y-121131300D01*
X156834758Y-121686265D01*
X157046687Y-122199172D01*
X157438764Y-122591934D01*
X157951300Y-122804758D01*
X158506265Y-122805242D01*
X159019172Y-122593313D01*
X159411934Y-122201236D01*
X159499954Y-121989262D01*
X159586687Y-122199172D01*
X159978764Y-122591934D01*
X160491300Y-122804758D01*
X161046265Y-122805242D01*
X161559172Y-122593313D01*
X161951934Y-122201236D01*
X162164758Y-121688700D01*
X162165242Y-121133735D01*
X161953313Y-120620828D01*
X161561236Y-120228066D01*
X161506185Y-120205207D01*
X161559172Y-120183313D01*
X161951934Y-119791236D01*
X162164758Y-119278700D01*
X162164760Y-119276265D01*
X174834758Y-119276265D01*
X175046687Y-119789172D01*
X175438764Y-120181934D01*
X175493815Y-120204793D01*
X175440828Y-120226687D01*
X175048066Y-120618764D01*
X174835242Y-121131300D01*
X174834758Y-121686265D01*
X175046687Y-122199172D01*
X175438764Y-122591934D01*
X175951300Y-122804758D01*
X176506265Y-122805242D01*
X177019172Y-122593313D01*
X177411934Y-122201236D01*
X177499954Y-121989262D01*
X177586687Y-122199172D01*
X177978764Y-122591934D01*
X178491300Y-122804758D01*
X179046265Y-122805242D01*
X179559172Y-122593313D01*
X179951934Y-122201236D01*
X180164758Y-121688700D01*
X180165242Y-121133735D01*
X179953313Y-120620828D01*
X179561236Y-120228066D01*
X179506185Y-120205207D01*
X179559172Y-120183313D01*
X179951934Y-119791236D01*
X180164758Y-119278700D01*
X180164760Y-119276265D01*
X192834758Y-119276265D01*
X193046687Y-119789172D01*
X193438764Y-120181934D01*
X193493815Y-120204793D01*
X193440828Y-120226687D01*
X193048066Y-120618764D01*
X192835242Y-121131300D01*
X192834758Y-121686265D01*
X193046687Y-122199172D01*
X193438764Y-122591934D01*
X193951300Y-122804758D01*
X194506265Y-122805242D01*
X195019172Y-122593313D01*
X195411934Y-122201236D01*
X195499954Y-121989262D01*
X195586687Y-122199172D01*
X195978764Y-122591934D01*
X196491300Y-122804758D01*
X197046265Y-122805242D01*
X197559172Y-122593313D01*
X197951934Y-122201236D01*
X198164758Y-121688700D01*
X198165242Y-121133735D01*
X197953313Y-120620828D01*
X197561236Y-120228066D01*
X197506185Y-120205207D01*
X197559172Y-120183313D01*
X197951934Y-119791236D01*
X198164758Y-119278700D01*
X198165242Y-118723735D01*
X197953313Y-118210828D01*
X197561236Y-117818066D01*
X197048700Y-117605242D01*
X196493735Y-117604758D01*
X195980828Y-117816687D01*
X195588066Y-118208764D01*
X195500046Y-118420738D01*
X195413313Y-118210828D01*
X195021236Y-117818066D01*
X194508700Y-117605242D01*
X193953735Y-117604758D01*
X193440828Y-117816687D01*
X193048066Y-118208764D01*
X192835242Y-118721300D01*
X192834758Y-119276265D01*
X180164760Y-119276265D01*
X180165242Y-118723735D01*
X179953313Y-118210828D01*
X179561236Y-117818066D01*
X179048700Y-117605242D01*
X178493735Y-117604758D01*
X177980828Y-117816687D01*
X177588066Y-118208764D01*
X177500046Y-118420738D01*
X177413313Y-118210828D01*
X177021236Y-117818066D01*
X176508700Y-117605242D01*
X175953735Y-117604758D01*
X175440828Y-117816687D01*
X175048066Y-118208764D01*
X174835242Y-118721300D01*
X174834758Y-119276265D01*
X162164760Y-119276265D01*
X162165242Y-118723735D01*
X161953313Y-118210828D01*
X161561236Y-117818066D01*
X161048700Y-117605242D01*
X160493735Y-117604758D01*
X159980828Y-117816687D01*
X159588066Y-118208764D01*
X159500046Y-118420738D01*
X159413313Y-118210828D01*
X159021236Y-117818066D01*
X158508700Y-117605242D01*
X157953735Y-117604758D01*
X157440828Y-117816687D01*
X157048066Y-118208764D01*
X156835242Y-118721300D01*
X156834758Y-119276265D01*
X144164760Y-119276265D01*
X144165242Y-118723735D01*
X143953313Y-118210828D01*
X143561236Y-117818066D01*
X143048700Y-117605242D01*
X142493735Y-117604758D01*
X141980828Y-117816687D01*
X141588066Y-118208764D01*
X141500046Y-118420738D01*
X141413313Y-118210828D01*
X141021236Y-117818066D01*
X140508700Y-117605242D01*
X139953735Y-117604758D01*
X139440828Y-117816687D01*
X139048066Y-118208764D01*
X138835242Y-118721300D01*
X138834758Y-119276265D01*
X126164760Y-119276265D01*
X126165242Y-118723735D01*
X125953313Y-118210828D01*
X125561236Y-117818066D01*
X125048700Y-117605242D01*
X124493735Y-117604758D01*
X123980828Y-117816687D01*
X123588066Y-118208764D01*
X123500046Y-118420738D01*
X123413313Y-118210828D01*
X123021236Y-117818066D01*
X122508700Y-117605242D01*
X121953735Y-117604758D01*
X121440828Y-117816687D01*
X121048066Y-118208764D01*
X120835242Y-118721300D01*
X120834758Y-119276265D01*
X108164760Y-119276265D01*
X108165242Y-118723735D01*
X107953313Y-118210828D01*
X107561236Y-117818066D01*
X107048700Y-117605242D01*
X106493735Y-117604758D01*
X105980828Y-117816687D01*
X105588066Y-118208764D01*
X105500046Y-118420738D01*
X105413313Y-118210828D01*
X105021236Y-117818066D01*
X104508700Y-117605242D01*
X103953735Y-117604758D01*
X103440828Y-117816687D01*
X103048066Y-118208764D01*
X102835242Y-118721300D01*
X102834758Y-119276265D01*
X95397000Y-119276265D01*
X95397000Y-110000000D01*
X95396992Y-109999960D01*
X95397000Y-109999919D01*
X95344091Y-109734010D01*
X95300286Y-109513784D01*
X101720313Y-109513784D01*
X101884311Y-109910689D01*
X102038000Y-110064646D01*
X102038000Y-114935358D01*
X101885378Y-115087714D01*
X101720687Y-115484332D01*
X101720313Y-115913784D01*
X101884311Y-116310689D01*
X102187714Y-116614622D01*
X102584332Y-116779313D01*
X103013784Y-116779687D01*
X103410689Y-116615689D01*
X103714622Y-116312286D01*
X103879313Y-115915668D01*
X103879687Y-115486216D01*
X103715689Y-115089311D01*
X103562000Y-114935354D01*
X103562000Y-111643106D01*
X103951300Y-111804758D01*
X104506265Y-111805242D01*
X105019172Y-111593313D01*
X105411934Y-111201236D01*
X105499954Y-110989262D01*
X105586687Y-111199172D01*
X105978764Y-111591934D01*
X106491300Y-111804758D01*
X107046265Y-111805242D01*
X107457636Y-111635267D01*
X107638000Y-111815631D01*
X107638000Y-114935533D01*
X107385378Y-115187714D01*
X107220687Y-115584332D01*
X107220313Y-116013784D01*
X107384311Y-116410689D01*
X107687714Y-116714622D01*
X108084332Y-116879313D01*
X108513784Y-116879687D01*
X108900461Y-116719915D01*
X109284332Y-116879313D01*
X109713784Y-116879687D01*
X110110689Y-116715689D01*
X110414622Y-116412286D01*
X110579313Y-116015668D01*
X110579687Y-115586216D01*
X110556171Y-115529303D01*
X110562000Y-115500000D01*
X110562000Y-112913784D01*
X114420313Y-112913784D01*
X114584311Y-113310689D01*
X114838000Y-113564821D01*
X114838000Y-115035358D01*
X114685378Y-115187714D01*
X114520687Y-115584332D01*
X114520313Y-116013784D01*
X114684311Y-116410689D01*
X114987714Y-116714622D01*
X115384332Y-116879313D01*
X115813784Y-116879687D01*
X116210689Y-116715689D01*
X116514622Y-116412286D01*
X116679313Y-116015668D01*
X116679314Y-116013784D01*
X118120313Y-116013784D01*
X118284311Y-116410689D01*
X118587714Y-116714622D01*
X118984332Y-116879313D01*
X119413784Y-116879687D01*
X119810689Y-116715689D01*
X119904818Y-116621724D01*
X120284332Y-116779313D01*
X120713784Y-116779687D01*
X121110689Y-116615689D01*
X121414622Y-116312286D01*
X121579313Y-115915668D01*
X121579502Y-115698128D01*
X125308816Y-111968815D01*
X125473997Y-111721604D01*
X125494173Y-111620170D01*
X125559172Y-111593313D01*
X125838000Y-111314971D01*
X125838000Y-115181555D01*
X125589311Y-115284311D01*
X125285378Y-115587714D01*
X125120687Y-115984332D01*
X125120313Y-116413784D01*
X125284311Y-116810689D01*
X125587714Y-117114622D01*
X125984332Y-117279313D01*
X126413784Y-117279687D01*
X126810689Y-117115689D01*
X127114622Y-116812286D01*
X127279313Y-116415668D01*
X127279563Y-116128171D01*
X127303996Y-116091605D01*
X127309885Y-116062000D01*
X127362000Y-115800000D01*
X127362000Y-115188514D01*
X127438000Y-115264646D01*
X127438000Y-116435184D01*
X127385378Y-116487714D01*
X127220687Y-116884332D01*
X127220313Y-117313784D01*
X127384311Y-117710689D01*
X127687714Y-118014622D01*
X128084332Y-118179313D01*
X128147412Y-118179368D01*
X128284311Y-118510689D01*
X128587714Y-118814622D01*
X128984332Y-118979313D01*
X129413784Y-118979687D01*
X129810689Y-118815689D01*
X130114622Y-118512286D01*
X130194214Y-118320609D01*
X130487714Y-118614622D01*
X130884332Y-118779313D01*
X131313784Y-118779687D01*
X131710689Y-118615689D01*
X132014622Y-118312286D01*
X132179313Y-117915668D01*
X132179687Y-117486216D01*
X132015689Y-117089311D01*
X131862000Y-116935354D01*
X131862000Y-112164642D01*
X132014622Y-112012286D01*
X132179313Y-111615668D01*
X132179687Y-111186216D01*
X132015689Y-110789311D01*
X131712286Y-110485378D01*
X131315668Y-110320687D01*
X130886216Y-110320313D01*
X130489311Y-110484311D01*
X130185378Y-110787714D01*
X130088721Y-111020489D01*
X129886216Y-111020313D01*
X129489311Y-111184311D01*
X129185378Y-111487714D01*
X129020687Y-111884332D01*
X129020313Y-112313784D01*
X129184311Y-112710689D01*
X129294011Y-112820581D01*
X128986216Y-112820313D01*
X128589311Y-112984311D01*
X128285378Y-113287714D01*
X128230230Y-113420526D01*
X127986216Y-113420313D01*
X127589311Y-113584311D01*
X127362000Y-113811226D01*
X127362000Y-110564642D01*
X127514622Y-110412286D01*
X127679313Y-110015668D01*
X127679687Y-109586216D01*
X127649759Y-109513784D01*
X137720313Y-109513784D01*
X137884311Y-109910689D01*
X138038000Y-110064646D01*
X138038000Y-114935358D01*
X137885378Y-115087714D01*
X137720687Y-115484332D01*
X137720313Y-115913784D01*
X137884311Y-116310689D01*
X138187714Y-116614622D01*
X138584332Y-116779313D01*
X139013784Y-116779687D01*
X139410689Y-116615689D01*
X139714622Y-116312286D01*
X139879313Y-115915668D01*
X139879687Y-115486216D01*
X139715689Y-115089311D01*
X139562000Y-114935354D01*
X139562000Y-111643106D01*
X139951300Y-111804758D01*
X140506265Y-111805242D01*
X141019172Y-111593313D01*
X141411934Y-111201236D01*
X141499954Y-110989262D01*
X141586687Y-111199172D01*
X141978764Y-111591934D01*
X142491300Y-111804758D01*
X143046265Y-111805242D01*
X143457636Y-111635267D01*
X143638000Y-111815631D01*
X143638000Y-114935533D01*
X143385378Y-115187714D01*
X143220687Y-115584332D01*
X143220313Y-116013784D01*
X143384311Y-116410689D01*
X143687714Y-116714622D01*
X144084332Y-116879313D01*
X144513784Y-116879687D01*
X144900461Y-116719915D01*
X145284332Y-116879313D01*
X145713784Y-116879687D01*
X146110689Y-116715689D01*
X146414622Y-116412286D01*
X146579313Y-116015668D01*
X146579687Y-115586216D01*
X146556171Y-115529303D01*
X146562000Y-115500000D01*
X146562000Y-112913784D01*
X150420313Y-112913784D01*
X150584311Y-113310689D01*
X150838000Y-113564821D01*
X150838000Y-115035358D01*
X150685378Y-115187714D01*
X150520687Y-115584332D01*
X150520313Y-116013784D01*
X150684311Y-116410689D01*
X150987714Y-116714622D01*
X151384332Y-116879313D01*
X151813784Y-116879687D01*
X152210689Y-116715689D01*
X152514622Y-116412286D01*
X152679313Y-116015668D01*
X152679314Y-116013784D01*
X154120313Y-116013784D01*
X154284311Y-116410689D01*
X154587714Y-116714622D01*
X154984332Y-116879313D01*
X155413784Y-116879687D01*
X155810689Y-116715689D01*
X155904818Y-116621724D01*
X156284332Y-116779313D01*
X156713784Y-116779687D01*
X157110689Y-116615689D01*
X157414622Y-116312286D01*
X157579313Y-115915668D01*
X157579502Y-115698128D01*
X161308816Y-111968815D01*
X161473997Y-111721604D01*
X161494173Y-111620170D01*
X161559172Y-111593313D01*
X161838000Y-111314971D01*
X161838000Y-115181555D01*
X161589311Y-115284311D01*
X161285378Y-115587714D01*
X161120687Y-115984332D01*
X161120313Y-116413784D01*
X161284311Y-116810689D01*
X161587714Y-117114622D01*
X161984332Y-117279313D01*
X162413784Y-117279687D01*
X162810689Y-117115689D01*
X163114622Y-116812286D01*
X163279313Y-116415668D01*
X163279563Y-116128171D01*
X163303996Y-116091605D01*
X163309885Y-116062000D01*
X163362000Y-115800000D01*
X163362000Y-115188514D01*
X163438000Y-115264646D01*
X163438000Y-116435184D01*
X163385378Y-116487714D01*
X163220687Y-116884332D01*
X163220313Y-117313784D01*
X163384311Y-117710689D01*
X163687714Y-118014622D01*
X164084332Y-118179313D01*
X164147412Y-118179368D01*
X164284311Y-118510689D01*
X164587714Y-118814622D01*
X164984332Y-118979313D01*
X165413784Y-118979687D01*
X165810689Y-118815689D01*
X166114622Y-118512286D01*
X166279313Y-118115668D01*
X166279344Y-118079657D01*
X166313784Y-118079687D01*
X166710689Y-117915689D01*
X167014622Y-117612286D01*
X167179313Y-117215668D01*
X167179687Y-116786216D01*
X167015689Y-116389311D01*
X166862000Y-116235354D01*
X166862000Y-112864642D01*
X167014622Y-112712286D01*
X167179313Y-112315668D01*
X167179687Y-111886216D01*
X167015689Y-111489311D01*
X166712286Y-111185378D01*
X166315668Y-111020687D01*
X165886216Y-111020313D01*
X165489311Y-111184311D01*
X165185378Y-111487714D01*
X165020687Y-111884332D01*
X165020313Y-112313784D01*
X165184311Y-112710689D01*
X165294011Y-112820581D01*
X164986216Y-112820313D01*
X164589311Y-112984311D01*
X164285378Y-113287714D01*
X164230230Y-113420526D01*
X163986216Y-113420313D01*
X163589311Y-113584311D01*
X163362000Y-113811226D01*
X163362000Y-110564642D01*
X163514622Y-110412286D01*
X163679313Y-110015668D01*
X163679687Y-109586216D01*
X163649759Y-109513784D01*
X173720313Y-109513784D01*
X173884311Y-109910689D01*
X174038000Y-110064646D01*
X174038000Y-114935358D01*
X173885378Y-115087714D01*
X173720687Y-115484332D01*
X173720313Y-115913784D01*
X173884311Y-116310689D01*
X174187714Y-116614622D01*
X174584332Y-116779313D01*
X175013784Y-116779687D01*
X175410689Y-116615689D01*
X175714622Y-116312286D01*
X175879313Y-115915668D01*
X175879687Y-115486216D01*
X175715689Y-115089311D01*
X175562000Y-114935354D01*
X175562000Y-111643106D01*
X175951300Y-111804758D01*
X176506265Y-111805242D01*
X177019172Y-111593313D01*
X177411934Y-111201236D01*
X177499954Y-110989262D01*
X177586687Y-111199172D01*
X177978764Y-111591934D01*
X178491300Y-111804758D01*
X179046265Y-111805242D01*
X179457636Y-111635267D01*
X179638000Y-111815631D01*
X179638000Y-114935533D01*
X179385378Y-115187714D01*
X179220687Y-115584332D01*
X179220313Y-116013784D01*
X179384311Y-116410689D01*
X179687714Y-116714622D01*
X180084332Y-116879313D01*
X180513784Y-116879687D01*
X180900461Y-116719915D01*
X181284332Y-116879313D01*
X181713784Y-116879687D01*
X182110689Y-116715689D01*
X182414622Y-116412286D01*
X182579313Y-116015668D01*
X182579687Y-115586216D01*
X182556171Y-115529303D01*
X182562000Y-115500000D01*
X182562000Y-112913784D01*
X186420313Y-112913784D01*
X186584311Y-113310689D01*
X186838000Y-113564821D01*
X186838000Y-115035358D01*
X186685378Y-115187714D01*
X186520687Y-115584332D01*
X186520313Y-116013784D01*
X186684311Y-116410689D01*
X186987714Y-116714622D01*
X187384332Y-116879313D01*
X187813784Y-116879687D01*
X188210689Y-116715689D01*
X188514622Y-116412286D01*
X188679313Y-116015668D01*
X188679314Y-116013784D01*
X190120313Y-116013784D01*
X190284311Y-116410689D01*
X190587714Y-116714622D01*
X190984332Y-116879313D01*
X191413784Y-116879687D01*
X191810689Y-116715689D01*
X191904818Y-116621724D01*
X192284332Y-116779313D01*
X192713784Y-116779687D01*
X193110689Y-116615689D01*
X193414622Y-116312286D01*
X193579313Y-115915668D01*
X193579502Y-115698128D01*
X197308816Y-111968815D01*
X197473997Y-111721604D01*
X197494173Y-111620170D01*
X197559172Y-111593313D01*
X197838000Y-111314971D01*
X197838000Y-115181555D01*
X197589311Y-115284311D01*
X197285378Y-115587714D01*
X197120687Y-115984332D01*
X197120313Y-116413784D01*
X197284311Y-116810689D01*
X197587714Y-117114622D01*
X197984332Y-117279313D01*
X198413784Y-117279687D01*
X198810689Y-117115689D01*
X199114622Y-116812286D01*
X199279313Y-116415668D01*
X199279563Y-116128171D01*
X199303996Y-116091605D01*
X199309885Y-116062000D01*
X199362000Y-115800000D01*
X199362000Y-110564642D01*
X199514622Y-110412286D01*
X199679313Y-110015668D01*
X199679687Y-109586216D01*
X199515689Y-109189311D01*
X199212286Y-108885378D01*
X198815668Y-108720687D01*
X198386216Y-108720313D01*
X197989311Y-108884311D01*
X197685378Y-109187714D01*
X197637076Y-109304038D01*
X197561236Y-109228066D01*
X197506185Y-109205207D01*
X197559172Y-109183313D01*
X197951934Y-108791236D01*
X198164758Y-108278700D01*
X198165242Y-107723735D01*
X197953313Y-107210828D01*
X197561236Y-106818066D01*
X197048700Y-106605242D01*
X196493735Y-106604758D01*
X195980828Y-106816687D01*
X195588066Y-107208764D01*
X195500046Y-107420738D01*
X195413313Y-107210828D01*
X195021236Y-106818066D01*
X194508700Y-106605242D01*
X193953735Y-106604758D01*
X193440828Y-106816687D01*
X193048066Y-107208764D01*
X192835242Y-107721300D01*
X192834758Y-108276265D01*
X193046687Y-108789172D01*
X193438764Y-109181934D01*
X193493815Y-109204793D01*
X193440828Y-109226687D01*
X193048066Y-109618764D01*
X192835242Y-110131300D01*
X192834758Y-110686265D01*
X193046687Y-111199172D01*
X193438764Y-111591934D01*
X193951300Y-111804758D01*
X194506265Y-111805242D01*
X195019172Y-111593313D01*
X195411934Y-111201236D01*
X195499954Y-110989262D01*
X195586687Y-111199172D01*
X195754795Y-111367574D01*
X192501869Y-114620501D01*
X192286216Y-114620313D01*
X191962000Y-114754276D01*
X191962000Y-110859765D01*
X192310689Y-110715689D01*
X192614622Y-110412286D01*
X192779313Y-110015668D01*
X192779687Y-109586216D01*
X192615689Y-109189311D01*
X192312286Y-108885378D01*
X191915668Y-108720687D01*
X191486216Y-108720313D01*
X191089311Y-108884311D01*
X190785378Y-109187714D01*
X190620687Y-109584332D01*
X190620480Y-109822104D01*
X190496004Y-110008395D01*
X190438000Y-110300000D01*
X190438000Y-115035358D01*
X190285378Y-115187714D01*
X190120687Y-115584332D01*
X190120313Y-116013784D01*
X188679314Y-116013784D01*
X188679687Y-115586216D01*
X188515689Y-115189311D01*
X188362000Y-115035354D01*
X188362000Y-113364816D01*
X188414622Y-113312286D01*
X188579313Y-112915668D01*
X188579687Y-112486216D01*
X188415689Y-112089311D01*
X188112286Y-111785378D01*
X187715668Y-111620687D01*
X187286216Y-111620313D01*
X186889311Y-111784311D01*
X186585378Y-112087714D01*
X186420687Y-112484332D01*
X186420313Y-112913784D01*
X182562000Y-112913784D01*
X182562000Y-109800000D01*
X182503996Y-109508395D01*
X182428066Y-109394758D01*
X182379482Y-109322046D01*
X182379687Y-109086216D01*
X182215689Y-108689311D01*
X181912286Y-108385378D01*
X181515668Y-108220687D01*
X181086216Y-108220313D01*
X180689311Y-108384311D01*
X180385378Y-108687714D01*
X180220687Y-109084332D01*
X180220313Y-109513784D01*
X180384311Y-109910689D01*
X180687714Y-110214622D01*
X181038000Y-110360074D01*
X181038000Y-111109625D01*
X180990686Y-111038815D01*
X180938816Y-110961185D01*
X180165195Y-110187565D01*
X180165242Y-110133735D01*
X179953313Y-109620828D01*
X179561236Y-109228066D01*
X179506185Y-109205207D01*
X179559172Y-109183313D01*
X179951934Y-108791236D01*
X180164758Y-108278700D01*
X180165242Y-107723735D01*
X179953313Y-107210828D01*
X179561236Y-106818066D01*
X179048700Y-106605242D01*
X178493735Y-106604758D01*
X177980828Y-106816687D01*
X177588066Y-107208764D01*
X177500046Y-107420738D01*
X177413313Y-107210828D01*
X177021236Y-106818066D01*
X176508700Y-106605242D01*
X175953735Y-106604758D01*
X175440828Y-106816687D01*
X175048066Y-107208764D01*
X174835242Y-107721300D01*
X174834807Y-108220529D01*
X174586216Y-108220313D01*
X174189311Y-108384311D01*
X173885378Y-108687714D01*
X173720687Y-109084332D01*
X173720313Y-109513784D01*
X163649759Y-109513784D01*
X163515689Y-109189311D01*
X163212286Y-108885378D01*
X162815668Y-108720687D01*
X162386216Y-108720313D01*
X161989311Y-108884311D01*
X161685378Y-109187714D01*
X161637076Y-109304038D01*
X161561236Y-109228066D01*
X161506185Y-109205207D01*
X161559172Y-109183313D01*
X161951934Y-108791236D01*
X162164758Y-108278700D01*
X162165242Y-107723735D01*
X161953313Y-107210828D01*
X161561236Y-106818066D01*
X161048700Y-106605242D01*
X160493735Y-106604758D01*
X159980828Y-106816687D01*
X159588066Y-107208764D01*
X159500046Y-107420738D01*
X159413313Y-107210828D01*
X159021236Y-106818066D01*
X158508700Y-106605242D01*
X157953735Y-106604758D01*
X157440828Y-106816687D01*
X157048066Y-107208764D01*
X156835242Y-107721300D01*
X156834758Y-108276265D01*
X157046687Y-108789172D01*
X157438764Y-109181934D01*
X157493815Y-109204793D01*
X157440828Y-109226687D01*
X157048066Y-109618764D01*
X156835242Y-110131300D01*
X156834758Y-110686265D01*
X157046687Y-111199172D01*
X157438764Y-111591934D01*
X157951300Y-111804758D01*
X158506265Y-111805242D01*
X159019172Y-111593313D01*
X159411934Y-111201236D01*
X159499954Y-110989262D01*
X159586687Y-111199172D01*
X159754795Y-111367574D01*
X156501869Y-114620501D01*
X156286216Y-114620313D01*
X155962000Y-114754276D01*
X155962000Y-110859765D01*
X156310689Y-110715689D01*
X156614622Y-110412286D01*
X156779313Y-110015668D01*
X156779687Y-109586216D01*
X156615689Y-109189311D01*
X156312286Y-108885378D01*
X155915668Y-108720687D01*
X155486216Y-108720313D01*
X155089311Y-108884311D01*
X154785378Y-109187714D01*
X154620687Y-109584332D01*
X154620480Y-109822104D01*
X154496004Y-110008395D01*
X154438000Y-110300000D01*
X154438000Y-115035358D01*
X154285378Y-115187714D01*
X154120687Y-115584332D01*
X154120313Y-116013784D01*
X152679314Y-116013784D01*
X152679687Y-115586216D01*
X152515689Y-115189311D01*
X152362000Y-115035354D01*
X152362000Y-113364816D01*
X152414622Y-113312286D01*
X152579313Y-112915668D01*
X152579687Y-112486216D01*
X152415689Y-112089311D01*
X152112286Y-111785378D01*
X151715668Y-111620687D01*
X151286216Y-111620313D01*
X150889311Y-111784311D01*
X150585378Y-112087714D01*
X150420687Y-112484332D01*
X150420313Y-112913784D01*
X146562000Y-112913784D01*
X146562000Y-109800000D01*
X146503996Y-109508395D01*
X146428066Y-109394758D01*
X146379482Y-109322046D01*
X146379687Y-109086216D01*
X146215689Y-108689311D01*
X145912286Y-108385378D01*
X145515668Y-108220687D01*
X145086216Y-108220313D01*
X144689311Y-108384311D01*
X144385378Y-108687714D01*
X144220687Y-109084332D01*
X144220313Y-109513784D01*
X144384311Y-109910689D01*
X144687714Y-110214622D01*
X145038000Y-110360074D01*
X145038000Y-111109625D01*
X144990686Y-111038815D01*
X144938816Y-110961185D01*
X144165195Y-110187565D01*
X144165242Y-110133735D01*
X143953313Y-109620828D01*
X143561236Y-109228066D01*
X143506185Y-109205207D01*
X143559172Y-109183313D01*
X143951934Y-108791236D01*
X144164758Y-108278700D01*
X144165242Y-107723735D01*
X143953313Y-107210828D01*
X143561236Y-106818066D01*
X143048700Y-106605242D01*
X142493735Y-106604758D01*
X141980828Y-106816687D01*
X141588066Y-107208764D01*
X141500046Y-107420738D01*
X141413313Y-107210828D01*
X141021236Y-106818066D01*
X140508700Y-106605242D01*
X139953735Y-106604758D01*
X139440828Y-106816687D01*
X139048066Y-107208764D01*
X138835242Y-107721300D01*
X138834807Y-108220529D01*
X138586216Y-108220313D01*
X138189311Y-108384311D01*
X137885378Y-108687714D01*
X137720687Y-109084332D01*
X137720313Y-109513784D01*
X127649759Y-109513784D01*
X127515689Y-109189311D01*
X127212286Y-108885378D01*
X126815668Y-108720687D01*
X126386216Y-108720313D01*
X125989311Y-108884311D01*
X125685378Y-109187714D01*
X125637076Y-109304038D01*
X125561236Y-109228066D01*
X125506185Y-109205207D01*
X125559172Y-109183313D01*
X125951934Y-108791236D01*
X126164758Y-108278700D01*
X126165242Y-107723735D01*
X125953313Y-107210828D01*
X125561236Y-106818066D01*
X125048700Y-106605242D01*
X124493735Y-106604758D01*
X123980828Y-106816687D01*
X123588066Y-107208764D01*
X123500046Y-107420738D01*
X123413313Y-107210828D01*
X123021236Y-106818066D01*
X122508700Y-106605242D01*
X121953735Y-106604758D01*
X121440828Y-106816687D01*
X121048066Y-107208764D01*
X120835242Y-107721300D01*
X120834758Y-108276265D01*
X121046687Y-108789172D01*
X121438764Y-109181934D01*
X121493815Y-109204793D01*
X121440828Y-109226687D01*
X121048066Y-109618764D01*
X120835242Y-110131300D01*
X120834758Y-110686265D01*
X121046687Y-111199172D01*
X121438764Y-111591934D01*
X121951300Y-111804758D01*
X122506265Y-111805242D01*
X123019172Y-111593313D01*
X123411934Y-111201236D01*
X123499954Y-110989262D01*
X123586687Y-111199172D01*
X123754795Y-111367574D01*
X120501869Y-114620501D01*
X120286216Y-114620313D01*
X119962000Y-114754276D01*
X119962000Y-110859765D01*
X120310689Y-110715689D01*
X120614622Y-110412286D01*
X120779313Y-110015668D01*
X120779687Y-109586216D01*
X120615689Y-109189311D01*
X120312286Y-108885378D01*
X119915668Y-108720687D01*
X119486216Y-108720313D01*
X119089311Y-108884311D01*
X118785378Y-109187714D01*
X118620687Y-109584332D01*
X118620480Y-109822104D01*
X118496004Y-110008395D01*
X118438000Y-110300000D01*
X118438000Y-115035358D01*
X118285378Y-115187714D01*
X118120687Y-115584332D01*
X118120313Y-116013784D01*
X116679314Y-116013784D01*
X116679687Y-115586216D01*
X116515689Y-115189311D01*
X116362000Y-115035354D01*
X116362000Y-113364816D01*
X116414622Y-113312286D01*
X116579313Y-112915668D01*
X116579687Y-112486216D01*
X116415689Y-112089311D01*
X116112286Y-111785378D01*
X115715668Y-111620687D01*
X115286216Y-111620313D01*
X114889311Y-111784311D01*
X114585378Y-112087714D01*
X114420687Y-112484332D01*
X114420313Y-112913784D01*
X110562000Y-112913784D01*
X110562000Y-109800000D01*
X110503996Y-109508395D01*
X110428066Y-109394758D01*
X110379482Y-109322046D01*
X110379687Y-109086216D01*
X110215689Y-108689311D01*
X109912286Y-108385378D01*
X109515668Y-108220687D01*
X109086216Y-108220313D01*
X108689311Y-108384311D01*
X108385378Y-108687714D01*
X108220687Y-109084332D01*
X108220313Y-109513784D01*
X108384311Y-109910689D01*
X108687714Y-110214622D01*
X109038000Y-110360074D01*
X109038000Y-111109625D01*
X108990686Y-111038815D01*
X108938816Y-110961185D01*
X108165195Y-110187565D01*
X108165242Y-110133735D01*
X107953313Y-109620828D01*
X107561236Y-109228066D01*
X107506185Y-109205207D01*
X107559172Y-109183313D01*
X107951934Y-108791236D01*
X108164758Y-108278700D01*
X108165242Y-107723735D01*
X107953313Y-107210828D01*
X107561236Y-106818066D01*
X107048700Y-106605242D01*
X106493735Y-106604758D01*
X105980828Y-106816687D01*
X105588066Y-107208764D01*
X105500046Y-107420738D01*
X105413313Y-107210828D01*
X105021236Y-106818066D01*
X104508700Y-106605242D01*
X103953735Y-106604758D01*
X103440828Y-106816687D01*
X103048066Y-107208764D01*
X102835242Y-107721300D01*
X102834807Y-108220529D01*
X102586216Y-108220313D01*
X102189311Y-108384311D01*
X101885378Y-108687714D01*
X101720687Y-109084332D01*
X101720313Y-109513784D01*
X95300286Y-109513784D01*
X95290660Y-109465391D01*
X95290637Y-109465356D01*
X95290629Y-109465317D01*
X95141099Y-109241557D01*
X94987828Y-109012172D01*
X94987794Y-109012149D01*
X94987771Y-109012115D01*
X93258571Y-107283115D01*
X93142155Y-107166689D01*
X94028172Y-107167462D01*
X95008761Y-106762291D01*
X95759655Y-106012707D01*
X96166536Y-105032827D01*
X96167462Y-103971828D01*
X95762291Y-102991239D01*
X95012707Y-102240345D01*
X94032827Y-101833464D01*
X92971828Y-101832538D01*
X92411662Y-102063994D01*
X95078656Y-99397000D01*
X101720502Y-99397000D01*
X101720313Y-99613784D01*
X101884311Y-100010689D01*
X102187714Y-100314622D01*
X102584332Y-100479313D01*
X102935597Y-100479619D01*
X102835242Y-100721300D01*
X102834758Y-101276265D01*
X103046687Y-101789172D01*
X103438764Y-102181934D01*
X103493815Y-102204793D01*
X103440828Y-102226687D01*
X103048066Y-102618764D01*
X102835242Y-103131300D01*
X102834758Y-103686265D01*
X103046687Y-104199172D01*
X103438764Y-104591934D01*
X103951300Y-104804758D01*
X104506265Y-104805242D01*
X105019172Y-104593313D01*
X105411934Y-104201236D01*
X105499954Y-103989262D01*
X105586687Y-104199172D01*
X105978764Y-104591934D01*
X106491300Y-104804758D01*
X107046265Y-104805242D01*
X107559172Y-104593313D01*
X107951934Y-104201236D01*
X108164758Y-103688700D01*
X108165242Y-103133735D01*
X107953313Y-102620828D01*
X107561236Y-102228066D01*
X107506185Y-102205207D01*
X107559172Y-102183313D01*
X107951934Y-101791236D01*
X108164758Y-101278700D01*
X108165242Y-100723735D01*
X107953313Y-100210828D01*
X107561236Y-99818066D01*
X107048700Y-99605242D01*
X106493735Y-99604758D01*
X105980828Y-99816687D01*
X105588066Y-100208764D01*
X105500046Y-100420738D01*
X105413313Y-100210828D01*
X105021236Y-99818066D01*
X104508700Y-99605242D01*
X103953735Y-99604758D01*
X103869368Y-99639618D01*
X103879313Y-99615668D01*
X103879503Y-99397000D01*
X125120502Y-99397000D01*
X125120313Y-99613784D01*
X125130884Y-99639368D01*
X125048700Y-99605242D01*
X124493735Y-99604758D01*
X123980828Y-99816687D01*
X123588066Y-100208764D01*
X123500046Y-100420738D01*
X123413313Y-100210828D01*
X123021236Y-99818066D01*
X122508700Y-99605242D01*
X121953735Y-99604758D01*
X121440828Y-99816687D01*
X121048066Y-100208764D01*
X120835242Y-100721300D01*
X120834758Y-101276265D01*
X121046687Y-101789172D01*
X121438764Y-102181934D01*
X121493815Y-102204793D01*
X121440828Y-102226687D01*
X121048066Y-102618764D01*
X120835242Y-103131300D01*
X120834758Y-103686265D01*
X121046687Y-104199172D01*
X121438764Y-104591934D01*
X121951300Y-104804758D01*
X122506265Y-104805242D01*
X123019172Y-104593313D01*
X123411934Y-104201236D01*
X123499954Y-103989262D01*
X123586687Y-104199172D01*
X123978764Y-104591934D01*
X124491300Y-104804758D01*
X125046265Y-104805242D01*
X125559172Y-104593313D01*
X125951934Y-104201236D01*
X126164758Y-103688700D01*
X126165242Y-103133735D01*
X125953313Y-102620828D01*
X125561236Y-102228066D01*
X125506185Y-102205207D01*
X125559172Y-102183313D01*
X125951934Y-101791236D01*
X126164758Y-101278700D01*
X126165242Y-100723735D01*
X126064278Y-100479383D01*
X126413784Y-100479687D01*
X126810689Y-100315689D01*
X127114622Y-100012286D01*
X127279313Y-99615668D01*
X127279503Y-99397000D01*
X137720502Y-99397000D01*
X137720313Y-99613784D01*
X137884311Y-100010689D01*
X138187714Y-100314622D01*
X138584332Y-100479313D01*
X138935597Y-100479619D01*
X138835242Y-100721300D01*
X138834758Y-101276265D01*
X139046687Y-101789172D01*
X139438764Y-102181934D01*
X139493815Y-102204793D01*
X139440828Y-102226687D01*
X139048066Y-102618764D01*
X138835242Y-103131300D01*
X138834758Y-103686265D01*
X139046687Y-104199172D01*
X139438764Y-104591934D01*
X139951300Y-104804758D01*
X140506265Y-104805242D01*
X141019172Y-104593313D01*
X141411934Y-104201236D01*
X141499954Y-103989262D01*
X141586687Y-104199172D01*
X141978764Y-104591934D01*
X142491300Y-104804758D01*
X143046265Y-104805242D01*
X143559172Y-104593313D01*
X143951934Y-104201236D01*
X144164758Y-103688700D01*
X144165242Y-103133735D01*
X143953313Y-102620828D01*
X143561236Y-102228066D01*
X143506185Y-102205207D01*
X143559172Y-102183313D01*
X143951934Y-101791236D01*
X144164758Y-101278700D01*
X144165242Y-100723735D01*
X143953313Y-100210828D01*
X143561236Y-99818066D01*
X143048700Y-99605242D01*
X142493735Y-99604758D01*
X141980828Y-99816687D01*
X141588066Y-100208764D01*
X141500046Y-100420738D01*
X141413313Y-100210828D01*
X141021236Y-99818066D01*
X140508700Y-99605242D01*
X139953735Y-99604758D01*
X139869368Y-99639618D01*
X139879313Y-99615668D01*
X139879503Y-99397000D01*
X161120502Y-99397000D01*
X161120313Y-99613784D01*
X161130884Y-99639368D01*
X161048700Y-99605242D01*
X160493735Y-99604758D01*
X159980828Y-99816687D01*
X159588066Y-100208764D01*
X159500046Y-100420738D01*
X159413313Y-100210828D01*
X159021236Y-99818066D01*
X158508700Y-99605242D01*
X157953735Y-99604758D01*
X157440828Y-99816687D01*
X157048066Y-100208764D01*
X156835242Y-100721300D01*
X156834758Y-101276265D01*
X157046687Y-101789172D01*
X157438764Y-102181934D01*
X157493815Y-102204793D01*
X157440828Y-102226687D01*
X157048066Y-102618764D01*
X156835242Y-103131300D01*
X156834758Y-103686265D01*
X157046687Y-104199172D01*
X157438764Y-104591934D01*
X157951300Y-104804758D01*
X158506265Y-104805242D01*
X159019172Y-104593313D01*
X159411934Y-104201236D01*
X159499954Y-103989262D01*
X159586687Y-104199172D01*
X159978764Y-104591934D01*
X160491300Y-104804758D01*
X161046265Y-104805242D01*
X161559172Y-104593313D01*
X161951934Y-104201236D01*
X162164758Y-103688700D01*
X162165242Y-103133735D01*
X161953313Y-102620828D01*
X161561236Y-102228066D01*
X161506185Y-102205207D01*
X161559172Y-102183313D01*
X161951934Y-101791236D01*
X162164758Y-101278700D01*
X162165242Y-100723735D01*
X162064278Y-100479383D01*
X162413784Y-100479687D01*
X162810689Y-100315689D01*
X163114622Y-100012286D01*
X163279313Y-99615668D01*
X163279503Y-99397000D01*
X173720502Y-99397000D01*
X173720313Y-99613784D01*
X173884311Y-100010689D01*
X174187714Y-100314622D01*
X174584332Y-100479313D01*
X174935597Y-100479619D01*
X174835242Y-100721300D01*
X174834758Y-101276265D01*
X175046687Y-101789172D01*
X175438764Y-102181934D01*
X175493815Y-102204793D01*
X175440828Y-102226687D01*
X175048066Y-102618764D01*
X174835242Y-103131300D01*
X174834758Y-103686265D01*
X175046687Y-104199172D01*
X175438764Y-104591934D01*
X175951300Y-104804758D01*
X176506265Y-104805242D01*
X177019172Y-104593313D01*
X177411934Y-104201236D01*
X177499954Y-103989262D01*
X177586687Y-104199172D01*
X177978764Y-104591934D01*
X178491300Y-104804758D01*
X179046265Y-104805242D01*
X179559172Y-104593313D01*
X179951934Y-104201236D01*
X180164758Y-103688700D01*
X180165242Y-103133735D01*
X179953313Y-102620828D01*
X179561236Y-102228066D01*
X179506185Y-102205207D01*
X179559172Y-102183313D01*
X179951934Y-101791236D01*
X180164758Y-101278700D01*
X180165242Y-100723735D01*
X179953313Y-100210828D01*
X179561236Y-99818066D01*
X179048700Y-99605242D01*
X178493735Y-99604758D01*
X177980828Y-99816687D01*
X177588066Y-100208764D01*
X177500046Y-100420738D01*
X177413313Y-100210828D01*
X177021236Y-99818066D01*
X176508700Y-99605242D01*
X175953735Y-99604758D01*
X175869368Y-99639618D01*
X175879313Y-99615668D01*
X175879503Y-99397000D01*
X197120502Y-99397000D01*
X197120313Y-99613784D01*
X197130884Y-99639368D01*
X197048700Y-99605242D01*
X196493735Y-99604758D01*
X195980828Y-99816687D01*
X195588066Y-100208764D01*
X195500046Y-100420738D01*
X195413313Y-100210828D01*
X195021236Y-99818066D01*
X194508700Y-99605242D01*
X193953735Y-99604758D01*
X193440828Y-99816687D01*
X193048066Y-100208764D01*
X192835242Y-100721300D01*
X192834758Y-101276265D01*
X193046687Y-101789172D01*
X193438764Y-102181934D01*
X193493815Y-102204793D01*
X193440828Y-102226687D01*
X193048066Y-102618764D01*
X192835242Y-103131300D01*
X192834758Y-103686265D01*
X193046687Y-104199172D01*
X193438764Y-104591934D01*
X193951300Y-104804758D01*
X194506265Y-104805242D01*
X195019172Y-104593313D01*
X195411934Y-104201236D01*
X195499954Y-103989262D01*
X195586687Y-104199172D01*
X195978764Y-104591934D01*
X196491300Y-104804758D01*
X197046265Y-104805242D01*
X197559172Y-104593313D01*
X197951934Y-104201236D01*
X198164758Y-103688700D01*
X198165242Y-103133735D01*
X197953313Y-102620828D01*
X197561236Y-102228066D01*
X197506185Y-102205207D01*
X197559172Y-102183313D01*
X197951934Y-101791236D01*
X198164758Y-101278700D01*
X198165242Y-100723735D01*
X198064278Y-100479383D01*
X198413784Y-100479687D01*
X198810689Y-100315689D01*
X199114622Y-100012286D01*
X199279313Y-99615668D01*
X199279687Y-99186216D01*
X199260482Y-99139736D01*
X199487828Y-98987828D01*
X199790660Y-98534609D01*
X199897000Y-98000000D01*
X199790660Y-97465391D01*
X199487828Y-97012172D01*
X199034609Y-96709340D01*
X198500000Y-96603000D01*
X94500000Y-96603000D01*
X93965391Y-96709340D01*
X93512172Y-97012172D01*
X89012172Y-101512172D01*
X88709340Y-101965391D01*
X88603000Y-102500000D01*
X88603000Y-106000000D01*
X88655457Y-106263721D01*
X88709316Y-106534552D01*
X88709334Y-106534579D01*
X88709340Y-106534609D01*
X88854626Y-106752044D01*
X89012128Y-106987785D01*
X91282929Y-109258785D01*
X91282989Y-109258825D01*
X91283029Y-109258885D01*
X92603000Y-110578704D01*
X92603000Y-150421344D01*
X91921344Y-151103000D01*
X75500000Y-151103000D01*
X74965391Y-151209340D01*
X74512172Y-151512172D01*
X73512172Y-152512172D01*
X73209340Y-152965391D01*
X73103000Y-153500000D01*
X73103000Y-156831670D01*
X72512707Y-156240345D01*
X71532827Y-155833464D01*
X70471828Y-155832538D01*
X69491239Y-156237709D01*
X68740345Y-156987293D01*
X68333464Y-157967173D01*
X68332538Y-159028172D01*
X67685000Y-159028172D01*
X67685000Y-151064745D01*
X67686077Y-151065824D01*
X68213309Y-151284750D01*
X68784187Y-151285248D01*
X69311800Y-151067243D01*
X69715824Y-150663923D01*
X69934750Y-150136691D01*
X69935248Y-149565813D01*
X69717243Y-149038200D01*
X69313923Y-148634176D01*
X68786691Y-148415250D01*
X68215813Y-148414752D01*
X67688200Y-148632757D01*
X67685000Y-148635951D01*
X67685000Y-126914745D01*
X67686077Y-126915824D01*
X68213309Y-127134750D01*
X68784187Y-127135248D01*
X69311800Y-126917243D01*
X69715824Y-126513923D01*
X69934750Y-125986691D01*
X69935248Y-125415813D01*
X69717243Y-124888200D01*
X69313923Y-124484176D01*
X68786691Y-124265250D01*
X68215813Y-124264752D01*
X67688200Y-124482757D01*
X67685000Y-124485951D01*
X67685000Y-101534277D01*
X67750000Y-101547440D01*
X68744809Y-101547440D01*
X68836185Y-101638816D01*
X69083396Y-101803997D01*
X69375000Y-101862000D01*
X70400524Y-101862000D01*
X69491239Y-102237709D01*
X68740345Y-102987293D01*
X68333464Y-103967173D01*
X68332538Y-105028172D01*
X68737709Y-106008761D01*
X69487293Y-106759655D01*
X69930070Y-106943512D01*
X69589311Y-107084311D01*
X69285378Y-107387714D01*
X69120687Y-107784332D01*
X69120313Y-108213784D01*
X69284311Y-108610689D01*
X69587714Y-108914622D01*
X69904425Y-109046132D01*
X69809614Y-109188027D01*
X69509100Y-109063243D01*
X68953339Y-109062758D01*
X68439697Y-109274990D01*
X68046371Y-109667630D01*
X67833243Y-110180900D01*
X67832758Y-110736661D01*
X68044990Y-111250303D01*
X68437630Y-111643629D01*
X68645512Y-111729949D01*
X68439697Y-111814990D01*
X68046371Y-112207630D01*
X67833243Y-112720900D01*
X67832758Y-113276661D01*
X68044990Y-113790303D01*
X68437630Y-114183629D01*
X68950900Y-114396757D01*
X69506661Y-114397242D01*
X70020303Y-114185010D01*
X70413629Y-113792370D01*
X70499949Y-113584488D01*
X70584990Y-113790303D01*
X70977630Y-114183629D01*
X71185512Y-114269949D01*
X70979697Y-114354990D01*
X70586371Y-114747630D01*
X70373243Y-115260900D01*
X70372758Y-115816661D01*
X70584990Y-116330303D01*
X70977630Y-116723629D01*
X71490900Y-116936757D01*
X72046661Y-116937242D01*
X72560303Y-116725010D01*
X72953629Y-116332370D01*
X73166757Y-115819100D01*
X73167242Y-115263339D01*
X72955010Y-114749697D01*
X72562370Y-114356371D01*
X72354488Y-114270051D01*
X72560303Y-114185010D01*
X72789023Y-113956689D01*
X73084332Y-114079313D01*
X73301872Y-114079502D01*
X73661184Y-114438815D01*
X73661187Y-114438817D01*
X75297742Y-116075372D01*
X75285378Y-116087714D01*
X75120687Y-116484332D01*
X75120313Y-116913784D01*
X75205692Y-117120417D01*
X75086216Y-117120313D01*
X74689311Y-117284311D01*
X74385378Y-117587714D01*
X74220687Y-117984332D01*
X74220335Y-118388854D01*
X73989311Y-118484311D01*
X73685378Y-118787714D01*
X73520687Y-119184332D01*
X73520313Y-119613784D01*
X73684311Y-120010689D01*
X73987714Y-120314622D01*
X74384332Y-120479313D01*
X74813784Y-120479687D01*
X75210689Y-120315689D01*
X75364646Y-120162000D01*
X81000000Y-120162000D01*
X81291605Y-120103996D01*
X81538815Y-119938815D01*
X86215631Y-115262000D01*
X89738000Y-115262000D01*
X89738000Y-125860370D01*
X89638815Y-125761185D01*
X89559809Y-125708395D01*
X89391605Y-125596004D01*
X89100000Y-125538000D01*
X84900000Y-125538000D01*
X84608395Y-125596004D01*
X84440191Y-125708395D01*
X84361185Y-125761185D01*
X83008685Y-127113685D01*
X82964264Y-127180165D01*
X82867683Y-127198338D01*
X82651559Y-127337410D01*
X82506569Y-127549610D01*
X82455560Y-127801500D01*
X82455560Y-129198500D01*
X82499838Y-129433817D01*
X82638910Y-129649941D01*
X82785500Y-129750102D01*
X82785500Y-129751221D01*
X82651559Y-129837410D01*
X82506569Y-130049610D01*
X82455560Y-130301500D01*
X82455560Y-131014309D01*
X78861185Y-134608685D01*
X78696004Y-134855895D01*
X78638000Y-135147500D01*
X78638000Y-143800000D01*
X78696004Y-144091605D01*
X78793823Y-144238001D01*
X78861185Y-144338815D01*
X80061184Y-145538815D01*
X80288436Y-145690660D01*
X80308395Y-145703996D01*
X80600000Y-145762000D01*
X82467508Y-145762000D01*
X82499838Y-145933817D01*
X82638910Y-146149941D01*
X82785500Y-146250102D01*
X82785500Y-146251221D01*
X82651559Y-146337410D01*
X82506569Y-146549610D01*
X82455560Y-146801500D01*
X82455560Y-148198500D01*
X82499838Y-148433817D01*
X82638910Y-148649941D01*
X82851110Y-148794931D01*
X83103000Y-148845940D01*
X83992000Y-148845940D01*
X84227317Y-148801662D01*
X84443441Y-148662590D01*
X84499374Y-148580730D01*
X84543910Y-148649941D01*
X84756110Y-148794931D01*
X85008000Y-148845940D01*
X85897000Y-148845940D01*
X86132317Y-148801662D01*
X86348441Y-148662590D01*
X86493431Y-148450390D01*
X86531581Y-148262000D01*
X89735358Y-148262000D01*
X89887714Y-148414622D01*
X90284332Y-148579313D01*
X90713784Y-148579687D01*
X91110689Y-148415689D01*
X91414622Y-148112286D01*
X91579313Y-147715668D01*
X91579687Y-147286216D01*
X91415689Y-146889311D01*
X91112286Y-146585378D01*
X90906658Y-146499993D01*
X91110689Y-146415689D01*
X91414622Y-146112286D01*
X91579313Y-145715668D01*
X91579687Y-145286216D01*
X91415689Y-144889311D01*
X91112286Y-144585378D01*
X90715668Y-144420687D01*
X90477896Y-144420480D01*
X90291605Y-144296004D01*
X90000000Y-144238000D01*
X86532492Y-144238000D01*
X86500162Y-144066183D01*
X86361090Y-143850059D01*
X86190881Y-143733760D01*
X86156496Y-143560895D01*
X86043379Y-143391604D01*
X85991316Y-143313685D01*
X85238815Y-142561185D01*
X84991605Y-142396004D01*
X84700000Y-142338000D01*
X81564642Y-142338000D01*
X81412286Y-142185378D01*
X81015668Y-142020687D01*
X80586216Y-142020313D01*
X80189311Y-142184311D01*
X80162000Y-142211574D01*
X80162000Y-140428516D01*
X80284332Y-140479313D01*
X80713784Y-140479687D01*
X81110689Y-140315689D01*
X81264646Y-140162000D01*
X87784370Y-140162000D01*
X89820501Y-142198131D01*
X89820313Y-142413784D01*
X89984311Y-142810689D01*
X90287714Y-143114622D01*
X90684332Y-143279313D01*
X91113784Y-143279687D01*
X91510689Y-143115689D01*
X91814622Y-142812286D01*
X91979313Y-142415668D01*
X91979687Y-141986216D01*
X91815689Y-141589311D01*
X91512286Y-141285378D01*
X91115668Y-141120687D01*
X90898128Y-141120498D01*
X88638815Y-138861185D01*
X88528858Y-138787714D01*
X88391605Y-138696004D01*
X88100000Y-138638000D01*
X81264642Y-138638000D01*
X81112286Y-138485378D01*
X80715668Y-138320687D01*
X80286216Y-138320313D01*
X80162000Y-138371638D01*
X80162000Y-136386992D01*
X80384332Y-136479313D01*
X80813784Y-136479687D01*
X81210689Y-136315689D01*
X81364646Y-136162000D01*
X84500000Y-136162000D01*
X84791605Y-136103996D01*
X85038815Y-135938815D01*
X85991315Y-134986316D01*
X86112163Y-134805454D01*
X86132317Y-134801662D01*
X86348441Y-134662590D01*
X86493431Y-134450390D01*
X86531581Y-134262000D01*
X88235358Y-134262000D01*
X88387714Y-134414622D01*
X88784332Y-134579313D01*
X89213784Y-134579687D01*
X89610689Y-134415689D01*
X89738000Y-134288600D01*
X89738000Y-135735358D01*
X89585378Y-135887714D01*
X89420687Y-136284332D01*
X89420313Y-136713784D01*
X89584311Y-137110689D01*
X89887714Y-137414622D01*
X90284332Y-137579313D01*
X90713784Y-137579687D01*
X91110689Y-137415689D01*
X91414622Y-137112286D01*
X91579313Y-136715668D01*
X91579687Y-136286216D01*
X91415689Y-135889311D01*
X91262000Y-135735354D01*
X91262000Y-127070040D01*
X91284332Y-127079313D01*
X91713784Y-127079687D01*
X92110689Y-126915689D01*
X92414622Y-126612286D01*
X92579313Y-126215668D01*
X92579687Y-125786216D01*
X92415689Y-125389311D01*
X92112286Y-125085378D01*
X91715668Y-124920687D01*
X91286216Y-124920313D01*
X91262000Y-124930319D01*
X91262000Y-115559765D01*
X91610689Y-115415689D01*
X91914622Y-115112286D01*
X92079313Y-114715668D01*
X92079687Y-114286216D01*
X91915689Y-113889311D01*
X91612286Y-113585378D01*
X91215668Y-113420687D01*
X90786216Y-113420313D01*
X90389311Y-113584311D01*
X90235354Y-113738000D01*
X85900000Y-113738000D01*
X85608395Y-113796004D01*
X85361184Y-113961185D01*
X80684370Y-118638000D01*
X77139630Y-118638000D01*
X78738815Y-117038815D01*
X78903996Y-116791605D01*
X78906441Y-116779313D01*
X78962000Y-116500000D01*
X78962000Y-116464642D01*
X79114622Y-116312286D01*
X79279313Y-115915668D01*
X79279687Y-115486216D01*
X79115689Y-115089311D01*
X78962000Y-114935354D01*
X78962000Y-113579468D01*
X79213784Y-113579687D01*
X79610689Y-113415689D01*
X79914622Y-113112286D01*
X80079313Y-112715668D01*
X80079687Y-112286216D01*
X79915689Y-111889311D01*
X79612286Y-111585378D01*
X79215668Y-111420687D01*
X78998128Y-111420498D01*
X76038815Y-108461185D01*
X75923765Y-108384311D01*
X75791605Y-108296004D01*
X75500000Y-108238000D01*
X75339630Y-108238000D01*
X76400000Y-107177630D01*
X80161185Y-110938815D01*
X80408395Y-111103996D01*
X80700000Y-111162000D01*
X82835358Y-111162000D01*
X82838000Y-111164646D01*
X82838000Y-112101812D01*
X82720687Y-112384332D01*
X82720313Y-112813784D01*
X82884311Y-113210689D01*
X83187714Y-113514622D01*
X83584332Y-113679313D01*
X84013784Y-113679687D01*
X84410689Y-113515689D01*
X84714622Y-113212286D01*
X84879313Y-112815668D01*
X84879687Y-112386216D01*
X84715689Y-111989311D01*
X84412286Y-111685378D01*
X84362000Y-111664497D01*
X84362000Y-111164642D01*
X84514622Y-111012286D01*
X84679313Y-110615668D01*
X84679687Y-110186216D01*
X84515689Y-109789311D01*
X84212286Y-109485378D01*
X83815668Y-109320687D01*
X83386216Y-109320313D01*
X82989311Y-109484311D01*
X82835354Y-109638000D01*
X81015630Y-109638000D01*
X77815351Y-106437721D01*
X78110689Y-106315689D01*
X78264646Y-106162000D01*
X81084370Y-106162000D01*
X81120501Y-106198131D01*
X81120313Y-106413784D01*
X81284311Y-106810689D01*
X81587714Y-107114622D01*
X81984332Y-107279313D01*
X82413784Y-107279687D01*
X82810689Y-107115689D01*
X83114622Y-106812286D01*
X83279313Y-106415668D01*
X83279687Y-105986216D01*
X83115689Y-105589311D01*
X82812286Y-105285378D01*
X82415668Y-105120687D01*
X82198128Y-105120498D01*
X81938815Y-104861185D01*
X81691605Y-104696004D01*
X81400000Y-104638000D01*
X78264642Y-104638000D01*
X78112286Y-104485378D01*
X77715668Y-104320687D01*
X77286216Y-104320313D01*
X76889311Y-104484311D01*
X76585378Y-104787714D01*
X76548741Y-104875944D01*
X76415668Y-104820687D01*
X75986216Y-104820313D01*
X75589311Y-104984311D01*
X75285378Y-105287714D01*
X75120687Y-105684332D01*
X75120313Y-106113784D01*
X75175361Y-106247009D01*
X74184370Y-107238000D01*
X70964642Y-107238000D01*
X70893674Y-107166908D01*
X71528172Y-107167462D01*
X72508761Y-106762291D01*
X73259655Y-106012707D01*
X73666536Y-105032827D01*
X73667462Y-103971828D01*
X73262291Y-102991239D01*
X72512707Y-102240345D01*
X71601549Y-101862000D01*
X73835358Y-101862000D01*
X73987714Y-102014622D01*
X74384332Y-102179313D01*
X74813784Y-102179687D01*
X75210689Y-102015689D01*
X75514622Y-101712286D01*
X75592142Y-101525598D01*
X75700000Y-101547440D01*
X77250000Y-101547440D01*
X77485317Y-101503162D01*
X77701441Y-101364090D01*
X77846431Y-101151890D01*
X77897440Y-100900000D01*
X77897440Y-99600000D01*
X77853162Y-99364683D01*
X77714090Y-99148559D01*
X77501890Y-99003569D01*
X77250000Y-98952560D01*
X75700000Y-98952560D01*
X75464683Y-98996838D01*
X75248559Y-99135910D01*
X75103569Y-99348110D01*
X75052560Y-99600000D01*
X75052560Y-99616720D01*
X74911185Y-99711184D01*
X74601869Y-100020501D01*
X74386216Y-100020313D01*
X73989311Y-100184311D01*
X73835354Y-100338000D01*
X69947440Y-100338000D01*
X69947440Y-99600000D01*
X69903162Y-99364683D01*
X69764090Y-99148559D01*
X69551890Y-99003569D01*
X69300000Y-98952560D01*
X67750000Y-98952560D01*
X67685000Y-98964791D01*
X67685000Y-95185000D01*
X209315000Y-95185000D01*
X209315000Y-103118805D01*
M02*
