# Supplementary material for: An open-hardware platform for optogenetics and photobiology
Source: Sci Rep. 2016 Nov 2;6:35363. doi: 10.1038/srep35363 (PMC5096413; doi:10.1038/srep35363)
Supplement: Supplementary Files [file srep35363-s2.zip › Supplementary Files/CAD Files/Circuit Board/Production Files/lpa-F.Mask.gts]

G04 #@! TF.FileFunction,Soldermask,Top*
%FSLAX46Y46*%
G04 Gerber Fmt 4.6, Leading zero omitted, Abs format (unit mm)*
G04 Created by KiCad (PCBNEW 4.0.2-4+6225~38~ubuntu14.04.1-stable) date Wed 17 Feb 2016 01:24:19 PM CST*
%MOMM*%
G01*
G04 APERTURE LIST*
%ADD10C,0.150000*%
%ADD11C,0.300000*%
%ADD12C,1.520000*%
%ADD13C,1.600000*%
%ADD14R,0.889000X1.397000*%
%ADD15C,4.064000*%
%ADD16R,1.524000X1.524000*%
%ADD17C,1.524000*%
%ADD18R,1.550000X1.300000*%
%ADD19R,2.300000X2.300000*%
%ADD20C,2.500000*%
G04 APERTURE END LIST*
D10*
D11*
X114500000Y-129600000D03*
X113200000Y-129600000D03*
X113200000Y-130900000D03*
X113200000Y-132200000D03*
X113200000Y-133500000D03*
X113200000Y-134800000D03*
X113200000Y-136100000D03*
X113200000Y-137400000D03*
X114500000Y-137400000D03*
X114500000Y-136100000D03*
X114500000Y-134800000D03*
X114500000Y-133500000D03*
X114500000Y-132200000D03*
X114500000Y-130900000D03*
X115800000Y-129600000D03*
X115800000Y-130900000D03*
X115800000Y-132200000D03*
X115800000Y-133500000D03*
X115800000Y-134800000D03*
X115800000Y-136100000D03*
X115800000Y-137400000D03*
D12*
X194230000Y-157410000D03*
X196770000Y-157410000D03*
X194230000Y-155000000D03*
X196770000Y-155000000D03*
X194230000Y-146410000D03*
X196770000Y-146410000D03*
X194230000Y-144000000D03*
X196770000Y-144000000D03*
X194230000Y-139410000D03*
X196770000Y-139410000D03*
X194230000Y-137000000D03*
X196770000Y-137000000D03*
X194230000Y-128410000D03*
X196770000Y-128410000D03*
X194230000Y-126000000D03*
X196770000Y-126000000D03*
X194230000Y-121410000D03*
X196770000Y-121410000D03*
X194230000Y-119000000D03*
X196770000Y-119000000D03*
X194230000Y-110410000D03*
X196770000Y-110410000D03*
X194230000Y-108000000D03*
X196770000Y-108000000D03*
X194230000Y-103410000D03*
X196770000Y-103410000D03*
X194230000Y-101000000D03*
X196770000Y-101000000D03*
X158230000Y-164410000D03*
X160770000Y-164410000D03*
X158230000Y-162000000D03*
X160770000Y-162000000D03*
X158230000Y-157410000D03*
X160770000Y-157410000D03*
X158230000Y-155000000D03*
X160770000Y-155000000D03*
X158230000Y-146410000D03*
X160770000Y-146410000D03*
X158230000Y-144000000D03*
X160770000Y-144000000D03*
X158230000Y-139410000D03*
X160770000Y-139410000D03*
X158230000Y-137000000D03*
X160770000Y-137000000D03*
X194230000Y-164410000D03*
X196770000Y-164410000D03*
X194230000Y-162000000D03*
X196770000Y-162000000D03*
X158230000Y-121410000D03*
X160770000Y-121410000D03*
X158230000Y-119000000D03*
X160770000Y-119000000D03*
X158230000Y-110410000D03*
X160770000Y-110410000D03*
X158230000Y-108000000D03*
X160770000Y-108000000D03*
X158230000Y-103410000D03*
X160770000Y-103410000D03*
X158230000Y-101000000D03*
X160770000Y-101000000D03*
X122230000Y-164410000D03*
X124770000Y-164410000D03*
X122230000Y-162000000D03*
X124770000Y-162000000D03*
X122230000Y-157410000D03*
X124770000Y-157410000D03*
X122230000Y-155000000D03*
X124770000Y-155000000D03*
X122230000Y-146410000D03*
X124770000Y-146410000D03*
X122230000Y-144000000D03*
X124770000Y-144000000D03*
X122230000Y-139410000D03*
X124770000Y-139410000D03*
X122230000Y-137000000D03*
X124770000Y-137000000D03*
X122230000Y-128410000D03*
X124770000Y-128410000D03*
X122230000Y-126000000D03*
X124770000Y-126000000D03*
X122230000Y-121410000D03*
X124770000Y-121410000D03*
X122230000Y-119000000D03*
X124770000Y-119000000D03*
X122230000Y-110410000D03*
X124770000Y-110410000D03*
X122230000Y-108000000D03*
X124770000Y-108000000D03*
X122230000Y-103410000D03*
X124770000Y-103410000D03*
X122230000Y-101000000D03*
X124770000Y-101000000D03*
X158230000Y-128410000D03*
X160770000Y-128410000D03*
X158230000Y-126000000D03*
X160770000Y-126000000D03*
X176230000Y-157410000D03*
X178770000Y-157410000D03*
X176230000Y-155000000D03*
X178770000Y-155000000D03*
X176230000Y-146410000D03*
X178770000Y-146410000D03*
X176230000Y-144000000D03*
X178770000Y-144000000D03*
X176230000Y-139410000D03*
X178770000Y-139410000D03*
X176230000Y-137000000D03*
X178770000Y-137000000D03*
X176230000Y-128410000D03*
X178770000Y-128410000D03*
X176230000Y-126000000D03*
X178770000Y-126000000D03*
X176230000Y-121410000D03*
X178770000Y-121410000D03*
X176230000Y-119000000D03*
X178770000Y-119000000D03*
X176230000Y-110410000D03*
X178770000Y-110410000D03*
X176230000Y-108000000D03*
X178770000Y-108000000D03*
X176230000Y-164410000D03*
X178770000Y-164410000D03*
X176230000Y-162000000D03*
X178770000Y-162000000D03*
X140230000Y-164410000D03*
X142770000Y-164410000D03*
X140230000Y-162000000D03*
X142770000Y-162000000D03*
X140230000Y-157410000D03*
X142770000Y-157410000D03*
X140230000Y-155000000D03*
X142770000Y-155000000D03*
X140230000Y-146410000D03*
X142770000Y-146410000D03*
X140230000Y-144000000D03*
X142770000Y-144000000D03*
X140230000Y-139410000D03*
X142770000Y-139410000D03*
X140230000Y-137000000D03*
X142770000Y-137000000D03*
X140230000Y-128410000D03*
X142770000Y-128410000D03*
X140230000Y-126000000D03*
X142770000Y-126000000D03*
X176230000Y-103410000D03*
X178770000Y-103410000D03*
X176230000Y-101000000D03*
X178770000Y-101000000D03*
X104230000Y-110410000D03*
X106770000Y-110410000D03*
X104230000Y-108000000D03*
X106770000Y-108000000D03*
X104230000Y-121410000D03*
X106770000Y-121410000D03*
X104230000Y-119000000D03*
X106770000Y-119000000D03*
X104230000Y-128410000D03*
X106770000Y-128410000D03*
X104230000Y-126000000D03*
X106770000Y-126000000D03*
X104230000Y-139410000D03*
X106770000Y-139410000D03*
X104230000Y-137000000D03*
X106770000Y-137000000D03*
X104230000Y-146410000D03*
X106770000Y-146410000D03*
X104230000Y-144000000D03*
X106770000Y-144000000D03*
X104230000Y-157410000D03*
X106770000Y-157410000D03*
X104230000Y-155000000D03*
X106770000Y-155000000D03*
X104230000Y-164410000D03*
X106770000Y-164410000D03*
X104230000Y-162000000D03*
X106770000Y-162000000D03*
X140230000Y-103410000D03*
X142770000Y-103410000D03*
X140230000Y-101000000D03*
X142770000Y-101000000D03*
X140230000Y-110410000D03*
X142770000Y-110410000D03*
X140230000Y-108000000D03*
X142770000Y-108000000D03*
X140230000Y-121410000D03*
X142770000Y-121410000D03*
X140230000Y-119000000D03*
X142770000Y-119000000D03*
X104230000Y-103410000D03*
X106770000Y-103410000D03*
X104230000Y-101000000D03*
X106770000Y-101000000D03*
D13*
X68500000Y-125700000D03*
X68500000Y-149850000D03*
D14*
X83547500Y-147500000D03*
X85452500Y-147500000D03*
X83547500Y-145000000D03*
X85452500Y-145000000D03*
X83547500Y-133500000D03*
X85452500Y-133500000D03*
X83547500Y-131000000D03*
X85452500Y-131000000D03*
X83547500Y-128500000D03*
X85452500Y-128500000D03*
D15*
X71000000Y-104500000D03*
X93500000Y-104500000D03*
X93500000Y-158500000D03*
X71000000Y-158500000D03*
X207000000Y-104500000D03*
X207000000Y-158500000D03*
D16*
X71770000Y-110460000D03*
D17*
X69230000Y-110460000D03*
X71770000Y-113000000D03*
X69230000Y-113000000D03*
X71770000Y-115540000D03*
X69230000Y-115540000D03*
D18*
X68525000Y-100250000D03*
X68525000Y-95750000D03*
X76475000Y-95750000D03*
X76475000Y-100250000D03*
D19*
X72000000Y-162520000D03*
D20*
X72000000Y-166480000D03*
D11*
X150500000Y-129600000D03*
X149200000Y-129600000D03*
X149200000Y-130900000D03*
X149200000Y-132200000D03*
X149200000Y-133500000D03*
X149200000Y-134800000D03*
X149200000Y-136100000D03*
X149200000Y-137400000D03*
X150500000Y-137400000D03*
X150500000Y-136100000D03*
X150500000Y-134800000D03*
X150500000Y-133500000D03*
X150500000Y-132200000D03*
X150500000Y-130900000D03*
X151800000Y-129600000D03*
X151800000Y-130900000D03*
X151800000Y-132200000D03*
X151800000Y-133500000D03*
X151800000Y-134800000D03*
X151800000Y-136100000D03*
X151800000Y-137400000D03*
X186500000Y-129600000D03*
X185200000Y-129600000D03*
X185200000Y-130900000D03*
X185200000Y-132200000D03*
X185200000Y-133500000D03*
X185200000Y-134800000D03*
X185200000Y-136100000D03*
X185200000Y-137400000D03*
X186500000Y-137400000D03*
X186500000Y-136100000D03*
X186500000Y-134800000D03*
X186500000Y-133500000D03*
X186500000Y-132200000D03*
X186500000Y-130900000D03*
X187800000Y-129600000D03*
X187800000Y-130900000D03*
X187800000Y-132200000D03*
X187800000Y-133500000D03*
X187800000Y-134800000D03*
X187800000Y-136100000D03*
X187800000Y-137400000D03*
M02*
