# Supplementary material for: An open-hardware platform for optogenetics and photobiology
Source: Sci Rep. 2016 Nov 2;6:35363. doi: 10.1038/srep35363 (PMC5096413; doi:10.1038/srep35363)
Supplement: Supplementary Files [file srep35363-s2.zip › Supplementary Files/CAD Files/Circuit Board/Production Files/lpa-F.SilkS.gto]

G04 #@! TF.FileFunction,Legend,Top*
%FSLAX46Y46*%
G04 Gerber Fmt 4.6, Leading zero omitted, Abs format (unit mm)*
G04 Created by KiCad (PCBNEW 4.0.2-4+6225~38~ubuntu14.04.1-stable) date Wed 17 Feb 2016 01:24:19 PM CST*
%MOMM*%
G01*
G04 APERTURE LIST*
%ADD10C,0.150000*%
%ADD11C,0.099060*%
%ADD12C,0.381000*%
%ADD13C,0.152400*%
%ADD14C,0.109220*%
%ADD15C,0.254000*%
G04 APERTURE END LIST*
D10*
X192450000Y-152460000D02*
X192950000Y-151960000D01*
X192450000Y-158180000D02*
X198550000Y-158180000D01*
X198550000Y-158180000D02*
X198550000Y-151960000D01*
X198550000Y-151960000D02*
X192950000Y-151960000D01*
X192450000Y-152460000D02*
X192450000Y-158180000D01*
X198000000Y-155000000D02*
G75*
G03X198000000Y-155000000I-2500000J0D01*
G01*
X192450000Y-141460000D02*
X192950000Y-140960000D01*
X192450000Y-147180000D02*
X198550000Y-147180000D01*
X198550000Y-147180000D02*
X198550000Y-140960000D01*
X198550000Y-140960000D02*
X192950000Y-140960000D01*
X192450000Y-141460000D02*
X192450000Y-147180000D01*
X198000000Y-144000000D02*
G75*
G03X198000000Y-144000000I-2500000J0D01*
G01*
X192450000Y-134460000D02*
X192950000Y-133960000D01*
X192450000Y-140180000D02*
X198550000Y-140180000D01*
X198550000Y-140180000D02*
X198550000Y-133960000D01*
X198550000Y-133960000D02*
X192950000Y-133960000D01*
X192450000Y-134460000D02*
X192450000Y-140180000D01*
X198000000Y-137000000D02*
G75*
G03X198000000Y-137000000I-2500000J0D01*
G01*
X192450000Y-123460000D02*
X192950000Y-122960000D01*
X192450000Y-129180000D02*
X198550000Y-129180000D01*
X198550000Y-129180000D02*
X198550000Y-122960000D01*
X198550000Y-122960000D02*
X192950000Y-122960000D01*
X192450000Y-123460000D02*
X192450000Y-129180000D01*
X198000000Y-126000000D02*
G75*
G03X198000000Y-126000000I-2500000J0D01*
G01*
X192450000Y-116460000D02*
X192950000Y-115960000D01*
X192450000Y-122180000D02*
X198550000Y-122180000D01*
X198550000Y-122180000D02*
X198550000Y-115960000D01*
X198550000Y-115960000D02*
X192950000Y-115960000D01*
X192450000Y-116460000D02*
X192450000Y-122180000D01*
X198000000Y-119000000D02*
G75*
G03X198000000Y-119000000I-2500000J0D01*
G01*
X192450000Y-105460000D02*
X192950000Y-104960000D01*
X192450000Y-111180000D02*
X198550000Y-111180000D01*
X198550000Y-111180000D02*
X198550000Y-104960000D01*
X198550000Y-104960000D02*
X192950000Y-104960000D01*
X192450000Y-105460000D02*
X192450000Y-111180000D01*
X198000000Y-108000000D02*
G75*
G03X198000000Y-108000000I-2500000J0D01*
G01*
X192450000Y-98460000D02*
X192950000Y-97960000D01*
X192450000Y-104180000D02*
X198550000Y-104180000D01*
X198550000Y-104180000D02*
X198550000Y-97960000D01*
X198550000Y-97960000D02*
X192950000Y-97960000D01*
X192450000Y-98460000D02*
X192450000Y-104180000D01*
X198000000Y-101000000D02*
G75*
G03X198000000Y-101000000I-2500000J0D01*
G01*
X156450000Y-159460000D02*
X156950000Y-158960000D01*
X156450000Y-165180000D02*
X162550000Y-165180000D01*
X162550000Y-165180000D02*
X162550000Y-158960000D01*
X162550000Y-158960000D02*
X156950000Y-158960000D01*
X156450000Y-159460000D02*
X156450000Y-165180000D01*
X162000000Y-162000000D02*
G75*
G03X162000000Y-162000000I-2500000J0D01*
G01*
X156450000Y-152460000D02*
X156950000Y-151960000D01*
X156450000Y-158180000D02*
X162550000Y-158180000D01*
X162550000Y-158180000D02*
X162550000Y-151960000D01*
X162550000Y-151960000D02*
X156950000Y-151960000D01*
X156450000Y-152460000D02*
X156450000Y-158180000D01*
X162000000Y-155000000D02*
G75*
G03X162000000Y-155000000I-2500000J0D01*
G01*
X156450000Y-141460000D02*
X156950000Y-140960000D01*
X156450000Y-147180000D02*
X162550000Y-147180000D01*
X162550000Y-147180000D02*
X162550000Y-140960000D01*
X162550000Y-140960000D02*
X156950000Y-140960000D01*
X156450000Y-141460000D02*
X156450000Y-147180000D01*
X162000000Y-144000000D02*
G75*
G03X162000000Y-144000000I-2500000J0D01*
G01*
X156450000Y-134460000D02*
X156950000Y-133960000D01*
X156450000Y-140180000D02*
X162550000Y-140180000D01*
X162550000Y-140180000D02*
X162550000Y-133960000D01*
X162550000Y-133960000D02*
X156950000Y-133960000D01*
X156450000Y-134460000D02*
X156450000Y-140180000D01*
X162000000Y-137000000D02*
G75*
G03X162000000Y-137000000I-2500000J0D01*
G01*
X192450000Y-159460000D02*
X192950000Y-158960000D01*
X192450000Y-165180000D02*
X198550000Y-165180000D01*
X198550000Y-165180000D02*
X198550000Y-158960000D01*
X198550000Y-158960000D02*
X192950000Y-158960000D01*
X192450000Y-159460000D02*
X192450000Y-165180000D01*
X198000000Y-162000000D02*
G75*
G03X198000000Y-162000000I-2500000J0D01*
G01*
X156450000Y-116460000D02*
X156950000Y-115960000D01*
X156450000Y-122180000D02*
X162550000Y-122180000D01*
X162550000Y-122180000D02*
X162550000Y-115960000D01*
X162550000Y-115960000D02*
X156950000Y-115960000D01*
X156450000Y-116460000D02*
X156450000Y-122180000D01*
X162000000Y-119000000D02*
G75*
G03X162000000Y-119000000I-2500000J0D01*
G01*
X156450000Y-105460000D02*
X156950000Y-104960000D01*
X156450000Y-111180000D02*
X162550000Y-111180000D01*
X162550000Y-111180000D02*
X162550000Y-104960000D01*
X162550000Y-104960000D02*
X156950000Y-104960000D01*
X156450000Y-105460000D02*
X156450000Y-111180000D01*
X162000000Y-108000000D02*
G75*
G03X162000000Y-108000000I-2500000J0D01*
G01*
X156450000Y-98460000D02*
X156950000Y-97960000D01*
X156450000Y-104180000D02*
X162550000Y-104180000D01*
X162550000Y-104180000D02*
X162550000Y-97960000D01*
X162550000Y-97960000D02*
X156950000Y-97960000D01*
X156450000Y-98460000D02*
X156450000Y-104180000D01*
X162000000Y-101000000D02*
G75*
G03X162000000Y-101000000I-2500000J0D01*
G01*
X120450000Y-159460000D02*
X120950000Y-158960000D01*
X120450000Y-165180000D02*
X126550000Y-165180000D01*
X126550000Y-165180000D02*
X126550000Y-158960000D01*
X126550000Y-158960000D02*
X120950000Y-158960000D01*
X120450000Y-159460000D02*
X120450000Y-165180000D01*
X126000000Y-162000000D02*
G75*
G03X126000000Y-162000000I-2500000J0D01*
G01*
X120450000Y-152460000D02*
X120950000Y-151960000D01*
X120450000Y-158180000D02*
X126550000Y-158180000D01*
X126550000Y-158180000D02*
X126550000Y-151960000D01*
X126550000Y-151960000D02*
X120950000Y-151960000D01*
X120450000Y-152460000D02*
X120450000Y-158180000D01*
X126000000Y-155000000D02*
G75*
G03X126000000Y-155000000I-2500000J0D01*
G01*
X120450000Y-141460000D02*
X120950000Y-140960000D01*
X120450000Y-147180000D02*
X126550000Y-147180000D01*
X126550000Y-147180000D02*
X126550000Y-140960000D01*
X126550000Y-140960000D02*
X120950000Y-140960000D01*
X120450000Y-141460000D02*
X120450000Y-147180000D01*
X126000000Y-144000000D02*
G75*
G03X126000000Y-144000000I-2500000J0D01*
G01*
X120450000Y-134460000D02*
X120950000Y-133960000D01*
X120450000Y-140180000D02*
X126550000Y-140180000D01*
X126550000Y-140180000D02*
X126550000Y-133960000D01*
X126550000Y-133960000D02*
X120950000Y-133960000D01*
X120450000Y-134460000D02*
X120450000Y-140180000D01*
X126000000Y-137000000D02*
G75*
G03X126000000Y-137000000I-2500000J0D01*
G01*
X120450000Y-123460000D02*
X120950000Y-122960000D01*
X120450000Y-129180000D02*
X126550000Y-129180000D01*
X126550000Y-129180000D02*
X126550000Y-122960000D01*
X126550000Y-122960000D02*
X120950000Y-122960000D01*
X120450000Y-123460000D02*
X120450000Y-129180000D01*
X126000000Y-126000000D02*
G75*
G03X126000000Y-126000000I-2500000J0D01*
G01*
X120450000Y-116460000D02*
X120950000Y-115960000D01*
X120450000Y-122180000D02*
X126550000Y-122180000D01*
X126550000Y-122180000D02*
X126550000Y-115960000D01*
X126550000Y-115960000D02*
X120950000Y-115960000D01*
X120450000Y-116460000D02*
X120450000Y-122180000D01*
X126000000Y-119000000D02*
G75*
G03X126000000Y-119000000I-2500000J0D01*
G01*
X120450000Y-105460000D02*
X120950000Y-104960000D01*
X120450000Y-111180000D02*
X126550000Y-111180000D01*
X126550000Y-111180000D02*
X126550000Y-104960000D01*
X126550000Y-104960000D02*
X120950000Y-104960000D01*
X120450000Y-105460000D02*
X120450000Y-111180000D01*
X126000000Y-108000000D02*
G75*
G03X126000000Y-108000000I-2500000J0D01*
G01*
X120450000Y-98460000D02*
X120950000Y-97960000D01*
X120450000Y-104180000D02*
X126550000Y-104180000D01*
X126550000Y-104180000D02*
X126550000Y-97960000D01*
X126550000Y-97960000D02*
X120950000Y-97960000D01*
X120450000Y-98460000D02*
X120450000Y-104180000D01*
X126000000Y-101000000D02*
G75*
G03X126000000Y-101000000I-2500000J0D01*
G01*
X156450000Y-123460000D02*
X156950000Y-122960000D01*
X156450000Y-129180000D02*
X162550000Y-129180000D01*
X162550000Y-129180000D02*
X162550000Y-122960000D01*
X162550000Y-122960000D02*
X156950000Y-122960000D01*
X156450000Y-123460000D02*
X156450000Y-129180000D01*
X162000000Y-126000000D02*
G75*
G03X162000000Y-126000000I-2500000J0D01*
G01*
X174450000Y-152460000D02*
X174950000Y-151960000D01*
X174450000Y-158180000D02*
X180550000Y-158180000D01*
X180550000Y-158180000D02*
X180550000Y-151960000D01*
X180550000Y-151960000D02*
X174950000Y-151960000D01*
X174450000Y-152460000D02*
X174450000Y-158180000D01*
X180000000Y-155000000D02*
G75*
G03X180000000Y-155000000I-2500000J0D01*
G01*
X174450000Y-141460000D02*
X174950000Y-140960000D01*
X174450000Y-147180000D02*
X180550000Y-147180000D01*
X180550000Y-147180000D02*
X180550000Y-140960000D01*
X180550000Y-140960000D02*
X174950000Y-140960000D01*
X174450000Y-141460000D02*
X174450000Y-147180000D01*
X180000000Y-144000000D02*
G75*
G03X180000000Y-144000000I-2500000J0D01*
G01*
X174450000Y-134460000D02*
X174950000Y-133960000D01*
X174450000Y-140180000D02*
X180550000Y-140180000D01*
X180550000Y-140180000D02*
X180550000Y-133960000D01*
X180550000Y-133960000D02*
X174950000Y-133960000D01*
X174450000Y-134460000D02*
X174450000Y-140180000D01*
X180000000Y-137000000D02*
G75*
G03X180000000Y-137000000I-2500000J0D01*
G01*
X174450000Y-123460000D02*
X174950000Y-122960000D01*
X174450000Y-129180000D02*
X180550000Y-129180000D01*
X180550000Y-129180000D02*
X180550000Y-122960000D01*
X180550000Y-122960000D02*
X174950000Y-122960000D01*
X174450000Y-123460000D02*
X174450000Y-129180000D01*
X180000000Y-126000000D02*
G75*
G03X180000000Y-126000000I-2500000J0D01*
G01*
X174450000Y-116460000D02*
X174950000Y-115960000D01*
X174450000Y-122180000D02*
X180550000Y-122180000D01*
X180550000Y-122180000D02*
X180550000Y-115960000D01*
X180550000Y-115960000D02*
X174950000Y-115960000D01*
X174450000Y-116460000D02*
X174450000Y-122180000D01*
X180000000Y-119000000D02*
G75*
G03X180000000Y-119000000I-2500000J0D01*
G01*
X174450000Y-105460000D02*
X174950000Y-104960000D01*
X174450000Y-111180000D02*
X180550000Y-111180000D01*
X180550000Y-111180000D02*
X180550000Y-104960000D01*
X180550000Y-104960000D02*
X174950000Y-104960000D01*
X174450000Y-105460000D02*
X174450000Y-111180000D01*
X180000000Y-108000000D02*
G75*
G03X180000000Y-108000000I-2500000J0D01*
G01*
X174450000Y-159460000D02*
X174950000Y-158960000D01*
X174450000Y-165180000D02*
X180550000Y-165180000D01*
X180550000Y-165180000D02*
X180550000Y-158960000D01*
X180550000Y-158960000D02*
X174950000Y-158960000D01*
X174450000Y-159460000D02*
X174450000Y-165180000D01*
X180000000Y-162000000D02*
G75*
G03X180000000Y-162000000I-2500000J0D01*
G01*
X138450000Y-159460000D02*
X138950000Y-158960000D01*
X138450000Y-165180000D02*
X144550000Y-165180000D01*
X144550000Y-165180000D02*
X144550000Y-158960000D01*
X144550000Y-158960000D02*
X138950000Y-158960000D01*
X138450000Y-159460000D02*
X138450000Y-165180000D01*
X144000000Y-162000000D02*
G75*
G03X144000000Y-162000000I-2500000J0D01*
G01*
X138450000Y-152460000D02*
X138950000Y-151960000D01*
X138450000Y-158180000D02*
X144550000Y-158180000D01*
X144550000Y-158180000D02*
X144550000Y-151960000D01*
X144550000Y-151960000D02*
X138950000Y-151960000D01*
X138450000Y-152460000D02*
X138450000Y-158180000D01*
X144000000Y-155000000D02*
G75*
G03X144000000Y-155000000I-2500000J0D01*
G01*
X138450000Y-141460000D02*
X138950000Y-140960000D01*
X138450000Y-147180000D02*
X144550000Y-147180000D01*
X144550000Y-147180000D02*
X144550000Y-140960000D01*
X144550000Y-140960000D02*
X138950000Y-140960000D01*
X138450000Y-141460000D02*
X138450000Y-147180000D01*
X144000000Y-144000000D02*
G75*
G03X144000000Y-144000000I-2500000J0D01*
G01*
X138450000Y-134460000D02*
X138950000Y-133960000D01*
X138450000Y-140180000D02*
X144550000Y-140180000D01*
X144550000Y-140180000D02*
X144550000Y-133960000D01*
X144550000Y-133960000D02*
X138950000Y-133960000D01*
X138450000Y-134460000D02*
X138450000Y-140180000D01*
X144000000Y-137000000D02*
G75*
G03X144000000Y-137000000I-2500000J0D01*
G01*
X138450000Y-123460000D02*
X138950000Y-122960000D01*
X138450000Y-129180000D02*
X144550000Y-129180000D01*
X144550000Y-129180000D02*
X144550000Y-122960000D01*
X144550000Y-122960000D02*
X138950000Y-122960000D01*
X138450000Y-123460000D02*
X138450000Y-129180000D01*
X144000000Y-126000000D02*
G75*
G03X144000000Y-126000000I-2500000J0D01*
G01*
X174450000Y-98460000D02*
X174950000Y-97960000D01*
X174450000Y-104180000D02*
X180550000Y-104180000D01*
X180550000Y-104180000D02*
X180550000Y-97960000D01*
X180550000Y-97960000D02*
X174950000Y-97960000D01*
X174450000Y-98460000D02*
X174450000Y-104180000D01*
X180000000Y-101000000D02*
G75*
G03X180000000Y-101000000I-2500000J0D01*
G01*
X102450000Y-105460000D02*
X102950000Y-104960000D01*
X102450000Y-111180000D02*
X108550000Y-111180000D01*
X108550000Y-111180000D02*
X108550000Y-104960000D01*
X108550000Y-104960000D02*
X102950000Y-104960000D01*
X102450000Y-105460000D02*
X102450000Y-111180000D01*
X108000000Y-108000000D02*
G75*
G03X108000000Y-108000000I-2500000J0D01*
G01*
X102450000Y-116460000D02*
X102950000Y-115960000D01*
X102450000Y-122180000D02*
X108550000Y-122180000D01*
X108550000Y-122180000D02*
X108550000Y-115960000D01*
X108550000Y-115960000D02*
X102950000Y-115960000D01*
X102450000Y-116460000D02*
X102450000Y-122180000D01*
X108000000Y-119000000D02*
G75*
G03X108000000Y-119000000I-2500000J0D01*
G01*
X102450000Y-123460000D02*
X102950000Y-122960000D01*
X102450000Y-129180000D02*
X108550000Y-129180000D01*
X108550000Y-129180000D02*
X108550000Y-122960000D01*
X108550000Y-122960000D02*
X102950000Y-122960000D01*
X102450000Y-123460000D02*
X102450000Y-129180000D01*
X108000000Y-126000000D02*
G75*
G03X108000000Y-126000000I-2500000J0D01*
G01*
X102450000Y-134460000D02*
X102950000Y-133960000D01*
X102450000Y-140180000D02*
X108550000Y-140180000D01*
X108550000Y-140180000D02*
X108550000Y-133960000D01*
X108550000Y-133960000D02*
X102950000Y-133960000D01*
X102450000Y-134460000D02*
X102450000Y-140180000D01*
X108000000Y-137000000D02*
G75*
G03X108000000Y-137000000I-2500000J0D01*
G01*
X102450000Y-141460000D02*
X102950000Y-140960000D01*
X102450000Y-147180000D02*
X108550000Y-147180000D01*
X108550000Y-147180000D02*
X108550000Y-140960000D01*
X108550000Y-140960000D02*
X102950000Y-140960000D01*
X102450000Y-141460000D02*
X102450000Y-147180000D01*
X108000000Y-144000000D02*
G75*
G03X108000000Y-144000000I-2500000J0D01*
G01*
X102450000Y-152460000D02*
X102950000Y-151960000D01*
X102450000Y-158180000D02*
X108550000Y-158180000D01*
X108550000Y-158180000D02*
X108550000Y-151960000D01*
X108550000Y-151960000D02*
X102950000Y-151960000D01*
X102450000Y-152460000D02*
X102450000Y-158180000D01*
X108000000Y-155000000D02*
G75*
G03X108000000Y-155000000I-2500000J0D01*
G01*
X102450000Y-159460000D02*
X102950000Y-158960000D01*
X102450000Y-165180000D02*
X108550000Y-165180000D01*
X108550000Y-165180000D02*
X108550000Y-158960000D01*
X108550000Y-158960000D02*
X102950000Y-158960000D01*
X102450000Y-159460000D02*
X102450000Y-165180000D01*
X108000000Y-162000000D02*
G75*
G03X108000000Y-162000000I-2500000J0D01*
G01*
X138450000Y-98460000D02*
X138950000Y-97960000D01*
X138450000Y-104180000D02*
X144550000Y-104180000D01*
X144550000Y-104180000D02*
X144550000Y-97960000D01*
X144550000Y-97960000D02*
X138950000Y-97960000D01*
X138450000Y-98460000D02*
X138450000Y-104180000D01*
X144000000Y-101000000D02*
G75*
G03X144000000Y-101000000I-2500000J0D01*
G01*
X138450000Y-105460000D02*
X138950000Y-104960000D01*
X138450000Y-111180000D02*
X144550000Y-111180000D01*
X144550000Y-111180000D02*
X144550000Y-104960000D01*
X144550000Y-104960000D02*
X138950000Y-104960000D01*
X138450000Y-105460000D02*
X138450000Y-111180000D01*
X144000000Y-108000000D02*
G75*
G03X144000000Y-108000000I-2500000J0D01*
G01*
X138450000Y-116460000D02*
X138950000Y-115960000D01*
X138450000Y-122180000D02*
X144550000Y-122180000D01*
X144550000Y-122180000D02*
X144550000Y-115960000D01*
X144550000Y-115960000D02*
X138950000Y-115960000D01*
X138450000Y-116460000D02*
X138450000Y-122180000D01*
X144000000Y-119000000D02*
G75*
G03X144000000Y-119000000I-2500000J0D01*
G01*
X102450000Y-98460000D02*
X102950000Y-97960000D01*
X102450000Y-104180000D02*
X108550000Y-104180000D01*
X108550000Y-104180000D02*
X108550000Y-97960000D01*
X108550000Y-97960000D02*
X102950000Y-97960000D01*
X102450000Y-98460000D02*
X102450000Y-104180000D01*
X108000000Y-101000000D02*
G75*
G03X108000000Y-101000000I-2500000J0D01*
G01*
D11*
X82976000Y-148262000D02*
G75*
G03X82976000Y-148262000I-127000J0D01*
G01*
X83992000Y-148262000D02*
X82976000Y-148262000D01*
X82976000Y-148262000D02*
X82976000Y-146738000D01*
X82976000Y-146738000D02*
X83992000Y-146738000D01*
X85008000Y-146738000D02*
X86024000Y-146738000D01*
X86024000Y-146738000D02*
X86024000Y-148262000D01*
X86024000Y-148262000D02*
X85008000Y-148262000D01*
X82976000Y-145762000D02*
G75*
G03X82976000Y-145762000I-127000J0D01*
G01*
X83992000Y-145762000D02*
X82976000Y-145762000D01*
X82976000Y-145762000D02*
X82976000Y-144238000D01*
X82976000Y-144238000D02*
X83992000Y-144238000D01*
X85008000Y-144238000D02*
X86024000Y-144238000D01*
X86024000Y-144238000D02*
X86024000Y-145762000D01*
X86024000Y-145762000D02*
X85008000Y-145762000D01*
X82976000Y-134262000D02*
G75*
G03X82976000Y-134262000I-127000J0D01*
G01*
X83992000Y-134262000D02*
X82976000Y-134262000D01*
X82976000Y-134262000D02*
X82976000Y-132738000D01*
X82976000Y-132738000D02*
X83992000Y-132738000D01*
X85008000Y-132738000D02*
X86024000Y-132738000D01*
X86024000Y-132738000D02*
X86024000Y-134262000D01*
X86024000Y-134262000D02*
X85008000Y-134262000D01*
X82976000Y-131762000D02*
G75*
G03X82976000Y-131762000I-127000J0D01*
G01*
X83992000Y-131762000D02*
X82976000Y-131762000D01*
X82976000Y-131762000D02*
X82976000Y-130238000D01*
X82976000Y-130238000D02*
X83992000Y-130238000D01*
X85008000Y-130238000D02*
X86024000Y-130238000D01*
X86024000Y-130238000D02*
X86024000Y-131762000D01*
X86024000Y-131762000D02*
X85008000Y-131762000D01*
X82976000Y-129262000D02*
G75*
G03X82976000Y-129262000I-127000J0D01*
G01*
X83992000Y-129262000D02*
X82976000Y-129262000D01*
X82976000Y-129262000D02*
X82976000Y-127738000D01*
X82976000Y-127738000D02*
X83992000Y-127738000D01*
X85008000Y-127738000D02*
X86024000Y-127738000D01*
X86024000Y-127738000D02*
X86024000Y-129262000D01*
X86024000Y-129262000D02*
X85008000Y-129262000D01*
D12*
X73286000Y-104500000D02*
G75*
G03X73286000Y-104500000I-2286000J0D01*
G01*
X95786000Y-104500000D02*
G75*
G03X95786000Y-104500000I-2286000J0D01*
G01*
X95786000Y-158500000D02*
G75*
G03X95786000Y-158500000I-2286000J0D01*
G01*
X73286000Y-158500000D02*
G75*
G03X73286000Y-158500000I-2286000J0D01*
G01*
X209286000Y-104500000D02*
G75*
G03X209286000Y-104500000I-2286000J0D01*
G01*
X209286000Y-158500000D02*
G75*
G03X209286000Y-158500000I-2286000J0D01*
G01*
D10*
X74250000Y-98000000D02*
G75*
G03X74250000Y-98000000I-1750000J0D01*
G01*
X75500000Y-101000000D02*
X75500000Y-95000000D01*
X75500000Y-95000000D02*
X69500000Y-95000000D01*
X69500000Y-95000000D02*
X69500000Y-101000000D01*
X69500000Y-101000000D02*
X75500000Y-101000000D01*
D13*
X67400000Y-160860000D02*
X77600000Y-160860000D01*
X77600000Y-160900000D02*
X77600000Y-168100000D01*
X77600000Y-168040000D02*
X67400000Y-168040000D01*
X67400000Y-168100000D02*
X67400000Y-160900000D01*
D10*
X194285714Y-151642381D02*
X194285714Y-150642381D01*
X194523809Y-150642381D01*
X194666667Y-150690000D01*
X194761905Y-150785238D01*
X194809524Y-150880476D01*
X194857143Y-151070952D01*
X194857143Y-151213810D01*
X194809524Y-151404286D01*
X194761905Y-151499524D01*
X194666667Y-151594762D01*
X194523809Y-151642381D01*
X194285714Y-151642381D01*
X195238095Y-150737619D02*
X195285714Y-150690000D01*
X195380952Y-150642381D01*
X195619048Y-150642381D01*
X195714286Y-150690000D01*
X195761905Y-150737619D01*
X195809524Y-150832857D01*
X195809524Y-150928095D01*
X195761905Y-151070952D01*
X195190476Y-151642381D01*
X195809524Y-151642381D01*
X196142857Y-150642381D02*
X196761905Y-150642381D01*
X196428571Y-151023333D01*
X196571429Y-151023333D01*
X196666667Y-151070952D01*
X196714286Y-151118571D01*
X196761905Y-151213810D01*
X196761905Y-151451905D01*
X196714286Y-151547143D01*
X196666667Y-151594762D01*
X196571429Y-151642381D01*
X196285714Y-151642381D01*
X196190476Y-151594762D01*
X196142857Y-151547143D01*
X194285714Y-140642381D02*
X194285714Y-139642381D01*
X194523809Y-139642381D01*
X194666667Y-139690000D01*
X194761905Y-139785238D01*
X194809524Y-139880476D01*
X194857143Y-140070952D01*
X194857143Y-140213810D01*
X194809524Y-140404286D01*
X194761905Y-140499524D01*
X194666667Y-140594762D01*
X194523809Y-140642381D01*
X194285714Y-140642381D01*
X195238095Y-139737619D02*
X195285714Y-139690000D01*
X195380952Y-139642381D01*
X195619048Y-139642381D01*
X195714286Y-139690000D01*
X195761905Y-139737619D01*
X195809524Y-139832857D01*
X195809524Y-139928095D01*
X195761905Y-140070952D01*
X195190476Y-140642381D01*
X195809524Y-140642381D01*
X196190476Y-139737619D02*
X196238095Y-139690000D01*
X196333333Y-139642381D01*
X196571429Y-139642381D01*
X196666667Y-139690000D01*
X196714286Y-139737619D01*
X196761905Y-139832857D01*
X196761905Y-139928095D01*
X196714286Y-140070952D01*
X196142857Y-140642381D01*
X196761905Y-140642381D01*
X194285714Y-133642381D02*
X194285714Y-132642381D01*
X194523809Y-132642381D01*
X194666667Y-132690000D01*
X194761905Y-132785238D01*
X194809524Y-132880476D01*
X194857143Y-133070952D01*
X194857143Y-133213810D01*
X194809524Y-133404286D01*
X194761905Y-133499524D01*
X194666667Y-133594762D01*
X194523809Y-133642381D01*
X194285714Y-133642381D01*
X195238095Y-132737619D02*
X195285714Y-132690000D01*
X195380952Y-132642381D01*
X195619048Y-132642381D01*
X195714286Y-132690000D01*
X195761905Y-132737619D01*
X195809524Y-132832857D01*
X195809524Y-132928095D01*
X195761905Y-133070952D01*
X195190476Y-133642381D01*
X195809524Y-133642381D01*
X196761905Y-133642381D02*
X196190476Y-133642381D01*
X196476190Y-133642381D02*
X196476190Y-132642381D01*
X196380952Y-132785238D01*
X196285714Y-132880476D01*
X196190476Y-132928095D01*
X194285714Y-122642381D02*
X194285714Y-121642381D01*
X194523809Y-121642381D01*
X194666667Y-121690000D01*
X194761905Y-121785238D01*
X194809524Y-121880476D01*
X194857143Y-122070952D01*
X194857143Y-122213810D01*
X194809524Y-122404286D01*
X194761905Y-122499524D01*
X194666667Y-122594762D01*
X194523809Y-122642381D01*
X194285714Y-122642381D01*
X195238095Y-121737619D02*
X195285714Y-121690000D01*
X195380952Y-121642381D01*
X195619048Y-121642381D01*
X195714286Y-121690000D01*
X195761905Y-121737619D01*
X195809524Y-121832857D01*
X195809524Y-121928095D01*
X195761905Y-122070952D01*
X195190476Y-122642381D01*
X195809524Y-122642381D01*
X196428571Y-121642381D02*
X196523810Y-121642381D01*
X196619048Y-121690000D01*
X196666667Y-121737619D01*
X196714286Y-121832857D01*
X196761905Y-122023333D01*
X196761905Y-122261429D01*
X196714286Y-122451905D01*
X196666667Y-122547143D01*
X196619048Y-122594762D01*
X196523810Y-122642381D01*
X196428571Y-122642381D01*
X196333333Y-122594762D01*
X196285714Y-122547143D01*
X196238095Y-122451905D01*
X196190476Y-122261429D01*
X196190476Y-122023333D01*
X196238095Y-121832857D01*
X196285714Y-121737619D01*
X196333333Y-121690000D01*
X196428571Y-121642381D01*
X194285714Y-115642381D02*
X194285714Y-114642381D01*
X194523809Y-114642381D01*
X194666667Y-114690000D01*
X194761905Y-114785238D01*
X194809524Y-114880476D01*
X194857143Y-115070952D01*
X194857143Y-115213810D01*
X194809524Y-115404286D01*
X194761905Y-115499524D01*
X194666667Y-115594762D01*
X194523809Y-115642381D01*
X194285714Y-115642381D01*
X195809524Y-115642381D02*
X195238095Y-115642381D01*
X195523809Y-115642381D02*
X195523809Y-114642381D01*
X195428571Y-114785238D01*
X195333333Y-114880476D01*
X195238095Y-114928095D01*
X196285714Y-115642381D02*
X196476190Y-115642381D01*
X196571429Y-115594762D01*
X196619048Y-115547143D01*
X196714286Y-115404286D01*
X196761905Y-115213810D01*
X196761905Y-114832857D01*
X196714286Y-114737619D01*
X196666667Y-114690000D01*
X196571429Y-114642381D01*
X196380952Y-114642381D01*
X196285714Y-114690000D01*
X196238095Y-114737619D01*
X196190476Y-114832857D01*
X196190476Y-115070952D01*
X196238095Y-115166190D01*
X196285714Y-115213810D01*
X196380952Y-115261429D01*
X196571429Y-115261429D01*
X196666667Y-115213810D01*
X196714286Y-115166190D01*
X196761905Y-115070952D01*
X194285714Y-104642381D02*
X194285714Y-103642381D01*
X194523809Y-103642381D01*
X194666667Y-103690000D01*
X194761905Y-103785238D01*
X194809524Y-103880476D01*
X194857143Y-104070952D01*
X194857143Y-104213810D01*
X194809524Y-104404286D01*
X194761905Y-104499524D01*
X194666667Y-104594762D01*
X194523809Y-104642381D01*
X194285714Y-104642381D01*
X195809524Y-104642381D02*
X195238095Y-104642381D01*
X195523809Y-104642381D02*
X195523809Y-103642381D01*
X195428571Y-103785238D01*
X195333333Y-103880476D01*
X195238095Y-103928095D01*
X196380952Y-104070952D02*
X196285714Y-104023333D01*
X196238095Y-103975714D01*
X196190476Y-103880476D01*
X196190476Y-103832857D01*
X196238095Y-103737619D01*
X196285714Y-103690000D01*
X196380952Y-103642381D01*
X196571429Y-103642381D01*
X196666667Y-103690000D01*
X196714286Y-103737619D01*
X196761905Y-103832857D01*
X196761905Y-103880476D01*
X196714286Y-103975714D01*
X196666667Y-104023333D01*
X196571429Y-104070952D01*
X196380952Y-104070952D01*
X196285714Y-104118571D01*
X196238095Y-104166190D01*
X196190476Y-104261429D01*
X196190476Y-104451905D01*
X196238095Y-104547143D01*
X196285714Y-104594762D01*
X196380952Y-104642381D01*
X196571429Y-104642381D01*
X196666667Y-104594762D01*
X196714286Y-104547143D01*
X196761905Y-104451905D01*
X196761905Y-104261429D01*
X196714286Y-104166190D01*
X196666667Y-104118571D01*
X196571429Y-104070952D01*
X194285714Y-97642381D02*
X194285714Y-96642381D01*
X194523809Y-96642381D01*
X194666667Y-96690000D01*
X194761905Y-96785238D01*
X194809524Y-96880476D01*
X194857143Y-97070952D01*
X194857143Y-97213810D01*
X194809524Y-97404286D01*
X194761905Y-97499524D01*
X194666667Y-97594762D01*
X194523809Y-97642381D01*
X194285714Y-97642381D01*
X195809524Y-97642381D02*
X195238095Y-97642381D01*
X195523809Y-97642381D02*
X195523809Y-96642381D01*
X195428571Y-96785238D01*
X195333333Y-96880476D01*
X195238095Y-96928095D01*
X196142857Y-96642381D02*
X196809524Y-96642381D01*
X196380952Y-97642381D01*
X158285714Y-158642381D02*
X158285714Y-157642381D01*
X158523809Y-157642381D01*
X158666667Y-157690000D01*
X158761905Y-157785238D01*
X158809524Y-157880476D01*
X158857143Y-158070952D01*
X158857143Y-158213810D01*
X158809524Y-158404286D01*
X158761905Y-158499524D01*
X158666667Y-158594762D01*
X158523809Y-158642381D01*
X158285714Y-158642381D01*
X159809524Y-158642381D02*
X159238095Y-158642381D01*
X159523809Y-158642381D02*
X159523809Y-157642381D01*
X159428571Y-157785238D01*
X159333333Y-157880476D01*
X159238095Y-157928095D01*
X160666667Y-157642381D02*
X160476190Y-157642381D01*
X160380952Y-157690000D01*
X160333333Y-157737619D01*
X160238095Y-157880476D01*
X160190476Y-158070952D01*
X160190476Y-158451905D01*
X160238095Y-158547143D01*
X160285714Y-158594762D01*
X160380952Y-158642381D01*
X160571429Y-158642381D01*
X160666667Y-158594762D01*
X160714286Y-158547143D01*
X160761905Y-158451905D01*
X160761905Y-158213810D01*
X160714286Y-158118571D01*
X160666667Y-158070952D01*
X160571429Y-158023333D01*
X160380952Y-158023333D01*
X160285714Y-158070952D01*
X160238095Y-158118571D01*
X160190476Y-158213810D01*
X158285714Y-151642381D02*
X158285714Y-150642381D01*
X158523809Y-150642381D01*
X158666667Y-150690000D01*
X158761905Y-150785238D01*
X158809524Y-150880476D01*
X158857143Y-151070952D01*
X158857143Y-151213810D01*
X158809524Y-151404286D01*
X158761905Y-151499524D01*
X158666667Y-151594762D01*
X158523809Y-151642381D01*
X158285714Y-151642381D01*
X159809524Y-151642381D02*
X159238095Y-151642381D01*
X159523809Y-151642381D02*
X159523809Y-150642381D01*
X159428571Y-150785238D01*
X159333333Y-150880476D01*
X159238095Y-150928095D01*
X160714286Y-150642381D02*
X160238095Y-150642381D01*
X160190476Y-151118571D01*
X160238095Y-151070952D01*
X160333333Y-151023333D01*
X160571429Y-151023333D01*
X160666667Y-151070952D01*
X160714286Y-151118571D01*
X160761905Y-151213810D01*
X160761905Y-151451905D01*
X160714286Y-151547143D01*
X160666667Y-151594762D01*
X160571429Y-151642381D01*
X160333333Y-151642381D01*
X160238095Y-151594762D01*
X160190476Y-151547143D01*
X158285714Y-140642381D02*
X158285714Y-139642381D01*
X158523809Y-139642381D01*
X158666667Y-139690000D01*
X158761905Y-139785238D01*
X158809524Y-139880476D01*
X158857143Y-140070952D01*
X158857143Y-140213810D01*
X158809524Y-140404286D01*
X158761905Y-140499524D01*
X158666667Y-140594762D01*
X158523809Y-140642381D01*
X158285714Y-140642381D01*
X159809524Y-140642381D02*
X159238095Y-140642381D01*
X159523809Y-140642381D02*
X159523809Y-139642381D01*
X159428571Y-139785238D01*
X159333333Y-139880476D01*
X159238095Y-139928095D01*
X160666667Y-139975714D02*
X160666667Y-140642381D01*
X160428571Y-139594762D02*
X160190476Y-140309048D01*
X160809524Y-140309048D01*
X158285714Y-133642381D02*
X158285714Y-132642381D01*
X158523809Y-132642381D01*
X158666667Y-132690000D01*
X158761905Y-132785238D01*
X158809524Y-132880476D01*
X158857143Y-133070952D01*
X158857143Y-133213810D01*
X158809524Y-133404286D01*
X158761905Y-133499524D01*
X158666667Y-133594762D01*
X158523809Y-133642381D01*
X158285714Y-133642381D01*
X159809524Y-133642381D02*
X159238095Y-133642381D01*
X159523809Y-133642381D02*
X159523809Y-132642381D01*
X159428571Y-132785238D01*
X159333333Y-132880476D01*
X159238095Y-132928095D01*
X160142857Y-132642381D02*
X160761905Y-132642381D01*
X160428571Y-133023333D01*
X160571429Y-133023333D01*
X160666667Y-133070952D01*
X160714286Y-133118571D01*
X160761905Y-133213810D01*
X160761905Y-133451905D01*
X160714286Y-133547143D01*
X160666667Y-133594762D01*
X160571429Y-133642381D01*
X160285714Y-133642381D01*
X160190476Y-133594762D01*
X160142857Y-133547143D01*
X194285714Y-158642381D02*
X194285714Y-157642381D01*
X194523809Y-157642381D01*
X194666667Y-157690000D01*
X194761905Y-157785238D01*
X194809524Y-157880476D01*
X194857143Y-158070952D01*
X194857143Y-158213810D01*
X194809524Y-158404286D01*
X194761905Y-158499524D01*
X194666667Y-158594762D01*
X194523809Y-158642381D01*
X194285714Y-158642381D01*
X195238095Y-157737619D02*
X195285714Y-157690000D01*
X195380952Y-157642381D01*
X195619048Y-157642381D01*
X195714286Y-157690000D01*
X195761905Y-157737619D01*
X195809524Y-157832857D01*
X195809524Y-157928095D01*
X195761905Y-158070952D01*
X195190476Y-158642381D01*
X195809524Y-158642381D01*
X196666667Y-157975714D02*
X196666667Y-158642381D01*
X196428571Y-157594762D02*
X196190476Y-158309048D01*
X196809524Y-158309048D01*
X158285714Y-115642381D02*
X158285714Y-114642381D01*
X158523809Y-114642381D01*
X158666667Y-114690000D01*
X158761905Y-114785238D01*
X158809524Y-114880476D01*
X158857143Y-115070952D01*
X158857143Y-115213810D01*
X158809524Y-115404286D01*
X158761905Y-115499524D01*
X158666667Y-115594762D01*
X158523809Y-115642381D01*
X158285714Y-115642381D01*
X159809524Y-115642381D02*
X159238095Y-115642381D01*
X159523809Y-115642381D02*
X159523809Y-114642381D01*
X159428571Y-114785238D01*
X159333333Y-114880476D01*
X159238095Y-114928095D01*
X160761905Y-115642381D02*
X160190476Y-115642381D01*
X160476190Y-115642381D02*
X160476190Y-114642381D01*
X160380952Y-114785238D01*
X160285714Y-114880476D01*
X160190476Y-114928095D01*
X158285714Y-104642381D02*
X158285714Y-103642381D01*
X158523809Y-103642381D01*
X158666667Y-103690000D01*
X158761905Y-103785238D01*
X158809524Y-103880476D01*
X158857143Y-104070952D01*
X158857143Y-104213810D01*
X158809524Y-104404286D01*
X158761905Y-104499524D01*
X158666667Y-104594762D01*
X158523809Y-104642381D01*
X158285714Y-104642381D01*
X159809524Y-104642381D02*
X159238095Y-104642381D01*
X159523809Y-104642381D02*
X159523809Y-103642381D01*
X159428571Y-103785238D01*
X159333333Y-103880476D01*
X159238095Y-103928095D01*
X160428571Y-103642381D02*
X160523810Y-103642381D01*
X160619048Y-103690000D01*
X160666667Y-103737619D01*
X160714286Y-103832857D01*
X160761905Y-104023333D01*
X160761905Y-104261429D01*
X160714286Y-104451905D01*
X160666667Y-104547143D01*
X160619048Y-104594762D01*
X160523810Y-104642381D01*
X160428571Y-104642381D01*
X160333333Y-104594762D01*
X160285714Y-104547143D01*
X160238095Y-104451905D01*
X160190476Y-104261429D01*
X160190476Y-104023333D01*
X160238095Y-103832857D01*
X160285714Y-103737619D01*
X160333333Y-103690000D01*
X160428571Y-103642381D01*
X158761905Y-97642381D02*
X158761905Y-96642381D01*
X159000000Y-96642381D01*
X159142858Y-96690000D01*
X159238096Y-96785238D01*
X159285715Y-96880476D01*
X159333334Y-97070952D01*
X159333334Y-97213810D01*
X159285715Y-97404286D01*
X159238096Y-97499524D01*
X159142858Y-97594762D01*
X159000000Y-97642381D01*
X158761905Y-97642381D01*
X159809524Y-97642381D02*
X160000000Y-97642381D01*
X160095239Y-97594762D01*
X160142858Y-97547143D01*
X160238096Y-97404286D01*
X160285715Y-97213810D01*
X160285715Y-96832857D01*
X160238096Y-96737619D01*
X160190477Y-96690000D01*
X160095239Y-96642381D01*
X159904762Y-96642381D01*
X159809524Y-96690000D01*
X159761905Y-96737619D01*
X159714286Y-96832857D01*
X159714286Y-97070952D01*
X159761905Y-97166190D01*
X159809524Y-97213810D01*
X159904762Y-97261429D01*
X160095239Y-97261429D01*
X160190477Y-97213810D01*
X160238096Y-97166190D01*
X160285715Y-97070952D01*
X122761905Y-158642381D02*
X122761905Y-157642381D01*
X123000000Y-157642381D01*
X123142858Y-157690000D01*
X123238096Y-157785238D01*
X123285715Y-157880476D01*
X123333334Y-158070952D01*
X123333334Y-158213810D01*
X123285715Y-158404286D01*
X123238096Y-158499524D01*
X123142858Y-158594762D01*
X123000000Y-158642381D01*
X122761905Y-158642381D01*
X123904762Y-158070952D02*
X123809524Y-158023333D01*
X123761905Y-157975714D01*
X123714286Y-157880476D01*
X123714286Y-157832857D01*
X123761905Y-157737619D01*
X123809524Y-157690000D01*
X123904762Y-157642381D01*
X124095239Y-157642381D01*
X124190477Y-157690000D01*
X124238096Y-157737619D01*
X124285715Y-157832857D01*
X124285715Y-157880476D01*
X124238096Y-157975714D01*
X124190477Y-158023333D01*
X124095239Y-158070952D01*
X123904762Y-158070952D01*
X123809524Y-158118571D01*
X123761905Y-158166190D01*
X123714286Y-158261429D01*
X123714286Y-158451905D01*
X123761905Y-158547143D01*
X123809524Y-158594762D01*
X123904762Y-158642381D01*
X124095239Y-158642381D01*
X124190477Y-158594762D01*
X124238096Y-158547143D01*
X124285715Y-158451905D01*
X124285715Y-158261429D01*
X124238096Y-158166190D01*
X124190477Y-158118571D01*
X124095239Y-158070952D01*
X122761905Y-151642381D02*
X122761905Y-150642381D01*
X123000000Y-150642381D01*
X123142858Y-150690000D01*
X123238096Y-150785238D01*
X123285715Y-150880476D01*
X123333334Y-151070952D01*
X123333334Y-151213810D01*
X123285715Y-151404286D01*
X123238096Y-151499524D01*
X123142858Y-151594762D01*
X123000000Y-151642381D01*
X122761905Y-151642381D01*
X123666667Y-150642381D02*
X124333334Y-150642381D01*
X123904762Y-151642381D01*
X122761905Y-140642381D02*
X122761905Y-139642381D01*
X123000000Y-139642381D01*
X123142858Y-139690000D01*
X123238096Y-139785238D01*
X123285715Y-139880476D01*
X123333334Y-140070952D01*
X123333334Y-140213810D01*
X123285715Y-140404286D01*
X123238096Y-140499524D01*
X123142858Y-140594762D01*
X123000000Y-140642381D01*
X122761905Y-140642381D01*
X124190477Y-139642381D02*
X124000000Y-139642381D01*
X123904762Y-139690000D01*
X123857143Y-139737619D01*
X123761905Y-139880476D01*
X123714286Y-140070952D01*
X123714286Y-140451905D01*
X123761905Y-140547143D01*
X123809524Y-140594762D01*
X123904762Y-140642381D01*
X124095239Y-140642381D01*
X124190477Y-140594762D01*
X124238096Y-140547143D01*
X124285715Y-140451905D01*
X124285715Y-140213810D01*
X124238096Y-140118571D01*
X124190477Y-140070952D01*
X124095239Y-140023333D01*
X123904762Y-140023333D01*
X123809524Y-140070952D01*
X123761905Y-140118571D01*
X123714286Y-140213810D01*
X122761905Y-133642381D02*
X122761905Y-132642381D01*
X123000000Y-132642381D01*
X123142858Y-132690000D01*
X123238096Y-132785238D01*
X123285715Y-132880476D01*
X123333334Y-133070952D01*
X123333334Y-133213810D01*
X123285715Y-133404286D01*
X123238096Y-133499524D01*
X123142858Y-133594762D01*
X123000000Y-133642381D01*
X122761905Y-133642381D01*
X124238096Y-132642381D02*
X123761905Y-132642381D01*
X123714286Y-133118571D01*
X123761905Y-133070952D01*
X123857143Y-133023333D01*
X124095239Y-133023333D01*
X124190477Y-133070952D01*
X124238096Y-133118571D01*
X124285715Y-133213810D01*
X124285715Y-133451905D01*
X124238096Y-133547143D01*
X124190477Y-133594762D01*
X124095239Y-133642381D01*
X123857143Y-133642381D01*
X123761905Y-133594762D01*
X123714286Y-133547143D01*
X122761905Y-122642381D02*
X122761905Y-121642381D01*
X123000000Y-121642381D01*
X123142858Y-121690000D01*
X123238096Y-121785238D01*
X123285715Y-121880476D01*
X123333334Y-122070952D01*
X123333334Y-122213810D01*
X123285715Y-122404286D01*
X123238096Y-122499524D01*
X123142858Y-122594762D01*
X123000000Y-122642381D01*
X122761905Y-122642381D01*
X124190477Y-121975714D02*
X124190477Y-122642381D01*
X123952381Y-121594762D02*
X123714286Y-122309048D01*
X124333334Y-122309048D01*
X122761905Y-115642381D02*
X122761905Y-114642381D01*
X123000000Y-114642381D01*
X123142858Y-114690000D01*
X123238096Y-114785238D01*
X123285715Y-114880476D01*
X123333334Y-115070952D01*
X123333334Y-115213810D01*
X123285715Y-115404286D01*
X123238096Y-115499524D01*
X123142858Y-115594762D01*
X123000000Y-115642381D01*
X122761905Y-115642381D01*
X123666667Y-114642381D02*
X124285715Y-114642381D01*
X123952381Y-115023333D01*
X124095239Y-115023333D01*
X124190477Y-115070952D01*
X124238096Y-115118571D01*
X124285715Y-115213810D01*
X124285715Y-115451905D01*
X124238096Y-115547143D01*
X124190477Y-115594762D01*
X124095239Y-115642381D01*
X123809524Y-115642381D01*
X123714286Y-115594762D01*
X123666667Y-115547143D01*
X122761905Y-104642381D02*
X122761905Y-103642381D01*
X123000000Y-103642381D01*
X123142858Y-103690000D01*
X123238096Y-103785238D01*
X123285715Y-103880476D01*
X123333334Y-104070952D01*
X123333334Y-104213810D01*
X123285715Y-104404286D01*
X123238096Y-104499524D01*
X123142858Y-104594762D01*
X123000000Y-104642381D01*
X122761905Y-104642381D01*
X123714286Y-103737619D02*
X123761905Y-103690000D01*
X123857143Y-103642381D01*
X124095239Y-103642381D01*
X124190477Y-103690000D01*
X124238096Y-103737619D01*
X124285715Y-103832857D01*
X124285715Y-103928095D01*
X124238096Y-104070952D01*
X123666667Y-104642381D01*
X124285715Y-104642381D01*
X122761905Y-97642381D02*
X122761905Y-96642381D01*
X123000000Y-96642381D01*
X123142858Y-96690000D01*
X123238096Y-96785238D01*
X123285715Y-96880476D01*
X123333334Y-97070952D01*
X123333334Y-97213810D01*
X123285715Y-97404286D01*
X123238096Y-97499524D01*
X123142858Y-97594762D01*
X123000000Y-97642381D01*
X122761905Y-97642381D01*
X124285715Y-97642381D02*
X123714286Y-97642381D01*
X124000000Y-97642381D02*
X124000000Y-96642381D01*
X123904762Y-96785238D01*
X123809524Y-96880476D01*
X123714286Y-96928095D01*
X158285714Y-122642381D02*
X158285714Y-121642381D01*
X158523809Y-121642381D01*
X158666667Y-121690000D01*
X158761905Y-121785238D01*
X158809524Y-121880476D01*
X158857143Y-122070952D01*
X158857143Y-122213810D01*
X158809524Y-122404286D01*
X158761905Y-122499524D01*
X158666667Y-122594762D01*
X158523809Y-122642381D01*
X158285714Y-122642381D01*
X159809524Y-122642381D02*
X159238095Y-122642381D01*
X159523809Y-122642381D02*
X159523809Y-121642381D01*
X159428571Y-121785238D01*
X159333333Y-121880476D01*
X159238095Y-121928095D01*
X160190476Y-121737619D02*
X160238095Y-121690000D01*
X160333333Y-121642381D01*
X160571429Y-121642381D01*
X160666667Y-121690000D01*
X160714286Y-121737619D01*
X160761905Y-121832857D01*
X160761905Y-121928095D01*
X160714286Y-122070952D01*
X160142857Y-122642381D01*
X160761905Y-122642381D01*
X176285714Y-151642381D02*
X176285714Y-150642381D01*
X176523809Y-150642381D01*
X176666667Y-150690000D01*
X176761905Y-150785238D01*
X176809524Y-150880476D01*
X176857143Y-151070952D01*
X176857143Y-151213810D01*
X176809524Y-151404286D01*
X176761905Y-151499524D01*
X176666667Y-151594762D01*
X176523809Y-151642381D01*
X176285714Y-151642381D01*
X177714286Y-150975714D02*
X177714286Y-151642381D01*
X177476190Y-150594762D02*
X177238095Y-151309048D01*
X177857143Y-151309048D01*
X178142857Y-150642381D02*
X178809524Y-150642381D01*
X178380952Y-151642381D01*
X176285714Y-140642381D02*
X176285714Y-139642381D01*
X176523809Y-139642381D01*
X176666667Y-139690000D01*
X176761905Y-139785238D01*
X176809524Y-139880476D01*
X176857143Y-140070952D01*
X176857143Y-140213810D01*
X176809524Y-140404286D01*
X176761905Y-140499524D01*
X176666667Y-140594762D01*
X176523809Y-140642381D01*
X176285714Y-140642381D01*
X177714286Y-139975714D02*
X177714286Y-140642381D01*
X177476190Y-139594762D02*
X177238095Y-140309048D01*
X177857143Y-140309048D01*
X178666667Y-139642381D02*
X178476190Y-139642381D01*
X178380952Y-139690000D01*
X178333333Y-139737619D01*
X178238095Y-139880476D01*
X178190476Y-140070952D01*
X178190476Y-140451905D01*
X178238095Y-140547143D01*
X178285714Y-140594762D01*
X178380952Y-140642381D01*
X178571429Y-140642381D01*
X178666667Y-140594762D01*
X178714286Y-140547143D01*
X178761905Y-140451905D01*
X178761905Y-140213810D01*
X178714286Y-140118571D01*
X178666667Y-140070952D01*
X178571429Y-140023333D01*
X178380952Y-140023333D01*
X178285714Y-140070952D01*
X178238095Y-140118571D01*
X178190476Y-140213810D01*
X176285714Y-133642381D02*
X176285714Y-132642381D01*
X176523809Y-132642381D01*
X176666667Y-132690000D01*
X176761905Y-132785238D01*
X176809524Y-132880476D01*
X176857143Y-133070952D01*
X176857143Y-133213810D01*
X176809524Y-133404286D01*
X176761905Y-133499524D01*
X176666667Y-133594762D01*
X176523809Y-133642381D01*
X176285714Y-133642381D01*
X177714286Y-132975714D02*
X177714286Y-133642381D01*
X177476190Y-132594762D02*
X177238095Y-133309048D01*
X177857143Y-133309048D01*
X178714286Y-132642381D02*
X178238095Y-132642381D01*
X178190476Y-133118571D01*
X178238095Y-133070952D01*
X178333333Y-133023333D01*
X178571429Y-133023333D01*
X178666667Y-133070952D01*
X178714286Y-133118571D01*
X178761905Y-133213810D01*
X178761905Y-133451905D01*
X178714286Y-133547143D01*
X178666667Y-133594762D01*
X178571429Y-133642381D01*
X178333333Y-133642381D01*
X178238095Y-133594762D01*
X178190476Y-133547143D01*
X176285714Y-122642381D02*
X176285714Y-121642381D01*
X176523809Y-121642381D01*
X176666667Y-121690000D01*
X176761905Y-121785238D01*
X176809524Y-121880476D01*
X176857143Y-122070952D01*
X176857143Y-122213810D01*
X176809524Y-122404286D01*
X176761905Y-122499524D01*
X176666667Y-122594762D01*
X176523809Y-122642381D01*
X176285714Y-122642381D01*
X177714286Y-121975714D02*
X177714286Y-122642381D01*
X177476190Y-121594762D02*
X177238095Y-122309048D01*
X177857143Y-122309048D01*
X178666667Y-121975714D02*
X178666667Y-122642381D01*
X178428571Y-121594762D02*
X178190476Y-122309048D01*
X178809524Y-122309048D01*
X176285714Y-115642381D02*
X176285714Y-114642381D01*
X176523809Y-114642381D01*
X176666667Y-114690000D01*
X176761905Y-114785238D01*
X176809524Y-114880476D01*
X176857143Y-115070952D01*
X176857143Y-115213810D01*
X176809524Y-115404286D01*
X176761905Y-115499524D01*
X176666667Y-115594762D01*
X176523809Y-115642381D01*
X176285714Y-115642381D01*
X177714286Y-114975714D02*
X177714286Y-115642381D01*
X177476190Y-114594762D02*
X177238095Y-115309048D01*
X177857143Y-115309048D01*
X178142857Y-114642381D02*
X178761905Y-114642381D01*
X178428571Y-115023333D01*
X178571429Y-115023333D01*
X178666667Y-115070952D01*
X178714286Y-115118571D01*
X178761905Y-115213810D01*
X178761905Y-115451905D01*
X178714286Y-115547143D01*
X178666667Y-115594762D01*
X178571429Y-115642381D01*
X178285714Y-115642381D01*
X178190476Y-115594762D01*
X178142857Y-115547143D01*
X176285714Y-104642381D02*
X176285714Y-103642381D01*
X176523809Y-103642381D01*
X176666667Y-103690000D01*
X176761905Y-103785238D01*
X176809524Y-103880476D01*
X176857143Y-104070952D01*
X176857143Y-104213810D01*
X176809524Y-104404286D01*
X176761905Y-104499524D01*
X176666667Y-104594762D01*
X176523809Y-104642381D01*
X176285714Y-104642381D01*
X177714286Y-103975714D02*
X177714286Y-104642381D01*
X177476190Y-103594762D02*
X177238095Y-104309048D01*
X177857143Y-104309048D01*
X178190476Y-103737619D02*
X178238095Y-103690000D01*
X178333333Y-103642381D01*
X178571429Y-103642381D01*
X178666667Y-103690000D01*
X178714286Y-103737619D01*
X178761905Y-103832857D01*
X178761905Y-103928095D01*
X178714286Y-104070952D01*
X178142857Y-104642381D01*
X178761905Y-104642381D01*
X176285714Y-158642381D02*
X176285714Y-157642381D01*
X176523809Y-157642381D01*
X176666667Y-157690000D01*
X176761905Y-157785238D01*
X176809524Y-157880476D01*
X176857143Y-158070952D01*
X176857143Y-158213810D01*
X176809524Y-158404286D01*
X176761905Y-158499524D01*
X176666667Y-158594762D01*
X176523809Y-158642381D01*
X176285714Y-158642381D01*
X177714286Y-157975714D02*
X177714286Y-158642381D01*
X177476190Y-157594762D02*
X177238095Y-158309048D01*
X177857143Y-158309048D01*
X178380952Y-158070952D02*
X178285714Y-158023333D01*
X178238095Y-157975714D01*
X178190476Y-157880476D01*
X178190476Y-157832857D01*
X178238095Y-157737619D01*
X178285714Y-157690000D01*
X178380952Y-157642381D01*
X178571429Y-157642381D01*
X178666667Y-157690000D01*
X178714286Y-157737619D01*
X178761905Y-157832857D01*
X178761905Y-157880476D01*
X178714286Y-157975714D01*
X178666667Y-158023333D01*
X178571429Y-158070952D01*
X178380952Y-158070952D01*
X178285714Y-158118571D01*
X178238095Y-158166190D01*
X178190476Y-158261429D01*
X178190476Y-158451905D01*
X178238095Y-158547143D01*
X178285714Y-158594762D01*
X178380952Y-158642381D01*
X178571429Y-158642381D01*
X178666667Y-158594762D01*
X178714286Y-158547143D01*
X178761905Y-158451905D01*
X178761905Y-158261429D01*
X178714286Y-158166190D01*
X178666667Y-158118571D01*
X178571429Y-158070952D01*
X140285714Y-158642381D02*
X140285714Y-157642381D01*
X140523809Y-157642381D01*
X140666667Y-157690000D01*
X140761905Y-157785238D01*
X140809524Y-157880476D01*
X140857143Y-158070952D01*
X140857143Y-158213810D01*
X140809524Y-158404286D01*
X140761905Y-158499524D01*
X140666667Y-158594762D01*
X140523809Y-158642381D01*
X140285714Y-158642381D01*
X141714286Y-157975714D02*
X141714286Y-158642381D01*
X141476190Y-157594762D02*
X141238095Y-158309048D01*
X141857143Y-158309048D01*
X142428571Y-157642381D02*
X142523810Y-157642381D01*
X142619048Y-157690000D01*
X142666667Y-157737619D01*
X142714286Y-157832857D01*
X142761905Y-158023333D01*
X142761905Y-158261429D01*
X142714286Y-158451905D01*
X142666667Y-158547143D01*
X142619048Y-158594762D01*
X142523810Y-158642381D01*
X142428571Y-158642381D01*
X142333333Y-158594762D01*
X142285714Y-158547143D01*
X142238095Y-158451905D01*
X142190476Y-158261429D01*
X142190476Y-158023333D01*
X142238095Y-157832857D01*
X142285714Y-157737619D01*
X142333333Y-157690000D01*
X142428571Y-157642381D01*
X140285714Y-151642381D02*
X140285714Y-150642381D01*
X140523809Y-150642381D01*
X140666667Y-150690000D01*
X140761905Y-150785238D01*
X140809524Y-150880476D01*
X140857143Y-151070952D01*
X140857143Y-151213810D01*
X140809524Y-151404286D01*
X140761905Y-151499524D01*
X140666667Y-151594762D01*
X140523809Y-151642381D01*
X140285714Y-151642381D01*
X141190476Y-150642381D02*
X141809524Y-150642381D01*
X141476190Y-151023333D01*
X141619048Y-151023333D01*
X141714286Y-151070952D01*
X141761905Y-151118571D01*
X141809524Y-151213810D01*
X141809524Y-151451905D01*
X141761905Y-151547143D01*
X141714286Y-151594762D01*
X141619048Y-151642381D01*
X141333333Y-151642381D01*
X141238095Y-151594762D01*
X141190476Y-151547143D01*
X142285714Y-151642381D02*
X142476190Y-151642381D01*
X142571429Y-151594762D01*
X142619048Y-151547143D01*
X142714286Y-151404286D01*
X142761905Y-151213810D01*
X142761905Y-150832857D01*
X142714286Y-150737619D01*
X142666667Y-150690000D01*
X142571429Y-150642381D01*
X142380952Y-150642381D01*
X142285714Y-150690000D01*
X142238095Y-150737619D01*
X142190476Y-150832857D01*
X142190476Y-151070952D01*
X142238095Y-151166190D01*
X142285714Y-151213810D01*
X142380952Y-151261429D01*
X142571429Y-151261429D01*
X142666667Y-151213810D01*
X142714286Y-151166190D01*
X142761905Y-151070952D01*
X140285714Y-140642381D02*
X140285714Y-139642381D01*
X140523809Y-139642381D01*
X140666667Y-139690000D01*
X140761905Y-139785238D01*
X140809524Y-139880476D01*
X140857143Y-140070952D01*
X140857143Y-140213810D01*
X140809524Y-140404286D01*
X140761905Y-140499524D01*
X140666667Y-140594762D01*
X140523809Y-140642381D01*
X140285714Y-140642381D01*
X141190476Y-139642381D02*
X141809524Y-139642381D01*
X141476190Y-140023333D01*
X141619048Y-140023333D01*
X141714286Y-140070952D01*
X141761905Y-140118571D01*
X141809524Y-140213810D01*
X141809524Y-140451905D01*
X141761905Y-140547143D01*
X141714286Y-140594762D01*
X141619048Y-140642381D01*
X141333333Y-140642381D01*
X141238095Y-140594762D01*
X141190476Y-140547143D01*
X142380952Y-140070952D02*
X142285714Y-140023333D01*
X142238095Y-139975714D01*
X142190476Y-139880476D01*
X142190476Y-139832857D01*
X142238095Y-139737619D01*
X142285714Y-139690000D01*
X142380952Y-139642381D01*
X142571429Y-139642381D01*
X142666667Y-139690000D01*
X142714286Y-139737619D01*
X142761905Y-139832857D01*
X142761905Y-139880476D01*
X142714286Y-139975714D01*
X142666667Y-140023333D01*
X142571429Y-140070952D01*
X142380952Y-140070952D01*
X142285714Y-140118571D01*
X142238095Y-140166190D01*
X142190476Y-140261429D01*
X142190476Y-140451905D01*
X142238095Y-140547143D01*
X142285714Y-140594762D01*
X142380952Y-140642381D01*
X142571429Y-140642381D01*
X142666667Y-140594762D01*
X142714286Y-140547143D01*
X142761905Y-140451905D01*
X142761905Y-140261429D01*
X142714286Y-140166190D01*
X142666667Y-140118571D01*
X142571429Y-140070952D01*
X140285714Y-133642381D02*
X140285714Y-132642381D01*
X140523809Y-132642381D01*
X140666667Y-132690000D01*
X140761905Y-132785238D01*
X140809524Y-132880476D01*
X140857143Y-133070952D01*
X140857143Y-133213810D01*
X140809524Y-133404286D01*
X140761905Y-133499524D01*
X140666667Y-133594762D01*
X140523809Y-133642381D01*
X140285714Y-133642381D01*
X141190476Y-132642381D02*
X141809524Y-132642381D01*
X141476190Y-133023333D01*
X141619048Y-133023333D01*
X141714286Y-133070952D01*
X141761905Y-133118571D01*
X141809524Y-133213810D01*
X141809524Y-133451905D01*
X141761905Y-133547143D01*
X141714286Y-133594762D01*
X141619048Y-133642381D01*
X141333333Y-133642381D01*
X141238095Y-133594762D01*
X141190476Y-133547143D01*
X142142857Y-132642381D02*
X142809524Y-132642381D01*
X142380952Y-133642381D01*
X140285714Y-122642381D02*
X140285714Y-121642381D01*
X140523809Y-121642381D01*
X140666667Y-121690000D01*
X140761905Y-121785238D01*
X140809524Y-121880476D01*
X140857143Y-122070952D01*
X140857143Y-122213810D01*
X140809524Y-122404286D01*
X140761905Y-122499524D01*
X140666667Y-122594762D01*
X140523809Y-122642381D01*
X140285714Y-122642381D01*
X141190476Y-121642381D02*
X141809524Y-121642381D01*
X141476190Y-122023333D01*
X141619048Y-122023333D01*
X141714286Y-122070952D01*
X141761905Y-122118571D01*
X141809524Y-122213810D01*
X141809524Y-122451905D01*
X141761905Y-122547143D01*
X141714286Y-122594762D01*
X141619048Y-122642381D01*
X141333333Y-122642381D01*
X141238095Y-122594762D01*
X141190476Y-122547143D01*
X142666667Y-121642381D02*
X142476190Y-121642381D01*
X142380952Y-121690000D01*
X142333333Y-121737619D01*
X142238095Y-121880476D01*
X142190476Y-122070952D01*
X142190476Y-122451905D01*
X142238095Y-122547143D01*
X142285714Y-122594762D01*
X142380952Y-122642381D01*
X142571429Y-122642381D01*
X142666667Y-122594762D01*
X142714286Y-122547143D01*
X142761905Y-122451905D01*
X142761905Y-122213810D01*
X142714286Y-122118571D01*
X142666667Y-122070952D01*
X142571429Y-122023333D01*
X142380952Y-122023333D01*
X142285714Y-122070952D01*
X142238095Y-122118571D01*
X142190476Y-122213810D01*
X176285714Y-97642381D02*
X176285714Y-96642381D01*
X176523809Y-96642381D01*
X176666667Y-96690000D01*
X176761905Y-96785238D01*
X176809524Y-96880476D01*
X176857143Y-97070952D01*
X176857143Y-97213810D01*
X176809524Y-97404286D01*
X176761905Y-97499524D01*
X176666667Y-97594762D01*
X176523809Y-97642381D01*
X176285714Y-97642381D01*
X177714286Y-96975714D02*
X177714286Y-97642381D01*
X177476190Y-96594762D02*
X177238095Y-97309048D01*
X177857143Y-97309048D01*
X178761905Y-97642381D02*
X178190476Y-97642381D01*
X178476190Y-97642381D02*
X178476190Y-96642381D01*
X178380952Y-96785238D01*
X178285714Y-96880476D01*
X178190476Y-96928095D01*
X104285714Y-104642381D02*
X104285714Y-103642381D01*
X104523809Y-103642381D01*
X104666667Y-103690000D01*
X104761905Y-103785238D01*
X104809524Y-103880476D01*
X104857143Y-104070952D01*
X104857143Y-104213810D01*
X104809524Y-104404286D01*
X104761905Y-104499524D01*
X104666667Y-104594762D01*
X104523809Y-104642381D01*
X104285714Y-104642381D01*
X105238095Y-103737619D02*
X105285714Y-103690000D01*
X105380952Y-103642381D01*
X105619048Y-103642381D01*
X105714286Y-103690000D01*
X105761905Y-103737619D01*
X105809524Y-103832857D01*
X105809524Y-103928095D01*
X105761905Y-104070952D01*
X105190476Y-104642381D01*
X105809524Y-104642381D01*
X106666667Y-103642381D02*
X106476190Y-103642381D01*
X106380952Y-103690000D01*
X106333333Y-103737619D01*
X106238095Y-103880476D01*
X106190476Y-104070952D01*
X106190476Y-104451905D01*
X106238095Y-104547143D01*
X106285714Y-104594762D01*
X106380952Y-104642381D01*
X106571429Y-104642381D01*
X106666667Y-104594762D01*
X106714286Y-104547143D01*
X106761905Y-104451905D01*
X106761905Y-104213810D01*
X106714286Y-104118571D01*
X106666667Y-104070952D01*
X106571429Y-104023333D01*
X106380952Y-104023333D01*
X106285714Y-104070952D01*
X106238095Y-104118571D01*
X106190476Y-104213810D01*
X104285714Y-115642381D02*
X104285714Y-114642381D01*
X104523809Y-114642381D01*
X104666667Y-114690000D01*
X104761905Y-114785238D01*
X104809524Y-114880476D01*
X104857143Y-115070952D01*
X104857143Y-115213810D01*
X104809524Y-115404286D01*
X104761905Y-115499524D01*
X104666667Y-115594762D01*
X104523809Y-115642381D01*
X104285714Y-115642381D01*
X105238095Y-114737619D02*
X105285714Y-114690000D01*
X105380952Y-114642381D01*
X105619048Y-114642381D01*
X105714286Y-114690000D01*
X105761905Y-114737619D01*
X105809524Y-114832857D01*
X105809524Y-114928095D01*
X105761905Y-115070952D01*
X105190476Y-115642381D01*
X105809524Y-115642381D01*
X106142857Y-114642381D02*
X106809524Y-114642381D01*
X106380952Y-115642381D01*
X104285714Y-122642381D02*
X104285714Y-121642381D01*
X104523809Y-121642381D01*
X104666667Y-121690000D01*
X104761905Y-121785238D01*
X104809524Y-121880476D01*
X104857143Y-122070952D01*
X104857143Y-122213810D01*
X104809524Y-122404286D01*
X104761905Y-122499524D01*
X104666667Y-122594762D01*
X104523809Y-122642381D01*
X104285714Y-122642381D01*
X105238095Y-121737619D02*
X105285714Y-121690000D01*
X105380952Y-121642381D01*
X105619048Y-121642381D01*
X105714286Y-121690000D01*
X105761905Y-121737619D01*
X105809524Y-121832857D01*
X105809524Y-121928095D01*
X105761905Y-122070952D01*
X105190476Y-122642381D01*
X105809524Y-122642381D01*
X106380952Y-122070952D02*
X106285714Y-122023333D01*
X106238095Y-121975714D01*
X106190476Y-121880476D01*
X106190476Y-121832857D01*
X106238095Y-121737619D01*
X106285714Y-121690000D01*
X106380952Y-121642381D01*
X106571429Y-121642381D01*
X106666667Y-121690000D01*
X106714286Y-121737619D01*
X106761905Y-121832857D01*
X106761905Y-121880476D01*
X106714286Y-121975714D01*
X106666667Y-122023333D01*
X106571429Y-122070952D01*
X106380952Y-122070952D01*
X106285714Y-122118571D01*
X106238095Y-122166190D01*
X106190476Y-122261429D01*
X106190476Y-122451905D01*
X106238095Y-122547143D01*
X106285714Y-122594762D01*
X106380952Y-122642381D01*
X106571429Y-122642381D01*
X106666667Y-122594762D01*
X106714286Y-122547143D01*
X106761905Y-122451905D01*
X106761905Y-122261429D01*
X106714286Y-122166190D01*
X106666667Y-122118571D01*
X106571429Y-122070952D01*
X104285714Y-133642381D02*
X104285714Y-132642381D01*
X104523809Y-132642381D01*
X104666667Y-132690000D01*
X104761905Y-132785238D01*
X104809524Y-132880476D01*
X104857143Y-133070952D01*
X104857143Y-133213810D01*
X104809524Y-133404286D01*
X104761905Y-133499524D01*
X104666667Y-133594762D01*
X104523809Y-133642381D01*
X104285714Y-133642381D01*
X105238095Y-132737619D02*
X105285714Y-132690000D01*
X105380952Y-132642381D01*
X105619048Y-132642381D01*
X105714286Y-132690000D01*
X105761905Y-132737619D01*
X105809524Y-132832857D01*
X105809524Y-132928095D01*
X105761905Y-133070952D01*
X105190476Y-133642381D01*
X105809524Y-133642381D01*
X106285714Y-133642381D02*
X106476190Y-133642381D01*
X106571429Y-133594762D01*
X106619048Y-133547143D01*
X106714286Y-133404286D01*
X106761905Y-133213810D01*
X106761905Y-132832857D01*
X106714286Y-132737619D01*
X106666667Y-132690000D01*
X106571429Y-132642381D01*
X106380952Y-132642381D01*
X106285714Y-132690000D01*
X106238095Y-132737619D01*
X106190476Y-132832857D01*
X106190476Y-133070952D01*
X106238095Y-133166190D01*
X106285714Y-133213810D01*
X106380952Y-133261429D01*
X106571429Y-133261429D01*
X106666667Y-133213810D01*
X106714286Y-133166190D01*
X106761905Y-133070952D01*
X104285714Y-140642381D02*
X104285714Y-139642381D01*
X104523809Y-139642381D01*
X104666667Y-139690000D01*
X104761905Y-139785238D01*
X104809524Y-139880476D01*
X104857143Y-140070952D01*
X104857143Y-140213810D01*
X104809524Y-140404286D01*
X104761905Y-140499524D01*
X104666667Y-140594762D01*
X104523809Y-140642381D01*
X104285714Y-140642381D01*
X105190476Y-139642381D02*
X105809524Y-139642381D01*
X105476190Y-140023333D01*
X105619048Y-140023333D01*
X105714286Y-140070952D01*
X105761905Y-140118571D01*
X105809524Y-140213810D01*
X105809524Y-140451905D01*
X105761905Y-140547143D01*
X105714286Y-140594762D01*
X105619048Y-140642381D01*
X105333333Y-140642381D01*
X105238095Y-140594762D01*
X105190476Y-140547143D01*
X106428571Y-139642381D02*
X106523810Y-139642381D01*
X106619048Y-139690000D01*
X106666667Y-139737619D01*
X106714286Y-139832857D01*
X106761905Y-140023333D01*
X106761905Y-140261429D01*
X106714286Y-140451905D01*
X106666667Y-140547143D01*
X106619048Y-140594762D01*
X106523810Y-140642381D01*
X106428571Y-140642381D01*
X106333333Y-140594762D01*
X106285714Y-140547143D01*
X106238095Y-140451905D01*
X106190476Y-140261429D01*
X106190476Y-140023333D01*
X106238095Y-139832857D01*
X106285714Y-139737619D01*
X106333333Y-139690000D01*
X106428571Y-139642381D01*
X104285714Y-151642381D02*
X104285714Y-150642381D01*
X104523809Y-150642381D01*
X104666667Y-150690000D01*
X104761905Y-150785238D01*
X104809524Y-150880476D01*
X104857143Y-151070952D01*
X104857143Y-151213810D01*
X104809524Y-151404286D01*
X104761905Y-151499524D01*
X104666667Y-151594762D01*
X104523809Y-151642381D01*
X104285714Y-151642381D01*
X105190476Y-150642381D02*
X105809524Y-150642381D01*
X105476190Y-151023333D01*
X105619048Y-151023333D01*
X105714286Y-151070952D01*
X105761905Y-151118571D01*
X105809524Y-151213810D01*
X105809524Y-151451905D01*
X105761905Y-151547143D01*
X105714286Y-151594762D01*
X105619048Y-151642381D01*
X105333333Y-151642381D01*
X105238095Y-151594762D01*
X105190476Y-151547143D01*
X106761905Y-151642381D02*
X106190476Y-151642381D01*
X106476190Y-151642381D02*
X106476190Y-150642381D01*
X106380952Y-150785238D01*
X106285714Y-150880476D01*
X106190476Y-150928095D01*
X104285714Y-158642381D02*
X104285714Y-157642381D01*
X104523809Y-157642381D01*
X104666667Y-157690000D01*
X104761905Y-157785238D01*
X104809524Y-157880476D01*
X104857143Y-158070952D01*
X104857143Y-158213810D01*
X104809524Y-158404286D01*
X104761905Y-158499524D01*
X104666667Y-158594762D01*
X104523809Y-158642381D01*
X104285714Y-158642381D01*
X105190476Y-157642381D02*
X105809524Y-157642381D01*
X105476190Y-158023333D01*
X105619048Y-158023333D01*
X105714286Y-158070952D01*
X105761905Y-158118571D01*
X105809524Y-158213810D01*
X105809524Y-158451905D01*
X105761905Y-158547143D01*
X105714286Y-158594762D01*
X105619048Y-158642381D01*
X105333333Y-158642381D01*
X105238095Y-158594762D01*
X105190476Y-158547143D01*
X106190476Y-157737619D02*
X106238095Y-157690000D01*
X106333333Y-157642381D01*
X106571429Y-157642381D01*
X106666667Y-157690000D01*
X106714286Y-157737619D01*
X106761905Y-157832857D01*
X106761905Y-157928095D01*
X106714286Y-158070952D01*
X106142857Y-158642381D01*
X106761905Y-158642381D01*
X140285714Y-97642381D02*
X140285714Y-96642381D01*
X140523809Y-96642381D01*
X140666667Y-96690000D01*
X140761905Y-96785238D01*
X140809524Y-96880476D01*
X140857143Y-97070952D01*
X140857143Y-97213810D01*
X140809524Y-97404286D01*
X140761905Y-97499524D01*
X140666667Y-97594762D01*
X140523809Y-97642381D01*
X140285714Y-97642381D01*
X141190476Y-96642381D02*
X141809524Y-96642381D01*
X141476190Y-97023333D01*
X141619048Y-97023333D01*
X141714286Y-97070952D01*
X141761905Y-97118571D01*
X141809524Y-97213810D01*
X141809524Y-97451905D01*
X141761905Y-97547143D01*
X141714286Y-97594762D01*
X141619048Y-97642381D01*
X141333333Y-97642381D01*
X141238095Y-97594762D01*
X141190476Y-97547143D01*
X142142857Y-96642381D02*
X142761905Y-96642381D01*
X142428571Y-97023333D01*
X142571429Y-97023333D01*
X142666667Y-97070952D01*
X142714286Y-97118571D01*
X142761905Y-97213810D01*
X142761905Y-97451905D01*
X142714286Y-97547143D01*
X142666667Y-97594762D01*
X142571429Y-97642381D01*
X142285714Y-97642381D01*
X142190476Y-97594762D01*
X142142857Y-97547143D01*
X140285714Y-104642381D02*
X140285714Y-103642381D01*
X140523809Y-103642381D01*
X140666667Y-103690000D01*
X140761905Y-103785238D01*
X140809524Y-103880476D01*
X140857143Y-104070952D01*
X140857143Y-104213810D01*
X140809524Y-104404286D01*
X140761905Y-104499524D01*
X140666667Y-104594762D01*
X140523809Y-104642381D01*
X140285714Y-104642381D01*
X141190476Y-103642381D02*
X141809524Y-103642381D01*
X141476190Y-104023333D01*
X141619048Y-104023333D01*
X141714286Y-104070952D01*
X141761905Y-104118571D01*
X141809524Y-104213810D01*
X141809524Y-104451905D01*
X141761905Y-104547143D01*
X141714286Y-104594762D01*
X141619048Y-104642381D01*
X141333333Y-104642381D01*
X141238095Y-104594762D01*
X141190476Y-104547143D01*
X142666667Y-103975714D02*
X142666667Y-104642381D01*
X142428571Y-103594762D02*
X142190476Y-104309048D01*
X142809524Y-104309048D01*
X140285714Y-115642381D02*
X140285714Y-114642381D01*
X140523809Y-114642381D01*
X140666667Y-114690000D01*
X140761905Y-114785238D01*
X140809524Y-114880476D01*
X140857143Y-115070952D01*
X140857143Y-115213810D01*
X140809524Y-115404286D01*
X140761905Y-115499524D01*
X140666667Y-115594762D01*
X140523809Y-115642381D01*
X140285714Y-115642381D01*
X141190476Y-114642381D02*
X141809524Y-114642381D01*
X141476190Y-115023333D01*
X141619048Y-115023333D01*
X141714286Y-115070952D01*
X141761905Y-115118571D01*
X141809524Y-115213810D01*
X141809524Y-115451905D01*
X141761905Y-115547143D01*
X141714286Y-115594762D01*
X141619048Y-115642381D01*
X141333333Y-115642381D01*
X141238095Y-115594762D01*
X141190476Y-115547143D01*
X142714286Y-114642381D02*
X142238095Y-114642381D01*
X142190476Y-115118571D01*
X142238095Y-115070952D01*
X142333333Y-115023333D01*
X142571429Y-115023333D01*
X142666667Y-115070952D01*
X142714286Y-115118571D01*
X142761905Y-115213810D01*
X142761905Y-115451905D01*
X142714286Y-115547143D01*
X142666667Y-115594762D01*
X142571429Y-115642381D01*
X142333333Y-115642381D01*
X142238095Y-115594762D01*
X142190476Y-115547143D01*
X104285714Y-97642381D02*
X104285714Y-96642381D01*
X104523809Y-96642381D01*
X104666667Y-96690000D01*
X104761905Y-96785238D01*
X104809524Y-96880476D01*
X104857143Y-97070952D01*
X104857143Y-97213810D01*
X104809524Y-97404286D01*
X104761905Y-97499524D01*
X104666667Y-97594762D01*
X104523809Y-97642381D01*
X104285714Y-97642381D01*
X105238095Y-96737619D02*
X105285714Y-96690000D01*
X105380952Y-96642381D01*
X105619048Y-96642381D01*
X105714286Y-96690000D01*
X105761905Y-96737619D01*
X105809524Y-96832857D01*
X105809524Y-96928095D01*
X105761905Y-97070952D01*
X105190476Y-97642381D01*
X105809524Y-97642381D01*
X106714286Y-96642381D02*
X106238095Y-96642381D01*
X106190476Y-97118571D01*
X106238095Y-97070952D01*
X106333333Y-97023333D01*
X106571429Y-97023333D01*
X106666667Y-97070952D01*
X106714286Y-97118571D01*
X106761905Y-97213810D01*
X106761905Y-97451905D01*
X106714286Y-97547143D01*
X106666667Y-97594762D01*
X106571429Y-97642381D01*
X106333333Y-97642381D01*
X106238095Y-97594762D01*
X106190476Y-97547143D01*
D14*
X84178328Y-147408862D02*
X84011534Y-147170586D01*
X83892396Y-147408862D02*
X83892396Y-146908482D01*
X84083017Y-146908482D01*
X84130672Y-146932310D01*
X84154500Y-146956138D01*
X84178328Y-147003793D01*
X84178328Y-147075276D01*
X84154500Y-147122931D01*
X84130672Y-147146759D01*
X84083017Y-147170586D01*
X83892396Y-147170586D01*
X84654880Y-147408862D02*
X84368948Y-147408862D01*
X84511914Y-147408862D02*
X84511914Y-146908482D01*
X84464259Y-146979965D01*
X84416604Y-147027620D01*
X84368948Y-147051448D01*
X84893156Y-147408862D02*
X84988466Y-147408862D01*
X85036121Y-147385035D01*
X85059949Y-147361207D01*
X85107604Y-147289724D01*
X85131432Y-147194414D01*
X85131432Y-147003793D01*
X85107604Y-146956138D01*
X85083777Y-146932310D01*
X85036121Y-146908482D01*
X84940811Y-146908482D01*
X84893156Y-146932310D01*
X84869328Y-146956138D01*
X84845500Y-147003793D01*
X84845500Y-147122931D01*
X84869328Y-147170586D01*
X84893156Y-147194414D01*
X84940811Y-147218241D01*
X85036121Y-147218241D01*
X85083777Y-147194414D01*
X85107604Y-147170586D01*
X85131432Y-147122931D01*
X84178328Y-144908862D02*
X84011534Y-144670586D01*
X83892396Y-144908862D02*
X83892396Y-144408482D01*
X84083017Y-144408482D01*
X84130672Y-144432310D01*
X84154500Y-144456138D01*
X84178328Y-144503793D01*
X84178328Y-144575276D01*
X84154500Y-144622931D01*
X84130672Y-144646759D01*
X84083017Y-144670586D01*
X83892396Y-144670586D01*
X84654880Y-144908862D02*
X84368948Y-144908862D01*
X84511914Y-144908862D02*
X84511914Y-144408482D01*
X84464259Y-144479965D01*
X84416604Y-144527620D01*
X84368948Y-144551448D01*
X84940811Y-144622931D02*
X84893156Y-144599103D01*
X84869328Y-144575276D01*
X84845500Y-144527620D01*
X84845500Y-144503793D01*
X84869328Y-144456138D01*
X84893156Y-144432310D01*
X84940811Y-144408482D01*
X85036121Y-144408482D01*
X85083777Y-144432310D01*
X85107604Y-144456138D01*
X85131432Y-144503793D01*
X85131432Y-144527620D01*
X85107604Y-144575276D01*
X85083777Y-144599103D01*
X85036121Y-144622931D01*
X84940811Y-144622931D01*
X84893156Y-144646759D01*
X84869328Y-144670586D01*
X84845500Y-144718241D01*
X84845500Y-144813552D01*
X84869328Y-144861207D01*
X84893156Y-144885035D01*
X84940811Y-144908862D01*
X85036121Y-144908862D01*
X85083777Y-144885035D01*
X85107604Y-144861207D01*
X85131432Y-144813552D01*
X85131432Y-144718241D01*
X85107604Y-144670586D01*
X85083777Y-144646759D01*
X85036121Y-144622931D01*
X84178328Y-133408862D02*
X84011534Y-133170586D01*
X83892396Y-133408862D02*
X83892396Y-132908482D01*
X84083017Y-132908482D01*
X84130672Y-132932310D01*
X84154500Y-132956138D01*
X84178328Y-133003793D01*
X84178328Y-133075276D01*
X84154500Y-133122931D01*
X84130672Y-133146759D01*
X84083017Y-133170586D01*
X83892396Y-133170586D01*
X84654880Y-133408862D02*
X84368948Y-133408862D01*
X84511914Y-133408862D02*
X84511914Y-132908482D01*
X84464259Y-132979965D01*
X84416604Y-133027620D01*
X84368948Y-133051448D01*
X84821673Y-132908482D02*
X85155260Y-132908482D01*
X84940811Y-133408862D01*
X84178328Y-130908862D02*
X84011534Y-130670586D01*
X83892396Y-130908862D02*
X83892396Y-130408482D01*
X84083017Y-130408482D01*
X84130672Y-130432310D01*
X84154500Y-130456138D01*
X84178328Y-130503793D01*
X84178328Y-130575276D01*
X84154500Y-130622931D01*
X84130672Y-130646759D01*
X84083017Y-130670586D01*
X83892396Y-130670586D01*
X84654880Y-130908862D02*
X84368948Y-130908862D01*
X84511914Y-130908862D02*
X84511914Y-130408482D01*
X84464259Y-130479965D01*
X84416604Y-130527620D01*
X84368948Y-130551448D01*
X85083777Y-130408482D02*
X84988466Y-130408482D01*
X84940811Y-130432310D01*
X84916983Y-130456138D01*
X84869328Y-130527620D01*
X84845500Y-130622931D01*
X84845500Y-130813552D01*
X84869328Y-130861207D01*
X84893156Y-130885035D01*
X84940811Y-130908862D01*
X85036121Y-130908862D01*
X85083777Y-130885035D01*
X85107604Y-130861207D01*
X85131432Y-130813552D01*
X85131432Y-130694414D01*
X85107604Y-130646759D01*
X85083777Y-130622931D01*
X85036121Y-130599103D01*
X84940811Y-130599103D01*
X84893156Y-130622931D01*
X84869328Y-130646759D01*
X84845500Y-130694414D01*
X84178328Y-128408862D02*
X84011534Y-128170586D01*
X83892396Y-128408862D02*
X83892396Y-127908482D01*
X84083017Y-127908482D01*
X84130672Y-127932310D01*
X84154500Y-127956138D01*
X84178328Y-128003793D01*
X84178328Y-128075276D01*
X84154500Y-128122931D01*
X84130672Y-128146759D01*
X84083017Y-128170586D01*
X83892396Y-128170586D01*
X84654880Y-128408862D02*
X84368948Y-128408862D01*
X84511914Y-128408862D02*
X84511914Y-127908482D01*
X84464259Y-127979965D01*
X84416604Y-128027620D01*
X84368948Y-128051448D01*
X85107604Y-127908482D02*
X84869328Y-127908482D01*
X84845500Y-128146759D01*
X84869328Y-128122931D01*
X84916983Y-128099103D01*
X85036121Y-128099103D01*
X85083777Y-128122931D01*
X85107604Y-128146759D01*
X85131432Y-128194414D01*
X85131432Y-128313552D01*
X85107604Y-128361207D01*
X85083777Y-128385035D01*
X85036121Y-128408862D01*
X84916983Y-128408862D01*
X84869328Y-128385035D01*
X84845500Y-128361207D01*
D15*
X69524381Y-101911619D02*
X68943810Y-101911619D01*
X69234096Y-101911619D02*
X69234096Y-100895619D01*
X69137334Y-101040762D01*
X69040572Y-101137524D01*
X68943810Y-101185905D01*
X69959810Y-101911619D02*
X69959810Y-100895619D01*
X70346857Y-100895619D01*
X70443619Y-100944000D01*
X70492000Y-100992381D01*
X70540381Y-101089143D01*
X70540381Y-101234286D01*
X70492000Y-101331048D01*
X70443619Y-101379429D01*
X70346857Y-101427810D01*
X69959810Y-101427810D01*
X70975810Y-101911619D02*
X70975810Y-100895619D01*
X71459620Y-101911619D02*
X71459620Y-100895619D01*
X72040191Y-101911619D01*
X72040191Y-100895619D01*
X73007810Y-100895619D02*
X72524001Y-100895619D01*
X72475620Y-101379429D01*
X72524001Y-101331048D01*
X72620763Y-101282667D01*
X72862667Y-101282667D01*
X72959429Y-101331048D01*
X73007810Y-101379429D01*
X73056191Y-101476190D01*
X73056191Y-101718095D01*
X73007810Y-101814857D01*
X72959429Y-101863238D01*
X72862667Y-101911619D01*
X72620763Y-101911619D01*
X72524001Y-101863238D01*
X72475620Y-101814857D01*
X92024381Y-101911619D02*
X91443810Y-101911619D01*
X91734096Y-101911619D02*
X91734096Y-100895619D01*
X91637334Y-101040762D01*
X91540572Y-101137524D01*
X91443810Y-101185905D01*
X92459810Y-101911619D02*
X92459810Y-100895619D01*
X92846857Y-100895619D01*
X92943619Y-100944000D01*
X92992000Y-100992381D01*
X93040381Y-101089143D01*
X93040381Y-101234286D01*
X92992000Y-101331048D01*
X92943619Y-101379429D01*
X92846857Y-101427810D01*
X92459810Y-101427810D01*
X93475810Y-101911619D02*
X93475810Y-100895619D01*
X93959620Y-101911619D02*
X93959620Y-100895619D01*
X94540191Y-101911619D01*
X94540191Y-100895619D01*
X95459429Y-100895619D02*
X95265906Y-100895619D01*
X95169144Y-100944000D01*
X95120763Y-100992381D01*
X95024001Y-101137524D01*
X94975620Y-101331048D01*
X94975620Y-101718095D01*
X95024001Y-101814857D01*
X95072382Y-101863238D01*
X95169144Y-101911619D01*
X95362667Y-101911619D01*
X95459429Y-101863238D01*
X95507810Y-101814857D01*
X95556191Y-101718095D01*
X95556191Y-101476190D01*
X95507810Y-101379429D01*
X95459429Y-101331048D01*
X95362667Y-101282667D01*
X95169144Y-101282667D01*
X95072382Y-101331048D01*
X95024001Y-101379429D01*
X94975620Y-101476190D01*
X92024381Y-155911619D02*
X91443810Y-155911619D01*
X91734096Y-155911619D02*
X91734096Y-154895619D01*
X91637334Y-155040762D01*
X91540572Y-155137524D01*
X91443810Y-155185905D01*
X92459810Y-155911619D02*
X92459810Y-154895619D01*
X92846857Y-154895619D01*
X92943619Y-154944000D01*
X92992000Y-154992381D01*
X93040381Y-155089143D01*
X93040381Y-155234286D01*
X92992000Y-155331048D01*
X92943619Y-155379429D01*
X92846857Y-155427810D01*
X92459810Y-155427810D01*
X93475810Y-155911619D02*
X93475810Y-154895619D01*
X93959620Y-155911619D02*
X93959620Y-154895619D01*
X94540191Y-155911619D01*
X94540191Y-154895619D01*
X95459429Y-155234286D02*
X95459429Y-155911619D01*
X95217525Y-154847238D02*
X94975620Y-155572952D01*
X95604572Y-155572952D01*
X69524381Y-155911619D02*
X68943810Y-155911619D01*
X69234096Y-155911619D02*
X69234096Y-154895619D01*
X69137334Y-155040762D01*
X69040572Y-155137524D01*
X68943810Y-155185905D01*
X69959810Y-155911619D02*
X69959810Y-154895619D01*
X70346857Y-154895619D01*
X70443619Y-154944000D01*
X70492000Y-154992381D01*
X70540381Y-155089143D01*
X70540381Y-155234286D01*
X70492000Y-155331048D01*
X70443619Y-155379429D01*
X70346857Y-155427810D01*
X69959810Y-155427810D01*
X70975810Y-155911619D02*
X70975810Y-154895619D01*
X71459620Y-155911619D02*
X71459620Y-154895619D01*
X72040191Y-155911619D01*
X72040191Y-154895619D01*
X72427239Y-154895619D02*
X73056191Y-154895619D01*
X72717525Y-155282667D01*
X72862667Y-155282667D01*
X72959429Y-155331048D01*
X73007810Y-155379429D01*
X73056191Y-155476190D01*
X73056191Y-155718095D01*
X73007810Y-155814857D01*
X72959429Y-155863238D01*
X72862667Y-155911619D01*
X72572382Y-155911619D01*
X72475620Y-155863238D01*
X72427239Y-155814857D01*
X205524381Y-101911619D02*
X204943810Y-101911619D01*
X205234096Y-101911619D02*
X205234096Y-100895619D01*
X205137334Y-101040762D01*
X205040572Y-101137524D01*
X204943810Y-101185905D01*
X205959810Y-101911619D02*
X205959810Y-100895619D01*
X206346857Y-100895619D01*
X206443619Y-100944000D01*
X206492000Y-100992381D01*
X206540381Y-101089143D01*
X206540381Y-101234286D01*
X206492000Y-101331048D01*
X206443619Y-101379429D01*
X206346857Y-101427810D01*
X205959810Y-101427810D01*
X206975810Y-101911619D02*
X206975810Y-100895619D01*
X207459620Y-101911619D02*
X207459620Y-100895619D01*
X208040191Y-101911619D01*
X208040191Y-100895619D01*
X208475620Y-100992381D02*
X208524001Y-100944000D01*
X208620763Y-100895619D01*
X208862667Y-100895619D01*
X208959429Y-100944000D01*
X209007810Y-100992381D01*
X209056191Y-101089143D01*
X209056191Y-101185905D01*
X209007810Y-101331048D01*
X208427239Y-101911619D01*
X209056191Y-101911619D01*
X205524381Y-155911619D02*
X204943810Y-155911619D01*
X205234096Y-155911619D02*
X205234096Y-154895619D01*
X205137334Y-155040762D01*
X205040572Y-155137524D01*
X204943810Y-155185905D01*
X205959810Y-155911619D02*
X205959810Y-154895619D01*
X206346857Y-154895619D01*
X206443619Y-154944000D01*
X206492000Y-154992381D01*
X206540381Y-155089143D01*
X206540381Y-155234286D01*
X206492000Y-155331048D01*
X206443619Y-155379429D01*
X206346857Y-155427810D01*
X205959810Y-155427810D01*
X206975810Y-155911619D02*
X206975810Y-154895619D01*
X207459620Y-155911619D02*
X207459620Y-154895619D01*
X208040191Y-155911619D01*
X208040191Y-154895619D01*
X209056191Y-155911619D02*
X208475620Y-155911619D01*
X208765906Y-155911619D02*
X208765906Y-154895619D01*
X208669144Y-155040762D01*
X208572382Y-155137524D01*
X208475620Y-155185905D01*
D10*
X70571429Y-101952381D02*
X70238095Y-101476190D01*
X70000000Y-101952381D02*
X70000000Y-100952381D01*
X70380953Y-100952381D01*
X70476191Y-101000000D01*
X70523810Y-101047619D01*
X70571429Y-101142857D01*
X70571429Y-101285714D01*
X70523810Y-101380952D01*
X70476191Y-101428571D01*
X70380953Y-101476190D01*
X70000000Y-101476190D01*
X71000000Y-101428571D02*
X71333334Y-101428571D01*
X71476191Y-101952381D02*
X71000000Y-101952381D01*
X71000000Y-100952381D01*
X71476191Y-100952381D01*
X71857143Y-101904762D02*
X72000000Y-101952381D01*
X72238096Y-101952381D01*
X72333334Y-101904762D01*
X72380953Y-101857143D01*
X72428572Y-101761905D01*
X72428572Y-101666667D01*
X72380953Y-101571429D01*
X72333334Y-101523810D01*
X72238096Y-101476190D01*
X72047619Y-101428571D01*
X71952381Y-101380952D01*
X71904762Y-101333333D01*
X71857143Y-101238095D01*
X71857143Y-101142857D01*
X71904762Y-101047619D01*
X71952381Y-101000000D01*
X72047619Y-100952381D01*
X72285715Y-100952381D01*
X72428572Y-101000000D01*
X72857143Y-101428571D02*
X73190477Y-101428571D01*
X73333334Y-101952381D02*
X72857143Y-101952381D01*
X72857143Y-100952381D01*
X73333334Y-100952381D01*
X73619048Y-100952381D02*
X74190477Y-100952381D01*
X73904762Y-101952381D02*
X73904762Y-100952381D01*
X75047620Y-101952381D02*
X74476191Y-101952381D01*
X74761905Y-101952381D02*
X74761905Y-100952381D01*
X74666667Y-101095238D01*
X74571429Y-101190476D01*
X74476191Y-101238095D01*
D13*
X77144714Y-164962428D02*
X76382714Y-164962428D01*
X76382714Y-164672143D01*
X76419000Y-164599571D01*
X76455286Y-164563286D01*
X76527857Y-164527000D01*
X76636714Y-164527000D01*
X76709286Y-164563286D01*
X76745571Y-164599571D01*
X76781857Y-164672143D01*
X76781857Y-164962428D01*
X77144714Y-163801286D02*
X77144714Y-164236714D01*
X77144714Y-164019000D02*
X76382714Y-164019000D01*
X76491571Y-164091571D01*
X76564143Y-164164143D01*
X76600429Y-164236714D01*
M02*
