# Supplementary material for: An open-hardware platform for optogenetics and photobiology
Source: Sci Rep. 2016 Nov 2;6:35363. doi: 10.1038/srep35363 (PMC5096413; doi:10.1038/srep35363)
Supplement: Supplementary Files [file srep35363-s2.zip › Supplementary Files/CAD Files/Circuit Board/Production Files/lpa.drl]

M48
;DRILL file {KiCad 4.0.2-4+6225~38~ubuntu14.04.1-stable} date Wed 17 Feb 2016 01:24:55 PM CST
;FORMAT={-:-/ absolute / inch / decimal}
FMAT,2
INCH,TZ
T1C0.012
T2C0.025
T3C0.040
T4C0.040
T5C0.059
T6C0.060
T7C0.071
T8C0.120
%
G90
G05
M72
T1
X4.4567Y-5.1024
X4.4567Y-5.1535
X4.4567Y-5.2047
X4.4567Y-5.2559
X4.4567Y-5.3071
X4.4567Y-5.3583
X4.4567Y-5.4094
X4.5079Y-5.1024
X4.5079Y-5.1535
X4.5079Y-5.2047
X4.5079Y-5.2559
X4.5079Y-5.3071
X4.5079Y-5.3583
X4.5079Y-5.4094
X4.5591Y-5.1024
X4.5591Y-5.1535
X4.5591Y-5.2047
X4.5591Y-5.2559
X4.5591Y-5.3071
X4.5591Y-5.3583
X4.5591Y-5.4094
X5.874Y-5.1024
X5.874Y-5.1535
X5.874Y-5.2047
X5.874Y-5.2559
X5.874Y-5.3071
X5.874Y-5.3583
X5.874Y-5.4094
X5.9252Y-5.1024
X5.9252Y-5.1535
X5.9252Y-5.2047
X5.9252Y-5.2559
X5.9252Y-5.3071
X5.9252Y-5.3583
X5.9252Y-5.4094
X5.9764Y-5.1024
X5.9764Y-5.1535
X5.9764Y-5.2047
X5.9764Y-5.2559
X5.9764Y-5.3071
X5.9764Y-5.3583
X5.9764Y-5.4094
X7.2913Y-5.1024
X7.2913Y-5.1535
X7.2913Y-5.2047
X7.2913Y-5.2559
X7.2913Y-5.3071
X7.2913Y-5.3583
X7.2913Y-5.4094
X7.3425Y-5.1024
X7.3425Y-5.1535
X7.3425Y-5.2047
X7.3425Y-5.2559
X7.3425Y-5.3071
X7.3425Y-5.3583
X7.3425Y-5.4094
X7.3937Y-5.1024
X7.3937Y-5.1535
X7.3937Y-5.2047
X7.3937Y-5.2559
X7.3937Y-5.3071
X7.3937Y-5.3583
X7.3937Y-5.4094
T2
X2.7638Y-4.252
X2.8819Y-4.3504
X2.8858Y-4.4488
X2.937Y-3.9803
X2.937Y-4.7008
X2.9646Y-4.6535
X3.Y-4.1693
X3.Y-4.5945
X3.0512Y-4.1496
X3.0787Y-4.5551
X3.1102Y-4.4291
X3.1102Y-6.0709
X3.1693Y-5.4882
X3.1732Y-5.3307
X3.1811Y-5.6339
X3.2165Y-4.4646
X3.2362Y-4.1811
X3.2913Y-4.3465
X3.2992Y-4.4331
X3.3031Y-4.4803
X3.4685Y-4.3465
X3.4724Y-3.9449
X3.4882Y-6.0709
X3.5039Y-5.1575
X3.5039Y-5.2559
X3.5079Y-5.0551
X3.5354Y-6.2087
X3.563Y-5.374
X3.563Y-5.7283
X3.563Y-5.8071
X3.5787Y-5.5984
X3.5827Y-4.5079
X3.6024Y-4.9606
X4.0118Y-5.1142
X4.0472Y-3.9134
X4.0472Y-4.3031
X4.0472Y-4.5551
X4.2638Y-4.5591
X4.3031Y-4.3031
X4.311Y-4.5591
X4.315Y-5.1654
X4.315Y-5.2126
X4.3386Y-5.0197
X4.3701Y-5.4882
X4.3701Y-5.5354
X4.5472Y-4.437
X4.5512Y-4.5591
X4.6063Y-5.
X4.626Y-4.8701
X4.6614Y-5.0472
X4.6732Y-5.4882
X4.6732Y-5.5354
X4.6929Y-4.5591
X4.7087Y-5.1339
X4.7126Y-4.3228
X4.7402Y-5.1693
X4.7441Y-4.5551
X4.7795Y-5.1929
X4.8189Y-5.2165
X4.9685Y-3.9134
X4.9685Y-4.5748
X4.9843Y-4.3228
X5.0157Y-5.1024
X5.0197Y-5.2992
X5.0472Y-4.5079
X5.0512Y-4.6102
X5.0512Y-5.2638
X5.0827Y-5.2283
X5.0866Y-4.4843
X5.0866Y-4.6417
X5.0866Y-5.1417
X5.122Y-4.4134
X5.122Y-4.6063
X5.1535Y-5.1811
X5.1614Y-4.3858
X5.1614Y-4.6339
X5.189Y-4.9606
X5.4291Y-5.1142
X5.4291Y-5.2638
X5.4646Y-3.9134
X5.4646Y-4.3031
X5.4646Y-4.5551
X5.6811Y-4.5591
X5.7205Y-4.3031
X5.7283Y-4.5591
X5.7323Y-5.1654
X5.7323Y-5.2126
X5.7559Y-5.0197
X5.7874Y-5.4882
X5.7874Y-5.5354
X5.7874Y-5.5827
X5.9646Y-4.437
X5.9685Y-4.5591
X6.0236Y-5.
X6.0433Y-4.8701
X6.0787Y-5.0472
X6.0906Y-5.4882
X6.0906Y-5.5354
X6.0906Y-5.5827
X6.1102Y-4.5591
X6.126Y-5.1339
X6.1299Y-4.3228
X6.1575Y-5.1693
X6.1614Y-4.5551
X6.1969Y-5.1929
X6.2362Y-5.2165
X6.3858Y-3.9134
X6.3858Y-4.5748
X6.4016Y-4.3228
X6.4331Y-5.1024
X6.437Y-5.2992
X6.4646Y-4.5079
X6.4685Y-4.6102
X6.4685Y-5.2638
X6.5Y-5.2283
X6.5039Y-4.4843
X6.5039Y-4.6417
X6.5039Y-5.1417
X6.5394Y-4.4134
X6.5394Y-4.6063
X6.6063Y-4.9606
X6.8465Y-5.1142
X6.8465Y-5.2638
X6.8819Y-3.9134
X6.8819Y-4.3031
X6.8819Y-4.5551
X7.0984Y-4.5591
X7.1378Y-4.3031
X7.1457Y-4.5591
X7.1496Y-5.1654
X7.1496Y-5.2126
X7.1732Y-5.0197
X7.2047Y-5.4882
X7.2047Y-5.5354
X7.2047Y-5.5866
X7.3819Y-4.437
X7.3858Y-4.5591
X7.4409Y-5.
X7.4961Y-5.0472
X7.5079Y-5.4882
X7.5079Y-5.5354
X7.5079Y-5.5866
X7.5276Y-4.5591
X7.5433Y-5.1339
X7.5472Y-4.3228
X7.5748Y-5.1693
X7.5787Y-4.5551
X7.6142Y-5.1929
X7.6535Y-5.2165
X7.8031Y-3.9134
X7.8031Y-4.5748
X7.8189Y-4.3228
X7.8504Y-5.1024
X7.8543Y-5.2992
X7.8858Y-5.2638
X7.9173Y-5.2283
X7.9213Y-5.1417
T3
X2.7256Y-4.3488
X2.7256Y-4.4488
X2.7256Y-4.5488
X2.8256Y-4.3488
X2.8256Y-4.4488
X2.8256Y-4.5488
T4
X4.1035Y-4.0713
X4.1035Y-4.3469
X4.1035Y-4.7799
X4.1035Y-5.0555
X4.1035Y-5.4886
X4.1035Y-5.7642
X4.1035Y-6.1972
X4.1035Y-6.4728
X4.2035Y-4.0713
X4.2035Y-4.3469
X4.2035Y-4.7799
X4.2035Y-5.0555
X4.2035Y-5.4886
X4.2035Y-5.7642
X4.2035Y-6.1972
X4.2035Y-6.4728
X4.8122Y-4.0713
X4.8122Y-4.3469
X4.8122Y-4.7799
X4.8122Y-5.0555
X4.8122Y-5.4886
X4.8122Y-5.7642
X4.8122Y-6.1972
X4.8122Y-6.4728
X4.9122Y-4.0713
X4.9122Y-4.3469
X4.9122Y-4.7799
X4.9122Y-5.0555
X4.9122Y-5.4886
X4.9122Y-5.7642
X4.9122Y-6.1972
X4.9122Y-6.4728
X5.5209Y-4.0713
X5.5209Y-4.3469
X5.5209Y-4.7799
X5.5209Y-5.0555
X5.5209Y-5.4886
X5.5209Y-5.7642
X5.5209Y-6.1972
X5.5209Y-6.4728
X5.6209Y-4.0713
X5.6209Y-4.3469
X5.6209Y-4.7799
X5.6209Y-5.0555
X5.6209Y-5.4886
X5.6209Y-5.7642
X5.6209Y-6.1972
X5.6209Y-6.4728
X6.2295Y-4.0713
X6.2295Y-4.3469
X6.2295Y-4.7799
X6.2295Y-5.0555
X6.2295Y-5.4886
X6.2295Y-5.7642
X6.2295Y-6.1972
X6.2295Y-6.4728
X6.3295Y-4.0713
X6.3295Y-4.3469
X6.3295Y-4.7799
X6.3295Y-5.0555
X6.3295Y-5.4886
X6.3295Y-5.7642
X6.3295Y-6.1972
X6.3295Y-6.4728
X6.9382Y-4.0713
X6.9382Y-4.3469
X6.9382Y-4.7799
X6.9382Y-5.0555
X6.9382Y-5.4886
X6.9382Y-5.7642
X6.9382Y-6.1972
X6.9382Y-6.4728
X7.0382Y-4.0713
X7.0382Y-4.3469
X7.0382Y-4.7799
X7.0382Y-5.0555
X7.0382Y-5.4886
X7.0382Y-5.7642
X7.0382Y-6.1972
X7.0382Y-6.4728
X7.6469Y-4.0713
X7.6469Y-4.3469
X7.6469Y-4.7799
X7.6469Y-5.0555
X7.6469Y-5.4886
X7.6469Y-5.7642
X7.6469Y-6.1972
X7.6469Y-6.4728
X7.7469Y-4.0713
X7.7469Y-4.3469
X7.7469Y-4.7799
X7.7469Y-5.0555
X7.7469Y-5.4886
X7.7469Y-5.7642
X7.7469Y-6.1972
X7.7469Y-6.4728
T5
X2.6969Y-4.9488
X2.6969Y-5.8996
T6
X4.1035Y-3.9764
X4.1035Y-4.252
X4.1035Y-4.685
X4.1035Y-4.9606
X4.1035Y-5.3937
X4.1035Y-5.6693
X4.1035Y-6.1024
X4.1035Y-6.378
X4.2035Y-3.9764
X4.2035Y-4.252
X4.2035Y-4.685
X4.2035Y-4.9606
X4.2035Y-5.3937
X4.2035Y-5.6693
X4.2035Y-6.1024
X4.2035Y-6.378
X4.8122Y-3.9764
X4.8122Y-4.252
X4.8122Y-4.685
X4.8122Y-4.9606
X4.8122Y-5.3937
X4.8122Y-5.6693
X4.8122Y-6.1024
X4.8122Y-6.378
X4.9122Y-3.9764
X4.9122Y-4.252
X4.9122Y-4.685
X4.9122Y-4.9606
X4.9122Y-5.3937
X4.9122Y-5.6693
X4.9122Y-6.1024
X4.9122Y-6.378
X5.5209Y-3.9764
X5.5209Y-4.252
X5.5209Y-4.685
X5.5209Y-4.9606
X5.5209Y-5.3937
X5.5209Y-5.6693
X5.5209Y-6.1024
X5.5209Y-6.378
X5.6209Y-3.9764
X5.6209Y-4.252
X5.6209Y-4.685
X5.6209Y-4.9606
X5.6209Y-5.3937
X5.6209Y-5.6693
X5.6209Y-6.1024
X5.6209Y-6.378
X6.2295Y-3.9764
X6.2295Y-4.252
X6.2295Y-4.685
X6.2295Y-4.9606
X6.2295Y-5.3937
X6.2295Y-5.6693
X6.2295Y-6.1024
X6.2295Y-6.378
X6.3295Y-3.9764
X6.3295Y-4.252
X6.3295Y-4.685
X6.3295Y-4.9606
X6.3295Y-5.3937
X6.3295Y-5.6693
X6.3295Y-6.1024
X6.3295Y-6.378
X6.9382Y-3.9764
X6.9382Y-4.252
X6.9382Y-4.685
X6.9382Y-4.9606
X6.9382Y-5.3937
X6.9382Y-5.6693
X6.9382Y-6.1024
X6.9382Y-6.378
X7.0382Y-3.9764
X7.0382Y-4.252
X7.0382Y-4.685
X7.0382Y-4.9606
X7.0382Y-5.3937
X7.0382Y-5.6693
X7.0382Y-6.1024
X7.0382Y-6.378
X7.6469Y-3.9764
X7.6469Y-4.252
X7.6469Y-4.685
X7.6469Y-4.9606
X7.6469Y-5.3937
X7.6469Y-5.6693
X7.6469Y-6.1024
X7.6469Y-6.378
X7.7469Y-3.9764
X7.7469Y-4.252
X7.7469Y-4.685
X7.7469Y-4.9606
X7.7469Y-5.3937
X7.7469Y-5.6693
X7.7469Y-6.1024
X7.7469Y-6.378
T7
X2.8346Y-6.3984
X2.8346Y-6.5543
T8
X2.7953Y-4.1142
X2.7953Y-6.2402
X3.6811Y-4.1142
X3.6811Y-6.2402
X8.1496Y-4.1142
X8.1496Y-6.2402
T0
M30
