# Supplementary material for: An open-hardware platform for optogenetics and photobiology
Source: Sci Rep. 2016 Nov 2;6:35363. doi: 10.1038/srep35363 (PMC5096413; doi:10.1038/srep35363)
Supplement: Supplementary Files [file srep35363-s2.zip › Supplementary Files/CAD Files/Circuit Board/Production Files/LPA_BOM_1.xlsx]

## Sheet: Sheet1
Line Item	Description	QTY	Ref Des	Manufacturer	Mfg P/N #	Distributor	Distributor P/N #
1	IC MCU 8BIT 32KB FLASH 32TQFP	1	IC1,	Atmel	ATMEGA328-AU	Digi-Key	ATMEGA328-AU-ND
2	LED Driver IC 16 Output Linear Shift Register 80mA 28-HTSSOP	3	U3, U4, U5	Texas Instruments	TLC5941PWP	Digi-Key	296-18617-5-ND
3	RESONATOR CER 16.00MHZ W/CAP SMD	1	Y1	Abracon LLC	AWSCR-16.00CV-T	Digi-Key	535-10008-1-ND
4	RES SMD 10K OHM 5% 1/8W 0805	2	R1, R2	Panasonic Electronic Components	ERJ-6GEYJ103V	Digi-Key	P10KACT-ND
5	RES SMD 2.2K OHM 0.5% 1/10W 0805	3	R3, R4, R5	Susumu	RR1220P-222-D	Digi-Key	RR12P2.2KDCT-ND
6	RES SMD 330 OHM 5% 1/8W 0805	3	R_ERR1, R_FIN1, R_ON1	Samsung Electro-Mechanics America, Inc.	RC2012J331CS	Digi-Key	1276-5519-1-ND
7	CAP CER 0.1UF 50V Y5V 0805	5	C1, C2, C6, C7, C8	Samsung Electro-Mechanics America, Inc.	CL21F104ZBCNNNC	Digi-Key	1276-1007-1-ND
8	CAP CER 10UF 10V Y5V 0805	1	C5	Yageo	CC0805ZKY5V6BB106	Digi-Key	311-1355-1-ND
9	CAP ALUM 47UF 20% 35V SMD	2	C3, C4	Nichicon	UWT1V470MCL1GS	Digi-Key	493-2202-1-ND
10	FIXED IND 10UH 900MA 133 MOHM	1	L1	Kemet	L1210R100MDWIT	Digi-Key	399-9595-1-ND
11	IC REG LDO 3.3V 0.8A SOT223	1	U2	STMicroelectronics	LD1117S33TR	Digi-Key	497-1242-1-ND
12	SWITCH TACTILE SPST-NO 0.05A 12V	1	RESET1	C&K Components	PTS645SK43SMTR92 LFS	Digi-Key	CKN9084CT-ND
13	CONN SD CARD PUSH-PUSH R/A SMD	1	U1	Amphenol Commercial Products	101-00313-68-02	Digi-Key	101-00313-68-02CT-ND
14	LED GREEN DIFFUSED 0805 SMD	1	ON1	OSRAM Opto Semiconductors Inc.	LG R971-KN-1	Digi-Key	475-1410-1-ND
15	LED RED DIFFUSED 0805 SMD	1	ERR1	OSRAM Opto Semiconductors Inc.	LH R974-LP-1	Digi-Key	475-1415-1-ND
16	LED YELLOW DIFFUSED 0805 SMD	1	FIN1	OSRAM Opto Semiconductors Inc.	LY R976-PS-36	Digi-Key	475-2560-1-ND
17	CONN HEADER 2POS 3.96MM VERT TIN	1	P1	Molex, LLC	9652028	Digi-Key	WM18823-ND
18	CONN HDR BRKWAY .100 40POS VERT	0.15	P2	TE Connectivity AMP Connectors	9-146282-0	Digi-Key	A34253-40-ND
