# Supplementary material for: An open-hardware platform for optogenetics and photobiology
Source: Sci Rep. 2016 Nov 2;6:35363. doi: 10.1038/srep35363 (PMC5096413; doi:10.1038/srep35363)
Supplement: Supplementary Files [file srep35363-s2.zip › Supplementary Files/CAD Files/Circuit Board/Production Files/LPA_component_1.xlsx]

## Sheet: Sheet1
Ref	Val	Package	PosX	PosY	Rot	Side
C1	0.1 uF	SM0805	89	113	270	bottom
C2	0.1 uF	SM0805	73	118	0	bottom
C5	10uF	SM0805	83.5	166	270	bottom
C6	0.1 uF	SM0805	114.5	127	0	bottom
C7	0.1 uF	SM0805	150.5	127	0	bottom
C8	0.1 uF	SM0805	186.5	127	0	bottom
ERR1	LED	SM0805	82.5	99	90	bottom
FIN1	LED	SM0805	86	99	90	bottom
L1	10uH	SM1210	86	157.5	270	bottom
ON1	LED	SM0805	79	99	90	bottom
R1	10K	SM0805	75.5	103.5	270	bottom
R2	10K	SM0805	86.7	108.6	180	bottom
R3	2.2K	SM0805	114.5	125	180	bottom
R4	2.2K	SM0805	150.5	125	180	bottom
R5	2.2K	SM0805	186.5	125	180	bottom
R_ERR1	330	SM0805	82.5	103	90	bottom
R_FIN1	330	SM0805	86	103	90	bottom
R_ON1	330	SM0805	79	103	90	bottom
U2	LD1117S33	SOT223	89.5	164.5	90	bottom
U3	TLC5941	28-HTSSOP	114.5	133.5	270	bottom
U4	TLC5941	28-HTSSOP	150.5	133.5	270	bottom
U5	TLC5941	28-HTSSOP	186.5	133.5	270	bottom
IC1	ATMEGA328-A	TQFP32_FIXED	81	113	180	bottom
Y1	RESONATEUR	22PF	90.5	117.5	90	bottom
C3	47 uF	CAP ALUM 47UF 20% 35V SMD	79	156	0	bottom
C4	47 uF	CAP ALUM 47UF 20% 35V SMD	79	163	0	bottom
RESET1	SW_PUSH	SW_PUSH_SMD	72.5	98	180	top
U1	SD_CARD	R/A SMD	68.5	137	180	bottom
P1	CONN_2	Thru hole	72	164.5	270	top
P2	CONN_3X2	Thru hole	70.5	113	270	bottom
