# Supplementary material for: An open-hardware platform for optogenetics and photobiology
Source: Sci Rep. 2016 Nov 2;6:35363. doi: 10.1038/srep35363 (PMC5096413; doi:10.1038/srep35363)
Supplement: Supplementary Files [file srep35363-s2.zip › Supplementary Files/Firmware/Compiled/fuses.txt]

SUT_CKSEL: EXTXOSC_8MHZ_XX_1KCK_14CK_65MS
CKOUT
Disable DIV8
