# Supplementary material for: An open-hardware platform for optogenetics and photobiology
Source: Sci Rep. 2016 Nov 2;6:35363. doi: 10.1038/srep35363 (PMC5096413; doi:10.1038/srep35363)
Supplement: Supplementary Files [file srep35363-s2.zip › Supplementary Files/Firmware/Source/firmware.atsln]

Microsoft Visual Studio Solution File, Format Version 12.00
# Atmel Studio Solution File, Format Version 11.00
VisualStudioVersion = 14.0.23107.0
MinimumVisualStudioVersion = 10.0.40219.1
Project("{E66E83B9-2572-4076-B26E-6BE79FF3018A}") = "firmware", "firmware.cppproj", "{DCE6C7E3-EE26-4D79-826B-08594B9AD897}"
EndProject
Global
	GlobalSection(SolutionConfigurationPlatforms) = preSolution
		Debug|AVR = Debug|AVR
		Release|AVR = Release|AVR
	EndGlobalSection
	GlobalSection(ProjectConfigurationPlatforms) = postSolution
		{DCE6C7E3-EE26-4D79-826B-08594B9AD897}.Debug|AVR.ActiveCfg = Debug|AVR
		{DCE6C7E3-EE26-4D79-826B-08594B9AD897}.Debug|AVR.Build.0 = Debug|AVR
		{DCE6C7E3-EE26-4D79-826B-08594B9AD897}.Release|AVR.ActiveCfg = Release|AVR
		{DCE6C7E3-EE26-4D79-826B-08594B9AD897}.Release|AVR.Build.0 = Release|AVR
	EndGlobalSection
	GlobalSection(SolutionProperties) = preSolution
		HideSolutionNode = FALSE
	EndGlobalSection
EndGlobal
