# Supplementary material for: An open-hardware platform for optogenetics and photobiology
Source: Sci Rep. 2016 Nov 2;6:35363. doi: 10.1038/srep35363 (PMC5096413; doi:10.1038/srep35363)
Supplement: Supplementary Files [file srep35363-s2.zip › Supplementary Files/Firmware/Source/firmware.cppproj]

<?xml version="1.0" encoding="utf-8"?>
<Project DefaultTargets="Build" xmlns="http://schemas.microsoft.com/developer/msbuild/2003" ToolsVersion="14.0">
  <PropertyGroup>
    <SchemaVersion>2.0</SchemaVersion>
    <ProjectVersion>7.0</ProjectVersion>
    <ToolchainName>com.Atmel.AVRGCC8.CPP</ToolchainName>
    <ProjectGuid>dce6c7e3-ee26-4d79-826b-08594b9ad897</ProjectGuid>
    <avrdevice>ATmega328</avrdevice>
    <avrdeviceseries>none</avrdeviceseries>
    <OutputType>Executable</OutputType>
    <Language>CPP</Language>
    <OutputFileName>$(MSBuildProjectName)</OutputFileName>
    <OutputFileExtension>.elf</OutputFileExtension>
    <OutputDirectory>$(MSBuildProjectDirectory)\$(Configuration)</OutputDirectory>
    <AssemblyName>firmware</AssemblyName>
    <Name>firmware</Name>
    <RootNamespace>firmware</RootNamespace>
    <ToolchainFlavour>Native</ToolchainFlavour>
    <KeepTimersRunning>true</KeepTimersRunning>
    <OverrideVtor>false</OverrideVtor>
    <CacheFlash>true</CacheFlash>
    <ProgFlashFromRam>true</ProgFlashFromRam>
    <RamSnippetAddress />
    <UncachedRange />
    <preserveEEPROM>true</preserveEEPROM>
    <OverrideVtorValue />
    <BootSegment>2</BootSegment>
    <eraseonlaunchrule>1</eraseonlaunchrule>
    <ExternalProgrammingToolCommand />
    <AsfFrameworkConfig>
      <framework-data xmlns="">
        <options />
        <configurations />
        <files />
        <documentation help="" />
        <offline-documentation help="" />
        <dependencies>
          <content-extension eid="atmel.asf" uuidref="Atmel.ASF" version="3.27.3" />
        </dependencies>
      </framework-data>
    </AsfFrameworkConfig>
    <avrtool />
  </PropertyGroup>
  <PropertyGroup Condition=" '$(Configuration)' == 'Release' ">
    <ToolchainSettings>
      <AvrGccCpp>
  <avrgcc.common.Device>-mmcu=atmega328 -B "%24(PackRepoDir)\atmel\ATmega_DFP\1.0.90\gcc\dev\atmega328"</avrgcc.common.Device>
  <avrgcc.common.outputfiles.hex>True</avrgcc.common.outputfiles.hex>
  <avrgcc.common.outputfiles.lss>True</avrgcc.common.outputfiles.lss>
  <avrgcc.common.outputfiles.eep>True</avrgcc.common.outputfiles.eep>
  <avrgcc.common.outputfiles.srec>True</avrgcc.common.outputfiles.srec>
  <avrgcc.common.outputfiles.usersignatures>False</avrgcc.common.outputfiles.usersignatures>
  <avrgcc.compiler.general.ChangeDefaultCharTypeUnsigned>True</avrgcc.compiler.general.ChangeDefaultCharTypeUnsigned>
  <avrgcc.compiler.general.ChangeDefaultBitFieldUnsigned>True</avrgcc.compiler.general.ChangeDefaultBitFieldUnsigned>
  <avrgcc.compiler.symbols.DefSymbols>
    <ListValues>
      <Value>NDEBUG</Value>
    </ListValues>
  </avrgcc.compiler.symbols.DefSymbols>
  <avrgcc.compiler.directories.IncludePaths>
    <ListValues>
      <Value>%24(PackRepoDir)\atmel\ATmega_DFP\1.0.90\include</Value>
    </ListValues>
  </avrgcc.compiler.directories.IncludePaths>
  <avrgcc.compiler.optimization.level>Optimize for size (-Os)</avrgcc.compiler.optimization.level>
  <avrgcc.compiler.optimization.PackStructureMembers>True</avrgcc.compiler.optimization.PackStructureMembers>
  <avrgcc.compiler.optimization.AllocateBytesNeededForEnum>True</avrgcc.compiler.optimization.AllocateBytesNeededForEnum>
  <avrgcc.compiler.warnings.AllWarnings>True</avrgcc.compiler.warnings.AllWarnings>
  <avrgcccpp.compiler.general.ChangeDefaultCharTypeUnsigned>True</avrgcccpp.compiler.general.ChangeDefaultCharTypeUnsigned>
  <avrgcccpp.compiler.general.ChangeDefaultBitFieldUnsigned>True</avrgcccpp.compiler.general.ChangeDefaultBitFieldUnsigned>
  <avrgcccpp.compiler.symbols.DefSymbols>
    <ListValues>
      <Value>NDEBUG</Value>
    </ListValues>
  </avrgcccpp.compiler.symbols.DefSymbols>
  <avrgcccpp.compiler.directories.IncludePaths>
    <ListValues>
      <Value>%24(PackRepoDir)\atmel\ATmega_DFP\1.0.90\include</Value>
    </ListValues>
  </avrgcccpp.compiler.directories.IncludePaths>
  <avrgcccpp.compiler.optimization.level>Optimize for size (-Os)</avrgcccpp.compiler.optimization.level>
  <avrgcccpp.compiler.optimization.PackStructureMembers>True</avrgcccpp.compiler.optimization.PackStructureMembers>
  <avrgcccpp.compiler.optimization.AllocateBytesNeededForEnum>True</avrgcccpp.compiler.optimization.AllocateBytesNeededForEnum>
  <avrgcccpp.compiler.warnings.AllWarnings>True</avrgcccpp.compiler.warnings.AllWarnings>
  <avrgcccpp.linker.libraries.Libraries>
    <ListValues>
      <Value>libm</Value>
    </ListValues>
  </avrgcccpp.linker.libraries.Libraries>
</AvrGccCpp>
    </ToolchainSettings>
  </PropertyGroup>
  <PropertyGroup Condition=" '$(Configuration)' == 'Debug' ">
    <ToolchainSettings>
      <AvrGccCpp>
  <avrgcc.common.Device>-mmcu=atmega328 -B "%24(PackRepoDir)\atmel\ATmega_DFP\1.0.90\gcc\dev\atmega328"</avrgcc.common.Device>
  <avrgcc.common.outputfiles.hex>True</avrgcc.common.outputfiles.hex>
  <avrgcc.common.outputfiles.lss>True</avrgcc.common.outputfiles.lss>
  <avrgcc.common.outputfiles.eep>True</avrgcc.common.outputfiles.eep>
  <avrgcc.common.outputfiles.srec>True</avrgcc.common.outputfiles.srec>
  <avrgcc.common.outputfiles.usersignatures>False</avrgcc.common.outputfiles.usersignatures>
  <avrgcc.compiler.general.ChangeDefaultCharTypeUnsigned>True</avrgcc.compiler.general.ChangeDefaultCharTypeUnsigned>
  <avrgcc.compiler.general.ChangeDefaultBitFieldUnsigned>True</avrgcc.compiler.general.ChangeDefaultBitFieldUnsigned>
  <avrgcc.compiler.symbols.DefSymbols>
    <ListValues>
      <Value>DEBUG</Value>
    </ListValues>
  </avrgcc.compiler.symbols.DefSymbols>
  <avrgcc.compiler.directories.IncludePaths>
    <ListValues>
      <Value>%24(PackRepoDir)\atmel\ATmega_DFP\1.0.90\include</Value>
      <Value>C:\Program Files (x86)\Arduino\hardware\arduino\avr\cores\arduino</Value>
      <Value>C:\Program Files (x86)\Arduino\hardware\arduino\avr\variants\standard</Value>
      <Value>C:\Program Files (x86)\Arduino\libraries\SD\src</Value>
      <Value>C:\Program Files (x86)\Arduino\libraries\SD\src\utility</Value>
      <Value>C:\Program Files (x86)\Arduino\hardware\arduino\avr\libraries\SPI</Value>
    </ListValues>
  </avrgcc.compiler.directories.IncludePaths>
  <avrgcc.compiler.optimization.level>Optimize for size (-Os)</avrgcc.compiler.optimization.level>
  <avrgcc.compiler.optimization.PackStructureMembers>True</avrgcc.compiler.optimization.PackStructureMembers>
  <avrgcc.compiler.optimization.AllocateBytesNeededForEnum>True</avrgcc.compiler.optimization.AllocateBytesNeededForEnum>
  <avrgcc.compiler.optimization.DebugLevel>Default (-g2)</avrgcc.compiler.optimization.DebugLevel>
  <avrgcc.compiler.warnings.AllWarnings>True</avrgcc.compiler.warnings.AllWarnings>
  <avrgcc.compiler.miscellaneous.OtherFlags>-std=gnu99 -include ../config.h</avrgcc.compiler.miscellaneous.OtherFlags>
  <avrgcccpp.compiler.general.ChangeDefaultCharTypeUnsigned>True</avrgcccpp.compiler.general.ChangeDefaultCharTypeUnsigned>
  <avrgcccpp.compiler.general.ChangeDefaultBitFieldUnsigned>True</avrgcccpp.compiler.general.ChangeDefaultBitFieldUnsigned>
  <avrgcccpp.compiler.symbols.DefSymbols>
    <ListValues>
      <Value>DEBUG</Value>
    </ListValues>
  </avrgcccpp.compiler.symbols.DefSymbols>
  <avrgcccpp.compiler.directories.IncludePaths>
    <ListValues>
      <Value>%24(PackRepoDir)\atmel\ATmega_DFP\1.0.90\include</Value>
      <Value>C:\Program Files (x86)\Arduino\hardware\arduino\avr\cores\arduino</Value>
      <Value>C:\Program Files (x86)\Arduino\hardware\arduino\avr\variants\standard</Value>
      <Value>C:\Program Files (x86)\Arduino\libraries\SD\src</Value>
      <Value>C:\Program Files (x86)\Arduino\libraries\SD\src\utility</Value>
      <Value>C:\Program Files (x86)\Arduino\hardware\arduino\avr\libraries\SPI</Value>
    </ListValues>
  </avrgcccpp.compiler.directories.IncludePaths>
  <avrgcccpp.compiler.optimization.level>Optimize for size (-Os)</avrgcccpp.compiler.optimization.level>
  <avrgcccpp.compiler.optimization.PackStructureMembers>True</avrgcccpp.compiler.optimization.PackStructureMembers>
  <avrgcccpp.compiler.optimization.AllocateBytesNeededForEnum>True</avrgcccpp.compiler.optimization.AllocateBytesNeededForEnum>
  <avrgcccpp.compiler.optimization.DebugLevel>Default (-g2)</avrgcccpp.compiler.optimization.DebugLevel>
  <avrgcccpp.compiler.warnings.AllWarnings>True</avrgcccpp.compiler.warnings.AllWarnings>
  <avrgcccpp.compiler.miscellaneous.OtherFlags>-fno-exceptions -include ../config.h</avrgcccpp.compiler.miscellaneous.OtherFlags>
  <avrgcccpp.linker.libraries.Libraries>
    <ListValues>
      <Value>libm</Value>
      <Value>libcore</Value>
    </ListValues>
  </avrgcccpp.linker.libraries.Libraries>
  <avrgcccpp.linker.libraries.LibrarySearchPaths>
    <ListValues>
      <Value>%HOMEPATH%\Documents\Atmel Studio\arduinoCore328</Value>
    </ListValues>
  </avrgcccpp.linker.libraries.LibrarySearchPaths>
  <avrgcccpp.assembler.debugging.DebugLevel>Default (-Wa,-g)</avrgcccpp.assembler.debugging.DebugLevel>
</AvrGccCpp>
    </ToolchainSettings>
  </PropertyGroup>
  <ItemGroup>
    <Compile Include="C:\Program Files %28x86%29\Arduino\hardware\arduino\avr\libraries\SPI\SPI.cpp">
      <SubType>compile</SubType>
      <Link>SPI.cpp</Link>
    </Compile>
    <Compile Include="C:\Program Files %28x86%29\Arduino\libraries\SD\src\File.cpp">
      <SubType>compile</SubType>
      <Link>File.cpp</Link>
    </Compile>
    <Compile Include="C:\Program Files %28x86%29\Arduino\libraries\SD\src\SD.cpp">
      <SubType>compile</SubType>
      <Link>SD.cpp</Link>
    </Compile>
    <Compile Include="C:\Program Files %28x86%29\Arduino\libraries\SD\src\utility\Sd2Card.cpp">
      <SubType>compile</SubType>
      <Link>Sd2Card.cpp</Link>
    </Compile>
    <Compile Include="C:\Program Files %28x86%29\Arduino\libraries\SD\src\utility\SdFile.cpp">
      <SubType>compile</SubType>
      <Link>SdFile.cpp</Link>
    </Compile>
    <Compile Include="C:\Program Files %28x86%29\Arduino\libraries\SD\src\utility\SdVolume.cpp">
      <SubType>compile</SubType>
      <Link>SdVolume.cpp</Link>
    </Compile>
    <Compile Include="firmware.cpp">
      <SubType>compile</SubType>
    </Compile>
    <Compile Include="MsTimer\MsTimer.c">
      <SubType>compile</SubType>
    </Compile>
    <Compile Include="MsTimer\MsTimer.h">
      <SubType>compile</SubType>
    </Compile>
    <Compile Include="StatusLeds\StatusLeds.c">
      <SubType>compile</SubType>
    </Compile>
    <Compile Include="StatusLeds\StatusLeds.h">
      <SubType>compile</SubType>
    </Compile>
    <Compile Include="Tlc5941\Tlc5941.c">
      <SubType>compile</SubType>
    </Compile>
    <Compile Include="Tlc5941\Tlc5941.h">
      <SubType>compile</SubType>
    </Compile>
  </ItemGroup>
  <ItemGroup>
    <Folder Include="MsTimer\" />
    <Folder Include="StatusLeds\" />
    <Folder Include="Tlc5941\" />
  </ItemGroup>
  <Import Project="$(AVRSTUDIO_EXE_PATH)\\Vs\\Compiler.targets" />
</Project>
