# Supplementary material for: An open-hardware platform for optogenetics and photobiology
Source: Sci Rep. 2016 Nov 2;6:35363. doi: 10.1038/srep35363 (PMC5096413; doi:10.1038/srep35363)
Supplement: Supplementary Files [file srep35363-s2.zip › Supplementary Files/Firmware/Source/StatusLeds/StatusLeds.h]

/*
 * StatusLeds.h
 *
 * Created: 18/06/2014 03:29:57 PM
 *  Author: Sebastian Castillo
 */ 

#ifdef __cplusplus
extern "C" {
#endif

#ifndef STATUSLEDS_H_
#define STATUSLEDS_H_

// LED identifiers
#define StatusLeds_LedOn 3
#define StatusLeds_LedErr 4
#define StatusLeds_LedFin 5

// LED status
#define StatusLeds_On 1
#define StatusLeds_Off 0

// Functions
void StatusLeds_Init(void);
void StatusLeds_Set(uint8_t led, uint8_t status);
void StatusLeds_Toggle(uint8_t led);

#endif /* STATUSLEDS_H_ */

#ifdef __cplusplus
}
#endif
