# Supplementary material for: An open-hardware platform for optogenetics and photobiology
Source: Sci Rep. 2016 Nov 2;6:35363. doi: 10.1038/srep35363 (PMC5096413; doi:10.1038/srep35363)
Supplement: Supplementary Files [file srep35363-s2.zip › Supplementary Files/Firmware/Source/Tlc5941/README.md]

# TLC5941 Library

This is a library for using the TLC5941 LED driver with ATMEL microcontrollers. It is heavily based on [Demystifying the TLC5940](https://sites.google.com/site/artcfox/demystifying-the-tlc5940), a library developed by Matthew T. Pandina for the TLC5940.
