# Supplementary material for: An open-hardware platform for optogenetics and photobiology
Source: Sci Rep. 2016 Nov 2;6:35363. doi: 10.1038/srep35363 (PMC5096413; doi:10.1038/srep35363)
Supplement: Supplementary Files [file srep35363-s2.zip › Supplementary Files/Firmware/Source/Tlc5941/Tlc5941.h]

/*
 * Tlc5941.h
 *
 * Created: 03/03/2014 02:29:05 PM
 *  Author: Sebastian Castillo
 */ 

#ifdef __cplusplus
extern "C" {
#endif
	
#ifndef _TLC5941_H_
#define _TLC5941_H_

#include <stdint.h>
#include <avr/io.h>

// Pin definition
#ifndef Tlc5941_GSCLK_DDR
#define Tlc5941_GSCLK_DDR DDRB
#endif
#ifndef Tlc5941_GSCLK_PORT
#define Tlc5941_GSCLK_PORT PORTB
#endif
#ifndef Tlc5941_GSCLK_PIN
#define Tlc5941_GSCLK_PIN PB0
#endif

#ifndef Tlc5941_SIN_DDR
#define Tlc5941_SIN_DDR DDRB
#endif
#ifndef Tlc5941_SIN_PORT
#define Tlc5941_SIN_PORT PORTB
#endif
#ifndef Tlc5941_SIN_PIN
#define Tlc5941_SIN_PIN PB3
#endif

#ifndef Tlc5941_SCLK_DDR
#define Tlc5941_SCLK_DDR DDRB
#endif
#ifndef Tlc5941_SCLK_PORT
#define Tlc5941_SCLK_PORT PORTB
#endif
#ifndef Tlc5941_SCLK_PIN
#define Tlc5941_SCLK_PIN PB5
#endif

#ifndef Tlc5941_BLANK_DDR
#define Tlc5941_BLANK_DDR DDRB
#endif
#ifndef Tlc5941_BLANK_PORT
#define Tlc5941_BLANK_PORT PORTB
#endif
#ifndef Tlc5941_BLANK_PIN
#define Tlc5941_BLANK_PIN PB2
#endif

#ifndef Tlc5941_MODE_DDR
#define Tlc5941_MODE_DDR DDRD
#endif
#ifndef Tlc5941_MODE_PORT
#define Tlc5941_MODE_PORT PORTD
#endif
#ifndef Tlc5941_MODE_PIN
#define Tlc5941_MODE_PIN PD7
#endif

#ifndef Tlc5941_XLAT_DDR
#define Tlc5941_XLAT_DDR DDRB
#endif
#ifndef Tlc5941_XLAT_PORT
#define Tlc5941_XLAT_PORT PORTB
#endif
#ifndef Tlc5941_XLAT_PIN
#define Tlc5941_XLAT_PIN PB1
#endif

// Use USART in SPI mode?
#ifndef Tlc5941_USART_SPI
#define Tlc5941_USART_SPI 0
#endif

// Use DC functions?
#ifndef Tlc5941_MANUAL_DC_FUNCS
#define Tlc5941_MANUAL_DC_FUNCS 0
#endif

// Grayscale backup?
#ifndef Tlc5941_GS_BACKUP
#define Tlc5941_GS_BACKUP 0
#endif

// Number of TLCs
#ifndef Tlc5941_N
#define Tlc5941_N 1
#endif

// Timer to use, currently only supports Timer0 and 2
#ifndef Tlc5941_TIMER
#define Tlc5941_TIMER 0
#elif Tlc5941_TIMER != 2 && Tlc5941_TIMER != 0
#error Tlc5941 library: Only Timer0 and Timer2 supported.
#endif

// Convenience functions
#define Tlc5941_setOutput(ddr, pin) ((ddr) |= (1 << (pin)))
#define Tlc5941_setLow(port, pin) ((port) &= ~(1 << (pin)))
#define Tlc5941_setHigh(port, pin) ((port) |= (1 << (pin)))
#define Tlc5941_pulse(port, pin) do { \
	Tlc5941_setHigh((port), (pin)); \
	Tlc5941_setLow((port), (pin)); \
} while (0)
#define Tlc5941_outputState(port, pin) ((port) & (1 << (pin)))

// Calculate appropriate data type for size of the dcData array
#if (12 * Tlc5941_N > 255)
#define Tlc5941_dcData_t uint16_t
#else
#define Tlc5941_dcData_t uint8_t
#endif
#define Tlc5941_dcDataSize ((Tlc5941_dcData_t)12 * Tlc5941_N)
// Calculate appropriate data type for size of the gsData array
#if (24 * Tlc5941_N > 255)
#define Tlc5941_gsData_t uint16_t
#else
#define Tlc5941_gsData_t uint8_t
#endif
#define Tlc5941_gsDataSize ((Tlc5941_gsData_t)24 * Tlc5941_N)
// Calculate appropriate data type for number of channels
#if (16 * Tlc5941_N > 255)
#define Tlc5941_channel_t uint16_t
#else
#define Tlc5941_channel_t uint8_t
#endif
#define Tlc5941_numChannels ((Tlc5941_channel_t)16 * Tlc5941_N)

// Datatype definition
#if (3 * 16 * Tlc5941_N > 255)
#define Tlc5941_channel3_t uint16_t
#else
#define Tlc5941_channel3_t uint8_t
#endif

// Data structures that store the dot-correction and grayscale values
extern uint8_t Tlc5941_dcData[Tlc5941_dcDataSize];
extern uint8_t Tlc5941_gsData[Tlc5941_gsDataSize];
#if Tlc5941_GS_BACKUP
	extern uint8_t Tlc5941_gsDataBackup[Tlc5941_gsDataSize];
#endif

// Flag that indicates if dot correction values should be sent in the next ISR execution.
extern volatile uint8_t Tlc5941_dcUpdateFlag;
// Flag that indicates if grayscale values should be sent in the next ISR execution.
extern volatile uint8_t Tlc5941_gsUpdateFlag;

// Safely sets update flags
static inline void Tlc5941_SetDCUpdateFlag(void) {
	__asm__ volatile ("" ::: "memory");
	Tlc5941_dcUpdateFlag = 1;
}
static inline void Tlc5941_SetGSUpdateFlag(void) {
	__asm__ volatile ("" ::: "memory");
	Tlc5941_gsUpdateFlag = 1;
}

void Tlc5941_Init(void);
void Tlc5941_SetGS(Tlc5941_channel_t channel, uint16_t value);
void Tlc5941_SetAllGS(uint16_t value);
#if Tlc5941_GS_BACKUP
void Tlc5941_BackupGS();
void Tlc5941_RestoreGS();
#endif

#if (Tlc5941_MANUAL_DC_FUNCS)
void Tlc5941_ClockInDC(void);
void Tlc5941_SetDC(Tlc5941_channel_t channel, uint8_t value);
void Tlc5941_SetAllDC(uint8_t value);
#endif

#endif // #ifndef _TLC5941_H_

#ifdef __cplusplus
}
#endif
