# Supplementary material for: An open-hardware platform for optogenetics and photobiology
Source: Sci Rep. 2016 Nov 2;6:35363. doi: 10.1038/srep35363 (PMC5096413; doi:10.1038/srep35363)
Supplement: Supplementary Files [file srep35363-s2.zip › Supplementary Files/Image analysis script/example/arya_678nm_bot_150802/calibration_round_ch2_n1.csv]

232	240	226	231	227	240
255	218	245	214	240	236
234	221	244	211	234	223
235	229	234	217	237	233
