# Supplementary material for: An open-hardware platform for optogenetics and photobiology
Source: Sci Rep. 2016 Nov 2;6:35363. doi: 10.1038/srep35363 (PMC5096413; doi:10.1038/srep35363)
Supplement: Supplementary Files [file srep35363-s2.zip › Supplementary Files/Image analysis script/example/arya_678nm_bot_150802/round1_raw.csv]

47395261.5	45696069.5	48483336.5	47618603	48367657.5	45781028.5
43049988.5	50243041.5	44777057.5	51286153	45699743.5	46456153.5
46856946	49684579	45060413	52033679.5	46873486.5	49268777
46737501.5	47895609.5	46836821	50512377.5	46319680.5	47071371
