# Supplementary material for: An open-hardware platform for optogenetics and photobiology
Source: Sci Rep. 2016 Nov 2;6:35363. doi: 10.1038/srep35363 (PMC5096413; doi:10.1038/srep35363)
Supplement: Supplementary Files [file srep35363-s2.zip › Supplementary Files/Image analysis script/example/arya_678nm_bot_150802/round1_rel.csv]

-0.220969141	-3.79819871	2.06970435	0.24922129	1.82617075	-3.6193385
-9.36886948	5.77432911	-5.73295176	7.97034304	-3.79046401	-2.19802936
-1.35425963	4.59862409	-5.13641666	9.54407568	-1.31943768	3.72325556
-1.60572055	0.832390139	-1.39662785	6.34134962	-2.48533959	-0.902840686
