# Supplementary material for: An open-hardware platform for optogenetics and photobiology
Source: Sci Rep. 2016 Nov 2;6:35363. doi: 10.1038/srep35363 (PMC5096413; doi:10.1038/srep35363)
Supplement: Supplementary Files [file srep35363-s2.zip › Supplementary Files/Image analysis script/example/arya_678nm_bot_150802/round2_raw.csv]

43104750.5	42907693	42652621	42796102.5	42957429.5	42970594.5
42972382.5	42665189.5	42880694	42571006	42848347.5	42660481
42513243.5	42694108	42688595	42588985	42519901	42751013.5
42868616.5	42515237.5	42530018.5	42862077	42500440	42233645
