# Supplementary material for: An open-hardware platform for optogenetics and photobiology
Source: Sci Rep. 2016 Nov 2;6:35363. doi: 10.1038/srep35363 (PMC5096413; doi:10.1038/srep35363)
Supplement: Supplementary Files [file srep35363-s2.zip › Supplementary Files/Image analysis script/example/arya_678nm_bot_150802/round2_rel.csv]

0.903273479	0.44198449	-0.155109786	0.180763937	0.558411928	0.589229682
0.593415184	-0.12568837	0.37878293	-0.346161133	0.303063486	-0.136710428
-0.481376516	-0.0579934807	-0.0708987809	-0.304074358	-0.465792073	0.0752157634
0.350510888	-0.476708791	-0.442108166	0.335202669	-0.51134804	-1.13588451
