# Supplementary material for: An open-hardware platform for optogenetics and photobiology
Source: Sci Rep. 2016 Nov 2;6:35363. doi: 10.1038/srep35363 (PMC5096413; doi:10.1038/srep35363)
Supplement: Supplementary Files [file srep35363-s2.zip › Supplementary Files/Image analysis script/gcal.txt]

211	178	184	129	204	182	196	128	228	134	225	206
198	166	184	255	177	182	198	176	234	168	185	140
184	173	225	144	220	168	171	179	255	183	227	170
228	223	236	179	227	193	208	180	206	175	230	165
