# Supplementary material for: An open-hardware platform for optogenetics and photobiology
Source: Sci Rep. 2016 Nov 2;6:35363. doi: 10.1038/srep35363 (PMC5096413; doi:10.1038/srep35363)
Supplement: Supplementary Files [file srep35363-s2.zip › Supplementary Files/Iris/css/angular-tooltips.min.css]

._720kb-tooltip{background:rgba(0,0,0,.8);color:#fff;position:absolute;z-index:9;padding:.4% 1%;opacity:0;visibility:hidden;-webkit-border-radius:3px;-moz-border-radius:3px;border-radius:3px;left:-200%;top:0;pointer-events:none}._720kb-tooltip-title{color:rgba(255,255,255,.95);font-weight:500;width:100%;clear:both}._720kb-tooltip-caret:after,._720kb-tooltip-caret:before{content:'';position:absolute;width:0;height:0}._720kb-tooltip._720kb-tooltip-small{padding:4.5px 10px;font-size:12px}._720kb-tooltip._720kb-tooltip-medium{padding:7px 15px;font-size:13.5px}._720kb-tooltip._720kb-tooltip-large{padding:10px 20px;font-size:14px}._720kb-tooltip._720kb-tooltip-open{visiblity:'';opacity:1}._720kb-tooltip-caret:before{border:6px solid rgba(0,0,0,.8)}._720kb-tooltip-caret:after{border:5px solid transparent}._720kb-tooltip-left ._720kb-tooltip-caret:after,._720kb-tooltip-left ._720kb-tooltip-caret:before,._720kb-tooltip-right ._720kb-tooltip-caret:after,._720kb-tooltip-right ._720kb-tooltip-caret:before{top:50%;border-top-color:transparent;border-bottom-color:transparent}._720kb-tooltip-left ._720kb-tooltip-caret:before{left:100%;margin-left:0;margin-top:-6px;border-right-width:0}._720kb-tooltip-left ._720kb-tooltip-caret:after{left:100%;margin-left:0;margin-top:-5px;border-right-width:0}._720kb-tooltip-right ._720kb-tooltip-caret:before{left:0;margin-left:-6px;margin-top:-6px;border-left-width:0}._720kb-tooltip-right ._720kb-tooltip-caret:after{left:0;margin-left:-5px;margin-top:-5px;border-left-width:0}._720kb-tooltip-bottom ._720kb-tooltip-caret:after,._720kb-tooltip-bottom ._720kb-tooltip-caret:before,._720kb-tooltip-top ._720kb-tooltip-caret:after,._720kb-tooltip-top ._720kb-tooltip-caret:before{left:50%;border-right-color:transparent;border-left-color:transparent}._720kb-tooltip-top ._720kb-tooltip-caret:before{top:100%;margin-left:-6px;margin-bottom:-6px;border-bottom-width:0}._720kb-tooltip-top ._720kb-tooltip-caret:after{top:100%;margin-left:-5px;margin-bottom:-5px;border-bottom-width:0}._720kb-tooltip-bottom ._720kb-tooltip-caret:before{bottom:100%;margin-left:-6px;border-top-width:0}._720kb-tooltip-bottom ._720kb-tooltip-caret:after{bottom:100%;margin-left:-5px;border-top-width:0}._720kb-tooltip-close-button{float:right}
