# Supplementary material for: An open-hardware platform for optogenetics and photobiology
Source: Sci Rep. 2016 Nov 2;6:35363. doi: 10.1038/srep35363 (PMC5096413; doi:10.1038/srep35363)
Supplement: Supplementary Files [file srep35363-s2.zip › Supplementary Files/Iris/css/bourbon/addons/_border-color.scss]

@charset "UTF-8";

/// Provides a quick method for targeting `border-color` on specific sides of a box. Use a `null` value to “skip” a side.
///
/// @param {Arglist} $vals
///   List of arguments
///
/// @example scss - Usage
///   .element {
///     @include border-color(#a60b55 #76cd9c null #e8ae1a);
///   }
///
/// @example css - CSS Output
///   .element {
///     border-left-color: #e8ae1a;
///     border-right-color: #76cd9c;
///     border-top-color: #a60b55;
///   }
///
/// @require {mixin} directional-property
///
/// @output `border-color`

@mixin border-color($vals...) {
  @include directional-property(border, color, $vals...);
}
