# Supplementary material for: An open-hardware platform for optogenetics and photobiology
Source: Sci Rep. 2016 Nov 2;6:35363. doi: 10.1038/srep35363 (PMC5096413; doi:10.1038/srep35363)
Supplement: Supplementary Files [file srep35363-s2.zip › Supplementary Files/Iris/css/bourbon/addons/_border-radius.scss]

@charset "UTF-8";

/// Provides a quick method for targeting `border-radius` on both corners on the side of a box.
///
/// @param {Number} $radii
///   List of arguments
///
/// @example scss - Usage
///   .element-one {
///     @include border-top-radius(5px);
///   }
///
///   .element-two {
///     @include border-left-radius(3px);
///   }
///
/// @example css - CSS Output
///   .element-one {
///     border-top-left-radius: 5px;
///     border-top-right-radius: 5px;
///   }
///
///   .element-two {
///     border-bottom-left-radius: 3px;
///     border-top-left-radius: 3px;
///   }
///
/// @output `border-radius`

@mixin border-top-radius($radii) {
  border-top-left-radius: $radii;
  border-top-right-radius: $radii;
}

@mixin border-right-radius($radii) {
  border-bottom-right-radius: $radii;
  border-top-right-radius: $radii;
}

@mixin border-bottom-radius($radii) {
  border-bottom-left-radius: $radii;
  border-bottom-right-radius: $radii;
}

@mixin border-left-radius($radii) {
  border-bottom-left-radius: $radii;
  border-top-left-radius: $radii;
}
