# Supplementary material for: An open-hardware platform for optogenetics and photobiology
Source: Sci Rep. 2016 Nov 2;6:35363. doi: 10.1038/srep35363 (PMC5096413; doi:10.1038/srep35363)
Supplement: Supplementary Files [file srep35363-s2.zip › Supplementary Files/Iris/css/bourbon/addons/_buttons.scss]

@charset "UTF-8";

/// Generates variables for all buttons. Please note that you must use interpolation on the variable: `#{$all-buttons}`.
///
/// @example scss - Usage
///   #{$all-buttons} {
///     background-color: #f00;
///   }
///
///   #{$all-buttons-focus},
///   #{$all-buttons-hover} {
///     background-color: #0f0;
///   }
///
///   #{$all-buttons-active} {
///     background-color: #00f;
///   }
///
/// @example css - CSS Output
///   button,
///   input[type="button"],
///   input[type="reset"],
///   input[type="submit"] {
///     background-color: #f00;
///   }
///
///   button:focus,
///   input[type="button"]:focus,
///   input[type="reset"]:focus,
///   input[type="submit"]:focus,
///   button:hover,
///   input[type="button"]:hover,
///   input[type="reset"]:hover,
///   input[type="submit"]:hover {
///     background-color: #0f0;
///   }
///
///   button:active,
///   input[type="button"]:active,
///   input[type="reset"]:active,
///   input[type="submit"]:active {
///     background-color: #00f;
///   }
///
/// @require assign-inputs
///
/// @type List
///
/// @todo Remove double assigned variables (Lines 59–62) in v5.0.0

$buttons-list: 'button',
               'input[type="button"]',
               'input[type="reset"]',
               'input[type="submit"]';

$all-buttons:        assign-inputs($buttons-list);
$all-buttons-active: assign-inputs($buttons-list, active);
$all-buttons-focus:  assign-inputs($buttons-list, focus);
$all-buttons-hover:  assign-inputs($buttons-list, hover);

$all-button-inputs:        $all-buttons;
$all-button-inputs-active: $all-buttons-active;
$all-button-inputs-focus:  $all-buttons-focus;
$all-button-inputs-hover:  $all-buttons-hover;
