# Supplementary material for: An open-hardware platform for optogenetics and photobiology
Source: Sci Rep. 2016 Nov 2;6:35363. doi: 10.1038/srep35363 (PMC5096413; doi:10.1038/srep35363)
Supplement: Supplementary Files [file srep35363-s2.zip › Supplementary Files/Iris/css/bourbon/addons/_clearfix.scss]

@charset "UTF-8";

/// Provides an easy way to include a clearfix for containing floats.
///
/// @link http://cssmojo.com/latest_new_clearfix_so_far/
///
/// @example scss - Usage
///   .element {
///     @include clearfix;
///   }
///
/// @example css - CSS Output
///   .element::after {
///     clear: both;
///     content: "";
///     display: table;
///   }

@mixin clearfix {
  &::after {
    clear: both;
    content: "";
    display: table;
  }
}
