# Supplementary material for: An open-hardware platform for optogenetics and photobiology
Source: Sci Rep. 2016 Nov 2;6:35363. doi: 10.1038/srep35363 (PMC5096413; doi:10.1038/srep35363)
Supplement: Supplementary Files [file srep35363-s2.zip › Supplementary Files/Iris/css/bourbon/addons/_hide-text.scss]

/// Hides the text in an element, commonly used to show an image. Some elements will need block-level styles applied.
///
/// @link http://zeldman.com/2012/03/01/replacing-the-9999px-hack-new-image-replacement
///
/// @example scss - Usage
///   .element {
///     @include hide-text;
///   }
///
/// @example css - CSS Output
///   .element {
///     overflow: hidden;
///     text-indent: 101%;
///     white-space: nowrap;
///   }
///
/// @todo Remove height argument in v5.0.0

@mixin hide-text($height: null) {
  overflow: hidden;
  text-indent: 101%;
  white-space: nowrap;

  @if $height {
    @warn "The `hide-text` mixin has changed and no longer requires a height. The height argument will no longer be accepted in v5.0.0";
  }
}
