# Supplementary material for: An open-hardware platform for optogenetics and photobiology
Source: Sci Rep. 2016 Nov 2;6:35363. doi: 10.1038/srep35363 (PMC5096413; doi:10.1038/srep35363)
Supplement: Supplementary Files [file srep35363-s2.zip › Supplementary Files/Iris/css/bourbon/addons/_retina-image.scss]

@mixin retina-image($filename, $background-size, $extension: png, $retina-filename: null, $retina-suffix: _2x, $asset-pipeline: $asset-pipeline) {
  @if $asset-pipeline {
    background-image: image-url("#{$filename}.#{$extension}");
  } @else {
    background-image:       url("#{$filename}.#{$extension}");
  }

  @include hidpi {
    @if $asset-pipeline {
      @if $retina-filename {
        background-image: image-url("#{$retina-filename}.#{$extension}");
      } @else {
        background-image: image-url("#{$filename}#{$retina-suffix}.#{$extension}");
      }
    } @else {
      @if $retina-filename {
        background-image: url("#{$retina-filename}.#{$extension}");
      } @else {
        background-image: url("#{$filename}#{$retina-suffix}.#{$extension}");
      }
    }

    background-size: $background-size;
  }
}
