# Supplementary material for: An open-hardware platform for optogenetics and photobiology
Source: Sci Rep. 2016 Nov 2;6:35363. doi: 10.1038/srep35363 (PMC5096413; doi:10.1038/srep35363)
Supplement: Supplementary Files [file srep35363-s2.zip › Supplementary Files/Iris/css/bourbon/addons/_text-inputs.scss]

@charset "UTF-8";

/// Generates variables for all text-based inputs. Please note that you must use interpolation on the variable: `#{$all-text-inputs}`.
///
/// @example scss - Usage
///   #{$all-text-inputs} {
///     border: 1px solid #f00;
///   }
///
///   #{$all-text-inputs-focus},
///   #{$all-text-inputs-hover} {
///     border: 1px solid #0f0;
///   }
///
///   #{$all-text-inputs-active} {
///     border: 1px solid #00f;
///   }
///
/// @example css - CSS Output
///   input[type="color"],
///   input[type="date"],
///   input[type="datetime"],
///   input[type="datetime-local"],
///   input[type="email"],
///   input[type="month"],
///   input[type="number"],
///   input[type="password"],
///   input[type="search"],
///   input[type="tel"],
///   input[type="text"],
///   input[type="time"],
///   input[type="url"],
///   input[type="week"],
///   textarea {
///     border: 1px solid #f00;
///   }
///
///   input[type="color"]:focus,
///   input[type="date"]:focus,
///   input[type="datetime"]:focus,
///   input[type="datetime-local"]:focus,
///   input[type="email"]:focus,
///   input[type="month"]:focus,
///   input[type="number"]:focus,
///   input[type="password"]:focus,
///   input[type="search"]:focus,
///   input[type="tel"]:focus,
///   input[type="text"]:focus,
///   input[type="time"]:focus,
///   input[type="url"]:focus,
///   input[type="week"]:focus,
///   textarea:focus,
///   input[type="color"]:hover,
///   input[type="date"]:hover,
///   input[type="datetime"]:hover,
///   input[type="datetime-local"]:hover,
///   input[type="email"]:hover,
///   input[type="month"]:hover,
///   input[type="number"]:hover,
///   input[type="password"]:hover,
///   input[type="search"]:hover,
///   input[type="tel"]:hover,
///   input[type="text"]:hover,
///   input[type="time"]:hover,
///   input[type="url"]:hover,
///   input[type="week"]:hover,
///   textarea:hover {
///     border: 1px solid #0f0;
///   }
///
///   input[type="color"]:active,
///   input[type="date"]:active,
///   input[type="datetime"]:active,
///   input[type="datetime-local"]:active,
///   input[type="email"]:active,
///   input[type="month"]:active,
///   input[type="number"]:active,
///   input[type="password"]:active,
///   input[type="search"]:active,
///   input[type="tel"]:active,
///   input[type="text"]:active,
///   input[type="time"]:active,
///   input[type="url"]:active,
///   input[type="week"]:active,
///   textarea:active {
///     border: 1px solid #00f;
///   }
///
/// @require assign-inputs
///
/// @type List

$text-inputs-list: 'input[type="color"]',
                   'input[type="date"]',
                   'input[type="datetime"]',
                   'input[type="datetime-local"]',
                   'input[type="email"]',
                   'input[type="month"]',
                   'input[type="number"]',
                   'input[type="password"]',
                   'input[type="search"]',
                   'input[type="tel"]',
                   'input[type="text"]',
                   'input[type="time"]',
                   'input[type="url"]',
                   'input[type="week"]',
                   'textarea';

$all-text-inputs:        assign-inputs($text-inputs-list);
$all-text-inputs-active: assign-inputs($text-inputs-list, active);
$all-text-inputs-focus:  assign-inputs($text-inputs-list, focus);
$all-text-inputs-hover:  assign-inputs($text-inputs-list, hover);
