# Supplementary material for: An open-hardware platform for optogenetics and photobiology
Source: Sci Rep. 2016 Nov 2;6:35363. doi: 10.1038/srep35363 (PMC5096413; doi:10.1038/srep35363)
Supplement: Supplementary Files [file srep35363-s2.zip › Supplementary Files/Iris/css/bourbon/css3/_animation.scss]

// http://www.w3.org/TR/css3-animations/#the-animation-name-property-
// Each of these mixins support comma separated lists of values, which allows different transitions for individual properties to be described in a single style rule. Each value in the list corresponds to the value at that same position in the other properties.

@mixin animation($animations...) {
  @include prefixer(animation, $animations, webkit moz spec);
}

@mixin animation-name($names...) {
  @include prefixer(animation-name, $names, webkit moz spec);
}

@mixin animation-duration($times...) {
  @include prefixer(animation-duration, $times, webkit moz spec);
}

@mixin animation-timing-function($motions...) {
  // ease | linear | ease-in | ease-out | ease-in-out
  @include prefixer(animation-timing-function, $motions, webkit moz spec);
}

@mixin animation-iteration-count($values...) {
  // infinite | <number>
  @include prefixer(animation-iteration-count, $values, webkit moz spec);
}

@mixin animation-direction($directions...) {
  // normal | alternate
  @include prefixer(animation-direction, $directions, webkit moz spec);
}

@mixin animation-play-state($states...) {
  // running | paused
  @include prefixer(animation-play-state, $states, webkit moz spec);
}

@mixin animation-delay($times...) {
  @include prefixer(animation-delay, $times, webkit moz spec);
}

@mixin animation-fill-mode($modes...) {
  // none | forwards | backwards | both
  @include prefixer(animation-fill-mode, $modes, webkit moz spec);
}
