# Supplementary material for: An open-hardware platform for optogenetics and photobiology
Source: Sci Rep. 2016 Nov 2;6:35363. doi: 10.1038/srep35363 (PMC5096413; doi:10.1038/srep35363)
Supplement: Supplementary Files [file srep35363-s2.zip › Supplementary Files/Iris/css/bourbon/css3/_calc.scss]

@mixin calc($property, $value) {
  #{$property}: -webkit-calc(#{$value});
  #{$property}: calc(#{$value});
}
