# Supplementary material for: An open-hardware platform for optogenetics and photobiology
Source: Sci Rep. 2016 Nov 2;6:35363. doi: 10.1038/srep35363 (PMC5096413; doi:10.1038/srep35363)
Supplement: Supplementary Files [file srep35363-s2.zip › Supplementary Files/Iris/css/bourbon/css3/_columns.scss]

@mixin columns($arg: auto) {
  // <column-count> || <column-width>
  @include prefixer(columns, $arg, webkit moz spec);
}

@mixin column-count($int: auto) {
  // auto || integer
  @include prefixer(column-count, $int, webkit moz spec);
}

@mixin column-gap($length: normal) {
  // normal || length
  @include prefixer(column-gap, $length, webkit moz spec);
}

@mixin column-fill($arg: auto) {
  // auto || length
  @include prefixer(column-fill, $arg, webkit moz spec);
}

@mixin column-rule($arg) {
  // <border-width> || <border-style> || <color>
  @include prefixer(column-rule, $arg, webkit moz spec);
}

@mixin column-rule-color($color) {
  @include prefixer(column-rule-color, $color, webkit moz spec);
}

@mixin column-rule-style($style: none) {
  // none | hidden | dashed | dotted | double | groove | inset | inset | outset | ridge | solid
  @include prefixer(column-rule-style, $style, webkit moz spec);
}

@mixin column-rule-width ($width: none) {
  @include prefixer(column-rule-width, $width, webkit moz spec);
}

@mixin column-span($arg: none) {
  // none || all
  @include prefixer(column-span, $arg, webkit moz spec);
}

@mixin column-width($length: auto) {
  // auto || length
  @include prefixer(column-width, $length, webkit moz spec);
}
