# Supplementary material for: An open-hardware platform for optogenetics and photobiology
Source: Sci Rep. 2016 Nov 2;6:35363. doi: 10.1038/srep35363 (PMC5096413; doi:10.1038/srep35363)
Supplement: Supplementary Files [file srep35363-s2.zip › Supplementary Files/Iris/css/bourbon/css3/_filter.scss]

@mixin filter($function: none) {
  // <filter-function> [<filter-function]* | none
  @include prefixer(filter, $function, webkit spec);
}
