# Supplementary material for: An open-hardware platform for optogenetics and photobiology
Source: Sci Rep. 2016 Nov 2;6:35363. doi: 10.1038/srep35363 (PMC5096413; doi:10.1038/srep35363)
Supplement: Supplementary Files [file srep35363-s2.zip › Supplementary Files/Iris/css/bourbon/css3/_font-face.scss]

@mixin font-face(
  $font-family,
  $file-path,
  $weight: normal,
  $style: normal,
  $asset-pipeline: $asset-pipeline,
  $file-formats: eot woff2 woff ttf svg) {

  $font-url-prefix: font-url-prefixer($asset-pipeline);

  @font-face {
    font-family: $font-family;
    font-style: $style;
    font-weight: $weight;

    src: font-source-declaration(
      $font-family,
      $file-path,
      $asset-pipeline,
      $file-formats,
      $font-url-prefix
    );
  }
}
