# Supplementary material for: An open-hardware platform for optogenetics and photobiology
Source: Sci Rep. 2016 Nov 2;6:35363. doi: 10.1038/srep35363 (PMC5096413; doi:10.1038/srep35363)
Supplement: Supplementary Files [file srep35363-s2.zip › Supplementary Files/Iris/css/bourbon/css3/_font-feature-settings.scss]

@mixin font-feature-settings($settings...) {
  @if length($settings) == 0 { $settings: none; }
  @include prefixer(font-feature-settings, $settings, webkit moz ms spec);
}
