# Supplementary material for: An open-hardware platform for optogenetics and photobiology
Source: Sci Rep. 2016 Nov 2;6:35363. doi: 10.1038/srep35363 (PMC5096413; doi:10.1038/srep35363)
Supplement: Supplementary Files [file srep35363-s2.zip › Supplementary Files/Iris/css/bourbon/css3/_hidpi-media-query.scss]

// HiDPI mixin. Default value set to 1.3 to target Google Nexus 7 (http://bjango.com/articles/min-device-pixel-ratio/)
@mixin hidpi($ratio: 1.3) {
  @media only screen and (-webkit-min-device-pixel-ratio: $ratio),
  only screen and (min--moz-device-pixel-ratio: $ratio),
  only screen and (-o-min-device-pixel-ratio: #{$ratio}/1),
  only screen and (min-resolution: round($ratio * 96dpi)),
  only screen and (min-resolution: $ratio * 1dppx) {
    @content;
  }
}
