# Supplementary material for: An open-hardware platform for optogenetics and photobiology
Source: Sci Rep. 2016 Nov 2;6:35363. doi: 10.1038/srep35363 (PMC5096413; doi:10.1038/srep35363)
Supplement: Supplementary Files [file srep35363-s2.zip › Supplementary Files/Iris/css/bourbon/css3/_image-rendering.scss]

@mixin image-rendering ($mode:auto) {

  @if ($mode == crisp-edges) {
    -ms-interpolation-mode: nearest-neighbor; // IE8+
    image-rendering: -moz-crisp-edges;
    image-rendering: -o-crisp-edges;
    image-rendering: -webkit-optimize-contrast;
    image-rendering: crisp-edges;
  }

  @else {
    image-rendering: $mode;
  }
}
