# Supplementary material for: An open-hardware platform for optogenetics and photobiology
Source: Sci Rep. 2016 Nov 2;6:35363. doi: 10.1038/srep35363 (PMC5096413; doi:10.1038/srep35363)
Supplement: Supplementary Files [file srep35363-s2.zip › Supplementary Files/Iris/css/bourbon/css3/_placeholder.scss]

@mixin placeholder {
  $placeholders: ":-webkit-input" ":-moz" "-moz" "-ms-input";
  @each $placeholder in $placeholders {
    &:#{$placeholder}-placeholder {
      @content;
    }
  }
}
