# Supplementary material for: An open-hardware platform for optogenetics and photobiology
Source: Sci Rep. 2016 Nov 2;6:35363. doi: 10.1038/srep35363 (PMC5096413; doi:10.1038/srep35363)
Supplement: Supplementary Files [file srep35363-s2.zip › Supplementary Files/Iris/css/bourbon/css3/_transform.scss]

@mixin transform($property: none) {
  // none | <transform-function>
  @include prefixer(transform, $property, webkit moz ms o spec);
}

@mixin transform-origin($axes: 50%) {
  // x-axis - left | center | right  | length | %
  // y-axis - top  | center | bottom | length | %
  // z-axis -                          length
  @include prefixer(transform-origin, $axes, webkit moz ms o spec);
}

@mixin transform-style($style: flat) {
  @include prefixer(transform-style, $style, webkit moz ms o spec);
}
