# Supplementary material for: An open-hardware platform for optogenetics and photobiology
Source: Sci Rep. 2016 Nov 2;6:35363. doi: 10.1038/srep35363 (PMC5096413; doi:10.1038/srep35363)
Supplement: Supplementary Files [file srep35363-s2.zip › Supplementary Files/Iris/css/bourbon/css3/_transition.scss]

// Shorthand mixin. Supports multiple parentheses-deliminated values for each variable.
// Example: @include transition (all 2s ease-in-out);
//          @include transition (opacity 1s ease-in 2s, width 2s ease-out);
//          @include transition-property (transform, opacity);

@mixin transition($properties...) {
  // Fix for vendor-prefix transform property
  $needs-prefixes: false;
  $webkit: ();
  $moz: ();
  $spec: ();

  // Create lists for vendor-prefixed transform
  @each $list in $properties {
    @if nth($list, 1) == "transform" {
      $needs-prefixes: true;
      $list1: -webkit-transform;
      $list2: -moz-transform;
      $list3: ();

      @each $var in $list {
        $list3: join($list3, $var);

        @if $var != "transform" {
          $list1: join($list1, $var);
          $list2: join($list2, $var);
        }
      }

      $webkit: append($webkit, $list1);
      $moz:    append($moz,    $list2);
      $spec:   append($spec,   $list3);
    } @else {
      $webkit: append($webkit, $list, comma);
      $moz:    append($moz,    $list, comma);
      $spec:   append($spec,   $list, comma);
    }
  }

  @if $needs-prefixes {
    -webkit-transition: $webkit;
       -moz-transition: $moz;
            transition: $spec;
  } @else {
    @if length($properties) >= 1 {
      @include prefixer(transition, $properties, webkit moz spec);
    } @else {
      $properties: all 0.15s ease-out 0s;
      @include prefixer(transition, $properties, webkit moz spec);
    }
  }
}

@mixin transition-property($properties...) {
  -webkit-transition-property: transition-property-names($properties, "webkit");
     -moz-transition-property: transition-property-names($properties, "moz");
          transition-property: transition-property-names($properties, false);
}

@mixin transition-duration($times...) {
  @include prefixer(transition-duration, $times, webkit moz spec);
}

@mixin transition-timing-function($motions...) {
  // ease | linear | ease-in | ease-out | ease-in-out | cubic-bezier()
  @include prefixer(transition-timing-function, $motions, webkit moz spec);
}

@mixin transition-delay($times...) {
  @include prefixer(transition-delay, $times, webkit moz spec);
}
