# Supplementary material for: An open-hardware platform for optogenetics and photobiology
Source: Sci Rep. 2016 Nov 2;6:35363. doi: 10.1038/srep35363 (PMC5096413; doi:10.1038/srep35363)
Supplement: Supplementary Files [file srep35363-s2.zip › Supplementary Files/Iris/css/bourbon/functions/_assign-inputs.scss]

@function assign-inputs($inputs, $pseudo: null) {
  $list: ();

  @each $input in $inputs {
    $input: unquote($input);
    $input: if($pseudo, $input + ":" + $pseudo, $input);
    $list: append($list, $input, comma);
  }

  @return $list;
}
