# Supplementary material for: An open-hardware platform for optogenetics and photobiology
Source: Sci Rep. 2016 Nov 2;6:35363. doi: 10.1038/srep35363 (PMC5096413; doi:10.1038/srep35363)
Supplement: Supplementary Files [file srep35363-s2.zip › Supplementary Files/Iris/css/bourbon/functions/_contains-falsy.scss]

@charset "UTF-8";

/// Checks if a list does not contains a value.
///
/// @access private
///
/// @param {List} $list
///   The list to check against.
///
/// @return {Bool}

@function contains-falsy($list) {
  @each $item in $list {
    @if not $item {
      @return true;
    }
  }

  @return false;
}
