# Supplementary material for: An open-hardware platform for optogenetics and photobiology
Source: Sci Rep. 2016 Nov 2;6:35363. doi: 10.1038/srep35363 (PMC5096413; doi:10.1038/srep35363)
Supplement: Supplementary Files [file srep35363-s2.zip › Supplementary Files/Iris/css/bourbon/functions/_contains.scss]

@charset "UTF-8";

/// Checks if a list contains a value(s).
///
/// @access private
///
/// @param {List} $list
///   The list to check against.
///
/// @param {List} $values
///   A single value or list of values to check for.
///
/// @example scss - Usage
///   contains($list, $value)
///
/// @return {Bool}

@function contains($list, $values...) {
  @each $value in $values {
    @if type-of(index($list, $value)) != "number" {
      @return false;
    }
  }

  @return true;
}
