# Supplementary material for: An open-hardware platform for optogenetics and photobiology
Source: Sci Rep. 2016 Nov 2;6:35363. doi: 10.1038/srep35363 (PMC5096413; doi:10.1038/srep35363)
Supplement: Supplementary Files [file srep35363-s2.zip › Supplementary Files/Iris/css/bourbon/functions/_is-length.scss]

@charset "UTF-8";

/// Checks for a valid CSS length.
///
/// @param {String} $value

@function is-length($value) {
  @return type-of($value) != "null" and (str-slice($value + "", 1, 4) == "calc"
       or index(auto inherit initial 0, $value)
       or (type-of($value) == "number" and not(unitless($value))));
}
