# Supplementary material for: An open-hardware platform for optogenetics and photobiology
Source: Sci Rep. 2016 Nov 2;6:35363. doi: 10.1038/srep35363 (PMC5096413; doi:10.1038/srep35363)
Supplement: Supplementary Files [file srep35363-s2.zip › Supplementary Files/Iris/css/bourbon/functions/_is-number.scss]

@charset "UTF-8";

/// Checks for a valid number.
///
/// @param {Number} $value
///
/// @require {function} contains

@function is-number($value) {
  @return contains("0" "1" "2" "3" "4" "5" "6" "7" "8" "9" 0 1 2 3 4 5 6 7 8 9, $value);
}
