# Supplementary material for: An open-hardware platform for optogenetics and photobiology
Source: Sci Rep. 2016 Nov 2;6:35363. doi: 10.1038/srep35363 (PMC5096413; doi:10.1038/srep35363)
Supplement: Supplementary Files [file srep35363-s2.zip › Supplementary Files/Iris/css/bourbon/functions/_is-size.scss]

@charset "UTF-8";

/// Checks for a valid CSS size.
///
/// @param {String} $value
///
/// @require {function} contains
/// @require {function} is-length

@function is-size($value) {
  @return is-length($value)
          or contains("fill" "fit-content" "min-content" "max-content", $value);
}
