# Supplementary material for: An open-hardware platform for optogenetics and photobiology
Source: Sci Rep. 2016 Nov 2;6:35363. doi: 10.1038/srep35363 (PMC5096413; doi:10.1038/srep35363)
Supplement: Supplementary Files [file srep35363-s2.zip › Supplementary Files/Iris/css/bourbon/functions/_px-to-rem.scss]

// Convert pixels to rems
// eg. for a relational value of 12px write rem(12)
// Assumes $em-base is the font-size of <html>

@function rem($pxval) {
  @if not unitless($pxval) {
    $pxval: strip-units($pxval);
  }

  $base: $em-base;
  @if not unitless($base) {
    $base: strip-units($base);
  }
  @return ($pxval / $base) * 1rem;
}
