# Supplementary material for: An open-hardware platform for optogenetics and photobiology
Source: Sci Rep. 2016 Nov 2;6:35363. doi: 10.1038/srep35363 (PMC5096413; doi:10.1038/srep35363)
Supplement: Supplementary Files [file srep35363-s2.zip › Supplementary Files/Iris/css/bourbon/functions/_shade.scss]

@charset "UTF-8";

/// Mixes a color with black.
///
/// @param {Color} $color
///
/// @param {Number (Percentage)} $percent
///   The amount of black to be mixed in.
///
/// @example scss - Usage
///   .element {
///     background-color: shade(#ffbb52, 60%);
///   }
///
/// @example css - CSS Output
///   .element {
///     background-color: #664a20;
///   }
///
/// @return {Color}

@function shade($color, $percent) {
  @return mix(#000, $color, $percent);
}
