# Supplementary material for: An open-hardware platform for optogenetics and photobiology
Source: Sci Rep. 2016 Nov 2;6:35363. doi: 10.1038/srep35363 (PMC5096413; doi:10.1038/srep35363)
Supplement: Supplementary Files [file srep35363-s2.zip › Supplementary Files/Iris/css/bourbon/functions/_strip-units.scss]

@charset "UTF-8";

/// Strips the unit from a number.
///
/// @param {Number (With Unit)} $value
///
/// @example scss - Usage
///   $dimension: strip-units(10em);
///
/// @example css - CSS Output
///   $dimension: 10;
///
/// @return {Number (Unitless)}

@function strip-units($value) {
  @return ($value / ($value * 0 + 1));
}
