# Supplementary material for: An open-hardware platform for optogenetics and photobiology
Source: Sci Rep. 2016 Nov 2;6:35363. doi: 10.1038/srep35363 (PMC5096413; doi:10.1038/srep35363)
Supplement: Supplementary Files [file srep35363-s2.zip › Supplementary Files/Iris/css/bourbon/functions/_transition-property-name.scss]

// Return vendor-prefixed property names if appropriate
// Example: transition-property-names((transform, color, background), moz) -> -moz-transform, color, background
//************************************************************************//
@function transition-property-names($props, $vendor: false) {
  $new-props: ();

  @each $prop in $props {
    $new-props: append($new-props, transition-property-name($prop, $vendor), comma);
  }

  @return $new-props;
}

@function transition-property-name($prop, $vendor: false) {
  // put other properties that need to be prefixed here aswell
  @if $vendor and $prop == transform {
    @return unquote('-'+$vendor+'-'+$prop);
  }
  @else {
    @return $prop;
  }
}
