# Supplementary material for: An open-hardware platform for optogenetics and photobiology
Source: Sci Rep. 2016 Nov 2;6:35363. doi: 10.1038/srep35363 (PMC5096413; doi:10.1038/srep35363)
Supplement: Supplementary Files [file srep35363-s2.zip › Supplementary Files/Iris/css/bourbon/functions/_unpack.scss]

@charset "UTF-8";

/// Converts shorthand to the 4-value syntax.
///
/// @param {List} $shorthand
///
/// @example scss - Usage
///   .element {
///     margin: unpack(1em 2em);
///   }
///
/// @example css - CSS Output
///   .element {
///     margin: 1em 2em 1em 2em;
///   }

@function unpack($shorthand) {
  @if length($shorthand) == 1 {
    @return nth($shorthand, 1) nth($shorthand, 1) nth($shorthand, 1) nth($shorthand, 1);
  } @else if length($shorthand) == 2 {
    @return nth($shorthand, 1) nth($shorthand, 2) nth($shorthand, 1) nth($shorthand, 2);
  } @else if length($shorthand) == 3 {
    @return nth($shorthand, 1) nth($shorthand, 2) nth($shorthand, 3) nth($shorthand, 2);
  } @else {
    @return $shorthand;
  }
}
