# Supplementary material for: An open-hardware platform for optogenetics and photobiology
Source: Sci Rep. 2016 Nov 2;6:35363. doi: 10.1038/srep35363 (PMC5096413; doi:10.1038/srep35363)
Supplement: Supplementary Files [file srep35363-s2.zip › Supplementary Files/Iris/css/bourbon/helpers/_font-source-declaration.scss]

// Used for creating the source string for fonts using @font-face
// Reference: http://goo.gl/Ru1bKP

@function font-url-prefixer($asset-pipeline) {
  @if $asset-pipeline == true {
    @return font-url;
  } @else {
    @return url;
  }
}

@function font-source-declaration(
  $font-family,
  $file-path,
  $asset-pipeline,
  $file-formats,
  $font-url) {

  $src: null;

  $formats-map: (
    eot:   "#{$file-path}.eot?#iefix" format("embedded-opentype"),
    woff2: "#{$file-path}.woff2" format("woff2"),
    woff:  "#{$file-path}.woff" format("woff"),
    ttf:   "#{$file-path}.ttf" format("truetype"),
    svg:   "#{$file-path}.svg##{$font-family}" format("svg")
  );

  @each $key, $values in $formats-map {
    @if contains($file-formats, $key) {
      $file-path: nth($values, 1);
      $font-format: nth($values, 2);

      @if $asset-pipeline == true {
        $src: append($src, font-url($file-path) $font-format, comma);
      } @else {
        $src: append($src, url($file-path) $font-format, comma);
      }
    }
  }

  @return $src;
}
