# Supplementary material for: An open-hardware platform for optogenetics and photobiology
Source: Sci Rep. 2016 Nov 2;6:35363. doi: 10.1038/srep35363 (PMC5096413; doi:10.1038/srep35363)
Supplement: Supplementary Files [file srep35363-s2.zip › Supplementary Files/Iris/css/bourbon/helpers/_gradient-positions-parser.scss]

@function _gradient-positions-parser($gradient-type, $gradient-positions) {
  @if $gradient-positions
  and ($gradient-type == linear)
  and (type-of($gradient-positions) != color) {
    $gradient-positions: _linear-positions-parser($gradient-positions);
  }
  @else if $gradient-positions
  and ($gradient-type == radial)
  and (type-of($gradient-positions) != color) {
    $gradient-positions: _radial-positions-parser($gradient-positions);
  }
  @return $gradient-positions;
}
