# Supplementary material for: An open-hardware platform for optogenetics and photobiology
Source: Sci Rep. 2016 Nov 2;6:35363. doi: 10.1038/srep35363 (PMC5096413; doi:10.1038/srep35363)
Supplement: Supplementary Files [file srep35363-s2.zip › Supplementary Files/Iris/css/bourbon/helpers/_linear-gradient-parser.scss]

@function _linear-gradient-parser($image) {
  $image: unquote($image);
  $gradients: ();
  $start: str-index($image, "(");
  $end: str-index($image, ",");
  $first-val: str-slice($image, $start + 1, $end - 1);

  $prefix: str-slice($image, 0, $start);
  $suffix: str-slice($image, $end, str-length($image));

  $has-multiple-vals: str-index($first-val, " ");
  $has-single-position: unquote(_position-flipper($first-val) + "");
  $has-angle: is-number(str-slice($first-val, 0, 0));

  @if $has-multiple-vals {
    $gradients: _linear-side-corner-parser($image, $first-val, $prefix, $suffix, $has-multiple-vals);
  }

  @else if $has-single-position != "" {
    $pos: unquote($has-single-position + "");

    $gradients: (
      webkit-image: -webkit- + $image,
      spec-image: $prefix + "to " + $pos + $suffix
    );
  }

  @else if $has-angle {
    // Rotate degree for webkit
    $gradients: _linear-angle-parser($image, $first-val, $prefix, $suffix);
  }

  @else {
    $gradients: (
      webkit-image: -webkit- + $image,
      spec-image: $image
    );
  }

  @return $gradients;
}
