# Supplementary material for: An open-hardware platform for optogenetics and photobiology
Source: Sci Rep. 2016 Nov 2;6:35363. doi: 10.1038/srep35363 (PMC5096413; doi:10.1038/srep35363)
Supplement: Supplementary Files [file srep35363-s2.zip › Supplementary Files/Iris/css/bourbon/helpers/_linear-positions-parser.scss]

@function _linear-positions-parser($pos) {
  $type: type-of(nth($pos, 1));
  $spec: null;
  $degree: null;
  $side: null;
  $corner: null;
  $length: length($pos);
  // Parse Side and corner positions
  @if ($length > 1) {
    @if nth($pos, 1) == "to" { // Newer syntax
      $side: nth($pos, 2);

      @if $length == 2 { // eg. to top
        // Swap for backwards compatability
        $degree: _position-flipper(nth($pos, 2));
      }
      @else if $length == 3 { // eg. to top left
        $corner: nth($pos, 3);
      }
    }
    @else if $length == 2 { // Older syntax ("top left")
      $side: _position-flipper(nth($pos, 1));
      $corner: _position-flipper(nth($pos, 2));
    }

    @if ("#{$side} #{$corner}" == "left top") or ("#{$side} #{$corner}" == "top left") {
      $degree: _position-flipper(#{$side}) _position-flipper(#{$corner});
    }
    @else if ("#{$side} #{$corner}" == "right top") or ("#{$side} #{$corner}" == "top right") {
      $degree: _position-flipper(#{$side}) _position-flipper(#{$corner});
    }
    @else if ("#{$side} #{$corner}" == "right bottom") or ("#{$side} #{$corner}" == "bottom right") {
      $degree: _position-flipper(#{$side}) _position-flipper(#{$corner});
    }
    @else if ("#{$side} #{$corner}" == "left bottom") or ("#{$side} #{$corner}" == "bottom left") {
      $degree: _position-flipper(#{$side}) _position-flipper(#{$corner});
    }
    $spec: to $side $corner;
  }
  @else if $length == 1 {
    // Swap for backwards compatability
    @if $type == string {
      $degree: $pos;
      $spec: to _position-flipper($pos);
    }
    @else {
      $degree: -270 - $pos; //rotate the gradient opposite from spec
      $spec: $pos;
    }
  }
  $degree: unquote($degree + ",");
  $spec:   unquote($spec + ",");
  @return $degree $spec;
}

@function _position-flipper($pos) {
  @return if($pos == left, right, null)
         if($pos == right, left, null)
         if($pos == top, bottom, null)
         if($pos == bottom, top, null);
}
