# Supplementary material for: An open-hardware platform for optogenetics and photobiology
Source: Sci Rep. 2016 Nov 2;6:35363. doi: 10.1038/srep35363 (PMC5096413; doi:10.1038/srep35363)
Supplement: Supplementary Files [file srep35363-s2.zip › Supplementary Files/Iris/css/bourbon/helpers/_radial-gradient-parser.scss]

@function _radial-gradient-parser($image) {
  $image: unquote($image);
  $gradients: ();
  $start: str-index($image, "(");
  $end: str-index($image, ",");
  $first-val: str-slice($image, $start + 1, $end - 1);

  $prefix: str-slice($image, 0, $start);
  $suffix: str-slice($image, $end, str-length($image));

  $is-spec-syntax: str-index($first-val, "at");

  @if $is-spec-syntax and $is-spec-syntax > 1 {
    $keyword: str-slice($first-val, 1, $is-spec-syntax - 2);
    $pos: str-slice($first-val, $is-spec-syntax + 3, str-length($first-val));
    $pos: append($pos, $keyword, comma);

    $gradients: (
      webkit-image: -webkit- + $prefix + $pos + $suffix,
      spec-image: $image
    );
  }

  @else if $is-spec-syntax == 1 {
    $pos: str-slice($first-val, $is-spec-syntax + 3, str-length($first-val));

    $gradients: (
      webkit-image: -webkit- + $prefix + $pos + $suffix,
      spec-image: $image
    );
  }

  @else if str-index($image, "cover") or str-index($image, "contain") {
    @warn "Radial-gradient needs to be updated to conform to latest spec.";

    $gradients: (
      webkit-image: null,
      spec-image: $image
    );
  }

  @else {
    $gradients: (
      webkit-image: -webkit- + $image,
      spec-image: $image
    );
  }

  @return $gradients;
}
