# Supplementary material for: An open-hardware platform for optogenetics and photobiology
Source: Sci Rep. 2016 Nov 2;6:35363. doi: 10.1038/srep35363 (PMC5096413; doi:10.1038/srep35363)
Supplement: Supplementary Files [file srep35363-s2.zip › Supplementary Files/Iris/css/bourbon/helpers/_shape-size-stripper.scss]

@function _shape-size-stripper($shape-size) {
  $shape-size-spec: null;
  @each $value in $shape-size {
    @if ($value == "cover") or ($value == "contain") {
      $value: null;
    }
    $shape-size-spec: "#{$shape-size-spec} #{$value}";
  }
  @return $shape-size-spec;
}
