# Supplementary material for: An open-hardware platform for optogenetics and photobiology
Source: Sci Rep. 2016 Nov 2;6:35363. doi: 10.1038/srep35363 (PMC5096413; doi:10.1038/srep35363)
Supplement: Supplementary Files [file srep35363-s2.zip › Supplementary Files/Iris/css/bourbon/helpers/_str-to-num.scss]

//************************************************************************//
// Helper function for linear/radial-gradient-parsers.
// Source: http://sassmeister.com/gist/9647408
//************************************************************************//
@function _str-to-num($string) {
  // Matrices
  $strings: "0" "1" "2" "3" "4" "5" "6" "7" "8" "9";
  $numbers:  0   1   2   3   4   5   6   7   8   9;

  // Result
  $result: 0;
  $divider: 0;
  $minus: false;

  // Looping through all characters
  @for $i from 1 through str-length($string) {
    $character: str-slice($string, $i, $i);
    $index: index($strings, $character);

    @if $character == "-" {
      $minus: true;
    }

    @else if $character == "." {
      $divider: 1;
    }

    @else {
      @if not $index {
        $result: if($minus, $result * -1, $result);
        @return _convert-units($result, str-slice($string, $i));
      }

      $number: nth($numbers, $index);

      @if $divider == 0 {
        $result: $result * 10;
      }

      @else {
        // Move the decimal dot to the left
        $divider: $divider * 10;
        $number: $number / $divider;
      }

      $result: $result + $number;
    }
  }
  @return if($minus, $result * -1, $result);
}
