# Supplementary material for: An open-hardware platform for optogenetics and photobiology
Source: Sci Rep. 2016 Nov 2;6:35363. doi: 10.1038/srep35363 (PMC5096413; doi:10.1038/srep35363)
Supplement: Supplementary Files [file srep35363-s2.zip › Supplementary Files/Iris/css/bourbon/settings/_asset-pipeline.scss]

@charset "UTF-8";

/// A global setting to enable or disable the `$asset-pipeline` variable for all functions that accept it.
///
/// @type Bool

$asset-pipeline: false !default;
