# Supplementary material for: An open-hardware platform for optogenetics and photobiology
Source: Sci Rep. 2016 Nov 2;6:35363. doi: 10.1038/srep35363 (PMC5096413; doi:10.1038/srep35363)
Supplement: Supplementary Files [file srep35363-s2.zip › Supplementary Files/Iris/css/bourbon/settings/_prefixer.scss]

@charset "UTF-8";

/// Global variables to enable or disable vendor prefixes

$prefix-for-webkit:    true !default;
$prefix-for-mozilla:   true !default;
$prefix-for-microsoft: true !default;
$prefix-for-opera:     true !default;
$prefix-for-spec:      true !default;
