# Supplementary material for: An open-hardware platform for optogenetics and photobiology
Source: Sci Rep. 2016 Nov 2;6:35363. doi: 10.1038/srep35363 (PMC5096413; doi:10.1038/srep35363)
Supplement: Supplementary Files [file srep35363-s2.zip › Supplementary Files/Iris/css/bourbon/_bourbon.scss]

// Bourbon 4.2.2
// http://bourbon.io
// Copyright 2011-2015 thoughtbot, inc.
// MIT License

@import "settings/prefixer";
@import "settings/px-to-em";
@import "settings/asset-pipeline";

@import "functions/assign-inputs";
@import "functions/contains";
@import "functions/contains-falsy";
@import "functions/is-length";
@import "functions/is-light";
@import "functions/is-number";
@import "functions/is-size";
@import "functions/px-to-em";
@import "functions/px-to-rem";
@import "functions/shade";
@import "functions/strip-units";
@import "functions/tint";
@import "functions/transition-property-name";
@import "functions/unpack";
@import "functions/modular-scale";

@import "helpers/convert-units";
@import "helpers/directional-values";
@import "helpers/font-source-declaration";
@import "helpers/gradient-positions-parser";
@import "helpers/linear-angle-parser";
@import "helpers/linear-gradient-parser";
@import "helpers/linear-positions-parser";
@import "helpers/linear-side-corner-parser";
@import "helpers/radial-arg-parser";
@import "helpers/radial-positions-parser";
@import "helpers/radial-gradient-parser";
@import "helpers/render-gradients";
@import "helpers/shape-size-stripper";
@import "helpers/str-to-num";

@import "css3/animation";
@import "css3/appearance";
@import "css3/backface-visibility";
@import "css3/background";
@import "css3/background-image";
@import "css3/border-image";
@import "css3/calc";
@import "css3/columns";
@import "css3/filter";
@import "css3/flex-box";
@import "css3/font-face";
@import "css3/font-feature-settings";
@import "css3/hidpi-media-query";
@import "css3/hyphens";
@import "css3/image-rendering";
@import "css3/keyframes";
@import "css3/linear-gradient";
@import "css3/perspective";
@import "css3/placeholder";
@import "css3/radial-gradient";
@import "css3/selection";
@import "css3/text-decoration";
@import "css3/transform";
@import "css3/transition";
@import "css3/user-select";

@import "addons/border-color";
@import "addons/border-radius";
@import "addons/border-style";
@import "addons/border-width";
@import "addons/buttons";
@import "addons/clearfix";
@import "addons/ellipsis";
@import "addons/font-stacks";
@import "addons/hide-text";
@import "addons/margin";
@import "addons/padding";
@import "addons/position";
@import "addons/prefixer";
@import "addons/retina-image";
@import "addons/size";
@import "addons/text-inputs";
@import "addons/timing-functions";
@import "addons/triangle";
@import "addons/word-wrap";

@import "bourbon-deprecated-upcoming";
