# Supplementary material for: An open-hardware platform for optogenetics and photobiology
Source: Sci Rep. 2016 Nov 2;6:35363. doi: 10.1038/srep35363 (PMC5096413; doi:10.1038/srep35363)
Supplement: Supplementary Files [file srep35363-s2.zip › Supplementary Files/Iris/css/documentation.min.css]

body{max-width:1000px;padding-left:10px;padding-right:10px;margin:0 auto;font-family:"Helvetica Neue", Helvetica, Arial, sans-serif;font-size:1rem;line-height:1.5;color:#373a3c}h1,h2,h3,h4,h5,h6{font-family:inherit;font-weight:500;line-height:1.1;color:inherit;margin-bottom:.5rem}h1{font-size:2.5rem}h2{font-size:2rem}h3{font-size:1.75rem}h4{font-weight:900;font-size:1.25rem}a{color:#008CDA}figcaption{font-size:0.8rem}pre{white-space:pre;word-wrap:normal}pre code{border-radius:5px;display:inline-block;padding-right:2.5em;padding-bottom:2em;padding-top:1.5em;background:#2c323c;background-image:linear-gradient(#21262d 50%, transparent 50%);background-size:100% 4em;background-position:0 2em;background-origin:content-box;color:#ccc;line-height:2em;font-size:1.1em}p>code{font-size:1.2em}#iris-the-light-program-interface{font-size:3rem;margin-bottom:1em;margin-top:1em}table{background-color:rgba(107,186,222,0.2);background-image:-webkit-linear-gradient(bottom, rgba(107,186,222,0.2),rgba(41,141,186,0.2));background-image:linear-gradient(to top,rgba(107,186,222,0.2),rgba(41,141,186,0.2));border-collapse:collapse;border-spacing:0;line-height:1.5em;margin:1.875rem auto;text-align:left;max-width:800px}td,th{border:none}th{padding:10px 15px}td{padding:10px 15px;position:relative}tr:nth-child(odd) td{background:white}
/*# sourceMappingURL=documentation.min.css.map */
