# Supplementary material for: An open-hardware platform for optogenetics and photobiology
Source: Sci Rep. 2016 Nov 2;6:35363. doi: 10.1038/srep35363 (PMC5096413; doi:10.1038/srep35363)
Supplement: Supplementary Files [file srep35363-s2.zip › Supplementary Files/Iris/css/documentation.min.css.map]

{
"version": 3,
"mappings": "AAMA,IAAK,CACJ,SAAS,CAAE,MAAM,CACjB,YAAY,CAAE,IAAI,CAClB,aAAa,CAAE,IAAI,CACnB,MAAM,CAAE,MAAM,CACd,WAAW,CAAE,8CAA8C,CAC3D,SAAS,CAAE,IAAI,CACf,WAAW,CAAE,GAAG,CAChB,KAAK,CAAE,OAAO,CAGf,iBAAuB,CACnB,WAAW,CAAE,OAAO,CACpB,WAAW,CAAE,GAAG,CAChB,WAAW,CAAE,GAAG,CAChB,KAAK,CAAE,OAAO,CACd,aAAa,CAAE,KAAK,CAExB,EAAG,CAAE,SAAS,CAAE,MAAM,CACtB,EAAG,CAAE,SAAS,CAAE,IAAI,CACpB,EAAG,CAAE,SAAS,CAAE,OAAO,CACvB,EAAG,CACF,WAAW,CAAE,GAAG,CAChB,SAAS,CAAE,OAAO,CAEnB,CAAE,CACD,KAAK,CAAE,OAAO,CAEf,UAAW,CACV,SAAS,CAAE,MAAM,CAElB,GAAI,CACD,WAAW,CAAE,GAAG,CAChB,SAAS,CAAE,MAAM,CAChB,QAAK,CACJ,aAAa,CAAE,GAAG,CACrB,OAAO,CAAE,YAAY,CACrB,aAAa,CAAE,KAAK,CACpB,cAAc,CAAE,GAAG,CACnB,WAAW,CAAE,KAAK,CAClB,UAAU,CAAE,OAAO,CACnB,gBAAgB,CAAE,6CAAyD,CAC3E,eAAe,CAAE,QAAQ,CACzB,mBAAmB,CAAE,KAAK,CAC1B,iBAAiB,CAAE,WAAW,CAC9B,KAAK,CAAE,IAAI,CACX,WAAW,CAAE,GAAG,CAChB,SAAS,CAAE,KAAK,CAGlB,MAAO,CACN,SAAS,CAAE,KAAK,CAEjB,iCAAkC,CACjC,SAAS,CAAE,IAAI,CACf,aAAa,CAAE,GAAG,CACf,UAAU,CAAE,GAAG,CAGnB,KAAM,CC/BJ,gBAAgB,CAPC,qBAAW,CAQ5B,gBAAgB,CAAE,2EAA0C,CAC5D,gBAAgB,CAAE,kEAAgD,CD+BnE,eAAe,CAAE,QAAQ,CACzB,cAAc,CAAE,CAAC,CACjB,WAAW,CAAE,KAAK,CAClB,MAAM,CAAE,aAAa,CACrB,UAAU,CAAE,IAAI,CAChB,SAAS,CAAE,KAAK,CAEjB,KAAO,CACJ,MAAM,CAAC,IAAI,CAGd,EAAG,CACF,OAAO,CAAE,SAAS,CAGnB,EAAG,CACF,OAAO,CAAE,SAAS,CAClB,QAAQ,CAAE,QAAQ,CAGnB,oBAAqB,CACpB,UAAU,CAAE,KAAK",
"sources": ["documentation.scss","bourbon/css3/_linear-gradient.scss"],
"names": [],
"file": "documentation.min.css"
}
