# Supplementary material for: An open-hardware platform for optogenetics and photobiology
Source: Sci Rep. 2016 Nov 2;6:35363. doi: 10.1038/srep35363 (PMC5096413; doi:10.1038/srep35363)
Supplement: Supplementary Files [file srep35363-s2.zip › Supplementary Files/Iris/css/handsontable.full.min.css]

@charset "UTF-8";/*!
 * Handsontable 0.18.0
 * Handsontable is a JavaScript library for editable tables with basic copy-paste compatibility with Excel and Google Docs
 *
 * Copyright 2015 Handsoncode sp. z o.o. <hello@handsontable.com>
 * Licensed under the MIT license.
 * http://handsontable.com/
 *
 * Date: Thu Sep 10 2015 14:56:37 GMT+0200 (CEST)
 */.handsontable{position:relative}.handsontable .hide{display:none}.handsontable .relative{position:relative}.handsontable.htAutoSize{visibility:hidden;left:-99000px;position:absolute;top:-99000px}.handsontable .wtHider{width:0}.handsontable .wtSpreader{position:relative;width:0;height:auto}.handsontable table,.handsontable tbody,.handsontable thead,.handsontable td,.handsontable th,.handsontable input,.handsontable textarea,.handsontable div{box-sizing:content-box;-webkit-box-sizing:content-box;-moz-box-sizing:content-box}.handsontable input,.handsontable textarea{min-height:initial}.handsontable table.htCore{border-collapse:separate;border-spacing:0;margin:0;border-width:0;table-layout:fixed;width:0;outline-width:0;max-width:none;max-height:none}.handsontable col{width:50px}.handsontable col.rowHeader{width:50px}.handsontable th,.handsontable td{border-right:1px solid #CCC;border-bottom:1px solid #CCC;height:22px;empty-cells:show;line-height:21px;padding:0 4px 0 4px;background-color:#FFF;vertical-align:top;overflow:hidden;outline-width:0;white-space:pre-line}.handsontable td.htInvalid{background-color:#ff4c42!important}.handsontable td.htNoWrap{white-space:nowrap}.handsontable th:last-child{border-right:1px solid #CCC;border-bottom:1px solid #CCC}.handsontable tr:first-child th.htNoFrame,.handsontable th:first-child.htNoFrame,.handsontable th.htNoFrame{border-left-width:0;background-color:white;border-color:#FFF}.handsontable th:first-child,.handsontable td:first-of-type,.handsontable .htNoFrame+th,.handsontable .htNoFrame+td{border-left:1px solid #CCC}.handsontable.htRowHeaders thead tr th:nth-child(2){border-left:1px solid #CCC}.handsontable tr:first-child th,.handsontable tr:first-child td{border-top:1px solid #CCC}.ht_master:not(.innerBorderLeft) ~ .handsontable tbody tr th,.ht_master:not(.innerBorderLeft) ~ .handsontable:not(.ht_clone_top) thead tr th:first-child{border-right-width:0}.ht_master:not(.innerBorderTop) thead tr:last-child th,.ht_master:not(.innerBorderTop) ~ .handsontable thead tr:last-child th,.ht_master:not(.innerBorderTop) thead tr.lastChild th,.ht_master:not(.innerBorderTop) ~ .handsontable thead tr.lastChild th{border-bottom-width:0}.handsontable th{background-color:#EEE;color:#222;text-align:center;font-weight:normal;white-space:nowrap}.handsontable thead th{padding:0}.handsontable th.active{background-color:#CCC}.handsontable thead th .relative{padding:2px 4px}.handsontable .manualColumnMover{position:fixed;left:0;top:0;background-color:transparent;width:5px;height:25px;z-index:999;cursor:move}.handsontable .manualRowMover{position:fixed;left:-4px;top:0;background-color:transparent;height:5px;width:50px;z-index:999;cursor:move}.handsontable .manualColumnMoverGuide,.handsontable .manualRowMoverGuide{position:fixed;left:0;top:0;background-color:#CCC;width:25px;height:25px;opacity:.7;display:none}.handsontable .manualColumnMoverGuide.active,.handsontable .manualRowMoverGuide.active{display:block}.handsontable .manualColumnMover:hover,.handsontable .manualColumnMover.active,.handsontable .manualRowMover:hover,.handsontable .manualRowMover.active{background-color:#88F}.handsontable .manualColumnResizer{position:fixed;top:0;cursor:col-resize;z-index:110;width:5px;height:25px}.handsontable .manualRowResizer{position:fixed;left:0;cursor:row-resize;z-index:110;height:5px;width:50px}.handsontable .manualColumnResizer:hover,.handsontable .manualColumnResizer.active,.handsontable .manualRowResizer:hover,.handsontable .manualRowResizer.active{background-color:#AAB}.handsontable .manualColumnResizerGuide{position:fixed;right:0;top:0;background-color:#AAB;display:none;width:0;border-right:1px dashed #777;margin-left:5px}.handsontable .manualRowResizerGuide{position:fixed;left:0;bottom:0;background-color:#AAB;display:none;height:0;border-bottom:1px dashed #777;margin-top:5px}.handsontable .manualColumnResizerGuide.active,.handsontable .manualRowResizerGuide.active{display:block}.handsontable .columnSorting{position:relative}.handsontable .columnSorting:hover{text-decoration:underline;cursor:pointer}.handsontable .columnSorting.ascending::after{content:'\25B2';color:#5f5f5f;position:absolute;right:-15px}.handsontable .columnSorting.descending::after{content:'\25BC';color:#5f5f5f;position:absolute;right:-15px}.handsontable .wtBorder{position:absolute;font-size:0}.handsontable .wtBorder.hidden{display:none!important}.handsontable td.area{background:-moz-linear-gradient(top,rgba(181,209,255,0.34) 0,rgba(181,209,255,0.34) 100%);background:-webkit-gradient(linear,left top,left bottom,color-stop(0%,rgba(181,209,255,0.34)),color-stop(100%,rgba(181,209,255,0.34)));background:-webkit-linear-gradient(top,rgba(181,209,255,0.34) 0,rgba(181,209,255,0.34) 100%);background:-o-linear-gradient(top,rgba(181,209,255,0.34) 0,rgba(181,209,255,0.34) 100%);background:-ms-linear-gradient(top,rgba(181,209,255,0.34) 0,rgba(181,209,255,0.34) 100%);background:linear-gradient(to bottom,rgba(181,209,255,0.34) 0,rgba(181,209,255,0.34) 100%);filter:progid:DXImageTransform.Microsoft.gradient(startColorstr='#57b5d1ff',endColorstr='#57b5d1ff',GradientType=0);background-color:#fff}.handsontable .wtBorder.corner{font-size:0;cursor:crosshair}.handsontable .htBorder.htFillBorder{background:red;width:1px;height:1px}.handsontableInput{border:0;outline-width:0;margin:0;padding:1px 5px 0 5px;font-family:inherit;line-height:21px;font-size:inherit;box-shadow:0 0 0 2px #5292f7 inset;resize:none;display:inline-block;color:#000;border-radius:0;background-color:#FFF}.handsontableInputHolder{position:absolute;top:0;left:0;z-index:100}.htSelectEditor{-webkit-appearance:menulist-button!important;position:absolute;width:auto}.handsontable .htDimmed{color:#777}.handsontable .htSubmenu{position:relative}.handsontable .htSubmenu :after{content:'▶';color:#777;position:absolute;right:5px}.handsontable .htLeft{text-align:left}.handsontable .htCenter{text-align:center}.handsontable .htRight{text-align:right}.handsontable .htJustify{text-align:justify}.handsontable .htTop{vertical-align:top}.handsontable .htMiddle{vertical-align:middle}.handsontable .htBottom{vertical-align:bottom}.handsontable .htPlaceholder{color:#999}.handsontable .htAutocompleteArrow{float:right;font-size:10px;color:#EEE;cursor:default;width:16px;text-align:center}.handsontable td .htAutocompleteArrow:hover{color:#777}.handsontable td.area .htAutocompleteArrow{color:#d3d3d3}.handsontable .htCheckboxRendererInput.noValue{opacity:.5}.handsontable .htNumeric{text-align:right}.htCommentCell{position:relative}.htCommentCell:after{content:'';position:absolute;top:0;right:0;border-left:6px solid transparent;border-top:6px solid red}@-webkit-keyframes opacity-hide{from{opacity:1}to{opacity:0}}@keyframes opacity-hide{from{opacity:1}to{opacity:0}}@-webkit-keyframes opacity-show{from{opacity:0}to{opacity:1}}@keyframes opacity-show{from{opacity:0}to{opacity:1}}.handsontable .handsontable.ht_clone_top .wtHider{padding:0 0 5px 0}.handsontable .autocompleteEditor.handsontable{padding-right:17px}.handsontable .autocompleteEditor.handsontable.htMacScroll{padding-right:15px}.handsontable.listbox{margin:0}.handsontable.listbox .ht_master table{border:1px solid #ccc;border-collapse:separate;background:white}.handsontable.listbox th,.handsontable.listbox tr:first-child th,.handsontable.listbox tr:last-child th,.handsontable.listbox tr:first-child td,.handsontable.listbox td{border-color:transparent}.handsontable.listbox th,.handsontable.listbox td{white-space:nowrap;text-overflow:ellipsis}.handsontable.listbox td.htDimmed{cursor:default;color:inherit;font-style:inherit}.handsontable.listbox .wtBorder{visibility:hidden}.handsontable.listbox tr td.current,.handsontable.listbox tr:hover td{background:#eee}.ht_clone_top{z-index:101}.ht_clone_left{z-index:102}.ht_clone_corner{z-index:103}.ht_clone_debug{z-index:103}.handsontable td.htSearchResult{background:#fcedd9;color:#583707}.htBordered{border-width:1px}.htBordered.htTopBorderSolid{border-top-style:solid;border-top-color:#000}.htBordered.htRightBorderSolid{border-right-style:solid;border-right-color:#000}.htBordered.htBottomBorderSolid{border-bottom-style:solid;border-bottom-color:#000}.htBordered.htLeftBorderSolid{border-left-style:solid;border-left-color:#000}.htCommentTextArea{-moz-box-shadow:1px 1px 2px #bbb;-webkit-box-shadow:1px 1px 2px #bbb;background-color:#fffacd;border:1px solid #999;box-shadow:1px 1px 2px #bbb;font-family:'Arial'}.handsontable colgroup col.rowHeader.htGroupCol{width:25px!important}.handsontable colgroup col.rowHeader.htGroupColClosest{width:30px!important}.handsontable .htGroupIndicatorContainer{background:#fff;border:0;padding-bottom:0;vertical-align:bottom;position:relative}.handsontable thead .htGroupIndicatorContainer{vertical-align:top;border-bottom:0}.handsontable tbody tr th:nth-last-child(2){border-right:1px solid #CCC}.handsontable thead tr:nth-last-child(2) th{border-bottom:1px solid #CCC;padding-bottom:5px}.ht_clone_corner thead tr th:nth-last-child(2){border-right:1px solid #CCC}.htVerticalGroup{height:100%}.htHorizontalGroup{width:100%;height:100%}.htVerticalGroup:not(.htCollapseButton):after{content:"";height:100%;width:1px;display:block;background:#ccc;margin-left:5px}.htHorizontalGroup:not(.htCollapseButton):after{content:"";width:100%;height:1px;display:block;background:#ccc;margin-top:20%}.htCollapseButton{width:10px;height:10px;line-height:10px;text-align:center;border-radius:5px;border:1px solid #f3f3f3;-webkit-box-shadow:1px 1px 3px rgba(0,0,0,0.4);box-shadow:1px 1px 3px rgba(0,0,0,0.4);cursor:pointer;margin-bottom:3px;position:relative}.htCollapseButton:after{content:"";height:300%;width:1px;display:block;background:#ccc;margin-left:4px;position:absolute;bottom:10px}thead .htCollapseButton{right:5px;position:absolute;top:5px;background:#fff}thead .htCollapseButton:after{height:1px;width:700%;right:10px;top:4px}.handsontable tr th .htGroupStart:after{background:transparent;border-left:1px solid #ccc;border-top:1px solid #ccc;width:5px;position:relative;top:50%}.handsontable thead tr th .htGroupStart:after{background:transparent;border-left:1px solid #ccc;border-top:1px solid #ccc;height:5px;width:50%;position:relative;top:0;left:50%}.handsontable .htGroupLevelTrigger{-webkit-box-shadow:1px 1px 3px rgba(0,0,0,0.4);box-shadow:1px 1px 3px rgba(0,0,0,0.4);width:15px;height:15px;margin:4px auto;padding:0;line-height:15px;cursor:pointer}.handsontable tr th .htExpandButton{position:absolute;width:10px;height:10px;line-height:10px;text-align:center;border-radius:5px;border:1px solid #f3f3f3;-webkit-box-shadow:1px 1px 3px rgba(0,0,0,0.4);box-shadow:1px 1px 3px rgba(0,0,0,0.4);cursor:pointer;top:0;display:none}.handsontable thead tr th .htExpandButton{top:5px}.handsontable tr th .htExpandButton.clickable{display:block}.handsontable col.hidden{width:0!important}.handsontable tr.hidden,.handsontable tr.hidden td,.handsontable tr.hidden th{display:none}.ht_master,.ht_clone_left,.ht_clone_top{overflow:hidden}.ht_master .wtHolder{overflow:auto}.ht_clone_left .wtHolder{overflow-x:hidden;overflow-y:auto}.ht_clone_top .wtHolder{overflow-x:auto;overflow-y:hidden}.wtDebugHidden{display:none}.wtDebugVisible{display:block;-webkit-animation-duration:.5s;-webkit-animation-name:wtFadeInFromNone;animation-duration:.5s;animation-name:wtFadeInFromNone}@keyframes wtFadeInFromNone{0%{display:none;opacity:0}1%{display:block;opacity:0}100%{display:block;opacity:1}}@-webkit-keyframes wtFadeInFromNone{0%{display:none;opacity:0}1%{display:block;opacity:0}100%{display:block;opacity:1}}.handsontable.mobile,.handsontable.mobile .wtHolder{-webkit-touch-callout:none;-webkit-user-select:none;-khtml-user-select:none;-moz-user-select:none;-ms-user-select:none;user-select:none;-webkit-tap-highlight-color:rgba(0,0,0,0);-webkit-overflow-scrolling:touch}.htMobileEditorContainer{display:none;position:absolute;top:0;width:70%;height:54pt;background:#f8f8f8;border-radius:20px;border:1px solid #ebebeb;z-index:999;box-sizing:border-box;-webkit-box-sizing:border-box;-webkit-text-size-adjust:none}.topLeftSelectionHandle:not(.ht_master .topLeftSelectionHandle),.topLeftSelectionHandle-HitArea:not(.ht_master .topLeftSelectionHandle-HitArea){z-index:9999}.topLeftSelectionHandle,.topLeftSelectionHandle-HitArea,.bottomRightSelectionHandle,.bottomRightSelectionHandle-HitArea{left:-10000px;top:-10000px}.htMobileEditorContainer.active{display:block}.htMobileEditorContainer .inputs{position:absolute;right:210pt;bottom:10pt;top:10pt;left:14px;height:34pt}.htMobileEditorContainer .inputs textarea{font-size:13pt;border:1px solid #a1a1a1;-webkit-appearance:none;-webkit-box-shadow:none;-moz-box-shadow:none;box-shadow:none;position:absolute;left:14px;right:14px;top:0;bottom:0;padding:7pt}.htMobileEditorContainer .cellPointer{position:absolute;top:-13pt;height:0;width:0;left:30px;border-left:13pt solid transparent;border-right:13pt solid transparent;border-bottom:13pt solid #ebebeb}.htMobileEditorContainer .cellPointer.hidden{display:none}.htMobileEditorContainer .cellPointer:before{content:'';display:block;position:absolute;top:2px;height:0;width:0;left:-13pt;border-left:13pt solid transparent;border-right:13pt solid transparent;border-bottom:13pt solid #f8f8f8}.htMobileEditorContainer .moveHandle{position:absolute;top:10pt;left:5px;width:30px;bottom:0;cursor:move;z-index:9999}.htMobileEditorContainer .moveHandle:after{content:"..\a..\a..\a..";white-space:pre;line-height:10px;font-size:20pt;display:inline-block;margin-top:-8px;color:#ebebeb}.htMobileEditorContainer .positionControls{width:205pt;position:absolute;right:5pt;top:0;bottom:0}.htMobileEditorContainer .positionControls>div{width:50pt;height:100%;float:left}.htMobileEditorContainer .positionControls>div:after{content:" ";display:block;width:15pt;height:15pt;text-align:center;line-height:50pt}.htMobileEditorContainer .leftButton:after,.htMobileEditorContainer .rightButton:after,.htMobileEditorContainer .upButton:after,.htMobileEditorContainer .downButton:after{transform-origin:5pt 5pt;-webkit-transform-origin:5pt 5pt;margin:21pt 0 0 21pt}.htMobileEditorContainer .leftButton:after{border-top:2px solid #288ffe;border-left:2px solid #288ffe;-webkit-transform:rotate(-45deg)}.htMobileEditorContainer .leftButton:active:after{border-color:#cfcfcf}.htMobileEditorContainer .rightButton:after{border-top:2px solid #288ffe;border-left:2px solid #288ffe;-webkit-transform:rotate(135deg)}.htMobileEditorContainer .rightButton:active:after{border-color:#cfcfcf}.htMobileEditorContainer .upButton:after{border-top:2px solid #288ffe;border-left:2px solid #288ffe;-webkit-transform:rotate(45deg)}.htMobileEditorContainer .upButton:active:after{border-color:#cfcfcf}.htMobileEditorContainer .downButton:after{border-top:2px solid #288ffe;border-left:2px solid #288ffe;-webkit-transform:rotate(225deg)}.htMobileEditorContainer .downButton:active:after{border-color:#cfcfcf}.handsontable.hide-tween{-webkit-animation:opacity-hide .3s;animation:opacity-hide .3s;animation-fill-mode:forwards;-webkit-animation-fill-mode:forwards}.handsontable.show-tween{-webkit-animation:opacity-show .3s;animation:opacity-show .3s;animation-fill-mode:forwards;-webkit-animation-fill-mode:forwards}/*!
 * Handsontable ContextMenu
 */.htContextMenu{display:none;position:absolute;z-index:1060}.htContextMenu .ht_clone_top,.htContextMenu .ht_clone_left,.htContextMenu .ht_clone_corner,.htContextMenu .ht_clone_debug{display:none}.htContextMenu table.htCore{border:1px solid #bbb;border-bottom-width:2px;border-right-width:2px}.htContextMenu .wtBorder{visibility:hidden}.htContextMenu table tbody tr td{background:white;border-width:0;padding:4px 6px 0 6px;cursor:pointer;overflow:hidden;white-space:nowrap;text-overflow:ellipsis}.htContextMenu table tbody tr td:first-child{border:0}.htContextMenu table tbody tr td.htDimmed{font-style:normal;color:#323232}.htContextMenu table tbody tr td.current,.htContextMenu table tbody tr td.zeroclipboard-is-hover{background:#e9e9e9}.htContextMenu table tbody tr td.htSeparator{border-top:1px solid #bbb;height:0;padding:0}.htContextMenu table tbody tr td.htDisabled{color:#999}.htContextMenu table tbody tr td.htDisabled:hover{background:#fff;color:#999;cursor:default}.htContextMenu table tbody tr td div{padding-left:10px}.htContextMenu table tbody tr td div span.selected{margin-top:-2px;position:absolute;left:4px}.htContextMenu .ht_master .wtHolder{overflow:hidden}/*!
 * Pikaday
 * Copyright © 2014 David Bushell | BSD & MIT license | http://dbushell.com/
 */.pika-single{z-index:9999;display:block;position:relative;color:#333;background:#fff;border:1px solid #ccc;border-bottom-color:#bbb;font-family:"Helvetica Neue",Helvetica,Arial,sans-serif}.pika-single:before,.pika-single:after{content:" ";display:table}.pika-single:after{clear:both}.pika-single{*zoom:1}.pika-single.is-hidden{display:none}.pika-single.is-bound{position:absolute;box-shadow:0 5px 15px -5px rgba(0,0,0,.5)}.pika-lendar{float:left;width:240px;margin:8px}.pika-title{position:relative;text-align:center}.pika-label{display:inline-block;*display:inline;position:relative;z-index:9999;overflow:hidden;margin:0;padding:5px 3px;font-size:14px;line-height:20px;font-weight:bold;background-color:#fff}.pika-title select{cursor:pointer;position:absolute;z-index:9998;margin:0;left:0;top:5px;filter:alpha(opacity=0);opacity:0}.pika-prev,.pika-next{display:block;cursor:pointer;position:relative;outline:0;border:0;padding:0;width:20px;height:30px;text-indent:20px;white-space:nowrap;overflow:hidden;background-color:transparent;background-position:center center;background-repeat:no-repeat;background-size:75% 75%;opacity:.5;*position:absolute;*top:0}.pika-prev:hover,.pika-next:hover{opacity:1}.pika-prev,.is-rtl .pika-next{float:left;background-image:url('data:image/png;base64,iVBORw0KGgoAAAANSUhEUgAAABQAAAAeCAYAAAAsEj5rAAAAUklEQVR42u3VMQoAIBADQf8Pgj+OD9hG2CtONJB2ymQkKe0HbwAP0xucDiQWARITIDEBEnMgMQ8S8+AqBIl6kKgHiXqQqAeJepBo/z38J/U0uAHlaBkBl9I4GwAAAABJRU5ErkJggg==');*left:0}.pika-next,.is-rtl .pika-prev{float:right;background-image:url('data:image/png;base64,iVBORw0KGgoAAAANSUhEUgAAABQAAAAeCAYAAAAsEj5rAAAAU0lEQVR42u3VOwoAMAgE0dwfAnNjU26bYkBCFGwfiL9VVWoO+BJ4Gf3gtsEKKoFBNTCoCAYVwaAiGNQGMUHMkjGbgjk2mIONuXo0nC8XnCf1JXgArVIZAQh5TKYAAAAASUVORK5CYII=');*right:0}.pika-prev.is-disabled,.pika-next.is-disabled{cursor:default;opacity:.2}.pika-select{display:inline-block;*display:inline}.pika-table{width:100%;border-collapse:collapse;border-spacing:0;border:0}.pika-table th,.pika-table td{width:14.285714285714286%;padding:0}.pika-table th{color:#999;font-size:12px;line-height:25px;font-weight:bold;text-align:center}.pika-button{cursor:pointer;display:block;box-sizing:border-box;-moz-box-sizing:border-box;outline:0;border:0;margin:0;width:100%;padding:5px;color:#666;font-size:12px;line-height:15px;text-align:right;background:#f5f5f5}.pika-week{font-size:11px;color:#999}.is-today .pika-button{color:#3af;font-weight:bold}.is-selected .pika-button{color:#fff;font-weight:bold;background:#3af;box-shadow:inset 0 1px 3px #178fe5;border-radius:3px}.is-inrange .pika-button{background:#d5e9f7}.is-startrange .pika-button{color:#fff;background:#6cb31d;box-shadow:none;border-radius:3px}.is-endrange .pika-button{color:#fff;background:#3af;box-shadow:none;border-radius:3px}.is-disabled .pika-button{pointer-events:none;cursor:default;color:#999;opacity:.3}.pika-button:hover{color:#fff;background:#ff8000;box-shadow:none;border-radius:3px}.pika-table abbr{border-bottom:0;cursor:help}
