# Supplementary material for: An open-hardware platform for optogenetics and photobiology
Source: Sci Rep. 2016 Nov 2;6:35363. doi: 10.1038/srep35363 (PMC5096413; doi:10.1038/srep35363)
Supplement: Supplementary Files [file srep35363-s2.zip › Supplementary Files/Iris/css/StyleSheetX.min.css]

.clearfix:after{content:"";display:table;clear:both}*{margin:0;padding:0}html{-webkit-font-smoothing:antialiased;font-size:20px}.stop-scroll{overflow:hidden}@media screen and (min-device-width: 2550px){html{font-size:27px}}@media screen and (min-device-width: 1440px){html{font-size:16px}}body{-webkit-user-select:none;-moz-user-select:none;-ms-user-select:none;user-select:none;font-family:Arial}.canvasjs-chart-credit{display:none}.header{position:fixed;height:3.125rem;width:100%;background-color:#404040;box-shadow:0rem 0.1875rem 0.3125rem rgba(0,0,0,0.2);z-index:3000}.header a:link,.header a:visited,.header a:active{text-decoration:none;color:white}.header span{float:left;padding-top:0.3125rem;padding-left:0.3125rem;color:white;font-size:2.5rem}.header .lab-redirect,.header .docs-button,.header .bug-button{font-size:0.75rem}.header .lab-redirect:hover,.header .docs-button:hover,.header .bug-button:hover{border-bottom:solid 1px white}.header .lab-redirect{margin-left:0.3125rem}.header .logo{float:left;padding-left:0.9375rem;padding-top:0.4375rem;width:60px}.header .version{bottom:0.3125rem;right:0.625rem;position:absolute;font-size:0.75rem}input[type=number]{-moz-appearance:textfield;margin:0}input[type=number]::-webkit-inner-spin-button,input[type=number]::-webkit-outer-spin-button{-webkit-appearance:none;margin:0}input:not([type=range]){box-sizing:border-box;height:1.375rem;font-size:0.875rem;border:0.0625rem solid white;padding-left:0.1875rem;background-color:rgba(102,112,128,0.1);box-shadow:none}input:not([type=range]):focus{outline:none;border:0.0625rem solid #56b1da;box-shadow:0 0 0.3125rem #56b1da;-webkit-transition:border 0.5s ease,box-shadow 0.5s ease;-moz-transition:border 0.5s ease,box-shadow 0.5s ease;transition:border 0.5s ease,box-shadow 0.5s ease}.error{border:0.0625rem solid #cf000f !important}.arrow-minimized{-webkit-transform:rotate(135deg);-moz-transform:rotate(135deg);-ms-transform:rotate(135deg);-o-transform:rotate(135deg);transform:rotate(135deg)}.arrow-maximized{-webkit-transform:rotate(225deg);-moz-transform:rotate(225deg);-ms-transform:rotate(225deg);-o-transform:rotate(225deg);transform:rotate(225deg)}.LPI-menu{position:absolute;top:3.75rem;margin-bottom:0.625rem;left:0.625rem;width:26.5625rem;box-shadow:0.125rem 0.125rem 0.5rem 0rem rgba(0,0,0,0.15)}.LPI-menu .device-selection{height:1.5625rem}.LPI-menu .device-selection .devices{-webkit-appearance:none;-moz-appearance:none;-ms-appearance:none;-o-appearance:none;appearance:none;display:inline-block;appearance:none;width:90%;height:100%;padding-left:0.625rem;border:none;border-radius:0;font-size:1.125rem;color:#fff;cursor:pointer;background-color:#5a5a5a;background-image:url(../images/buttons/dropdown.svg);background-size:1.5625rem;background-repeat:no-repeat;background-position:-webkit-calc(100% - 0.3125rem);background-position:calc(100% - 0.3125rem);-webkit-transition:background-color 0.2s ease;-moz-transition:background-color 0.2s ease;transition:background-color 0.2s ease;cursor:pointer}.LPI-menu .device-selection .devices:hover{background-color:#404040}.LPI-menu .device-selection .devices:focus{outline:none}.LPI-menu .device-selection .upload-sim{display:inline-block;float:right;width:10%;height:100%;border:none;background-color:#56b1da;cursor:pointer;background-image:url(../images/buttons/upload.svg);background-size:.9375rem;background-repeat:no-repeat;background-position:50% center;-webkit-transition:background-color 0.2s ease;-moz-transition:background-color 0.2s ease;transition:background-color 0.2s ease;cursor:pointer}.LPI-menu .device-selection .upload-sim:hover{background-color:#2e9dcf}.LPI-menu .device-selection .upload-sim:focus{outline:none;border:none;box-shadow:none}.LPI-menu .device-selection .upload-sim::-webkit-file-upload-button{visibility:hidden;width:0;height:0}.LPI-menu .device-selection input[type='file']{color:transparent}.LPI-menu .state-variables .state-header{display:-webkit-box;display:-moz-box;display:box;display:-webkit-flex;display:-moz-flex;display:-ms-flexbox;display:flex}.LPI-menu .state-variables .state-header .steady,.LPI-menu .state-variables .state-header .simple,.LPI-menu .state-variables .state-header .advanced{display:-webkit-box;display:-moz-box;display:box;display:-webkit-flex;display:-moz-flex;display:-ms-flexbox;display:flex;-webkit-box-pack:distribute;-moz-box-pack:distribute;box-pack:distribute;-webkit-justify-content:space-around;-moz-justify-content:space-around;-ms-justify-content:space-around;-o-justify-content:space-around;justify-content:space-around;-ms-flex-pack:distribute;-webkit-box-align:center;-moz-box-align:center;box-align:center;-webkit-align-items:center;-moz-align-items:center;-ms-align-items:center;-o-align-items:center;align-items:center;-ms-flex-align:center;-webkit-box-flex:1;-moz-box-flex:1;box-flex:1;-webkit-flex:1;-moz-flex:1;-ms-flex:1;flex:1;box-sizing:border-box;padding-top:0.4375rem;padding-bottom:0.4375rem;font-size:1.125rem;border-bottom:2px solid #5a5a5a;background-color:rgba(204,204,204,0.7);cursor:pointer}.LPI-menu .state-variables .state-header .steady:hover,.LPI-menu .state-variables .state-header .simple:hover,.LPI-menu .state-variables .state-header .advanced:hover{background-color:rgba(204,204,204,0.2)}.LPI-menu .state-variables .state-header .selected{border-bottom:none;background:none;background-color:#fff}.LPI-menu .state-variables .state-header .selected:hover{background-color:#fff}.LPI-menu .state-variables .state-header .selected .select-box{background-color:#5a5a5a}.LPI-menu .state-variables .state-header .steady.selected{border-right:1px solid #5a5a5a}.LPI-menu .state-variables .state-header .simple{border-left:1px solid #5a5a5a}.LPI-menu .state-variables .state-header .simple.selected{border-left:2px solid #5a5a5a}.LPI-menu .state-variables .state-header .simple.selected+.advanced{border-left:2px solid #5a5a5a}.LPI-menu .state-variables .state-header .advanced{border-left:1px solid #5a5a5a}.LPI-menu .state-variables .state-header .advanced.selected{border-left:2px solid #5a5a5a}.LPI-menu .arbTable{padding-top:0.3125rem}.LPI-menu .run-variables{display:none;width:95%;padding:0.3125rem;padding-top:0.625rem;margin-left:auto;margin-right:auto}.LPI-menu .run-variables .run-header{padding-bottom:0.3125rem;line-height:1.375rem;border-bottom:0.0625rem solid #000}.LPI-menu .run-variables .run-header .time{width:2.75rem}.LPI-menu .run-variables .run-header .line-break{display:block;padding-top:0.3125rem}.LPI-menu .run-variables .run-header .randomized,.LPI-menu .run-variables .run-header .offSwitch{-webkit-appearance:none;-moz-appearance:none;-ms-appearance:none;-o-appearance:none;appearance:none;height:0.75rem;width:0.75rem;border:none;border:solid 0.110rem black}.LPI-menu .run-variables .run-header .randomized:focus,.LPI-menu .run-variables .run-header .offSwitch:focus{box-shadow:none}.LPI-menu .run-variables .run-header .randomized:checked,.LPI-menu .run-variables .run-header .offSwitch:checked{background-color:#3fe284;background-image:-webkit-linear-gradient(-225deg, #3fe284 0%,#1FCF69 40%,#18a353 100%);background-image:linear-gradient(-45deg,#3fe284 0%,#1FCF69 40%,#18a353 100%)}.LPI-menu .run-variables .run-header .randomized{margin-right:0.625rem}.LPI-menu .run-variables .run-header .fill-direction{float:right;-webkit-appearance:none;-moz-appearance:none;-ms-appearance:none;-o-appearance:none;appearance:none;font-size:1rem;font-family:Arial;border-radius:0;border:none;background-color:rgba(102,112,128,0.1);padding-right:1.25rem;padding-left:.3125rem;padding-top:1px;padding-bottom:1px;box-shadow:0 0 0.0625rem rgba(0,0,0,0.5);background-image:url(../images/buttons/dropdown-wave.svg);background-size:.9375rem;background-repeat:no-repeat;background-position:right 0.3125rem center;-webkit-transition:background-color 0.2s ease;-moz-transition:background-color 0.2s ease;transition:background-color 0.2s ease;cursor:pointer}.LPI-menu .run-variables .run-header .fill-direction:hover{background-color:rgba(79,87,100,0.1)}.LPI-menu .run-variables .run-header .fill-direction:focus{outline:none}.LPI-menu .run-variables .experiment-wrapper .experiment-header{padding-top:0.3125rem;width:100%;font-weight:bold}.LPI-menu .run-variables .experiment-wrapper .experiment-header .min-max-experiment{vertical-align:middle;display:inline-block;width:1.25rem;height:1.25rem;cursor:pointer;height:.625rem;width:.625rem;margin-left:.625rem}.LPI-menu .run-variables .experiment-wrapper .experiment-header .min-max-experiment:after,.LPI-menu .run-variables .experiment-wrapper .experiment-header .min-max-experiment:before{content:'';position:absolute;box-sizing:content-box;border-width:.125rem;border-style:solid;border-color:#56b1da;background-color:#56b1da}.LPI-menu .run-variables .experiment-wrapper .experiment-header .min-max-experiment:before{width:.625rem}.LPI-menu .run-variables .experiment-wrapper .experiment-header .min-max-experiment:after{height:.625rem}.LPI-menu .run-variables .experiment-wrapper .experiment-header .min-max-experiment:hover:before,.LPI-menu .run-variables .experiment-wrapper .experiment-header .min-max-experiment:hover:after{border-color:#2e9dcf;background-color:#2e9dcf}.LPI-menu .run-variables .experiment-wrapper .experiment-header .ID{vertical-align:middle}.LPI-menu .run-variables .experiment-wrapper .experiment-header .well-allocation{vertical-align:middle;padding-left:1.875rem}.LPI-menu .run-variables .experiment-wrapper .experiment-header .wells-allocated{vertical-align:middle}.LPI-menu .run-variables .experiment-wrapper .experiment-header .close-experiment{vertical-align:middle;display:inline-block;width:1.25rem;height:1.25rem;float:right;cursor:pointer;-webkit-transform:rotate(45deg);-moz-transform:rotate(45deg);-ms-transform:rotate(45deg);-o-transform:rotate(45deg);transform:rotate(45deg)}.LPI-menu .run-variables .experiment-wrapper .experiment-header .close-experiment:after,.LPI-menu .run-variables .experiment-wrapper .experiment-header .close-experiment:before{content:'';position:absolute;box-sizing:content-box;border-width:1px;border-style:solid;border-color:red;background-color:red;-webkit-transform:translate(-50%, -50%) translate(10px, 10px);-moz-transform:translate(-50%, -50%) translate(10px, 10px);-ms-transform:translate(-50%, -50%) translate(10px, 10px);-o-transform:translate(-50%, -50%) translate(10px, 10px);transform:translate(-50%, -50%) translate(10px, 10px)}.LPI-menu .run-variables .experiment-wrapper .experiment-header .close-experiment:before{width:20px}.LPI-menu .run-variables .experiment-wrapper .experiment-header .close-experiment:after{height:20px}.LPI-menu .run-variables .experiment-wrapper .experiment-header .close-experiment:hover:before,.LPI-menu .run-variables .experiment-wrapper .experiment-header .close-experiment:hover:after{border-color:#c00;background-color:#c00}.LPI-menu .run-variables .experiment-wrapper .experiment-header .close-experiment:active:after,.LPI-menu .run-variables .experiment-wrapper .experiment-header .close-experiment:active:before{width:0;height:0}.LPI-menu .run-variables .experiment-wrapper .experiment-details{padding-left:1.5625rem;padding-top:0.3125rem}.LPI-menu .run-variables .experiment-wrapper .experiment-details .timepoints-wrapper{display:-webkit-box;display:-moz-box;display:box;display:-webkit-flex;display:-moz-flex;display:-ms-flexbox;display:flex;-webkit-box-align:center;-moz-box-align:center;box-align:center;-webkit-align-items:center;-moz-align-items:center;-ms-align-items:center;-o-align-items:center;align-items:center;-ms-flex-align:center}.LPI-menu .run-variables .experiment-wrapper .experiment-details .timepoints-wrapper .auto-timepoints{width:14.2rem}.LPI-menu .run-variables .experiment-wrapper .experiment-details .timepoints-wrapper .auto-timepoints span{display:-webkit-box;display:-moz-box;display:box;display:-webkit-flex;display:-moz-flex;display:-ms-flexbox;display:flex;-webkit-box-align:center;-moz-box-align:center;box-align:center;-webkit-align-items:center;-moz-align-items:center;-ms-align-items:center;-o-align-items:center;align-items:center;-ms-flex-align:center;-webkit-box-pack:justify;-moz-box-pack:justify;box-pack:justify;-webkit-justify-content:space-between;-moz-justify-content:space-between;-ms-justify-content:space-between;-o-justify-content:space-between;justify-content:space-between;-ms-flex-pack:justify;margin-right:0.3125rem}.LPI-menu .run-variables .experiment-wrapper .experiment-details .timepoints-wrapper .auto-timepoints span:nth-child(2){margin-top:0.3125rem}.LPI-menu .run-variables .experiment-wrapper .experiment-details .timepoints-wrapper .auto-timepoints .samples,.LPI-menu .run-variables .experiment-wrapper .experiment-details .timepoints-wrapper .auto-timepoints .delay{width:13%}.LPI-menu .run-variables .experiment-wrapper .experiment-details .timepoints-wrapper .divider{display:inline-block;width:0.125rem;height:50px;margin-right:0.3rem;background-color:#b5b5b5}.LPI-menu .run-variables .experiment-wrapper .experiment-details .timepoints-wrapper .csv-timepoints{font-size:10px;cursor:default}.LPI-menu .run-variables .experiment-wrapper .experiment-details .timepoints-wrapper .csv-timepoints .csv-input{text-align:center;font-size:13px;font-weight:bold}.LPI-menu .run-variables .experiment-wrapper .experiment-details .timepoints-wrapper .csv-timepoints .manual-timepoints{width:8.5rem}.LPI-menu .run-variables .experiment-wrapper .experiment-details .replicates{margin-top:0.3125rem;width:9%}.LPI-menu .run-variables .experiment-wrapper .experiment-details .waveform-pairing-wrapper{padding-top:0.3125rem}.LPI-menu .run-variables .experiment-wrapper .experiment-details .waveform-pairing{-webkit-appearance:none;-moz-appearance:none;-ms-appearance:none;-o-appearance:none;appearance:none;font-size:1rem;font-family:Arial;border-radius:0;border:none;background-color:rgba(102,112,128,0.1);padding-right:1.25rem;padding-left:.3125rem;padding-top:1px;padding-bottom:1px;box-shadow:0 0 0.0625rem rgba(0,0,0,0.5);background-image:url(../images/buttons/dropdown-wave.svg);background-size:.9375rem;background-repeat:no-repeat;background-position:right 0.3125rem center;-webkit-transition:background-color 0.2s ease;-moz-transition:background-color 0.2s ease;transition:background-color 0.2s ease;cursor:pointer}.LPI-menu .run-variables .experiment-wrapper .experiment-details .waveform-pairing:hover{background-color:rgba(79,87,100,0.1)}.LPI-menu .run-variables .experiment-wrapper .experiment-details .waveform-pairing:focus{outline:none}.LPI-menu .run-variables .experiment-wrapper .waveform-selection{display:-webkit-box;display:-moz-box;display:box;display:-webkit-flex;display:-moz-flex;display:-ms-flexbox;display:flex;margin:0.3125rem 1.5625rem 0.3125rem 1.5625rem}.LPI-menu .run-variables .experiment-wrapper .waveform-selection .const-select,.LPI-menu .run-variables .experiment-wrapper .waveform-selection .step-select,.LPI-menu .run-variables .experiment-wrapper .waveform-selection .sine-select,.LPI-menu .run-variables .experiment-wrapper .waveform-selection .arb-select{background-size:100%;background-repeat:no-repeat}.LPI-menu .run-variables .experiment-wrapper .waveform-selection .const-select{margin-right:0.3125rem;width:25%;height:4.375rem;background-color:#cbeaf9;-webkit-transition:background-color 0.2s ease;-moz-transition:background-color 0.2s ease;transition:background-color 0.2s ease;cursor:pointer;background-image:url(../images/buttons/const-img.svg)}.LPI-menu .run-variables .experiment-wrapper .waveform-selection .const-select:hover{background-color:#bde5f7}.LPI-menu .run-variables .experiment-wrapper .waveform-selection .step-select{margin-right:0.3125rem;width:25%;height:4.375rem;background-color:#b2e5e5;-webkit-transition:background-color 0.2s ease;-moz-transition:background-color 0.2s ease;transition:background-color 0.2s ease;cursor:pointer;background-image:url(../images/buttons/step-img.svg)}.LPI-menu .run-variables .experiment-wrapper .waveform-selection .step-select:hover{background-color:#8cd8d8}.LPI-menu .run-variables .experiment-wrapper .waveform-selection .sine-select{margin-right:0.3125rem;width:25%;height:4.375rem;background-color:#86becb;-webkit-transition:background-color 0.2s ease;-moz-transition:background-color 0.2s ease;transition:background-color 0.2s ease;cursor:pointer;background-image:url(../images/buttons/sine-img.svg)}.LPI-menu .run-variables .experiment-wrapper .waveform-selection .sine-select:hover{background-color:#62abbc}.LPI-menu .run-variables .experiment-wrapper .waveform-selection .arb-select{width:25%;height:4.375rem;background-color:#1aa3a3;-webkit-transition:background-color 0.2s ease;-moz-transition:background-color 0.2s ease;transition:background-color 0.2s ease;cursor:pointer;background-image:url(../images/buttons/arb-img.svg)}.LPI-menu .run-variables .experiment-wrapper .waveform-selection .arb-select:hover{background-color:#137777}.LPI-menu .run-variables .experiment-wrapper .waveform-inputs{display:inline-block;margin:0.3125rem 0rem 0rem 1.5625rem}.LPI-menu .run-variables .experiment-wrapper .waveform-inputs .waveform-divider{width:0.875rem;cursor:pointer}.LPI-menu .run-variables .experiment-wrapper .waveform-inputs .min-max-wave{display:inline-block;width:0.75rem;height:0.75rem;height:.375rem;width:.375rem;margin-left:.375rem;margin-left:0.25rem;margin-bottom:0.1875rem}.LPI-menu .run-variables .experiment-wrapper .waveform-inputs .min-max-wave:after,.LPI-menu .run-variables .experiment-wrapper .waveform-inputs .min-max-wave:before{content:'';position:absolute;box-sizing:content-box;border-width:.09375rem;border-style:solid;border-color:#000;background-color:#000}.LPI-menu .run-variables .experiment-wrapper .waveform-inputs .min-max-wave:before{width:.375rem}.LPI-menu .run-variables .experiment-wrapper .waveform-inputs .min-max-wave:after{height:.375rem}.LPI-menu .run-variables .experiment-wrapper .waveform-inputs .min-max-wave:hover:before,.LPI-menu .run-variables .experiment-wrapper .waveform-inputs .min-max-wave:hover:after{border-color:#000;background-color:#000}.LPI-menu .run-variables .experiment-wrapper .waveform-inputs .waveform-title{display:inline-block;font-weight:bold;margin-left:0.125rem}.LPI-menu .run-variables .experiment-wrapper .waveform-inputs .wavelength-selector{-webkit-appearance:none;-moz-appearance:none;-ms-appearance:none;-o-appearance:none;appearance:none;font-size:0.875rem;font-family:Arial;border-radius:0;border:none;background-color:rgba(102,112,128,0.1);padding:0 1.25rem 0 0.3125rem;box-shadow:0 0 0.0625rem rgba(0,0,0,0.5);background-image:url(../images/buttons/dropdown-wave.svg);background-size:.9375rem;background-repeat:no-repeat;background-position:right 0.3125rem center;-webkit-transition:background-color 0.2s ease;-moz-transition:background-color 0.2s ease;transition:background-color 0.2s ease;cursor:pointer}.LPI-menu .run-variables .experiment-wrapper .waveform-inputs .wavelength-selector:hover{background-color:rgba(79,87,100,0.1)}.LPI-menu .run-variables .experiment-wrapper .waveform-inputs .wavelength-selector:focus{outline:none}.LPI-menu .run-variables .experiment-wrapper .waveform-inputs .wavelength-mini{visibility:hidden;position:relative;float:right;top:0.1875rem;right:0.625rem;font-weight:bold;font-size:0.75rem}.LPI-menu .run-variables .experiment-wrapper .waveform-inputs .close{position:relative;width:0.9375rem;height:0.9375rem;float:right;top:0.1875rem;cursor:pointer;-webkit-transform:rotate(45deg);-moz-transform:rotate(45deg);-ms-transform:rotate(45deg);-o-transform:rotate(45deg);transform:rotate(45deg)}.LPI-menu .run-variables .experiment-wrapper .waveform-inputs .close:after,.LPI-menu .run-variables .experiment-wrapper .waveform-inputs .close:before{content:'';position:absolute;box-sizing:content-box;border-width:1px;border-style:solid;border-color:red;background-color:red;-webkit-transform:translate(-50%, -50%) translate(7px, 7px);-moz-transform:translate(-50%, -50%) translate(7px, 7px);-ms-transform:translate(-50%, -50%) translate(7px, 7px);-o-transform:translate(-50%, -50%) translate(7px, 7px);transform:translate(-50%, -50%) translate(7px, 7px)}.LPI-menu .run-variables .experiment-wrapper .waveform-inputs .close:before{width:15px}.LPI-menu .run-variables .experiment-wrapper .waveform-inputs .close:after{height:15px}.LPI-menu .run-variables .experiment-wrapper .waveform-inputs .close:hover:before,.LPI-menu .run-variables .experiment-wrapper .waveform-inputs .close:hover:after{border-color:#c00;background-color:#c00}.LPI-menu .run-variables .experiment-wrapper .waveform-inputs .close:active:after,.LPI-menu .run-variables .experiment-wrapper .waveform-inputs .close:active:before{width:0;height:0}.LPI-menu .run-variables .experiment-wrapper .waveform-inputs .input-divider{margin-top:0.25rem}.LPI-menu .run-variables .experiment-wrapper .waveform-inputs .const-input-wrapper{display:-webkit-box;display:-moz-box;display:box;display:-webkit-flex;display:-moz-flex;display:-ms-flexbox;display:flex;margin-bottom:0.3125rem}.LPI-menu .run-variables .experiment-wrapper .waveform-inputs .const-input-wrapper .waveform-divider{background-color:#cbeaf9}.LPI-menu .run-variables .experiment-wrapper .waveform-inputs .const-input-wrapper .const-input{width:15rem}.LPI-menu .run-variables .experiment-wrapper .waveform-inputs .const-input-wrapper .const-input .input-wrapper{padding:0 0 0 1.125rem;font-size:0.875rem}.LPI-menu .run-variables .experiment-wrapper .waveform-inputs .const-input-wrapper .const-input .input-wrapper .ints{margin-top:0.125rem;width:100%}.LPI-menu .run-variables .experiment-wrapper .waveform-inputs .step-input-wrapper{display:-webkit-box;display:-moz-box;display:box;display:-webkit-flex;display:-moz-flex;display:-ms-flexbox;display:flex;margin-bottom:0.3125rem}.LPI-menu .run-variables .experiment-wrapper .waveform-inputs .step-input-wrapper .waveform-divider{background-color:#b2e5e5}.LPI-menu .run-variables .experiment-wrapper .waveform-inputs .step-input-wrapper .step-input{width:15rem}.LPI-menu .run-variables .experiment-wrapper .waveform-inputs .step-input-wrapper .step-input .input-wrapper{padding:0.3125rem 0rem 0rem 1.125rem;font-size:0.875rem}.LPI-menu .run-variables .experiment-wrapper .waveform-inputs .step-input-wrapper .step-input .input-wrapper .startInts,.LPI-menu .run-variables .experiment-wrapper .waveform-inputs .step-input-wrapper .step-input .input-wrapper .finalInts,.LPI-menu .run-variables .experiment-wrapper .waveform-inputs .step-input-wrapper .step-input .input-wrapper .stepTimes{margin-top:0.125rem;width:100%}.LPI-menu .run-variables .experiment-wrapper .waveform-inputs .sine-input-wrapper{display:-webkit-box;display:-moz-box;display:box;display:-webkit-flex;display:-moz-flex;display:-ms-flexbox;display:flex;margin-bottom:0.3125rem}.LPI-menu .run-variables .experiment-wrapper .waveform-inputs .sine-input-wrapper .waveform-divider{background-color:#86becb}.LPI-menu .run-variables .experiment-wrapper .waveform-inputs .sine-input-wrapper .sine-input{width:15rem}.LPI-menu .run-variables .experiment-wrapper .waveform-inputs .sine-input-wrapper .sine-input .input-wrapper{padding:0.3125rem 0 0 1.125rem;font-size:0.875rem}.LPI-menu .run-variables .experiment-wrapper .waveform-inputs .sine-input-wrapper .sine-input .input-wrapper span{display:-webkit-box;display:-moz-box;display:box;display:-webkit-flex;display:-moz-flex;display:-ms-flexbox;display:flex;-webkit-box-pack:justify;-moz-box-pack:justify;box-pack:justify;-webkit-justify-content:space-between;-moz-justify-content:space-between;-ms-justify-content:space-between;-o-justify-content:space-between;justify-content:space-between;-ms-flex-pack:justify;-webkit-box-align:center;-moz-box-align:center;box-align:center;-webkit-align-items:center;-moz-align-items:center;-ms-align-items:center;-o-align-items:center;align-items:center;-ms-flex-align:center;margin-top:0.25rem}.LPI-menu .run-variables .experiment-wrapper .waveform-inputs .sine-input-wrapper .sine-input .input-wrapper .amplitude,.LPI-menu .run-variables .experiment-wrapper .waveform-inputs .sine-input-wrapper .sine-input .input-wrapper .period,.LPI-menu .run-variables .experiment-wrapper .waveform-inputs .sine-input-wrapper .sine-input .input-wrapper .phase,.LPI-menu .run-variables .experiment-wrapper .waveform-inputs .sine-input-wrapper .sine-input .input-wrapper .offset{width:6.25rem}.LPI-menu .run-variables .experiment-wrapper .waveform-inputs .arb-input-wrapper{display:-webkit-box;display:-moz-box;display:box;display:-webkit-flex;display:-moz-flex;display:-ms-flexbox;display:flex;margin-bottom:0.3125rem}.LPI-menu .run-variables .experiment-wrapper .waveform-inputs .arb-input-wrapper .waveform-divider{background-color:#1aa3a3}.LPI-menu .run-variables .experiment-wrapper .waveform-inputs .arb-input-wrapper .arb-input{width:15rem}.LPI-menu .run-variables .experiment-wrapper .waveform-inputs .arb-input-wrapper .arb-input .input-wrapper{padding:0.3125rem 0 0 1.125rem;width:100%;font-size:0.875rem;-webkit-box-sizing:border-box;-moz-box-sizing:border-box;box-sizing:border-box}.LPI-menu .run-variables .experiment-wrapper .waveform-inputs .arb-input-wrapper .arb-input .input-wrapper .arbTable{margin-top:0.5rem;margin-bottom:0.5rem}.LPI-menu .run-variables .experiment-wrapper .experiment-details[style*="display: none"]+.waveform-selection{margin-left:0;margin-right:0}.LPI-menu .run-variables .experiment-wrapper .experiment-details[style*="display: none"] ~ .waveform-inputs{margin-left:0}.LPI-menu .run-variables .new-experiment{margin-top:0.3125rem;padding:0.125rem 0 0.125rem 0;text-align:center;width:100%;color:#fff;background-color:#54a5c6;cursor:pointer;-webkit-transition:background-color 0.2s ease;-moz-transition:background-color 0.2s ease;transition:background-color 0.2s ease;cursor:pointer}.LPI-menu .run-variables .new-experiment:hover{background-color:#398cae}.LPI-menu .run-variables .new-experiment .add-button{display:inline-block}.LPI-menu .run-variables .new-experiment .add-button:after,.LPI-menu .run-variables .new-experiment .add-button:before{content:'';position:absolute;box-sizing:content-box;border-width:0.125rem;border-style:solid;border-color:white;background-color:white;-webkit-transform:translate(-50%, -50%) translate(-0.625rem, -0.3125rem);-moz-transform:translate(-50%, -50%) translate(-0.625rem, -0.3125rem);-ms-transform:translate(-50%, -50%) translate(-0.625rem, -0.3125rem);-o-transform:translate(-50%, -50%) translate(-0.625rem, -0.3125rem);transform:translate(-50%, -50%) translate(-0.625rem, -0.3125rem)}.LPI-menu .run-variables .new-experiment .add-button:before{width:0.75rem}.LPI-menu .run-variables .new-experiment .add-button:after{height:0.75rem}.LPI-menu .simulate-download-wrapper{display:none;width:100%;height:25px;cursor:pointer;line-height:26px;font-size:18px}.LPI-menu .simulate-download-wrapper .download{float:left;width:100%;text-align:center;color:white;background-color:#1FCF69;-webkit-transition:background-color 0.2s ease;-moz-transition:background-color 0.2s ease;transition:background-color 0.2s ease;cursor:pointer}.LPI-menu .simulate-download-wrapper .download:hover{background-color:#18a353}.LPI-menu .simulate-download-wrapper .download:hover .custom-arrow{-webkit-animation:downloading 1s linear;-moz-animation:downloading 1s linear;animation:downloading 1s linear}.LPI-menu .simulate-download-wrapper .download .download-icon-wrapper{display:inline-block}.LPI-menu .simulate-download-wrapper .download .download-icon-wrapper .downloading-icon{position:relative;width:17px;height:13px;overflow:hidden}.LPI-menu .simulate-download-wrapper .download .download-icon-wrapper .custom-arrow{position:absolute;left:0;bottom:0;height:100%;width:100%;background:url(../images/buttons/download.svg) no-repeat bottom}.LPI-menu .simulate-download-wrapper .download .download-icon-wrapper .bar{width:17px;height:2px;background-color:#fff}@-webkit-keyframes downloading{0%{top:0px;opacity:1}50%{top:110%;opacity:0}52%{top:-110%;opacity:0}100%{top:0px;opacity:1}}@-moz-keyframes downloading{0%{top:0px;opacity:1}50%{top:110%;opacity:0}52%{top:-110%;opacity:0}100%{top:0px;opacity:1}}@keyframes downloading{0%{top:0px;opacity:1}50%{top:110%;opacity:0}52%{top:-110%;opacity:0}100%{top:0px;opacity:1}}.sim-visualization{display:none;position:fixed;top:3.75rem;left:28.75rem;bottom:0.625rem;right:0.625rem;min-width:45.0625rem;min-height:31.25rem}.sim-visualization:focus{outline:none}.sim-visualization .sim-controls-wrapper{display:block;width:100%;height:1.5625rem;box-shadow:0.125rem 0.125rem 0.5rem 0 rgba(0,0,0,0.15)}.sim-visualization .sim-controls-wrapper .controls-wrapper{display:-webkit-box;display:-moz-box;display:box;display:-webkit-flex;display:-moz-flex;display:-ms-flexbox;display:flex;-webkit-box-align:center;-moz-box-align:center;box-align:center;-webkit-align-items:center;-moz-align-items:center;-ms-align-items:center;-o-align-items:center;align-items:center;-ms-flex-align:center;-webkit-flex-shrink:0;-moz-flex-shrink:0;flex-shrink:0;-ms-flex-negative:0;float:left;width:100%;height:100%}.sim-visualization .sim-controls-wrapper .controls-wrapper .view-type{-webkit-box-align:center;-moz-box-align:center;box-align:center;-webkit-align-items:center;-moz-align-items:center;-ms-align-items:center;-o-align-items:center;align-items:center;-ms-flex-align:center;-webkit-flex-shrink:0;-moz-flex-shrink:0;flex-shrink:0;-ms-flex-negative:0;display:inline-block;float:left;height:100%;line-height:1.5625rem;padding:0 0.625rem 0 0.625rem;color:#fff;background-color:#56b1da;-webkit-transition:background-color 0.2s ease;-moz-transition:background-color 0.2s ease;transition:background-color 0.2s ease;cursor:pointer}.sim-visualization .sim-controls-wrapper .controls-wrapper .view-type:hover{background-color:#41a7d5}.sim-visualization .sim-controls-wrapper .controls-wrapper .LED-display{-webkit-box-align:center;-moz-box-align:center;box-align:center;-webkit-align-items:center;-moz-align-items:center;-ms-align-items:center;-o-align-items:center;align-items:center;-ms-flex-align:center;-webkit-flex-shrink:0;-moz-flex-shrink:0;flex-shrink:0;-ms-flex-negative:0;-webkit-appearance:none;-moz-appearance:none;-ms-appearance:none;-o-appearance:none;appearance:none;display:inline-block;float:left;height:100%;width:5.9375rem;padding:0 1.5625rem 0 0.625rem;border-radius:0;border:none;font-size:0.875rem;color:#fff;background-color:#5a5a5a;-webkit-transition:background-color 0.2s ease;-moz-transition:background-color 0.2s ease;transition:background-color 0.2s ease;cursor:pointer;background-image:url(../images/buttons/dropdown.svg);background-size:1.25rem;background-repeat:no-repeat;background-position:-webkit-calc(100% - 0.3125rem);background-position:calc(100% - 0.3125rem)}.sim-visualization .sim-controls-wrapper .controls-wrapper .LED-display:hover{background-color:#404040}.sim-visualization .sim-controls-wrapper .controls-wrapper .LED-display:focus{outline:none}.sim-visualization .sim-controls-wrapper .controls-wrapper .index-wrapper{-webkit-box-align:center;-moz-box-align:center;box-align:center;-webkit-align-items:center;-moz-align-items:center;-ms-align-items:center;-o-align-items:center;align-items:center;-ms-flex-align:center;-webkit-flex-shrink:0;-moz-flex-shrink:0;flex-shrink:0;-ms-flex-negative:0;-webkit-user-select:none;-moz-user-select:none;-ms-user-select:none;user-select:none;cursor:default}.sim-visualization .sim-controls-wrapper .controls-wrapper .index-wrapper .selected-well-col-row,.sim-visualization .sim-controls-wrapper .controls-wrapper .index-wrapper .selected-well-col-row .row,.sim-visualization .sim-controls-wrapper .controls-wrapper .index-wrapper .selected-well-col-row .column{display:inline-block;float:left}.sim-visualization .sim-controls-wrapper .controls-wrapper .index-wrapper .selected-well-col-row .row{margin:0 0 0 0.125rem;padding-left:0.125rem;border-left:0.0625rem solid black;width:3.75rem}.sim-visualization .sim-controls-wrapper .controls-wrapper .index-wrapper .selected-well-col-row .row .row-index{font-weight:bold}.sim-visualization .sim-controls-wrapper .controls-wrapper .index-wrapper .selected-well-col-row .column{margin:0 0.3125rem 0 0;padding-right:0.125rem;border-right:0.0625rem solid black;width:3.375rem}.sim-visualization .sim-controls-wrapper .controls-wrapper .index-wrapper .selected-well-col-row .column .column-index{font-weight:bold}.sim-visualization .sim-controls-wrapper .controls-wrapper .index-wrapper .selected-well-index{display:inline-block;float:left;margin-right:0.125rem}.sim-visualization .sim-controls-wrapper .controls-wrapper .index-wrapper .selected-well-index .well{padding-right:0.125rem;border-right:0.0625rem solid black;width:5.14062rem}.sim-visualization .sim-controls-wrapper .controls-wrapper .index-wrapper .selected-well-index .well .well-index{font-weight:bold}.sim-visualization .sim-controls-wrapper .controls-wrapper label[for=sim-speed]{-webkit-box-align:center;-moz-box-align:center;box-align:center;-webkit-align-items:center;-moz-align-items:center;-ms-align-items:center;-o-align-items:center;align-items:center;-ms-flex-align:center;-webkit-flex-shrink:0;-moz-flex-shrink:0;flex-shrink:0;-ms-flex-negative:0}.sim-visualization .sim-controls-wrapper .controls-wrapper .sim-speed{margin-left:0.125rem}.sim-visualization .sim-controls-wrapper .controls-wrapper .sim-speed,.sim-visualization .sim-controls-wrapper .controls-wrapper .elapsed-time-vis{-webkit-appearance:none;-moz-appearance:none;-ms-appearance:none;-o-appearance:none;appearance:none;background:#5a5a5a;display:block;width:100%;overflow:hidden;outline:none;margin-right:0.625rem;cursor:-webkit-grab;cursor:-moz-grab;cursor:grab}.sim-visualization .sim-controls-wrapper .controls-wrapper .sim-speed:focus,.sim-visualization .sim-controls-wrapper .controls-wrapper .elapsed-time-vis:focus{outline:none}.sim-visualization .sim-controls-wrapper .controls-wrapper .sim-speed:active,.sim-visualization .sim-controls-wrapper .controls-wrapper .elapsed-time-vis:active{cursor:-webkit-grabbing;cursor:-moz-grabbing;cursor:grabbing}.sim-visualization .sim-controls-wrapper .controls-wrapper .sim-speed::-webkit-slider-thumb,.sim-visualization .sim-controls-wrapper .controls-wrapper .elapsed-time-vis::-webkit-slider-thumb{-webkit-appearance:none;-moz-appearance:none;-ms-appearance:none;-o-appearance:none;appearance:none;position:relative;width:0.625rem;height:0.625rem;background:#1FCF69}.sim-visualization .sim-controls-wrapper .controls-wrapper .play-button{display:-webkit-box;display:-moz-box;display:box;display:-webkit-flex;display:-moz-flex;display:-ms-flexbox;display:flex;-webkit-box-align:center;-moz-box-align:center;box-align:center;-webkit-align-items:center;-moz-align-items:center;-ms-align-items:center;-o-align-items:center;align-items:center;-ms-flex-align:center;-webkit-flex-shrink:0;-moz-flex-shrink:0;flex-shrink:0;-ms-flex-negative:0;float:left;height:100%;width:1.25rem;padding:0 0.625rem 0 0.625rem;border-radius:0;border:none;font-size:0.875rem;background-color:#1FCF69;-webkit-transition:background-color 0.2s ease;-moz-transition:background-color 0.2s ease;transition:background-color 0.2s ease;cursor:pointer}.sim-visualization .sim-controls-wrapper .controls-wrapper .play-button:hover{background-color:#18a353}.sim-visualization .sim-controls-wrapper .controls-wrapper .play-button:focus{outline:none}.sim-visualization .sim-controls-wrapper .controls-wrapper .play-button .play-triangle{margin:auto;border-top:0.5rem solid transparent;border-bottom:0.5rem solid transparent;border-left:0.8125rem solid white;-webkit-transition:border 0.2s ease-in-out,-webkit-transform .2s ease-in-out;-moz-transition:border 0.2s ease-in-out,-moz-transform .2s ease-in-out;transition:border 0.2s ease-in-out,transform .2s ease-in-out}.sim-visualization .sim-controls-wrapper .controls-wrapper .play-button .stop-square{margin:auto;-webkit-transform:rotate(90deg);-moz-transform:rotate(90deg);-ms-transform:rotate(90deg);-o-transform:rotate(90deg);transform:rotate(90deg);border-top:0.5rem solid white;border-bottom:0.5rem solid white;border-left:1rem solid white;-webkit-transition:border 0.2s ease-in-out,-webkit-transform .2s ease-in-out;-moz-transition:border 0.2s ease-in-out,-moz-transform .2s ease-in-out;transition:border 0.2s ease-in-out,transform .2s ease-in-out}.sim-visualization .sim-controls-wrapper .controls-wrapper .elapsed-time{-webkit-box-align:center;-moz-box-align:center;box-align:center;-webkit-align-items:center;-moz-align-items:center;-ms-align-items:center;-o-align-items:center;align-items:center;-ms-flex-align:center;-webkit-flex-shrink:0;-moz-flex-shrink:0;flex-shrink:0;-ms-flex-negative:0;display:inline-block;float:left;margin:0 0.3125rem 0 0.3125rem}.sim-visualization .simulation{display:block;margin-top:0.625rem;width:100%;height:-webkit-calc(100% - 1.5625rem - 0.625rem);height:calc(100% - 1.5625rem - 0.625rem)}.sim-visualization .simulation .false-clr-btn-wrapper{position:absolute;top:2.1875rem;left:0;width:0;height:0}.sim-visualization .simulation .false-clr-btn-box{position:absolute;top:0;z-index:15;cursor:pointer}.sim-visualization .simulation .false-clr-tab{fill:#56b1da;-webkit-transition:all 0.2s ease;-moz-transition:all 0.2s ease;transition:all 0.2s ease}.sim-visualization .simulation .false-clr-btn-box:hover ~ .false-clr-btn-svg>.false-clr-tab{fill:#2e9dcf}.sim-visualization .simulation .false-clr-pull-tab{fill:#5a5a5a;-webkit-transition:all 0.2s ease;-moz-transition:all 0.2s ease;transition:all 0.2s ease}.sim-visualization .simulation .false-clr-btn-box.active ~ .false-clr-btn-svg>.false-clr-tab{fill:#1FCF69}.sim-visualization .simulation .false-clr-btn-box.active:hover ~ .false-clr-btn-svg>.false-clr-tab{fill:#18a353}.sim-visualization .simulation .false-clr-btn-box.active ~ .false-clr-btn-svg>.false-clr-pull-tab{fill:#8d8d8d}.sim-visualization .simulation .false-clr-pull-tab-mask{position:absolute;top:0;border-right:20px solid transparent;border-top:20px solid white}
/*# sourceMappingURL=StyleSheetX.min.css.map */
