# Supplementary material for: An open-hardware platform for optogenetics and photobiology
Source: Sci Rep. 2016 Nov 2;6:35363. doi: 10.1038/srep35363 (PMC5096413; doi:10.1038/srep35363)
Supplement: Supplementary Files [file srep35363-s2.zip › Supplementary Files/Iris/css/StyleSheetX.min.css.map]

{
"version": 3,
"mappings": "AAsFA,eAAgB,CACd,OAAO,CAAE,EAAE,CACX,OAAO,CAAE,KAAK,CACd,KAAK,CAAE,IAAI,CAGb,CAAE,CACE,MAAM,CAAE,CAAC,CACT,OAAO,CAAE,CAAC,CAGd,IAAK,CACD,sBAAsB,CAAE,WAAW,CACnC,SAAS,CAAE,IAAI,CAEnB,YAAa,CACT,QAAQ,CAAE,MAAM,CAEpB,4CAA6C,CACzC,IAAK,CAAC,SAAS,CAAE,IAAI,EAEzB,4CAA6C,CACzC,IAAK,CAAC,SAAS,CAAE,IAAI,EAOzB,IAAK,CChFG,mBAAoB,CDiFH,IAAI,CC7ErB,gBAAiB,CD6EA,IAAI,CCzErB,eAAgB,CDyEC,IAAI,CCjErB,WAAY,CDiEK,IAAI,CACzB,WAAW,CAAE,KAAK,CAItB,sBAAuB,CACnB,OAAO,CAAE,IAAI,CAGjB,OAAQ,CACJ,QAAQ,CAAE,KAAK,CACf,MAAM,CA/GM,QAAQ,CAgHpB,KAAK,CAAE,IAAI,CACX,gBAAgB,CA5HL,OAAY,CA6HvB,UAAU,CAAE,wCAAyC,CACrD,OAAO,CAAE,IAAI,CAET,iDAA4B,CAAC,eAAe,CAAC,IAAI,CAAE,KAAK,CAAC,KAAK,CAElE,YAAK,CACD,KAAK,CAAE,IAAI,CACX,WAAW,CAAE,SAAS,CACtB,YAAY,CAAE,SAAS,CACvB,KAAK,CAAE,KAAK,CACZ,SAAS,CAAE,MAAM,CAErB,8DAEY,CACR,SAAS,CAAE,OAAO,CAClB,gFAAQ,CACJ,aAAa,CAAE,eAAe,CAGtC,qBAAc,CAAE,WAAW,CAAE,SAAS,CACtC,aAAM,CACF,KAAK,CAAE,IAAI,CACX,YAAY,CAAE,SAAS,CACvB,WAAW,CAAE,SAAS,CACtB,KAAK,CAAE,IAAI,CAEf,gBAAS,CACL,MAAM,CAAE,SAAS,CACjB,KAAK,CAAE,QAAQ,CACf,QAAQ,CAAE,QAAQ,CAClB,SAAS,CAAE,OAAO,CAK1B,kBAAmB,CACf,eAAe,CAAE,SAAS,CAC1B,MAAM,CAAE,CAAC,CAIb,2FAC8C,CAC1C,kBAAkB,CAAE,IAAI,CACxB,MAAM,CAAE,CAAC,CAEb,uBAAwB,CACpB,UAAU,CAAE,UAAU,CACtB,MAAM,CAAE,QAAQ,CAChB,SAAS,CAAE,QAAQ,CACnB,MAAM,CAAE,qBAAqB,CAC7B,YAAY,CAAE,SAAS,CACvB,gBAAgB,CA9KF,qBAAwB,CA+KtC,UAAU,CAAE,IAAI,CAChB,6BAAO,CACH,OAAO,CAAE,IAAI,CACb,MAAM,CAAE,uBAAsC,CAC9C,UAAU,CAAE,qBAAoC,CCzJhD,kBAAoB,CAAE,qCAAM,CAI5B,eAAiB,CAAE,qCAAM,CAYzB,UAAY,CAAE,qCAAM,CD6I5B,MAAO,CACH,MAAM,CAAE,kCAA6C,CAEzD,gBAAiB,CChKT,iBAAoB,CAAE,cAAM,CAI5B,cAAiB,CAAE,cAAM,CAIzB,aAAgB,CAAE,cAAM,CAIxB,YAAe,CAAE,cAAM,CAIvB,SAAY,CAAE,cAAM,CDmJ5B,gBAAiB,CCnKT,iBAAoB,CAAE,cAAM,CAI5B,cAAiB,CAAE,cAAM,CAIzB,aAAgB,CAAE,cAAM,CAIxB,YAAe,CAAE,cAAM,CAIvB,SAAY,CAAE,cAAM,CDuJ5B,SAAU,CACN,QAAQ,CAAE,QAAQ,CAClB,GAAG,CAAE,OAAyB,CAC9B,aAAa,CAAE,QAAQ,CACvB,IAAI,CAAE,QAAQ,CACd,KAAK,CAAE,UAAU,CACjB,UAAU,CAAE,8CAAiD,CAC7D,2BAAkB,CACd,MAAM,CAAE,SAAS,CACjB,oCAAS,CChLT,kBAAoB,CDiLI,IAAI,CC7K5B,eAAiB,CD6KO,IAAI,CCzK5B,cAAgB,CDyKQ,IAAI,CCrK5B,aAAe,CDqKS,IAAI,CCjK5B,UAAY,CDiKY,IAAI,CACxB,OAAO,CAAE,YAAY,CACrB,UAAU,CAAE,IAAI,CAChB,KAAK,CAAE,GAAG,CACV,MAAM,CAAE,IAAI,CACZ,YAAY,CAAE,QAAQ,CACtB,MAAM,CAAE,IAAI,CACZ,aAAa,CAAE,CAAC,CAChB,SAAS,CAAE,QAAQ,CACnB,KAAK,CA1NG,IAAI,CA2NZ,MAAM,CAAE,OAAO,CACf,gBAAgB,CAzNZ,OAAyB,CA0BrC,gBAAgB,CAgMW,mCAAmC,CA/L9D,eAAe,CA+LiD,SAAS,CA9LzE,iBAAiB,CAAE,SAAS,CEjC9B,mBAAY,CAAE,8BAAuB,CACrC,mBAAY,CAAE,sBAAe,CDiCvB,kBAAoB,CAAE,0BAAM,CAI5B,eAAiB,CAAE,0BAAM,CAYzB,UAAY,CAAE,0BAAM,CD/BxB,MAAM,CAAE,OAAO,CACf,0CAAQ,CAAC,gBAAgB,CAAE,OAAuB,CA8M1C,0CAAQ,CAAC,OAAO,CAAE,IAAI,CAE1B,uCAAY,CACR,OAAO,CAAE,YAAY,CACrB,KAAK,CAAE,KAAK,CACZ,KAAK,CAAE,GAAG,CACV,MAAM,CAAE,IAAI,CACZ,MAAM,CAAE,IAAI,CACZ,gBAAgB,CApOJ,OAA+B,CAqO3C,MAAM,CAAE,OAAO,CA5MvB,gBAAgB,CA6MW,iCAAiC,CA5M5D,eAAe,CA4M+C,QAAS,CA3MvE,iBAAiB,CAAE,SAAS,CA4MpB,mBAAmB,CAAE,UAAU,CC3MnC,kBAAoB,CAAE,0BAAM,CAI5B,eAAiB,CAAE,0BAAM,CAYzB,UAAY,CAAE,0BAAM,CD/BxB,MAAM,CAAE,OAAO,CACf,6CAAQ,CAAC,gBAAgB,CAAE,OAAuB,CA2N1C,6CAAQ,CACJ,OAAO,CAAE,IAAI,CACb,MAAM,CAAE,IAAI,CACZ,UAAU,CAAE,IAAI,CAGxB,mEAAwC,CACpC,UAAU,CAAE,MAAM,CAClB,KAAK,CAAE,CAAC,CACR,MAAM,CAAE,CAAC,CAGb,8CAAmB,CACf,KAAK,CAAE,WAAW,CAItB,wCAAc,CG5LlB,OAAO,CAAE,WAAW,CACpB,OAAO,CAAE,QAAQ,CACjB,OAAO,CAAE,GAAG,CAGZ,OAAO,CAAE,YAAY,CACrB,OAAO,CAAE,SAAS,CAClB,OAAO,CAAE,WAAW,CACpB,OAAO,CAAE,IAAI,CHsLL,oJAEU,CGhMlB,OAAO,CAAE,WAAW,CACpB,OAAO,CAAE,QAAQ,CACjB,OAAO,CAAE,GAAG,CAGZ,OAAO,CAAE,YAAY,CACrB,OAAO,CAAE,SAAS,CAClB,OAAO,CAAE,WAAW,CACpB,OAAO,CAAE,IAAI,CF1CT,gBAAoB,CEiLZ,UAAU,CF7KlB,aAAiB,CE6KT,UAAU,CFjKlB,QAAY,CEiKJ,UAAU,CFjLlB,uBAAoB,CEyKd,YAAM,CFrKZ,oBAAiB,CEqKX,YAAM,CFjKZ,mBAAgB,CEiKV,YAAM,CF7JZ,kBAAe,CE6JT,YAAM,CFzJZ,eAAY,CEyJN,YAAM,CAkBlB,aAAa,CAVC,UAAU,CFjLlB,iBAAoB,CEmMd,MAAM,CF/LZ,cAAiB,CE+LX,MAAM,CFnLZ,SAAY,CEmLN,MAAM,CFnMZ,mBAAoB,CEmMd,MAAM,CF/LZ,gBAAiB,CE+LX,MAAM,CF3LZ,eAAgB,CE2LV,MAAM,CFvLZ,cAAe,CEuLT,MAAM,CFnLZ,WAAY,CEmLN,MAAM,CAelB,cAAc,CAfF,MAAM,CFnMZ,gBAAoB,CE+Dd,CAAc,CF3DpB,aAAiB,CE2DX,CAAc,CF/CpB,QAAY,CE+CN,CAAc,CF/DpB,YAAoB,CDsOE,CAAC,CClOvB,SAAiB,CDkOK,CAAC,CC9NvB,QAAgB,CD8NM,CAAC,CCtNvB,IAAY,CDsNU,CAAC,CACf,UAAU,CAAE,UAAU,CACtB,WAAW,CAAE,SAAS,CACtB,cAAc,CAAE,SAAS,CACzB,SAAS,CAAE,QAAQ,CACnB,aAAa,CAAE,iBAAwB,CACvC,gBAAgB,CAAE,qBAAe,CACjC,MAAM,CAAE,OAAO,CACf,sKAAQ,CACJ,gBAAgB,CAAE,qBAAe,CAGzC,kDAAU,CACN,aAAa,CAAE,IAAI,CACnB,UAAU,CAAE,IAAI,CAChB,gBAAgB,CAAE,IAAI,CACtB,wDAAQ,CACJ,gBAAgB,CAAE,IAAI,CAE1B,8DAAY,CACR,gBAAgB,CAvRpB,OAAyB,CA0R7B,yDAAiB,CACb,YAAY,CAAE,iBAAwB,CAE1C,gDAAQ,CACJ,WAAW,CAAE,iBAAwB,CAEzC,yDAAiB,CACb,WAAW,CAAE,iBAAwB,CAEzC,mEAA6B,CACzB,WAAW,CAAE,iBAAwB,CAEzC,kDAAU,CACN,WAAW,CAAE,iBAAwB,CAEzC,2DAAmB,CACf,WAAW,CAAE,iBAAwB,CAIjD,mBAAU,CACN,WAAW,CAAE,SAAS,CAE1B,wBAAe,CACX,OAAO,CAAE,IAAI,CACb,KAAK,CAAE,GAAG,CACV,OAAO,CAAE,SAAS,CAClB,WAAW,CAAE,QAAQ,CACrB,WAAW,CAAE,IAAI,CACjB,YAAY,CAAE,IAAI,CAClB,oCAAY,CACR,cAAc,CAAE,SAAS,CACzB,WAAW,CAAE,QAAQ,CACrB,aAAa,CAAE,oBAAoB,CACnC,0CAAM,CACF,KAAK,CAAE,OAAO,CAElB,gDAAY,CACR,OAAO,CAAE,KAAK,CACd,WAAW,CAAE,SAAS,CAE1B,gGAAwB,CCtS5B,kBAAoB,CDuSQ,IAAI,CCnShC,eAAiB,CDmSW,IAAI,CC/RhC,cAAgB,CD+RY,IAAI,CC3RhC,aAAe,CD2Ra,IAAI,CCvRhC,UAAY,CDuRgB,IAAI,CACxB,MAAM,CAAE,OAAO,CACf,KAAK,CAAE,OAAO,CACd,MAAM,CAAE,IAAI,CACZ,MAAM,CAAE,oBAAoB,CAC5B,4GAAQ,CACJ,UAAU,CAAE,IAAI,CAEpB,gHAAU,CIhTxB,gBAAgB,CAPC,OAAW,CAQ5B,gBAAgB,CAAE,qEAA0C,CAC5D,gBAAgB,CAAE,2DAAgD,CJoTxD,gDAAY,CACR,YAAY,CAAE,QAAQ,CAE1B,oDAAgB,CACZ,KAAK,CAAE,KAAK,CCzTpB,kBAAoB,CD0TQ,IAAI,CCtThC,eAAiB,CDsTW,IAAI,CClThC,cAAgB,CDkTY,IAAI,CC9ShC,aAAe,CD8Sa,IAAI,CC1ShC,UAAY,CD0SgB,IAAI,CACxB,SAAS,CAAE,IAAI,CACf,WAAW,CAAE,KAAK,CAClB,aAAa,CAAE,CAAC,CAChB,MAAM,CAAE,IAAI,CACZ,gBAAgB,CAzVd,qBAAwB,CA0V1B,aAAa,CAAE,OAAO,CACtB,YAAY,CAAE,QAAQ,CACtB,WAAW,CAAE,GAAG,CAChB,cAAc,CAAE,GAAG,CACnB,UAAU,CAAE,6BAA4B,CAvUpD,gBAAgB,CAwUe,wCAAwC,CAvUvE,eAAe,CAuU0D,QAAS,CAtUlF,iBAAiB,CAAE,SAAS,CAuUhB,mBAAmB,CAAE,sBAAsB,CCtUnD,kBAAoB,CAAE,0BAAM,CAI5B,eAAiB,CAAE,0BAAM,CAYzB,UAAY,CAAE,0BAAM,CD/BxB,MAAM,CAAE,OAAO,CACf,0DAAQ,CAAC,gBAAgB,CAAE,mBAAuB,CAsVtC,0DAAO,CAAC,OAAO,CAAC,IAAI,CAIxB,+DAAmB,CACf,WAAW,CAAE,SAAS,CACtB,KAAK,CAAE,IAAI,CACX,WAAW,CAAE,IAAI,CACjB,mFAAoB,CAChB,cAAc,CAAE,MAAM,CACtB,OAAO,CAAE,YAAY,CACrB,KAAK,CAAE,OAAO,CACd,MAAM,CAAE,OAAO,CACf,MAAM,CAAE,OAAO,CA1T/B,MAAM,CAAE,OAAgB,CACxB,KAAK,CAAE,OAAe,CACtB,WAAW,CAAE,OAAe,CAC5B,oLAAkB,CACd,OAAO,CAAE,EAAE,CACX,QAAQ,CAAE,QAAQ,CAClB,UAAU,CAAE,WAAW,CACvB,YAAY,CAoTgE,OAAQ,CAnTpF,YAAY,CAAE,KAAK,CACnB,YAAY,CAhEI,OAA+B,CAiE/C,gBAAgB,CAjEA,OAA+B,CAoEnD,0FAAS,CAAC,KAAK,CA8S2E,OAAQ,CA7SlG,yFAAQ,CAAC,MAAM,CA6SqF,OAAQ,CA3SxG,gMAAiB,CACb,YAAY,CAAE,OAAmB,CACjC,gBAAgB,CAAE,OAAmB,CA2SjC,mEAAI,CACA,cAAc,CAAE,MAAM,CAE1B,gFAAiB,CACb,cAAc,CAAE,MAAM,CACtB,YAAY,CAAE,QAAQ,CAE1B,gFAAiB,CACb,cAAc,CAAE,MAAM,CAE1B,iFAAkB,CACd,cAAc,CAAE,MAAM,CACtB,OAAO,CAAE,YAAY,CACrB,KAAK,CAAE,OAAO,CACd,MAAM,CAAE,OAAO,CACf,KAAK,CAAE,KAAK,CACZ,MAAM,CAAE,OAAO,CCxW3B,iBAAoB,CAAE,aAAM,CAI5B,cAAiB,CAAE,aAAM,CAIzB,aAAgB,CAAE,aAAM,CAIxB,YAAe,CAAE,aAAM,CAIvB,SAAY,CAAE,aAAM,CDZxB,gLAAkB,CACd,OAAO,CAAE,EAAE,CACX,QAAQ,CAAE,QAAQ,CAClB,UAAU,CAAE,WAAW,CACvB,YAAY,CAiWqB,GAAG,CAhWpC,YAAY,CAAE,KAAK,CACnB,YAAY,CAAE,GAAG,CACjB,gBAAgB,CAAE,GAAG,CCXrB,iBAAoB,CDYD,2CAA+C,CCRlE,cAAiB,CDQE,2CAA+C,CCJlE,aAAgB,CDIG,2CAA+C,CCAlE,YAAe,CDAI,2CAA+C,CCIlE,SAAY,CDJO,2CAA+C,CAGtE,wFAAS,CAAC,KAAK,CA0V2B,IAAI,CAzV9C,uFAAQ,CAAC,MAAM,CAyViC,IAAI,CAvVhD,4LAAiB,CACb,YAAY,CAAE,IAAgB,CAC9B,gBAAgB,CAAE,IAAgB,CAGhC,8LAAkB,CAAC,KAAK,CAAE,CAAC,CAAE,MAAM,CAAE,CAAC,CAsVxC,gEAAoB,CAChB,YAAY,CAAC,SAAS,CACtB,WAAW,CAAC,SAAS,CACrB,oFAAoB,CG9UhC,OAAO,CAAE,WAAW,CACpB,OAAO,CAAE,QAAQ,CACjB,OAAO,CAAE,GAAG,CAGZ,OAAO,CAAE,YAAY,CACrB,OAAO,CAAE,SAAS,CAClB,OAAO,CAAE,WAAW,CACpB,OAAO,CAAE,IAAI,CF1CT,iBAAoB,CEmMd,MAAM,CF/LZ,cAAiB,CE+LX,MAAM,CFnLZ,SAAY,CEmLN,MAAM,CFnMZ,mBAAoB,CEmMd,MAAM,CF/LZ,gBAAiB,CE+LX,MAAM,CF3LZ,eAAgB,CE2LV,MAAM,CFvLZ,cAAe,CEuLT,MAAM,CFnLZ,WAAY,CEmLN,MAAM,CAelB,cAAc,CAfF,MAAM,CHgLA,qGAAiB,CACb,KAAK,CAAE,OAAO,CACd,0GAAK,CGnVzB,OAAO,CAAE,WAAW,CACpB,OAAO,CAAE,QAAQ,CACjB,OAAO,CAAE,GAAG,CAGZ,OAAO,CAAE,YAAY,CACrB,OAAO,CAAE,SAAS,CAClB,OAAO,CAAE,WAAW,CACpB,OAAO,CAAE,IAAI,CF1CT,iBAAoB,CEmMd,MAAM,CF/LZ,cAAiB,CE+LX,MAAM,CFnLZ,SAAY,CEmLN,MAAM,CFnMZ,mBAAoB,CEmMd,MAAM,CF/LZ,gBAAiB,CE+LX,MAAM,CF3LZ,eAAgB,CE2LV,MAAM,CFvLZ,cAAe,CEuLT,MAAM,CFnLZ,WAAY,CEmLN,MAAM,CAelB,cAAc,CAfF,MAAM,CFnMZ,gBAAoB,CE+KZ,OAAO,CF3Kf,aAAiB,CE2KT,OAAO,CF/Jf,QAAY,CE+JJ,OAAO,CF/Kf,uBAAoB,CEyKd,aAAM,CFrKZ,oBAAiB,CEqKX,aAAM,CFjKZ,mBAAgB,CEiKV,aAAM,CF7JZ,kBAAe,CE6JT,aAAM,CFzJZ,eAAY,CEyJN,aAAM,CAkBlB,aAAa,CAZC,OAAO,CH0MK,YAAY,CAAE,SAAS,CAE3B,uHAAkB,CAAE,UAAU,CAAE,SAAS,CACzC,2NACO,CACH,KAAK,CAAE,GAAG,CAGlB,6FAAS,CACL,OAAO,CAAE,YAAY,CACrB,KAAK,CAAE,QAAQ,CACf,MAAM,CAAE,IAAI,CACZ,YAAY,CAAE,MAAM,CACpB,gBAAgB,CAAE,OAAkB,CAExC,oGAAgB,CACZ,SAAS,CAAE,IAAI,CACf,MAAM,CAAE,OAAO,CACf,+GAAW,CACP,UAAU,CAAE,MAAM,CAClB,SAAS,CAAE,IAAI,CACf,WAAW,CAAE,IAAI,CAGrB,uHAAmB,CACf,KAAK,CAAE,MAAM,CAIzB,4EAAY,CACR,UAAU,CAAE,SAAS,CACrB,KAAK,CAAE,EAAE,CAEb,0FAA0B,CAAE,WAAW,CAAE,SAAS,CAClD,kFAAkB,CC3Z1B,kBAAoB,CD4ZY,IAAI,CCxZpC,eAAiB,CDwZe,IAAI,CCpZpC,cAAgB,CDoZgB,IAAI,CChZpC,aAAe,CDgZiB,IAAI,CC5YpC,UAAY,CD4YoB,IAAI,CACxB,SAAS,CAAE,IAAI,CACf,WAAW,CAAE,KAAK,CAClB,aAAa,CAAE,CAAC,CAChB,MAAM,CAAE,IAAI,CACZ,gBAAgB,CA3blB,qBAAwB,CA4btB,aAAa,CAAE,OAAO,CACtB,YAAY,CAAE,QAAQ,CACtB,WAAW,CAAE,GAAG,CAChB,cAAc,CAAE,GAAG,CACnB,UAAU,CAAE,6BAA4B,CAzaxD,gBAAgB,CA0amB,wCAAwC,CAza3E,eAAe,CAya8D,QAAS,CAxatF,iBAAiB,CAAE,SAAS,CAyaZ,mBAAmB,CAAE,sBAAsB,CCxavD,kBAAoB,CAAE,0BAAM,CAI5B,eAAiB,CAAE,0BAAM,CAYzB,UAAY,CAAE,0BAAM,CD/BxB,MAAM,CAAE,OAAO,CACf,wFAAQ,CAAC,gBAAgB,CAAE,mBAAuB,CAwblC,wFAAO,CAAC,OAAO,CAAC,IAAI,CAG5B,gEAAoB,CG3Y5B,OAAO,CAAE,WAAW,CACpB,OAAO,CAAE,QAAQ,CACjB,OAAO,CAAE,GAAG,CAGZ,OAAO,CAAE,YAAY,CACrB,OAAO,CAAE,SAAS,CAClB,OAAO,CAAE,WAAW,CACpB,OAAO,CAAE,IAAI,CHqYD,MAAM,CAAE,uCAAuC,CAC/C,uTAAuD,CACnD,eAAe,CAAE,IAAI,CACrB,iBAAiB,CAAE,SAAS,CAEhC,8EAAc,CACV,YAAY,CAAE,SAAS,CA/bvC,KAAK,CAAE,GAAG,CACV,MAAM,CAAE,QAAQ,CAChB,gBAAgB,CAhBN,OAAgC,CCwBtC,kBAAoB,CAAE,0BAAM,CAI5B,eAAiB,CAAE,0BAAM,CAYzB,UAAY,CAAE,0BAAM,CD/BxB,MAAM,CAAE,OAAO,CAscC,gBAAgB,CAAE,oCAAoC,CArctE,oFAAQ,CAAC,gBAAgB,CAAE,OAAuB,CAwctC,6EAAa,CACT,YAAY,CAAE,SAAS,CArcvC,KAAK,CAAE,GAAG,CACV,MAAM,CAAE,QAAQ,CAChB,gBAAgB,CAfP,OAAkB,CCuBvB,kBAAoB,CAAE,0BAAM,CAI5B,eAAiB,CAAE,0BAAM,CAYzB,UAAY,CAAE,0BAAM,CD/BxB,MAAM,CAAE,OAAO,CA4cC,gBAAgB,CAAE,mCAAmC,CA3crE,mFAAQ,CAAC,gBAAgB,CAAE,OAAuB,CA6ctC,6EAAa,CACT,YAAY,CAAE,SAAS,CA1cvC,KAAK,CAAE,GAAG,CACV,MAAM,CAAE,QAAQ,CAChB,gBAAgB,CAdP,OAAkB,CCsBvB,kBAAoB,CAAE,0BAAM,CAI5B,eAAiB,CAAE,0BAAM,CAYzB,UAAY,CAAE,0BAAM,CD/BxB,MAAM,CAAE,OAAO,CAidC,gBAAgB,CAAE,mCAAmC,CAhdrE,mFAAQ,CAAC,gBAAgB,CAAE,OAAuB,CAkdtC,4EAAY,CA9cxB,KAAK,CAAE,GAAG,CACV,MAAM,CAAE,QAAQ,CAChB,gBAAgB,CAbR,OAA8B,CCqBlC,kBAAoB,CAAE,0BAAM,CAI5B,eAAiB,CAAE,0BAAM,CAYzB,UAAY,CAAE,0BAAM,CD/BxB,MAAM,CAAE,OAAO,CAqdC,gBAAgB,CAAE,kCAAkC,CApdpE,kFAAQ,CAAC,gBAAgB,CAAE,OAAuB,CAud1C,6DAAiB,CACb,OAAO,CAAE,YAAY,CACrB,MAAM,CAAE,6BAA6B,CACrC,+EAAkB,CACd,KAAK,CAAE,QAAQ,CACf,MAAM,CAAE,OAAO,CAEnB,2EAAc,CACV,OAAO,CAAE,YAAY,CACrB,KAAK,CAAE,OAAO,CACd,MAAM,CAAE,OAAO,CAxb/B,MAAM,CAAE,OAAgB,CACxB,KAAK,CAAE,OAAe,CACtB,WAAW,CAAE,OAAe,CAwbZ,WAAW,CAAE,OAAO,CACpB,aAAa,CAAE,SAAS,CAxbxC,oKAAkB,CACd,OAAO,CAAE,EAAE,CACX,QAAQ,CAAE,QAAQ,CAClB,UAAU,CAAE,WAAW,CACvB,YAAY,CAkb+C,SAAU,CAjbrE,YAAY,CAAE,KAAK,CACnB,YAAY,CAgbsB,IAAK,CA/avC,gBAAgB,CA+akB,IAAK,CA5a3C,kFAAS,CAAC,KAAK,CA4a4D,OAAQ,CA3anF,iFAAQ,CAAC,MAAM,CA2asE,OAAQ,CAzazF,gLAAiB,CACb,YAAY,CAAE,IAAmB,CACjC,gBAAgB,CAAE,IAAmB,CA2ajC,6EAAgB,CACZ,OAAO,CAAE,YAAY,CACrB,WAAW,CAAE,IAAI,CACjB,WAAW,CAAE,QAAQ,CAEzB,kFAAqB,CC7d7B,kBAAoB,CD8dY,IAAI,CC1dpC,eAAiB,CD0de,IAAI,CCtdpC,cAAgB,CDsdgB,IAAI,CCldpC,aAAe,CDkdiB,IAAI,CC9cpC,UAAY,CD8coB,IAAI,CACxB,SAAS,CAAE,QAAQ,CACnB,WAAW,CAAE,KAAK,CAClB,aAAa,CAAE,CAAC,CAChB,MAAM,CAAE,IAAI,CACZ,gBAAgB,CA7flB,qBAAwB,CA8ftB,OAAO,CAAE,qBAAqB,CAC9B,UAAU,CAAE,6BAA4B,CAxexD,gBAAgB,CAyemB,wCAAwC,CAxe3E,eAAe,CAwe8D,QAAS,CAvetF,iBAAiB,CAAE,SAAS,CAweZ,mBAAmB,CAAE,sBAAsB,CCvevD,kBAAoB,CAAE,0BAAM,CAI5B,eAAiB,CAAE,0BAAM,CAYzB,UAAY,CAAE,0BAAM,CD/BxB,MAAM,CAAE,OAAO,CACf,wFAAQ,CAAC,gBAAgB,CAAE,mBAAuB,CAuflC,wFAAO,CAAC,OAAO,CAAC,IAAI,CAExB,8EAAiB,CACb,UAAU,CAAE,MAAM,CAClB,QAAQ,CAAE,QAAQ,CAClB,KAAK,CAAE,KAAK,CACZ,GAAG,CAAE,SAAS,CACd,KAAK,CAAE,QAAQ,CACf,WAAW,CAAE,IAAI,CACjB,SAAS,CAAE,OAAO,CAEtB,oEAAO,CACH,QAAQ,CAAE,QAAQ,CAClB,KAAK,CAAE,SAAS,CAChB,MAAM,CAAE,SAAS,CACjB,KAAK,CAAE,KAAK,CACZ,GAAG,CAAE,SAAS,CACd,MAAM,CAAE,OAAO,CC1f3B,iBAAoB,CAAE,aAAM,CAI5B,cAAiB,CAAE,aAAM,CAIzB,aAAgB,CAAE,aAAM,CAIxB,YAAe,CAAE,aAAM,CAIvB,SAAY,CAAE,aAAM,CDZxB,sJAAkB,CACd,OAAO,CAAE,EAAE,CACX,QAAQ,CAAE,QAAQ,CAClB,UAAU,CAAE,WAAW,CACvB,YAAY,CAmfqB,GAAG,CAlfpC,YAAY,CAAE,KAAK,CACnB,YAAY,CAAE,GAAG,CACjB,gBAAgB,CAAE,GAAG,CCXrB,iBAAoB,CDYD,yCAA+C,CCRlE,cAAiB,CDQE,yCAA+C,CCJlE,aAAgB,CDIG,yCAA+C,CCAlE,YAAe,CDAI,yCAA+C,CCIlE,SAAY,CDJO,yCAA+C,CAGtE,2EAAS,CAAC,KAAK,CA4e2B,IAAI,CA3e9C,0EAAQ,CAAC,MAAM,CA2eiC,IAAI,CAzehD,kKAAiB,CACb,YAAY,CAAE,IAAgB,CAC9B,gBAAgB,CAAE,IAAgB,CAGhC,oKAAkB,CAAC,KAAK,CAAE,CAAC,CAAE,MAAM,CAAE,CAAC,CAsepC,4EAAe,CACX,UAAU,CAAE,OAAO,CAEvB,kFAAqB,CG9djC,OAAO,CAAE,WAAW,CACpB,OAAO,CAAE,QAAQ,CACjB,OAAO,CAAE,GAAG,CAGZ,OAAO,CAAE,YAAY,CACrB,OAAO,CAAE,SAAS,CAClB,OAAO,CAAE,WAAW,CACpB,OAAO,CAAE,IAAI,CHwdG,aAAa,CAAE,SAAS,CACxB,oGAAkB,CACd,gBAAgB,CA5hB1B,OAAgC,CA8hB1B,+FAAa,CACT,KAAK,CAAE,KAAK,CACZ,8GAAe,CACX,OAAO,CAAE,cAAc,CACvB,SAAS,CAAE,QAAQ,CACnB,oHAAM,CACF,UAAU,CAAE,QAAQ,CACpB,KAAK,CAAE,IAAI,CAK3B,iFAAoB,CGhfhC,OAAO,CAAE,WAAW,CACpB,OAAO,CAAE,QAAQ,CACjB,OAAO,CAAE,GAAG,CAGZ,OAAO,CAAE,YAAY,CACrB,OAAO,CAAE,SAAS,CAClB,OAAO,CAAE,WAAW,CACpB,OAAO,CAAE,IAAI,CH0eG,aAAa,CAAE,SAAS,CACxB,mGAAkB,CACd,gBAAgB,CA7iB3B,OAAkB,CA+iBX,6FAAY,CACR,KAAK,CAAE,KAAK,CACZ,4GAAe,CACX,OAAO,CAAE,4BAA4B,CACrC,SAAS,CAAE,QAAQ,CACnB,uWAEW,CACP,UAAU,CAAE,QAAQ,CACpB,KAAK,CAAE,IAAI,CAK3B,iFAAoB,CGpgBhC,OAAO,CAAE,WAAW,CACpB,OAAO,CAAE,QAAQ,CACjB,OAAO,CAAE,GAAG,CAGZ,OAAO,CAAE,YAAY,CACrB,OAAO,CAAE,SAAS,CAClB,OAAO,CAAE,WAAW,CACpB,OAAO,CAAE,IAAI,CH8fG,aAAa,CAAE,SAAS,CACxB,mGAAkB,CACd,gBAAgB,CAhkB3B,OAAkB,CAkkBX,6FAAY,CACR,KAAK,CAAE,KAAK,CACZ,4GAAe,CACX,OAAO,CAAE,sBAAsB,CAC/B,SAAS,CAAE,QAAQ,CACnB,iHAAK,CG/gB7B,OAAO,CAAE,WAAW,CACpB,OAAO,CAAE,QAAQ,CACjB,OAAO,CAAE,GAAG,CAGZ,OAAO,CAAE,YAAY,CACrB,OAAO,CAAE,SAAS,CAClB,OAAO,CAAE,WAAW,CACpB,OAAO,CAAE,IAAI,CF1CT,gBAAoB,CE+KZ,OAAO,CF3Kf,aAAiB,CE2KT,OAAO,CF/Jf,QAAY,CE+JJ,OAAO,CF/Kf,uBAAoB,CEyKd,aAAM,CFrKZ,oBAAiB,CEqKX,aAAM,CFjKZ,mBAAgB,CEiKV,aAAM,CF7JZ,kBAAe,CE6JT,aAAM,CFzJZ,eAAY,CEyJN,aAAM,CAkBlB,aAAa,CAZC,OAAO,CF/Kf,iBAAoB,CEmMd,MAAM,CF/LZ,cAAiB,CE+LX,MAAM,CFnLZ,SAAY,CEmLN,MAAM,CFnMZ,mBAAoB,CEmMd,MAAM,CF/LZ,gBAAiB,CE+LX,MAAM,CF3LZ,eAAgB,CE2LV,MAAM,CFvLZ,cAAe,CEuLT,MAAM,CFnLZ,WAAY,CEmLN,MAAM,CAelB,cAAc,CAfF,MAAM,CHkXY,UAAU,CAAE,OAAO,CAEvB,qdAGQ,CACJ,KAAK,CAAE,OAAO,CAK9B,gFAAmB,CG9hB/B,OAAO,CAAE,WAAW,CACpB,OAAO,CAAE,QAAQ,CACjB,OAAO,CAAE,GAAG,CAGZ,OAAO,CAAE,YAAY,CACrB,OAAO,CAAE,SAAS,CAClB,OAAO,CAAE,WAAW,CACpB,OAAO,CAAE,IAAI,CHwhBG,aAAa,CAAE,SAAS,CACxB,kGAAkB,CACd,gBAAgB,CAzlB5B,OAA8B,CA2lBtB,2FAAW,CACP,KAAK,CAAE,KAAK,CACZ,0GAAe,CACX,OAAO,CAAE,sBAAsB,CAC/B,KAAK,CAAE,IAAI,CACX,SAAS,CAAE,QAAQ,CC3kBvC,kBAAoB,CD4kBoB,UAAU,CCxkBlD,eAAiB,CDwkBuB,UAAU,CC5jBlD,UAAY,CD4jB4B,UAAU,CAC9B,oHAAU,CACN,UAAU,CAAE,MAAM,CAClB,aAAa,CAAE,MAAM,CAMzC,4GAAkE,CAC9D,WAAW,CAAE,CAAC,CACd,YAAY,CAAE,CAAC,CAEnB,2GAA+D,CAC3D,WAAW,CAAE,CAAC,CAItB,wCAAgB,CACZ,UAAU,CAAE,SAAS,CACrB,OAAO,CAAE,qBAAqB,CAC9B,UAAU,CAAE,MAAM,CAClB,KAAK,CAAE,IAAI,CACX,KAAK,CAnoBG,IAAI,CAooBZ,gBAAgB,CAxnBL,OAA+B,CAynB1C,MAAM,CAAE,OAAO,CCrmBnB,kBAAoB,CAAE,0BAAM,CAI5B,eAAiB,CAAE,0BAAM,CAYzB,UAAY,CAAE,0BAAM,CD/BxB,MAAM,CAAE,OAAO,CACf,8CAAQ,CAAC,gBAAgB,CAAE,OAAuB,CAqnB1C,oDAAY,CACR,OAAO,CAAE,YAAY,CACrB,sHAAkB,CACd,OAAO,CAAE,EAAE,CACX,QAAQ,CAAE,QAAQ,CAClB,UAAU,CAAE,WAAW,CACvB,YAAY,CAAE,QAAQ,CACtB,YAAY,CAAE,KAAK,CACnB,YAAY,CAAE,KAAK,CACnB,gBAAgB,CAAE,KAAK,CChnBnC,iBAAoB,CDinBW,sDAAsD,CC7mBrF,cAAiB,CD6mBc,sDAAsD,CCzmBrF,aAAgB,CDymBe,sDAAsD,CCrmBrF,YAAe,CDqmBgB,sDAAsD,CCjmBrF,SAAY,CDimBmB,sDAAsD,CAE7E,2DAAS,CAAC,KAAK,CAAE,OAAO,CACxB,0DAAQ,CAAC,MAAM,CAAE,OAAO,CAIpC,oCAA2B,CACvB,OAAO,CAAE,IAAI,CACb,KAAK,CAAE,IAAI,CACX,MAAM,CAAE,IAAI,CACZ,MAAM,CAAE,OAAO,CACf,WAAW,CAAE,IAAI,CACjB,SAAS,CAAE,IAAI,CACf,8CAAU,CACN,KAAK,CAAE,IAAI,CACX,KAAK,CAAE,IAAI,CACX,UAAU,CAAE,MAAM,CAClB,KAAK,CAAE,KAAK,CACZ,gBAAgB,CA/pBX,OAAO,CC2BhB,kBAAoB,CAAE,0BAAM,CAI5B,eAAiB,CAAE,0BAAM,CAYzB,UAAY,CAAE,0BAAM,CD/BxB,MAAM,CAAE,OAAO,CACf,oDAAQ,CAAC,gBAAgB,CAAE,OAAuB,CAqpBtC,kEAAc,CCvoBtB,iBAAoB,CAAE,qBAAM,CAI5B,cAAiB,CAAE,qBAAM,CAYzB,SAAY,CAAE,qBAAM,CD2nBhB,qEAAuB,CACnB,OAAO,CAAE,YAAY,CACrB,uFAAkB,CACd,QAAQ,CAAE,QAAQ,CAClB,KAAK,CAAE,IAAI,CACX,MAAM,CAAE,IAAI,CACZ,QAAQ,CAAE,MAAM,CAEpB,mFAAc,CACV,QAAQ,CAAE,QAAQ,CAClB,IAAI,CAAE,CAAC,CACP,MAAM,CAAE,CAAC,CACT,MAAM,CAAE,IAAI,CACZ,KAAK,CAAE,IAAI,CACX,UAAU,CAAE,oDAAoD,CAEpE,0EAAK,CACD,KAAK,CAAE,IAAI,CACX,MAAM,CAAE,GAAG,CACX,gBAAgB,CAAE,IAAI,CKtrBtC,8BAEC,CLurBe,EAAG,CAAC,GAAG,CAAE,GAAG,CAAE,OAAO,CAAE,CAAC,CACxB,GAAI,CAAC,GAAG,CAAE,IAAI,CAAE,OAAO,CAAE,CAAC,CAC1B,GAAI,CAAC,GAAG,CAAE,KAAK,CAAE,OAAO,CAAE,CAAC,CAC3B,IAAK,CAAC,GAAG,CAAE,GAAG,CAAE,OAAO,CAAE,CAAC,EKprB1C,2BAEC,CL+qBe,EAAG,CAAC,GAAG,CAAE,GAAG,CAAE,OAAO,CAAE,CAAC,CACxB,GAAI,CAAC,GAAG,CAAE,IAAI,CAAE,OAAO,CAAE,CAAC,CAC1B,GAAI,CAAC,GAAG,CAAE,KAAK,CAAE,OAAO,CAAE,CAAC,CAC3B,IAAK,CAAC,GAAG,CAAE,GAAG,CAAE,OAAO,CAAE,CAAC,EKxqB1C,sBAEC,CLmqBe,EAAG,CAAC,GAAG,CAAE,GAAG,CAAE,OAAO,CAAE,CAAC,CACxB,GAAI,CAAC,GAAG,CAAE,IAAI,CAAE,OAAO,CAAE,CAAC,CAC1B,GAAI,CAAC,GAAG,CAAE,KAAK,CAAE,OAAO,CAAE,CAAC,CAC3B,IAAK,CAAC,GAAG,CAAE,GAAG,CAAE,OAAO,CAAE,CAAC,EAM9C,kBAAmB,CACf,OAAO,CAAE,IAAI,CAEb,QAAQ,CAAE,KAAK,CACf,GAAG,CAAE,OAAyB,CAC9B,IAAI,CAAE,QAAQ,CACd,MAAM,CAAE,QAAQ,CAChB,KAAK,CAAE,QAAQ,CACf,SAAS,CAAE,UAAU,CACrB,UAAU,CAAE,QAAQ,CACpB,wBAAQ,CAAC,OAAO,CAAE,IAAI,CACtB,wCAAsB,CAClB,OAAO,CAAE,KAAK,CACd,KAAK,CAAE,IAAI,CACX,MAAM,CAZW,SAAS,CAa1B,UAAU,CAAE,2CAA8C,CAC1D,0DAAkB,CGxpBtB,OAAO,CAAE,WAAW,CACpB,OAAO,CAAE,QAAQ,CACjB,OAAO,CAAE,GAAG,CAGZ,OAAO,CAAE,YAAY,CACrB,OAAO,CAAE,SAAS,CAClB,OAAO,CAAE,WAAW,CACpB,OAAO,CAAE,IAAI,CF1CT,iBAAoB,CEmMd,MAAM,CF/LZ,cAAiB,CE+LX,MAAM,CFnLZ,SAAY,CEmLN,MAAM,CFnMZ,mBAAoB,CEmMd,MAAM,CF/LZ,gBAAiB,CE+LX,MAAM,CF3LZ,eAAgB,CE2LV,MAAM,CFvLZ,cAAe,CEuLT,MAAM,CFnLZ,WAAY,CEmLN,MAAM,CAelB,cAAc,CAfF,MAAM,CFnMZ,mBAAoB,CD6rBK,CAAC,CCzrB1B,gBAAiB,CDyrBQ,CAAC,CC7qB1B,WAAY,CD6qBa,CAAC,CGniBhC,iBAAiB,CHmiBc,CAAC,CACtB,KAAK,CAAE,IAAI,CACX,KAAK,CAAE,IAAI,CACX,MAAM,CAAE,IAAI,CACZ,qEAAW,CCjsBf,iBAAoB,CEmMd,MAAM,CF/LZ,cAAiB,CE+LX,MAAM,CFnLZ,SAAY,CEmLN,MAAM,CFnMZ,mBAAoB,CEmMd,MAAM,CF/LZ,gBAAiB,CE+LX,MAAM,CF3LZ,eAAgB,CE2LV,MAAM,CFvLZ,cAAe,CEuLT,MAAM,CFnLZ,WAAY,CEmLN,MAAM,CAelB,cAAc,CAfF,MAAM,CFnMZ,mBAAoB,CDmsBS,CAAC,CC/rB9B,gBAAiB,CD+rBY,CAAC,CCnrB9B,WAAY,CDmrBiB,CAAC,CGziBpC,iBAAiB,CHyiBkB,CAAC,CACtB,OAAO,CAAE,YAAY,CACrB,KAAK,CAAE,IAAI,CACX,MAAM,CAAE,IAAI,CACZ,WAAW,CAAE,SAAS,CACtB,OAAO,CAAE,qBAAqB,CAC9B,KAAK,CAzuBD,IAAI,CA0uBR,gBAAgB,CAtuBR,OAA+B,CC4B/C,kBAAoB,CAAE,0BAAM,CAI5B,eAAiB,CAAE,0BAAM,CAYzB,UAAY,CAAE,0BAAM,CD/BxB,MAAM,CAAE,OAAO,CACf,2EAAQ,CAAC,gBAAgB,CAAE,OAAuB,CA2tB1C,uEAAa,CC7sBjB,iBAAoB,CEmMd,MAAM,CF/LZ,cAAiB,CE+LX,MAAM,CFnLZ,SAAY,CEmLN,MAAM,CFnMZ,mBAAoB,CEmMd,MAAM,CF/LZ,gBAAiB,CE+LX,MAAM,CF3LZ,eAAgB,CE2LV,MAAM,CFvLZ,cAAe,CEuLT,MAAM,CFnLZ,WAAY,CEmLN,MAAM,CAelB,cAAc,CAfF,MAAM,CFnMZ,mBAAoB,CD+sBS,CAAC,CC3sB9B,gBAAiB,CD2sBY,CAAC,CC/rB9B,WAAY,CD+rBiB,CAAC,CGrjBpC,iBAAiB,CHqjBkB,CAAC,CC/sB9B,kBAAoB,CDgtBQ,IAAI,CC5sBhC,eAAiB,CD4sBW,IAAI,CCxsBhC,cAAgB,CDwsBY,IAAI,CCpsBhC,aAAe,CDosBa,IAAI,CChsBhC,UAAY,CDgsBgB,IAAI,CACxB,OAAO,CAAE,YAAY,CACrB,KAAK,CAAE,IAAI,CACX,MAAM,CAAE,IAAI,CACZ,KAAK,CAAE,SAAS,CAChB,OAAO,CAAE,sBAAsB,CAC/B,aAAa,CAAE,CAAC,CAChB,MAAM,CAAE,IAAI,CACZ,SAAS,CAAE,QAAQ,CACnB,KAAK,CAzvBD,IAAI,CA0vBR,gBAAgB,CAvvBhB,OAAyB,CC6BjC,kBAAoB,CAAE,0BAAM,CAI5B,eAAiB,CAAE,0BAAM,CAYzB,UAAY,CAAE,0BAAM,CD/BxB,MAAM,CAAE,OAAO,CAYf,gBAAgB,CAguBe,mCAAmC,CA/tBlE,eAAe,CA+tBqD,OAAO,CA9tB3E,iBAAiB,CAAE,SAAS,CEjC9B,mBAAY,CAAE,8BAAuB,CACrC,mBAAY,CAAE,sBAAe,CFmB3B,6EAAQ,CAAC,gBAAgB,CAAE,OAAuB,CA0uBtC,6EAAO,CAAC,OAAO,CAAE,IAAI,CAIzB,yEAAe,CChuBnB,iBAAoB,CEmMd,MAAM,CF/LZ,cAAiB,CE+LX,MAAM,CFnLZ,SAAY,CEmLN,MAAM,CFnMZ,mBAAoB,CEmMd,MAAM,CF/LZ,gBAAiB,CE+LX,MAAM,CF3LZ,eAAgB,CE2LV,MAAM,CFvLZ,cAAe,CEuLT,MAAM,CFnLZ,WAAY,CEmLN,MAAM,CAelB,cAAc,CAfF,MAAM,CFnMZ,mBAAoB,CDkuBS,CAAC,CC9tB9B,gBAAiB,CD8tBY,CAAC,CCltB9B,WAAY,CDktBiB,CAAC,CGxkBpC,iBAAiB,CHwkBkB,CAAC,CCluB9B,mBAAoB,CDmuBS,IAAI,CC/tBjC,gBAAiB,CD+tBY,IAAI,CC3tBjC,eAAgB,CD2tBa,IAAI,CCntBjC,WAAY,CDmtBiB,IAAI,CACzB,MAAM,CAAE,OAAO,CACf,+SAAsB,CAClB,OAAO,CAAE,YAAY,CACrB,KAAK,CAAE,IAAI,CACX,qGAAK,CACD,MAAM,CAAE,cAAc,CACtB,YAAY,CAAE,QAAQ,CACtB,WAAW,CAAE,qBAAqB,CAClC,KAAK,CAAE,OAAO,CAEd,gHAAW,CACP,WAAW,CAAE,IAAI,CAGzB,wGAAQ,CACJ,MAAM,CAAE,eAAe,CACvB,aAAa,CAAE,QAAQ,CACvB,YAAY,CAAE,qBAAqB,CACnC,KAAK,CAAE,QAAQ,CAEf,sHAAc,CACV,WAAW,CAAE,IAAI,CAI7B,8FAAqB,CACjB,OAAO,CAAE,YAAY,CACrB,KAAK,CAAE,IAAI,CACX,YAAY,CAAE,QAAQ,CACtB,oGAAM,CACF,aAAa,CAAE,QAAQ,CACvB,YAAY,CAAE,qBAAqB,CACnC,KAAK,CAAE,UAAU,CACjB,gHAAY,CACR,WAAW,CAAE,IAAI,CAKjC,+EAAqB,CC3wBzB,iBAAoB,CEmMd,MAAM,CF/LZ,cAAiB,CE+LX,MAAM,CFnLZ,SAAY,CEmLN,MAAM,CFnMZ,mBAAoB,CEmMd,MAAM,CF/LZ,gBAAiB,CE+LX,MAAM,CF3LZ,eAAgB,CE2LV,MAAM,CFvLZ,cAAe,CEuLT,MAAM,CFnLZ,WAAY,CEmLN,MAAM,CAelB,cAAc,CAfF,MAAM,CFnMZ,mBAAoB,CD6wBS,CAAC,CCzwB9B,gBAAiB,CDywBY,CAAC,CC7vB9B,WAAY,CD6vBiB,CAAC,CGnnBpC,iBAAiB,CHmnBkB,CAAC,CAE1B,qEAAW,CACP,WAAW,CAAE,QAAQ,CAEzB,kJACkB,CCnxBtB,kBAAoB,CDoxBQ,IAAI,CChxBhC,eAAiB,CDgxBW,IAAI,CC5wBhC,cAAgB,CD4wBY,IAAI,CCxwBhC,aAAe,CDwwBa,IAAI,CCpwBhC,UAAY,CDowBgB,IAAI,CACxB,UAAU,CAlzBV,OAAyB,CAmzBzB,OAAO,CAAE,KAAK,CACd,KAAK,CAAE,IAAI,CACX,QAAQ,CAAE,MAAM,CAChB,OAAO,CAAE,IAAI,CACb,YAAY,CAAE,QAAQ,CACtB,MAAM,CAAE,YAAY,CAAE,MAAM,CAAE,SAAS,CAAE,MAAM,CAAE,IAAI,CACrD,8JAAO,CAAC,OAAO,CAAE,IAAI,CACrB,gKAAQ,CAAC,MAAM,CAAE,gBAAgB,CAAE,MAAM,CAAE,aAAa,CAAE,MAAM,CAAE,QAAQ,CAC1E,8LAAwB,CC9xBhC,kBAAoB,CD+xBY,IAAI,CC3xBpC,eAAiB,CD2xBe,IAAI,CCvxBpC,cAAgB,CDuxBgB,IAAI,CCnxBpC,aAAe,CDmxBiB,IAAI,CC/wBpC,UAAY,CD+wBoB,IAAI,CACxB,QAAQ,CAAE,QAAQ,CAClB,KAAK,CAAE,QAAQ,CACf,MAAM,CAAE,QAAQ,CAChB,UAAU,CA9zBb,OAAO,CAi0BZ,uEAAa,CGpwBrB,OAAO,CAAE,WAAW,CACpB,OAAO,CAAE,QAAQ,CACjB,OAAO,CAAE,GAAG,CAGZ,OAAO,CAAE,YAAY,CACrB,OAAO,CAAE,SAAS,CAClB,OAAO,CAAE,WAAW,CACpB,OAAO,CAAE,IAAI,CF1CT,iBAAoB,CEmMd,MAAM,CF/LZ,cAAiB,CE+LX,MAAM,CFnLZ,SAAY,CEmLN,MAAM,CFnMZ,mBAAoB,CEmMd,MAAM,CF/LZ,gBAAiB,CE+LX,MAAM,CF3LZ,eAAgB,CE2LV,MAAM,CFvLZ,cAAe,CEuLT,MAAM,CFnLZ,WAAY,CEmLN,MAAM,CAelB,cAAc,CAfF,MAAM,CFnMZ,mBAAoB,CDyyBS,CAAC,CCryB9B,gBAAiB,CDqyBY,CAAC,CCzxB9B,WAAY,CDyxBiB,CAAC,CG/oBpC,iBAAiB,CH+oBkB,CAAC,CACtB,KAAK,CAAE,IAAI,CACX,MAAM,CAAE,IAAI,CACZ,KAAK,CAAE,OAAO,CACd,OAAO,CAAE,qBAAqB,CAC9B,aAAa,CAAE,CAAC,CAChB,MAAM,CAAE,IAAI,CACZ,SAAS,CAAE,QAAQ,CACnB,gBAAgB,CA50Bf,OAAO,CC2BhB,kBAAoB,CAAE,0BAAM,CAI5B,eAAiB,CAAE,0BAAM,CAYzB,UAAY,CAAE,0BAAM,CD/BxB,MAAM,CAAE,OAAO,CACf,6EAAQ,CAAC,gBAAgB,CAAE,OAAuB,CAi0BtC,6EAAO,CAAC,OAAO,CAAE,IAAI,CACrB,sFAAe,CACX,MAAM,CAAE,IAAI,CACZ,UAAU,CAAE,wBAAwB,CACpC,aAAa,CAAE,wBAAwB,CACvC,WAAW,CAAE,qBAAqB,CMnzBlD,kBAAkB,CAXP,yDAAuB,CAY/B,eAAe,CAXP,sDAAuB,CAY1B,UAAU,CAXP,iDAAuB,CN+zBtB,oFAAa,CACT,MAAM,CAAE,IAAI,CC5zBxB,iBAAoB,CAAE,aAAM,CAI5B,cAAiB,CAAE,aAAM,CAIzB,aAAgB,CAAE,aAAM,CAIxB,YAAe,CAAE,aAAM,CAIvB,SAAY,CAAE,aAAM,CD8yBR,UAAU,CAAE,kBAAkB,CAC9B,aAAa,CAAE,kBAAkB,CACjC,WAAW,CAAE,gBAAgB,CM3zB7C,kBAAkB,CAXP,yDAAuB,CAY/B,eAAe,CAXP,sDAAuB,CAY1B,UAAU,CAXP,iDAAuB,CNw0B1B,wEAAc,CCp0BlB,iBAAoB,CEmMd,MAAM,CF/LZ,cAAiB,CE+LX,MAAM,CFnLZ,SAAY,CEmLN,MAAM,CFnMZ,mBAAoB,CEmMd,MAAM,CF/LZ,gBAAiB,CE+LX,MAAM,CF3LZ,eAAgB,CE2LV,MAAM,CFvLZ,cAAe,CEuLT,MAAM,CFnLZ,WAAY,CEmLN,MAAM,CAelB,cAAc,CAfF,MAAM,CFnMZ,mBAAoB,CDs0BS,CAAC,CCl0B9B,gBAAiB,CDk0BY,CAAC,CCtzB9B,WAAY,CDszBiB,CAAC,CG5qBpC,iBAAiB,CH4qBkB,CAAC,CACtB,OAAO,CAAE,YAAY,CACrB,KAAK,CAAE,IAAI,CACX,MAAM,CAAE,uBAAuB,CAI3C,8BAAY,CACR,OAAO,CAAE,KAAK,CACd,UAAU,CAAE,QAAQ,CACpB,KAAK,CAAE,IAAI,CEl3BjB,MAAY,CAAE,yCAAuB,CACrC,MAAY,CAAE,iCAAe,CFm3BvB,qDAAuB,CACnB,QAAQ,CAAE,QAAQ,CAClB,GAAG,CAAE,SAAS,CACd,IAAI,CAAE,CAAC,CACP,KAAK,CAAE,CAAC,CACR,MAAM,CAAE,CAAC,CAEb,iDAAmB,CACf,QAAQ,CAAE,QAAQ,CAClB,GAAG,CAAE,CAAC,CACN,OAAO,CAAE,EAAE,CACX,MAAM,CAAE,OAAO,CAEnB,6CAAe,CACX,IAAI,CA53BQ,OAA+B,CC4B/C,kBAAoB,CAAE,aAAM,CAI5B,eAAiB,CAAE,aAAM,CAYzB,UAAY,CAAE,aAAM,CDm1BpB,2FAA6D,CACzD,IAAI,CAAE,OAAmC,CAE7C,kDAAoB,CAChB,IAAI,CAp4BA,OAAyB,CC6BjC,kBAAoB,CAAE,aAAM,CAI5B,eAAiB,CAAE,aAAM,CAYzB,UAAY,CAAE,aAAM,CD01BpB,4FAA8D,CAC1D,IAAI,CAt4BC,OAAO,CAw4BhB,kGAAoE,CAChE,IAAI,CAAE,OAA4B,CAEtC,iGAAmE,CAC/D,IAAI,CAAE,OAA4B,CAEtC,uDAAyB,CACrB,QAAQ,CAAE,QAAQ,CAClB,GAAG,CAAE,CAAC,CACN,YAAY,CAAE,sBAAsB,CACpC,UAAU,CAAE,gBAAgB",
"sources": ["StyleSheetX.scss","bourbon/addons/_prefixer.scss","bourbon/css3/_calc.scss","bourbon/css3/_flex-box.scss","bourbon/css3/_linear-gradient.scss","bourbon/css3/_keyframes.scss","bourbon/css3/_transition.scss"],
"names": [],
"file": "StyleSheetX.min.css"
}
