# Supplementary material for: An open-hardware platform for optogenetics and photobiology
Source: Sci Rep. 2016 Nov 2;6:35363. doi: 10.1038/srep35363 (PMC5096413; doi:10.1038/srep35363)
Supplement: Supplementary Files [file srep35363-s2.zip › Supplementary Files/Iris/data/devices.json]

[
  {
    "name": "Light Plate Apparatus (4x6)",
    "uploaded": false,
    "rows": 4,
    "cols": 6,
    "leds": [
      {
        "wavelength": "Top"
      },
      {
        "wavelength": "Bottom"
      }
    ],
    "deselected":[]
  },
  {
    "name": "96 Well Device",
    "uploaded": false,
    "rows": 8,
    "cols": 12,
    "leds": [
      {
        "wavelength": "630"
      },
      {
        "wavelength": "525"
      }
    ],
    "deselected":[]
  }
]
