# Supplementary material for: An open-hardware platform for optogenetics and photobiology
Source: Sci Rep. 2016 Nov 2;6:35363. doi: 10.1038/srep35363 (PMC5096413; doi:10.1038/srep35363)
Supplement: Supplementary Files [file srep35363-s2.zip › Supplementary Files/Iris/documentation/pandoc_configuration.txt]

Pandoc command line input:

README.md:
pandoc ../README.md -f markdown -t html5 -s -o documentation.html --mathjax -c ../css/documentation.min.css -H favicon.html

CHANGELOG.md:
pandoc CHANGELOG.md -f markdown -t html5 -s -o changelog.html --mathjax -c ../css/documentation.min.css -H favicon.html

Note:
The paths to images will have to be adjusted each time Pandoc is run because different paths are required to get the README to display correctly on GitHub than paths in the HTML documentation on Iris. The workflow:

1. Make all image paths relative to the documentation folder (i.e. remove paths and just keep filenames).
2. Run Pandoc line above.
3. Return relative paths to images and save the README.
