# Supplementary material for: An open-hardware platform for optogenetics and photobiology
Source: Sci Rep. 2016 Nov 2;6:35363. doi: 10.1038/srep35363 (PMC5096413; doi:10.1038/srep35363)
Supplement: Supplementary Files [file srep35363-s2.zip › Supplementary Files/Iris/Iris session files/CcaS-CcaR/arb programming/1 of 2/savefile.irs]

{"device":{"name":"Light Plate Apparatus (4x6)","rows":4,"cols":6,"leds":[{"wavelength":"Top"},{"wavelength":"Bottom"}],"deselected":[]},"inputStyle":2,"experiments":[{"pairing":"add","replicates":"1","timepoints":"10,20,30,40,50,60,70,80,90,100,110,120,130,140,150,160,170,180,190,200,210,220,230,240","waveforms":[{"type":"const","ints":"4095","wavelengthIndex":"0"},{"type":"arb","wavelengthIndex":"1","arbData":[["Initial",3566],[10,91],[20,802],[30,490],[40,669],[50,847],[60,624],[70,2630],[80,1293],[90,312],[100,312],[110,758],[120,357],[130,267],[140,259],[150,312],[160,238],[170,233],[180,241],[190,624],[200,241],[210,936],[220,136],[230,0],[240,0],[250,0],[260,0],[270,0],[280,446],[290,758],[300,891],[310,1114],[320,1827],[330,2407],[340,2897],[350,1738],[360,802],[370,446],[380,357],[390,251],[400,203],[410,0],[420,0],[430,1114],[440,401],[450,357],[460,259],[470,847],["",""],["",""],[null,null],[null,null]]}]}],"param":{"falseColors":true,"randomized":false,"time":"480","rcOrientation":1,"seed":"0.07975989341000633"},"steadyStateData":[[0,0],[0,0],[0,0],[0,0],[0,0],[0,0],[0,0],[0,0],[0,0],[0,0],[0,0],[0,0],[0,0],[0,0],[0,0],[0,0],[0,0],[0,0],[0,0],[0,0],[0,0],[0,0],[0,0],[0,0]]}
