# Supplementary material for: An open-hardware platform for optogenetics and photobiology
Source: Sci Rep. 2016 Nov 2;6:35363. doi: 10.1038/srep35363 (PMC5096413; doi:10.1038/srep35363)
Supplement: Supplementary Files [file srep35363-s2.zip › Supplementary Files/Iris/Iris session files/CcaS-CcaR/FAS/savefile.irs]

{"device":{"name":"Light Plate Apparatus (4x6)","rows":4,"cols":6,"leds":[{"wavelength":"Top"},{"wavelength":"Bottom"}],"deselected":[]},"inputStyle":0,"experiments":[{"pairing":"add","replicates":1,"samples":1,"startTime":"0","waveforms":[{"type":"const","ints":"0, 0, 0, 0, 0, 0, 0, 0, 0, 0, 0, 0, 0, 0, 0, 0, 0, 0, 0, 0, 0, 0, 0, 0","wavelengthIndex":"0"},{"type":"const","ints":"127, 127, 127, 127, 127, 127, 127, 127, 127, 127, 127, 127, 127, 127, 127, 127, 127, 127, 127, 127, 127, 127, 0, 0","wavelengthIndex":"1"}]}],"param":{"falseColors":true,"offSwitch":false,"randomized":false,"time":1,"rcOrientation":1},"steadyStateData":[[0,127],[0,127],[0,127],[0,127],[0,127],[0,127],[0,127],[0,127],[0,127],[0,127],[0,127],[0,127],[0,127],[0,127],[0,127],[0,127],[0,127],[0,127],[0,127],[0,127],[0,127],[0,127],[0,0],[0,0]]}
