# Supplementary material for: An open-hardware platform for optogenetics and photobiology
Source: Sci Rep. 2016 Nov 2;6:35363. doi: 10.1038/srep35363 (PMC5096413; doi:10.1038/srep35363)
Supplement: Supplementary Files [file srep35363-s2.zip › Supplementary Files/Iris/Iris session files/CcaS-CcaR/step off/savefile.irs]

{"device":{"name":"Light Plate Apparatus (4x6)","rows":4,"cols":6,"leds":[{"wavelength":"Top"},{"wavelength":"Bottom"}],"deselected":[]},"inputStyle":2,"experiments":[{"pairing":"add","replicates":"1","timepoints":"0,2,4,6,8,10,15,20,25,30,35,40,50,60,70,80,90,100,115,130,145,160,175,190","waveforms":[{"type":"step","startInts":"3651","wavelengthIndex":"0","finalInts":"0","stepTimes":"0"},{"type":"step","startInts":"0","wavelengthIndex":"1","finalInts":"4095","stepTimes":"0"}]}],"param":{"falseColors":true,"time":"480","rcOrientation":1},"steadyStateData":[[0,0],[0,0],[0,0],[0,0],[0,0],[0,0],[0,0],[0,0],[0,0],[0,0],[0,0],[0,0],[0,0],[0,0],[0,0],[0,0],[0,0],[0,0],[0,0],[0,0],[0,0],[0,0],[0,0],[0,0]]}
