# Supplementary material for: An open-hardware platform for optogenetics and photobiology
Source: Sci Rep. 2016 Nov 2;6:35363. doi: 10.1038/srep35363 (PMC5096413; doi:10.1038/srep35363)
Supplement: Supplementary Files [file srep35363-s2.zip › Supplementary Files/Iris/Iris session files/Circadian Rhythm/savefile.irs]

{"device":{"name":"Light Plate Apparatus (4x6)","rows":4,"cols":6,"leds":[{"wavelength":"Top"},{"wavelength":"Bottom"}],"deselected":[]},"inputStyle":2,"experiments":[{"pairing":"combine","replicates":"1","samples":"1","startTime":"0","waveforms":[{"type":"arb","wavelengthIndex":"0","arbData":[["Initial",2000],[30,0],[750,2000],[1470,0],[2190,2000],[2910,0],[3630,2000],["",""],["",""],[null,null],[null,null]]},{"type":"arb","wavelengthIndex":"1","arbData":[["Initial",1000],[30,0],[750,1000],[1470,0],[2190,1000],[2910,0],[3630,1000],["",""],["",""],["",""],[null,null]]}]},{"pairing":"combine","replicates":"1","samples":"1","startTime":"0","waveforms":[]},{"pairing":"combine","replicates":"1","samples":"1","startTime":"0","waveforms":[{"type":"arb","wavelengthIndex":"0","arbData":[["Initial",2000],[510,0],[1230,2000],[1950,0],[2670,2000],[3390,0],[4110,2000],["",""],["",""],["",""],["",""]]},{"type":"arb","wavelengthIndex":"1","arbData":[["Initial",1000],[510,0],[1230,1000],[1950,0],[2670,1000],[3390,0],[4110,1000],["",""],["",""],["",""],[null,null]]}]},{"pairing":"combine","replicates":"1","samples":"1","startTime":"0","waveforms":[]},{"pairing":"combine","replicates":"1","samples":"1","startTime":"0","waveforms":[]},{"pairing":"combine","replicates":"1","samples":"1","startTime":"0","waveforms":[{"type":"arb","wavelengthIndex":"0","arbData":[["Initial",2000],[270,0],[990,2000],[1710,0],[2430,2000],[3150,0],[3870,2000],["",""],["",""],[null,null],[null,null]]},{"type":"arb","wavelengthIndex":"1","arbData":[["Initial",1000],[270,0],[990,1000],[1710,0],[2430,1000],[3150,0],[3870,1000],[null,null],[null,null],[null,null],[null,null]]}]},{"pairing":"combine","replicates":"1","samples":"1","startTime":"0","waveforms":[]},{"pairing":"combine","replicates":"1","samples":"1","startTime":"0","waveforms":[]},{"pairing":"combine","replicates":"1","samples":"1","startTime":"0","waveforms":[]},{"pairing":"combine","replicates":"1","samples":"1","startTime":"0","waveforms":[]},{"pairing":"combine","replicates":"1","samples":"1","startTime":"0","waveforms":[]},{"pairing":"combine","replicates":"1","samples":"1","startTime":"0","waveforms":[]},{"pairing":"combine","replicates":"1","samples":"1","startTime":"0","waveforms":[]},{"pairing":"combine","replicates":"1","samples":"1","startTime":"0","waveforms":[]},{"pairing":"combine","replicates":"1","samples":"1","startTime":"0","waveforms":[]},{"pairing":"combine","replicates":"1","samples":"1","startTime":"0","waveforms":[]},{"pairing":"combine","replicates":"1","samples":"1","startTime":"0","waveforms":[]},{"pairing":"combine","replicates":"1","samples":"1","startTime":"0","waveforms":[]},{"pairing":"combine","replicates":"1","samples":"1","startTime":"0","waveforms":[{"type":"arb","wavelengthIndex":"0","arbData":[["Initial",2000],[990,0],[1710,2000],[2430,0],[3150,2000],[3870,0],[4590,2000],["",""],["",""],[null,null],[null,null]]},{"type":"arb","wavelengthIndex":"1","arbData":[["Initial",1000],[990,0],[1710,1000],[2430,0],[3150,1000],[3870,0],[4590,1000],["",""],["",""],[null,null],[null,null]]}]},{"pairing":"combine","replicates":"1","samples":"1","startTime":"0","waveforms":[]},{"pairing":"combine","replicates":"1","samples":"1","startTime":"0","waveforms":[]},{"pairing":"combine","replicates":"1","samples":"1","startTime":"0","waveforms":[{"type":"arb","wavelengthIndex":"0","arbData":[["Initial",2000],[750,0],[1470,2000],[2190,0],[2910,2000],[3630,0],[4350,2000],["",""],["",""],[null,null],[null,null]]},{"type":"arb","wavelengthIndex":"1","arbData":[["Initial",1000],[750,0],[1470,1000],[2190,0],[2910,1000],[3630,0],[4350,1000],["",""],[null,null],[null,null],[null,null]]}]},{"pairing":"combine","replicates":"1","samples":"1","startTime":"0","waveforms":[]},{"pairing":"combine","replicates":"1","samples":"1","startTime":"0","waveforms":[{"type":"arb","wavelengthIndex":"0","arbData":[["Initial",2000],[1230,0],[1950,2000],[2670,0],[3390,2000],[4110,0],[4830,2000],["",""],["",""],[null,null],[null,null]]},{"type":"arb","wavelengthIndex":"1","arbData":[["Initial",1000],[1230,0],[1950,1000],[2670,0],[3390,1000],[4110,0],[4830,1000],["",""],[null,null],[null,null],[null,null]]}]}],"param":{"falseColors":true,"time":"6270","rcOrientation":1},"steadyStateData":[[0,0],[0,0],[0,0],[0,0],[0,0],[0,0],[0,0],[0,0],[0,0],[0,0],[0,0],[0,0],[0,0],[0,0],[0,0],[0,0],[0,0],[0,0],[0,0],[0,0],[0,0],[0,0],[0,0],[0,0]]}
