# Supplementary material for: An open-hardware platform for optogenetics and photobiology
Source: Sci Rep. 2016 Nov 2;6:35363. doi: 10.1038/srep35363 (PMC5096413; doi:10.1038/srep35363)
Supplement: Supplementary Files [file srep35363-s2.zip › Supplementary Files/Iris/Iris session files/CRY2-CIB1 Y2H/step on/savefile.irs]

{"device":{"name":"Light Plate Apparatus (4x6)","rows":4,"cols":6,"leds":[{"wavelength":"Top"},{"wavelength":"Bottom"}],"deselected":[]},"inputStyle":2,"experiments":[{"pairing":"add","replicates":"1","timepoints":"0,9,18,27,35,44,66,88,111,133,155,177,221,265,309,354,398,442,508,575,641,707,774,840","waveforms":[{"type":"step","startInts":"0","wavelengthIndex":"0","finalInts":"3773","stepTimes":"0"}]}],"param":{"falseColors":true,"time":"1080","rcOrientation":1},"steadyStateData":[[0,0],[0,0],[0,0],[0,0],[0,0],[0,0],[0,0],[0,0],[0,0],[0,0],[0,0],[0,0],[0,0],[0,0],[0,0],[0,0],[0,0],[0,0],[0,0],[0,0],[0,0],[0,0],[0,0],[0,0]]}
