# Supplementary material for: An open-hardware platform for optogenetics and photobiology
Source: Sci Rep. 2016 Nov 2;6:35363. doi: 10.1038/srep35363 (PMC5096413; doi:10.1038/srep35363)
Supplement: Supplementary Files [file srep35363-s2.zip › Supplementary Files/Iris/Iris session files/CRY2-CIB1 Y2H/transfer function/savefile.irs]

{"device":{"name":"Light Plate Apparatus (4x6)","rows":4,"cols":6,"leds":[{"wavelength":"Top"},{"wavelength":"Bottom"}],"deselected":[]},"inputStyle":2,"experiments":[{"pairing":"add","replicates":"1","samples":"1","startTime":"0","waveforms":[{"type":"const","ints":"1,2,3,4,6,8,11,16,23,32,45,64,91,128,181,256,362,512,724,1024,1448,2048,2896,4095","wavelengthIndex":"0"},{"type":"const","ints":"1,2,3,4,6,8,11,16,23,32,45,64,91,128,181,256,362,512,724,1024,1448,2048,2896,4095","wavelengthIndex":"1"}]}],"param":{"falseColors":true,"time":"1040","rcOrientation":1},"steadyStateData":[[0,0],[0,0],[0,0],[0,0],[0,0],[0,0],[0,0],[0,0],[0,0],[0,0],[0,0],[0,0],[0,0],[0,0],[0,0],[0,0],[0,0],[0,0],[0,0],[0,0],[0,0],[0,0],[0,0],[0,0]]}
