# Supplementary material for: An open-hardware platform for optogenetics and photobiology
Source: Sci Rep. 2016 Nov 2;6:35363. doi: 10.1038/srep35363 (PMC5096413; doi:10.1038/srep35363)
Supplement: Supplementary Files [file srep35363-s2.zip › Supplementary Files/Iris/Iris session files/Device Configs.xlsx]

## Sheet: Sheet1
Experiment	Top LED	Bottom LED	Max Top LED Output (umol m-2 s-1)	Max Bottom LED Output (umol m-2 s-1)
CcaS-CcaR: transfer function, step on/off, arb programming	680-MT	520-KB	12.8	20.1
Ccas-CcaR: FAS	-	Variable	-	12.85
Ccas-CcaR: DAS	520-KB	Variable	8.71	12.85
CRY2-CIB1 Y2H: transfer function, step on/off	470-SB	470-SB	544.4	513.2
CRY2-CIB1 Y2H: FAS	-	Variable	-	88.8
PHYB/VNP-PIF6	660-LS	735-MB	7.9 (with diffuser)	11.4 (with diffuser)
Circadian Rhythm	660-LS	470-SB	141	1002
