# Supplementary material for: An open-hardware platform for optogenetics and photobiology
Source: Sci Rep. 2016 Nov 2;6:35363. doi: 10.1038/srep35363 (PMC5096413; doi:10.1038/srep35363)
Supplement: Supplementary Files [file srep35363-s2.zip › Supplementary Files/Iris/Iris session files/PHYB_VNP_PIF6/savefile.irs]

{"device":{"name":"Light Plate Apparatus (4x6)","rows":4,"cols":6,"leds":[{"wavelength":"Top"},{"wavelength":"Bottom"}],"display":"none","deselected":[]},"inputStyle":2,"experiments":[{"pairing":"combine","replicates":"1","samples":"1","startTime":"0","waveforms":[{"type":"step","startInts":"0,0,0,0,0,0","wavelengthIndex":"0","finalInts":"130, 518, 907, 1295, 1684, 2072","stepTimes":"30,30,30,30,30,30"},{"type":"arb","wavelengthIndex":"1","arbData":[["Initial",718],[30,359],[null,null],[null,null],[null,null]]}]}],"param":{"falseColors":true,"offSwitch":true,"randomized":false,"time":"90","rcOrientation":1},"steadyStateData":[[0,0],[0,0],[0,0],[0,0],[0,0],[0,0],[0,0],[0,0],[0,0],[0,0],[0,0],[0,0],[0,0],[0,0],[0,0],[0,0],[0,0],[0,0],[0,0],[0,0],[0,0],[0,0],[0,0],[0,0]]}
