# Supplementary material for: An open-hardware platform for optogenetics and photobiology
Source: Sci Rep. 2016 Nov 2;6:35363. doi: 10.1038/srep35363 (PMC5096413; doi:10.1038/srep35363)
Supplement: Supplementary Files [file srep35363-s2.zip › Supplementary Files/Iris/js/angular.min.js]

/*
 AngularJS v1.3.14
 (c) 2010-2014 Google, Inc. http://angularjs.org
 License: MIT
*/
(function(P,X,u){'use strict';function M(b){return function(){var a=arguments[0],c;c="["+(b?b+":":"")+a+"] http://errors.angularjs.org/1.3.14/"+(b?b+"/":"")+a;for(a=1;a<arguments.length;a++){c=c+(1==a?"?":"&")+"p"+(a-1)+"=";var d=encodeURIComponent,e;e=arguments[a];e="function"==typeof e?e.toString().replace(/ \{[\s\S]*$/,""):"undefined"==typeof e?"undefined":"string"!=typeof e?JSON.stringify(e):e;c+=d(e)}return Error(c)}}function Ta(b){if(null==b||Ua(b))return!1;var a=b.length;return b.nodeType===
na&&a?!0:x(b)||E(b)||0===a||"number"===typeof a&&0<a&&a-1 in b}function s(b,a,c){var d,e;if(b)if(G(b))for(d in b)"prototype"==d||"length"==d||"name"==d||b.hasOwnProperty&&!b.hasOwnProperty(d)||a.call(c,b[d],d,b);else if(E(b)||Ta(b)){var f="object"!==typeof b;d=0;for(e=b.length;d<e;d++)(f||d in b)&&a.call(c,b[d],d,b)}else if(b.forEach&&b.forEach!==s)b.forEach(a,c,b);else for(d in b)b.hasOwnProperty(d)&&a.call(c,b[d],d,b);return b}function Ed(b,a,c){for(var d=Object.keys(b).sort(),e=0;e<d.length;e++)a.call(c,
b[d[e]],d[e]);return d}function lc(b){return function(a,c){b(c,a)}}function Fd(){return++ob}function mc(b,a){a?b.$$hashKey=a:delete b.$$hashKey}function w(b){for(var a=b.$$hashKey,c=1,d=arguments.length;c<d;c++){var e=arguments[c];if(e)for(var f=Object.keys(e),g=0,h=f.length;g<h;g++){var l=f[g];b[l]=e[l]}}mc(b,a);return b}function $(b){return parseInt(b,10)}function Pb(b,a){return w(Object.create(b),a)}function B(){}function oa(b){return b}function da(b){return function(){return b}}function z(b){return"undefined"===
typeof b}function y(b){return"undefined"!==typeof b}function J(b){return null!==b&&"object"===typeof b}function x(b){return"string"===typeof b}function V(b){return"number"===typeof b}function pa(b){return"[object Date]"===Da.call(b)}function G(b){return"function"===typeof b}function pb(b){return"[object RegExp]"===Da.call(b)}function Ua(b){return b&&b.window===b}function Va(b){return b&&b.$evalAsync&&b.$watch}function Wa(b){return"boolean"===typeof b}function nc(b){return!(!b||!(b.nodeName||b.prop&&
b.attr&&b.find))}function Gd(b){var a={};b=b.split(",");var c;for(c=0;c<b.length;c++)a[b[c]]=!0;return a}function ta(b){return R(b.nodeName||b[0]&&b[0].nodeName)}function Xa(b,a){var c=b.indexOf(a);0<=c&&b.splice(c,1);return a}function Ea(b,a,c,d){if(Ua(b)||Va(b))throw Ka("cpws");if(a){if(b===a)throw Ka("cpi");c=c||[];d=d||[];if(J(b)){var e=c.indexOf(b);if(-1!==e)return d[e];c.push(b);d.push(a)}if(E(b))for(var f=a.length=0;f<b.length;f++)e=Ea(b[f],null,c,d),J(b[f])&&(c.push(b[f]),d.push(e)),a.push(e);
else{var g=a.$$hashKey;E(a)?a.length=0:s(a,function(b,c){delete a[c]});for(f in b)b.hasOwnProperty(f)&&(e=Ea(b[f],null,c,d),J(b[f])&&(c.push(b[f]),d.push(e)),a[f]=e);mc(a,g)}}else if(a=b)E(b)?a=Ea(b,[],c,d):pa(b)?a=new Date(b.getTime()):pb(b)?(a=new RegExp(b.source,b.toString().match(/[^\/]*$/)[0]),a.lastIndex=b.lastIndex):J(b)&&(e=Object.create(Object.getPrototypeOf(b)),a=Ea(b,e,c,d));return a}function qa(b,a){if(E(b)){a=a||[];for(var c=0,d=b.length;c<d;c++)a[c]=b[c]}else if(J(b))for(c in a=a||{},
b)if("$"!==c.charAt(0)||"$"!==c.charAt(1))a[c]=b[c];return a||b}function ea(b,a){if(b===a)return!0;if(null===b||null===a)return!1;if(b!==b&&a!==a)return!0;var c=typeof b,d;if(c==typeof a&&"object"==c)if(E(b)){if(!E(a))return!1;if((c=b.length)==a.length){for(d=0;d<c;d++)if(!ea(b[d],a[d]))return!1;return!0}}else{if(pa(b))return pa(a)?ea(b.getTime(),a.getTime()):!1;if(pb(b)&&pb(a))return b.toString()==a.toString();if(Va(b)||Va(a)||Ua(b)||Ua(a)||E(a))return!1;c={};for(d in b)if("$"!==d.charAt(0)&&!G(b[d])){if(!ea(b[d],
a[d]))return!1;c[d]=!0}for(d in a)if(!c.hasOwnProperty(d)&&"$"!==d.charAt(0)&&a[d]!==u&&!G(a[d]))return!1;return!0}return!1}function Ya(b,a,c){return b.concat(Za.call(a,c))}function oc(b,a){var c=2<arguments.length?Za.call(arguments,2):[];return!G(a)||a instanceof RegExp?a:c.length?function(){return arguments.length?a.apply(b,Ya(c,arguments,0)):a.apply(b,c)}:function(){return arguments.length?a.apply(b,arguments):a.call(b)}}function Hd(b,a){var c=a;"string"===typeof b&&"$"===b.charAt(0)&&"$"===b.charAt(1)?
c=u:Ua(a)?c="$WINDOW":a&&X===a?c="$DOCUMENT":Va(a)&&(c="$SCOPE");return c}function $a(b,a){if("undefined"===typeof b)return u;V(a)||(a=a?2:null);return JSON.stringify(b,Hd,a)}function pc(b){return x(b)?JSON.parse(b):b}function ua(b){b=C(b).clone();try{b.empty()}catch(a){}var c=C("<div>").append(b).html();try{return b[0].nodeType===qb?R(c):c.match(/^(<[^>]+>)/)[1].replace(/^<([\w\-]+)/,function(a,b){return"<"+R(b)})}catch(d){return R(c)}}function qc(b){try{return decodeURIComponent(b)}catch(a){}}function rc(b){var a=
{},c,d;s((b||"").split("&"),function(b){b&&(c=b.replace(/\+/g,"%20").split("="),d=qc(c[0]),y(d)&&(b=y(c[1])?qc(c[1]):!0,sc.call(a,d)?E(a[d])?a[d].push(b):a[d]=[a[d],b]:a[d]=b))});return a}function Qb(b){var a=[];s(b,function(b,d){E(b)?s(b,function(b){a.push(Fa(d,!0)+(!0===b?"":"="+Fa(b,!0)))}):a.push(Fa(d,!0)+(!0===b?"":"="+Fa(b,!0)))});return a.length?a.join("&"):""}function rb(b){return Fa(b,!0).replace(/%26/gi,"&").replace(/%3D/gi,"=").replace(/%2B/gi,"+")}function Fa(b,a){return encodeURIComponent(b).replace(/%40/gi,
"@").replace(/%3A/gi,":").replace(/%24/g,"$").replace(/%2C/gi,",").replace(/%3B/gi,";").replace(/%20/g,a?"%20":"+")}function Id(b,a){var c,d,e=sb.length;b=C(b);for(d=0;d<e;++d)if(c=sb[d]+a,x(c=b.attr(c)))return c;return null}function Jd(b,a){var c,d,e={};s(sb,function(a){a+="app";!c&&b.hasAttribute&&b.hasAttribute(a)&&(c=b,d=b.getAttribute(a))});s(sb,function(a){a+="app";var e;!c&&(e=b.querySelector("["+a.replace(":","\\:")+"]"))&&(c=e,d=e.getAttribute(a))});c&&(e.strictDi=null!==Id(c,"strict-di"),
a(c,d?[d]:[],e))}function tc(b,a,c){J(c)||(c={});c=w({strictDi:!1},c);var d=function(){b=C(b);if(b.injector()){var d=b[0]===X?"document":ua(b);throw Ka("btstrpd",d.replace(/</,"&lt;").replace(/>/,"&gt;"));}a=a||[];a.unshift(["$provide",function(a){a.value("$rootElement",b)}]);c.debugInfoEnabled&&a.push(["$compileProvider",function(a){a.debugInfoEnabled(!0)}]);a.unshift("ng");d=ab(a,c.strictDi);d.invoke(["$rootScope","$rootElement","$compile","$injector",function(a,b,c,d){a.$apply(function(){b.data("$injector",
d);c(b)(a)})}]);return d},e=/^NG_ENABLE_DEBUG_INFO!/,f=/^NG_DEFER_BOOTSTRAP!/;P&&e.test(P.name)&&(c.debugInfoEnabled=!0,P.name=P.name.replace(e,""));if(P&&!f.test(P.name))return d();P.name=P.name.replace(f,"");aa.resumeBootstrap=function(b){s(b,function(b){a.push(b)});return d()};G(aa.resumeDeferredBootstrap)&&aa.resumeDeferredBootstrap()}function Kd(){P.name="NG_ENABLE_DEBUG_INFO!"+P.name;P.location.reload()}function Ld(b){b=aa.element(b).injector();if(!b)throw Ka("test");return b.get("$$testability")}
function uc(b,a){a=a||"_";return b.replace(Md,function(b,d){return(d?a:"")+b.toLowerCase()})}function Nd(){var b;vc||((ra=P.jQuery)&&ra.fn.on?(C=ra,w(ra.fn,{scope:La.scope,isolateScope:La.isolateScope,controller:La.controller,injector:La.injector,inheritedData:La.inheritedData}),b=ra.cleanData,ra.cleanData=function(a){var c;if(Rb)Rb=!1;else for(var d=0,e;null!=(e=a[d]);d++)(c=ra._data(e,"events"))&&c.$destroy&&ra(e).triggerHandler("$destroy");b(a)}):C=Q,aa.element=C,vc=!0)}function Sb(b,a,c){if(!b)throw Ka("areq",
a||"?",c||"required");return b}function tb(b,a,c){c&&E(b)&&(b=b[b.length-1]);Sb(G(b),a,"not a function, got "+(b&&"object"===typeof b?b.constructor.name||"Object":typeof b));return b}function Ma(b,a){if("hasOwnProperty"===b)throw Ka("badname",a);}function wc(b,a,c){if(!a)return b;a=a.split(".");for(var d,e=b,f=a.length,g=0;g<f;g++)d=a[g],b&&(b=(e=b)[d]);return!c&&G(b)?oc(e,b):b}function ub(b){var a=b[0];b=b[b.length-1];var c=[a];do{a=a.nextSibling;if(!a)break;c.push(a)}while(a!==b);return C(c)}function fa(){return Object.create(null)}
function Od(b){function a(a,b,c){return a[b]||(a[b]=c())}var c=M("$injector"),d=M("ng");b=a(b,"angular",Object);b.$$minErr=b.$$minErr||M;return a(b,"module",function(){var b={};return function(f,g,h){if("hasOwnProperty"===f)throw d("badname","module");g&&b.hasOwnProperty(f)&&(b[f]=null);return a(b,f,function(){function a(c,d,e,f){f||(f=b);return function(){f[e||"push"]([c,d,arguments]);return t}}if(!g)throw c("nomod",f);var b=[],d=[],e=[],q=a("$injector","invoke","push",d),t={_invokeQueue:b,_configBlocks:d,
_runBlocks:e,requires:g,name:f,provider:a("$provide","provider"),factory:a("$provide","factory"),service:a("$provide","service"),value:a("$provide","value"),constant:a("$provide","constant","unshift"),animation:a("$animateProvider","register"),filter:a("$filterProvider","register"),controller:a("$controllerProvider","register"),directive:a("$compileProvider","directive"),config:q,run:function(a){e.push(a);return this}};h&&q(h);return t})}})}function Pd(b){w(b,{bootstrap:tc,copy:Ea,extend:w,equals:ea,
element:C,forEach:s,injector:ab,noop:B,bind:oc,toJson:$a,fromJson:pc,identity:oa,isUndefined:z,isDefined:y,isString:x,isFunction:G,isObject:J,isNumber:V,isElement:nc,isArray:E,version:Qd,isDate:pa,lowercase:R,uppercase:vb,callbacks:{counter:0},getTestability:Ld,$$minErr:M,$$csp:bb,reloadWithDebugInfo:Kd});cb=Od(P);try{cb("ngLocale")}catch(a){cb("ngLocale",[]).provider("$locale",Rd)}cb("ng",["ngLocale"],["$provide",function(a){a.provider({$$sanitizeUri:Sd});a.provider("$compile",xc).directive({a:Td,
input:yc,textarea:yc,form:Ud,script:Vd,select:Wd,style:Xd,option:Yd,ngBind:Zd,ngBindHtml:$d,ngBindTemplate:ae,ngClass:be,ngClassEven:ce,ngClassOdd:de,ngCloak:ee,ngController:fe,ngForm:ge,ngHide:he,ngIf:ie,ngInclude:je,ngInit:ke,ngNonBindable:le,ngPluralize:me,ngRepeat:ne,ngShow:oe,ngStyle:pe,ngSwitch:qe,ngSwitchWhen:re,ngSwitchDefault:se,ngOptions:te,ngTransclude:ue,ngModel:ve,ngList:we,ngChange:xe,pattern:zc,ngPattern:zc,required:Ac,ngRequired:Ac,minlength:Bc,ngMinlength:Bc,maxlength:Cc,ngMaxlength:Cc,
ngValue:ye,ngModelOptions:ze}).directive({ngInclude:Ae}).directive(wb).directive(Dc);a.provider({$anchorScroll:Be,$animate:Ce,$browser:De,$cacheFactory:Ee,$controller:Fe,$document:Ge,$exceptionHandler:He,$filter:Ec,$interpolate:Ie,$interval:Je,$http:Ke,$httpBackend:Le,$location:Me,$log:Ne,$parse:Oe,$rootScope:Pe,$q:Qe,$$q:Re,$sce:Se,$sceDelegate:Te,$sniffer:Ue,$templateCache:Ve,$templateRequest:We,$$testability:Xe,$timeout:Ye,$window:Ze,$$rAF:$e,$$asyncCallback:af,$$jqLite:bf})}])}function db(b){return b.replace(cf,
function(a,b,d,e){return e?d.toUpperCase():d}).replace(df,"Moz$1")}function Fc(b){b=b.nodeType;return b===na||!b||9===b}function Gc(b,a){var c,d,e=a.createDocumentFragment(),f=[];if(Tb.test(b)){c=c||e.appendChild(a.createElement("div"));d=(ef.exec(b)||["",""])[1].toLowerCase();d=ga[d]||ga._default;c.innerHTML=d[1]+b.replace(ff,"<$1></$2>")+d[2];for(d=d[0];d--;)c=c.lastChild;f=Ya(f,c.childNodes);c=e.firstChild;c.textContent=""}else f.push(a.createTextNode(b));e.textContent="";e.innerHTML="";s(f,function(a){e.appendChild(a)});
return e}function Q(b){if(b instanceof Q)return b;var a;x(b)&&(b=T(b),a=!0);if(!(this instanceof Q)){if(a&&"<"!=b.charAt(0))throw Ub("nosel");return new Q(b)}if(a){a=X;var c;b=(c=gf.exec(b))?[a.createElement(c[1])]:(c=Gc(b,a))?c.childNodes:[]}Hc(this,b)}function Vb(b){return b.cloneNode(!0)}function xb(b,a){a||yb(b);if(b.querySelectorAll)for(var c=b.querySelectorAll("*"),d=0,e=c.length;d<e;d++)yb(c[d])}function Ic(b,a,c,d){if(y(d))throw Ub("offargs");var e=(d=zb(b))&&d.events,f=d&&d.handle;if(f)if(a)s(a.split(" "),
function(a){if(y(c)){var d=e[a];Xa(d||[],c);if(d&&0<d.length)return}b.removeEventListener(a,f,!1);delete e[a]});else for(a in e)"$destroy"!==a&&b.removeEventListener(a,f,!1),delete e[a]}function yb(b,a){var c=b.ng339,d=c&&Ab[c];d&&(a?delete d.data[a]:(d.handle&&(d.events.$destroy&&d.handle({},"$destroy"),Ic(b)),delete Ab[c],b.ng339=u))}function zb(b,a){var c=b.ng339,c=c&&Ab[c];a&&!c&&(b.ng339=c=++hf,c=Ab[c]={events:{},data:{},handle:u});return c}function Wb(b,a,c){if(Fc(b)){var d=y(c),e=!d&&a&&!J(a),
f=!a;b=(b=zb(b,!e))&&b.data;if(d)b[a]=c;else{if(f)return b;if(e)return b&&b[a];w(b,a)}}}function Bb(b,a){return b.getAttribute?-1<(" "+(b.getAttribute("class")||"")+" ").replace(/[\n\t]/g," ").indexOf(" "+a+" "):!1}function Cb(b,a){a&&b.setAttribute&&s(a.split(" "),function(a){b.setAttribute("class",T((" "+(b.getAttribute("class")||"")+" ").replace(/[\n\t]/g," ").replace(" "+T(a)+" "," ")))})}function Db(b,a){if(a&&b.setAttribute){var c=(" "+(b.getAttribute("class")||"")+" ").replace(/[\n\t]/g," ");
s(a.split(" "),function(a){a=T(a);-1===c.indexOf(" "+a+" ")&&(c+=a+" ")});b.setAttribute("class",T(c))}}function Hc(b,a){if(a)if(a.nodeType)b[b.length++]=a;else{var c=a.length;if("number"===typeof c&&a.window!==a){if(c)for(var d=0;d<c;d++)b[b.length++]=a[d]}else b[b.length++]=a}}function Jc(b,a){return Eb(b,"$"+(a||"ngController")+"Controller")}function Eb(b,a,c){9==b.nodeType&&(b=b.documentElement);for(a=E(a)?a:[a];b;){for(var d=0,e=a.length;d<e;d++)if((c=C.data(b,a[d]))!==u)return c;b=b.parentNode||
11===b.nodeType&&b.host}}function Kc(b){for(xb(b,!0);b.firstChild;)b.removeChild(b.firstChild)}function Lc(b,a){a||xb(b);var c=b.parentNode;c&&c.removeChild(b)}function jf(b,a){a=a||P;if("complete"===a.document.readyState)a.setTimeout(b);else C(a).on("load",b)}function Mc(b,a){var c=Fb[a.toLowerCase()];return c&&Nc[ta(b)]&&c}function kf(b,a){var c=b.nodeName;return("INPUT"===c||"TEXTAREA"===c)&&Oc[a]}function lf(b,a){var c=function(c,e){c.isDefaultPrevented=function(){return c.defaultPrevented};var f=
a[e||c.type],g=f?f.length:0;if(g){if(z(c.immediatePropagationStopped)){var h=c.stopImmediatePropagation;c.stopImmediatePropagation=function(){c.immediatePropagationStopped=!0;c.stopPropagation&&c.stopPropagation();h&&h.call(c)}}c.isImmediatePropagationStopped=function(){return!0===c.immediatePropagationStopped};1<g&&(f=qa(f));for(var l=0;l<g;l++)c.isImmediatePropagationStopped()||f[l].call(b,c)}};c.elem=b;return c}function bf(){this.$get=function(){return w(Q,{hasClass:function(b,a){b.attr&&(b=b[0]);
return Bb(b,a)},addClass:function(b,a){b.attr&&(b=b[0]);return Db(b,a)},removeClass:function(b,a){b.attr&&(b=b[0]);return Cb(b,a)}})}}function Na(b,a){var c=b&&b.$$hashKey;if(c)return"function"===typeof c&&(c=b.$$hashKey()),c;c=typeof b;return c="function"==c||"object"==c&&null!==b?b.$$hashKey=c+":"+(a||Fd)():c+":"+b}function eb(b,a){if(a){var c=0;this.nextUid=function(){return++c}}s(b,this.put,this)}function mf(b){return(b=b.toString().replace(Pc,"").match(Qc))?"function("+(b[1]||"").replace(/[\s\r\n]+/,
" ")+")":"fn"}function ab(b,a){function c(a){return function(b,c){if(J(b))s(b,lc(a));else return a(b,c)}}function d(a,b){Ma(a,"service");if(G(b)||E(b))b=q.instantiate(b);if(!b.$get)throw Ga("pget",a);return p[a+"Provider"]=b}function e(a,b){return function(){var c=r.invoke(b,this);if(z(c))throw Ga("undef",a);return c}}function f(a,b,c){return d(a,{$get:!1!==c?e(a,b):b})}function g(a){var b=[],c;s(a,function(a){function d(a){var b,c;b=0;for(c=a.length;b<c;b++){var e=a[b],f=q.get(e[0]);f[e[1]].apply(f,
e[2])}}if(!m.get(a)){m.put(a,!0);try{x(a)?(c=cb(a),b=b.concat(g(c.requires)).concat(c._runBlocks),d(c._invokeQueue),d(c._configBlocks)):G(a)?b.push(q.invoke(a)):E(a)?b.push(q.invoke(a)):tb(a,"module")}catch(e){throw E(a)&&(a=a[a.length-1]),e.message&&e.stack&&-1==e.stack.indexOf(e.message)&&(e=e.message+"\n"+e.stack),Ga("modulerr",a,e.stack||e.message||e);}}});return b}function h(b,c){function d(a,e){if(b.hasOwnProperty(a)){if(b[a]===l)throw Ga("cdep",a+" <- "+k.join(" <- "));return b[a]}try{return k.unshift(a),
b[a]=l,b[a]=c(a,e)}catch(f){throw b[a]===l&&delete b[a],f;}finally{k.shift()}}function e(b,c,f,g){"string"===typeof f&&(g=f,f=null);var h=[],k=ab.$$annotate(b,a,g),l,q,p;q=0;for(l=k.length;q<l;q++){p=k[q];if("string"!==typeof p)throw Ga("itkn",p);h.push(f&&f.hasOwnProperty(p)?f[p]:d(p,g))}E(b)&&(b=b[l]);return b.apply(c,h)}return{invoke:e,instantiate:function(a,b,c){var d=Object.create((E(a)?a[a.length-1]:a).prototype||null);a=e(a,d,b,c);return J(a)||G(a)?a:d},get:d,annotate:ab.$$annotate,has:function(a){return p.hasOwnProperty(a+
"Provider")||b.hasOwnProperty(a)}}}a=!0===a;var l={},k=[],m=new eb([],!0),p={$provide:{provider:c(d),factory:c(f),service:c(function(a,b){return f(a,["$injector",function(a){return a.instantiate(b)}])}),value:c(function(a,b){return f(a,da(b),!1)}),constant:c(function(a,b){Ma(a,"constant");p[a]=b;t[a]=b}),decorator:function(a,b){var c=q.get(a+"Provider"),d=c.$get;c.$get=function(){var a=r.invoke(d,c);return r.invoke(b,null,{$delegate:a})}}}},q=p.$injector=h(p,function(a,b){aa.isString(b)&&k.push(b);
throw Ga("unpr",k.join(" <- "));}),t={},r=t.$injector=h(t,function(a,b){var c=q.get(a+"Provider",b);return r.invoke(c.$get,c,u,a)});s(g(b),function(a){r.invoke(a||B)});return r}function Be(){var b=!0;this.disableAutoScrolling=function(){b=!1};this.$get=["$window","$location","$rootScope",function(a,c,d){function e(a){var b=null;Array.prototype.some.call(a,function(a){if("a"===ta(a))return b=a,!0});return b}function f(b){if(b){b.scrollIntoView();var c;c=g.yOffset;G(c)?c=c():nc(c)?(c=c[0],c="fixed"!==
a.getComputedStyle(c).position?0:c.getBoundingClientRect().bottom):V(c)||(c=0);c&&(b=b.getBoundingClientRect().top,a.scrollBy(0,b-c))}else a.scrollTo(0,0)}function g(){var a=c.hash(),b;a?(b=h.getElementById(a))?f(b):(b=e(h.getElementsByName(a)))?f(b):"top"===a&&f(null):f(null)}var h=a.document;b&&d.$watch(function(){return c.hash()},function(a,b){a===b&&""===a||jf(function(){d.$evalAsync(g)})});return g}]}function af(){this.$get=["$$rAF","$timeout",function(b,a){return b.supported?function(a){return b(a)}:
function(b){return a(b,0,!1)}}]}function nf(b,a,c,d){function e(a){try{a.apply(null,Za.call(arguments,1))}finally{if(n--,0===n)for(;D.length;)try{D.pop()()}catch(b){c.error(b)}}}function f(a,b){(function ca(){s(H,function(a){a()});v=b(ca,a)})()}function g(){h();l()}function h(){A=b.history.state;A=z(A)?null:A;ea(A,O)&&(A=O);O=A}function l(){if(F!==m.url()||N!==A)F=m.url(),N=A,s(W,function(a){a(m.url(),A)})}function k(a){try{return decodeURIComponent(a)}catch(b){return a}}var m=this,p=a[0],q=b.location,
t=b.history,r=b.setTimeout,S=b.clearTimeout,K={};m.isMock=!1;var n=0,D=[];m.$$completeOutstandingRequest=e;m.$$incOutstandingRequestCount=function(){n++};m.notifyWhenNoOutstandingRequests=function(a){s(H,function(a){a()});0===n?a():D.push(a)};var H=[],v;m.addPollFn=function(a){z(v)&&f(100,r);H.push(a);return a};var A,N,F=q.href,ba=a.find("base"),I=null;h();N=A;m.url=function(a,c,e){z(e)&&(e=null);q!==b.location&&(q=b.location);t!==b.history&&(t=b.history);if(a){var f=N===e;if(F===a&&(!d.history||
f))return m;var g=F&&Ha(F)===Ha(a);F=a;N=e;!d.history||g&&f?(g||(I=a),c?q.replace(a):g?(c=q,e=a.indexOf("#"),a=-1===e?"":a.substr(e+1),c.hash=a):q.href=a):(t[c?"replaceState":"pushState"](e,"",a),h(),N=A);return m}return I||q.href.replace(/%27/g,"'")};m.state=function(){return A};var W=[],va=!1,O=null;m.onUrlChange=function(a){if(!va){if(d.history)C(b).on("popstate",g);C(b).on("hashchange",g);va=!0}W.push(a);return a};m.$$checkUrlChange=l;m.baseHref=function(){var a=ba.attr("href");return a?a.replace(/^(https?\:)?\/\/[^\/]*/,
""):""};var wa={},y="",ha=m.baseHref();m.cookies=function(a,b){var d,e,f,g;if(a)b===u?p.cookie=encodeURIComponent(a)+"=;path="+ha+";expires=Thu, 01 Jan 1970 00:00:00 GMT":x(b)&&(d=(p.cookie=encodeURIComponent(a)+"="+encodeURIComponent(b)+";path="+ha).length+1,4096<d&&c.warn("Cookie '"+a+"' possibly not set or overflowed because it was too large ("+d+" > 4096 bytes)!"));else{if(p.cookie!==y)for(y=p.cookie,d=y.split("; "),wa={},f=0;f<d.length;f++)e=d[f],g=e.indexOf("="),0<g&&(a=k(e.substring(0,g)),
wa[a]===u&&(wa[a]=k(e.substring(g+1))));return wa}};m.defer=function(a,b){var c;n++;c=r(function(){delete K[c];e(a)},b||0);K[c]=!0;return c};m.defer.cancel=function(a){return K[a]?(delete K[a],S(a),e(B),!0):!1}}function De(){this.$get=["$window","$log","$sniffer","$document",function(b,a,c,d){return new nf(b,d,a,c)}]}function Ee(){this.$get=function(){function b(b,d){function e(a){a!=p&&(q?q==a&&(q=a.n):q=a,f(a.n,a.p),f(a,p),p=a,p.n=null)}function f(a,b){a!=b&&(a&&(a.p=b),b&&(b.n=a))}if(b in a)throw M("$cacheFactory")("iid",
b);var g=0,h=w({},d,{id:b}),l={},k=d&&d.capacity||Number.MAX_VALUE,m={},p=null,q=null;return a[b]={put:function(a,b){if(k<Number.MAX_VALUE){var c=m[a]||(m[a]={key:a});e(c)}if(!z(b))return a in l||g++,l[a]=b,g>k&&this.remove(q.key),b},get:function(a){if(k<Number.MAX_VALUE){var b=m[a];if(!b)return;e(b)}return l[a]},remove:function(a){if(k<Number.MAX_VALUE){var b=m[a];if(!b)return;b==p&&(p=b.p);b==q&&(q=b.n);f(b.n,b.p);delete m[a]}delete l[a];g--},removeAll:function(){l={};g=0;m={};p=q=null},destroy:function(){m=
h=l=null;delete a[b]},info:function(){return w({},h,{size:g})}}}var a={};b.info=function(){var b={};s(a,function(a,e){b[e]=a.info()});return b};b.get=function(b){return a[b]};return b}}function Ve(){this.$get=["$cacheFactory",function(b){return b("templates")}]}function xc(b,a){function c(a,b){var c=/^\s*([@&]|=(\*?))(\??)\s*(\w*)\s*$/,d={};s(a,function(a,e){var f=a.match(c);if(!f)throw ia("iscp",b,e,a);d[e]={mode:f[1][0],collection:"*"===f[2],optional:"?"===f[3],attrName:f[4]||e}});return d}var d=
{},e=/^\s*directive\:\s*([\w\-]+)\s+(.*)$/,f=/(([\w\-]+)(?:\:([^;]+))?;?)/,g=Gd("ngSrc,ngSrcset,src,srcset"),h=/^(?:(\^\^?)?(\?)?(\^\^?)?)?/,l=/^(on[a-z]+|formaction)$/;this.directive=function p(a,e){Ma(a,"directive");x(a)?(Sb(e,"directiveFactory"),d.hasOwnProperty(a)||(d[a]=[],b.factory(a+"Directive",["$injector","$exceptionHandler",function(b,e){var f=[];s(d[a],function(d,g){try{var h=b.invoke(d);G(h)?h={compile:da(h)}:!h.compile&&h.link&&(h.compile=da(h.link));h.priority=h.priority||0;h.index=
g;h.name=h.name||a;h.require=h.require||h.controller&&h.name;h.restrict=h.restrict||"EA";J(h.scope)&&(h.$$isolateBindings=c(h.scope,h.name));f.push(h)}catch(l){e(l)}});return f}])),d[a].push(e)):s(a,lc(p));return this};this.aHrefSanitizationWhitelist=function(b){return y(b)?(a.aHrefSanitizationWhitelist(b),this):a.aHrefSanitizationWhitelist()};this.imgSrcSanitizationWhitelist=function(b){return y(b)?(a.imgSrcSanitizationWhitelist(b),this):a.imgSrcSanitizationWhitelist()};var k=!0;this.debugInfoEnabled=
function(a){return y(a)?(k=a,this):k};this.$get=["$injector","$interpolate","$exceptionHandler","$templateRequest","$parse","$controller","$rootScope","$document","$sce","$animate","$$sanitizeUri",function(a,b,c,r,S,K,n,D,H,v,A){function N(a,b){try{a.addClass(b)}catch(c){}}function F(a,b,c,d,e){a instanceof C||(a=C(a));s(a,function(b,c){b.nodeType==qb&&b.nodeValue.match(/\S+/)&&(a[c]=C(b).wrap("<span></span>").parent()[0])});var f=ba(a,b,a,c,d,e);F.$$addScopeClass(a);var g=null;return function(b,
c,d){Sb(b,"scope");d=d||{};var e=d.parentBoundTranscludeFn,h=d.transcludeControllers;d=d.futureParentElement;e&&e.$$boundTransclude&&(e=e.$$boundTransclude);g||(g=(d=d&&d[0])?"foreignobject"!==ta(d)&&d.toString().match(/SVG/)?"svg":"html":"html");d="html"!==g?C(Xb(g,C("<div>").append(a).html())):c?La.clone.call(a):a;if(h)for(var l in h)d.data("$"+l+"Controller",h[l].instance);F.$$addScopeInfo(d,b);c&&c(d,b);f&&f(b,d,d,e);return d}}function ba(a,b,c,d,e,f){function g(a,c,d,e){var f,l,k,q,p,r,D;if(n)for(D=
Array(c.length),q=0;q<h.length;q+=3)f=h[q],D[f]=c[f];else D=c;q=0;for(p=h.length;q<p;)l=D[h[q++]],c=h[q++],f=h[q++],c?(c.scope?(k=a.$new(),F.$$addScopeInfo(C(l),k)):k=a,r=c.transcludeOnThisElement?I(a,c.transclude,e,c.elementTranscludeOnThisElement):!c.templateOnThisElement&&e?e:!e&&b?I(a,b):null,c(f,k,l,d,r)):f&&f(a,l.childNodes,u,e)}for(var h=[],l,k,q,p,n,r=0;r<a.length;r++){l=new Yb;k=W(a[r],[],l,0===r?d:u,e);(f=k.length?y(k,a[r],l,b,c,null,[],[],f):null)&&f.scope&&F.$$addScopeClass(l.$$element);
l=f&&f.terminal||!(q=a[r].childNodes)||!q.length?null:ba(q,f?(f.transcludeOnThisElement||!f.templateOnThisElement)&&f.transclude:b);if(f||l)h.push(r,f,l),p=!0,n=n||f;f=null}return p?g:null}function I(a,b,c,d){return function(d,e,f,g,h){d||(d=a.$new(!1,h),d.$$transcluded=!0);return b(d,e,{parentBoundTranscludeFn:c,transcludeControllers:f,futureParentElement:g})}}function W(a,b,c,d,g){var h=c.$attr,l;switch(a.nodeType){case na:ha(b,ya(ta(a)),"E",d,g);for(var k,q,p,n=a.attributes,r=0,D=n&&n.length;r<
D;r++){var S=!1,t=!1;k=n[r];l=k.name;q=T(k.value);k=ya(l);if(p=Pa.test(k))l=l.replace(Sc,"").substr(8).replace(/_(.)/g,function(a,b){return b.toUpperCase()});var A=k.replace(/(Start|End)$/,"");fb(A)&&k===A+"Start"&&(S=l,t=l.substr(0,l.length-5)+"end",l=l.substr(0,l.length-6));k=ya(l.toLowerCase());h[k]=l;if(p||!c.hasOwnProperty(k))c[k]=q,Mc(a,k)&&(c[k]=!0);Aa(a,b,q,k,p);ha(b,k,"A",d,g,S,t)}a=a.className;J(a)&&(a=a.animVal);if(x(a)&&""!==a)for(;l=f.exec(a);)k=ya(l[2]),ha(b,k,"C",d,g)&&(c[k]=T(l[3])),
a=a.substr(l.index+l[0].length);break;case qb:P(b,a.nodeValue);break;case 8:try{if(l=e.exec(a.nodeValue))k=ya(l[1]),ha(b,k,"M",d,g)&&(c[k]=T(l[2]))}catch(v){}}b.sort(ca);return b}function va(a,b,c){var d=[],e=0;if(b&&a.hasAttribute&&a.hasAttribute(b)){do{if(!a)throw ia("uterdir",b,c);a.nodeType==na&&(a.hasAttribute(b)&&e++,a.hasAttribute(c)&&e--);d.push(a);a=a.nextSibling}while(0<e)}else d.push(a);return C(d)}function O(a,b,c){return function(d,e,f,g,h){e=va(e[0],b,c);return a(d,e,f,g,h)}}function y(a,
d,e,f,g,l,k,p,n){function r(a,b,c,d){if(a){c&&(a=O(a,c,d));a.require=L.require;a.directiveName=ca;if(I===L||L.$$isolateScope)a=Y(a,{isolateScope:!0});k.push(a)}if(b){c&&(b=O(b,c,d));b.require=L.require;b.directiveName=ca;if(I===L||L.$$isolateScope)b=Y(b,{isolateScope:!0});p.push(b)}}function D(a,b,c,d){var e,f="data",g=!1,l=c,k;if(x(b)){k=b.match(h);b=b.substring(k[0].length);k[3]&&(k[1]?k[3]=null:k[1]=k[3]);"^"===k[1]?f="inheritedData":"^^"===k[1]&&(f="inheritedData",l=c.parent());"?"===k[2]&&(g=
!0);e=null;d&&"data"===f&&(e=d[b])&&(e=e.instance);e=e||l[f]("$"+b+"Controller");if(!e&&!g)throw ia("ctreq",b,a);return e||null}E(b)&&(e=[],s(b,function(b){e.push(D(a,b,c,d))}));return e}function A(a,c,f,g,h){function l(a,b,c){var d;Va(a)||(c=b,b=a,a=u);B&&(d=N);c||(c=B?W.parent():W);return h(a,b,d,c,va)}var n,r,t,v,N,gb,W,O;d===f?(O=e,W=e.$$element):(W=C(f),O=new Yb(W,e));I&&(v=c.$new(!0));h&&(gb=l,gb.$$boundTransclude=h);H&&(ba={},N={},s(H,function(a){var b={$scope:a===I||a.$$isolateScope?v:c,$element:W,
$attrs:O,$transclude:gb};t=a.controller;"@"==t&&(t=O[a.name]);b=K(t,b,!0,a.controllerAs);N[a.name]=b;B||W.data("$"+a.name+"Controller",b.instance);ba[a.name]=b}));if(I){F.$$addScopeInfo(W,v,!0,!(ja&&(ja===I||ja===I.$$originalDirective)));F.$$addScopeClass(W,!0);g=ba&&ba[I.name];var xa=v;g&&g.identifier&&!0===I.bindToController&&(xa=g.instance);s(v.$$isolateBindings=I.$$isolateBindings,function(a,d){var e=a.attrName,f=a.optional,g,h,l,k;switch(a.mode){case "@":O.$observe(e,function(a){xa[d]=a});O.$$observers[e].$$scope=
c;O[e]&&(xa[d]=b(O[e])(c));break;case "=":if(f&&!O[e])break;h=S(O[e]);k=h.literal?ea:function(a,b){return a===b||a!==a&&b!==b};l=h.assign||function(){g=xa[d]=h(c);throw ia("nonassign",O[e],I.name);};g=xa[d]=h(c);f=function(a){k(a,xa[d])||(k(a,g)?l(c,a=xa[d]):xa[d]=a);return g=a};f.$stateful=!0;f=a.collection?c.$watchCollection(O[e],f):c.$watch(S(O[e],f),null,h.literal);v.$on("$destroy",f);break;case "&":h=S(O[e]),xa[d]=function(a){return h(c,a)}}})}ba&&(s(ba,function(a){a()}),ba=null);g=0;for(n=k.length;g<
n;g++)r=k[g],Z(r,r.isolateScope?v:c,W,O,r.require&&D(r.directiveName,r.require,W,N),gb);var va=c;I&&(I.template||null===I.templateUrl)&&(va=v);a&&a(va,f.childNodes,u,h);for(g=p.length-1;0<=g;g--)r=p[g],Z(r,r.isolateScope?v:c,W,O,r.require&&D(r.directiveName,r.require,W,N),gb)}n=n||{};for(var v=-Number.MAX_VALUE,N,H=n.controllerDirectives,ba,I=n.newIsolateScopeDirective,ja=n.templateDirective,wa=n.nonTlbTranscludeDirective,ha=!1,fb=!1,B=n.hasElementTranscludeDirective,w=e.$$element=C(d),L,ca,U,R=f,
P,Q=0,Aa=a.length;Q<Aa;Q++){L=a[Q];var Pa=L.$$start,$=L.$$end;Pa&&(w=va(d,Pa,$));U=u;if(v>L.priority)break;if(U=L.scope)L.templateUrl||(J(U)?(Oa("new/isolated scope",I||N,L,w),I=L):Oa("new/isolated scope",I,L,w)),N=N||L;ca=L.name;!L.templateUrl&&L.controller&&(U=L.controller,H=H||{},Oa("'"+ca+"' controller",H[ca],L,w),H[ca]=L);if(U=L.transclude)ha=!0,L.$$tlb||(Oa("transclusion",wa,L,w),wa=L),"element"==U?(B=!0,v=L.priority,U=w,w=e.$$element=C(X.createComment(" "+ca+": "+e[ca]+" ")),d=w[0],V(g,Za.call(U,
0),d),R=F(U,f,v,l&&l.name,{nonTlbTranscludeDirective:wa})):(U=C(Vb(d)).contents(),w.empty(),R=F(U,f));if(L.template)if(fb=!0,Oa("template",ja,L,w),ja=L,U=G(L.template)?L.template(w,e):L.template,U=Tc(U),L.replace){l=L;U=Tb.test(U)?Uc(Xb(L.templateNamespace,T(U))):[];d=U[0];if(1!=U.length||d.nodeType!==na)throw ia("tplrt",ca,"");V(g,w,d);Aa={$attr:{}};U=W(d,[],Aa);var of=a.splice(Q+1,a.length-(Q+1));I&&z(U);a=a.concat(U).concat(of);Rc(e,Aa);Aa=a.length}else w.html(U);if(L.templateUrl)fb=!0,Oa("template",
ja,L,w),ja=L,L.replace&&(l=L),A=M(a.splice(Q,a.length-Q),w,e,g,ha&&R,k,p,{controllerDirectives:H,newIsolateScopeDirective:I,templateDirective:ja,nonTlbTranscludeDirective:wa}),Aa=a.length;else if(L.compile)try{P=L.compile(w,e,R),G(P)?r(null,P,Pa,$):P&&r(P.pre,P.post,Pa,$)}catch(aa){c(aa,ua(w))}L.terminal&&(A.terminal=!0,v=Math.max(v,L.priority))}A.scope=N&&!0===N.scope;A.transcludeOnThisElement=ha;A.elementTranscludeOnThisElement=B;A.templateOnThisElement=fb;A.transclude=R;n.hasElementTranscludeDirective=
B;return A}function z(a){for(var b=0,c=a.length;b<c;b++)a[b]=Pb(a[b],{$$isolateScope:!0})}function ha(b,e,f,g,h,l,k){if(e===h)return null;h=null;if(d.hasOwnProperty(e)){var q;e=a.get(e+"Directive");for(var n=0,r=e.length;n<r;n++)try{q=e[n],(g===u||g>q.priority)&&-1!=q.restrict.indexOf(f)&&(l&&(q=Pb(q,{$$start:l,$$end:k})),b.push(q),h=q)}catch(D){c(D)}}return h}function fb(b){if(d.hasOwnProperty(b))for(var c=a.get(b+"Directive"),e=0,f=c.length;e<f;e++)if(b=c[e],b.multiElement)return!0;return!1}function Rc(a,
b){var c=b.$attr,d=a.$attr,e=a.$$element;s(a,function(d,e){"$"!=e.charAt(0)&&(b[e]&&b[e]!==d&&(d+=("style"===e?";":" ")+b[e]),a.$set(e,d,!0,c[e]))});s(b,function(b,f){"class"==f?(N(e,b),a["class"]=(a["class"]?a["class"]+" ":"")+b):"style"==f?(e.attr("style",e.attr("style")+";"+b),a.style=(a.style?a.style+";":"")+b):"$"==f.charAt(0)||a.hasOwnProperty(f)||(a[f]=b,d[f]=c[f])})}function M(a,b,c,d,e,f,g,h){var l=[],k,q,p=b[0],n=a.shift(),D=Pb(n,{templateUrl:null,transclude:null,replace:null,$$originalDirective:n}),
S=G(n.templateUrl)?n.templateUrl(b,c):n.templateUrl,t=n.templateNamespace;b.empty();r(H.getTrustedResourceUrl(S)).then(function(r){var A,v;r=Tc(r);if(n.replace){r=Tb.test(r)?Uc(Xb(t,T(r))):[];A=r[0];if(1!=r.length||A.nodeType!==na)throw ia("tplrt",n.name,S);r={$attr:{}};V(d,b,A);var H=W(A,[],r);J(n.scope)&&z(H);a=H.concat(a);Rc(c,r)}else A=p,b.html(r);a.unshift(D);k=y(a,A,c,e,b,n,f,g,h);s(d,function(a,c){a==A&&(d[c]=b[0])});for(q=ba(b[0].childNodes,e);l.length;){r=l.shift();v=l.shift();var F=l.shift(),
K=l.shift(),H=b[0];if(!r.$$destroyed){if(v!==p){var O=v.className;h.hasElementTranscludeDirective&&n.replace||(H=Vb(A));V(F,C(v),H);N(C(H),O)}v=k.transcludeOnThisElement?I(r,k.transclude,K):K;k(q,r,H,d,v)}}l=null});return function(a,b,c,d,e){a=e;b.$$destroyed||(l?l.push(b,c,d,a):(k.transcludeOnThisElement&&(a=I(b,k.transclude,e)),k(q,b,c,d,a)))}}function ca(a,b){var c=b.priority-a.priority;return 0!==c?c:a.name!==b.name?a.name<b.name?-1:1:a.index-b.index}function Oa(a,b,c,d){if(b)throw ia("multidir",
b.name,c.name,a,ua(d));}function P(a,c){var d=b(c,!0);d&&a.push({priority:0,compile:function(a){a=a.parent();var b=!!a.length;b&&F.$$addBindingClass(a);return function(a,c){var e=c.parent();b||F.$$addBindingClass(e);F.$$addBindingInfo(e,d.expressions);a.$watch(d,function(a){c[0].nodeValue=a})}}})}function Xb(a,b){a=R(a||"html");switch(a){case "svg":case "math":var c=X.createElement("div");c.innerHTML="<"+a+">"+b+"</"+a+">";return c.childNodes[0].childNodes;default:return b}}function Q(a,b){if("srcdoc"==
b)return H.HTML;var c=ta(a);if("xlinkHref"==b||"form"==c&&"action"==b||"img"!=c&&("src"==b||"ngSrc"==b))return H.RESOURCE_URL}function Aa(a,c,d,e,f){var h=Q(a,e);f=g[e]||f;var k=b(d,!0,h,f);if(k){if("multiple"===e&&"select"===ta(a))throw ia("selmulti",ua(a));c.push({priority:100,compile:function(){return{pre:function(a,c,g){c=g.$$observers||(g.$$observers={});if(l.test(e))throw ia("nodomevents");var n=g[e];n!==d&&(k=n&&b(n,!0,h,f),d=n);k&&(g[e]=k(a),(c[e]||(c[e]=[])).$$inter=!0,(g.$$observers&&g.$$observers[e].$$scope||
a).$watch(k,function(a,b){"class"===e&&a!=b?g.$updateClass(a,b):g.$set(e,a)}))}}}})}}function V(a,b,c){var d=b[0],e=b.length,f=d.parentNode,g,h;if(a)for(g=0,h=a.length;g<h;g++)if(a[g]==d){a[g++]=c;h=g+e-1;for(var l=a.length;g<l;g++,h++)h<l?a[g]=a[h]:delete a[g];a.length-=e-1;a.context===d&&(a.context=c);break}f&&f.replaceChild(c,d);a=X.createDocumentFragment();a.appendChild(d);C(c).data(C(d).data());ra?(Rb=!0,ra.cleanData([d])):delete C.cache[d[C.expando]];d=1;for(e=b.length;d<e;d++)f=b[d],C(f).remove(),
a.appendChild(f),delete b[d];b[0]=c;b.length=1}function Y(a,b){return w(function(){return a.apply(null,arguments)},a,b)}function Z(a,b,d,e,f,g){try{a(b,d,e,f,g)}catch(h){c(h,ua(d))}}var Yb=function(a,b){if(b){var c=Object.keys(b),d,e,f;d=0;for(e=c.length;d<e;d++)f=c[d],this[f]=b[f]}else this.$attr={};this.$$element=a};Yb.prototype={$normalize:ya,$addClass:function(a){a&&0<a.length&&v.addClass(this.$$element,a)},$removeClass:function(a){a&&0<a.length&&v.removeClass(this.$$element,a)},$updateClass:function(a,
b){var c=Vc(a,b);c&&c.length&&v.addClass(this.$$element,c);(c=Vc(b,a))&&c.length&&v.removeClass(this.$$element,c)},$set:function(a,b,d,e){var f=this.$$element[0],g=Mc(f,a),h=kf(f,a),f=a;g?(this.$$element.prop(a,b),e=g):h&&(this[h]=b,f=h);this[a]=b;e?this.$attr[a]=e:(e=this.$attr[a])||(this.$attr[a]=e=uc(a,"-"));g=ta(this.$$element);if("a"===g&&"href"===a||"img"===g&&"src"===a)this[a]=b=A(b,"src"===a);else if("img"===g&&"srcset"===a){for(var g="",h=T(b),l=/(\s+\d+x\s*,|\s+\d+w\s*,|\s+,|,\s+)/,l=/\s/.test(h)?
l:/(,)/,h=h.split(l),l=Math.floor(h.length/2),k=0;k<l;k++)var q=2*k,g=g+A(T(h[q]),!0),g=g+(" "+T(h[q+1]));h=T(h[2*k]).split(/\s/);g+=A(T(h[0]),!0);2===h.length&&(g+=" "+T(h[1]));this[a]=b=g}!1!==d&&(null===b||b===u?this.$$element.removeAttr(e):this.$$element.attr(e,b));(a=this.$$observers)&&s(a[f],function(a){try{a(b)}catch(d){c(d)}})},$observe:function(a,b){var c=this,d=c.$$observers||(c.$$observers=fa()),e=d[a]||(d[a]=[]);e.push(b);n.$evalAsync(function(){!e.$$inter&&c.hasOwnProperty(a)&&b(c[a])});
return function(){Xa(e,b)}}};var U=b.startSymbol(),ja=b.endSymbol(),Tc="{{"==U||"}}"==ja?oa:function(a){return a.replace(/\{\{/g,U).replace(/}}/g,ja)},Pa=/^ngAttr[A-Z]/;F.$$addBindingInfo=k?function(a,b){var c=a.data("$binding")||[];E(b)?c=c.concat(b):c.push(b);a.data("$binding",c)}:B;F.$$addBindingClass=k?function(a){N(a,"ng-binding")}:B;F.$$addScopeInfo=k?function(a,b,c,d){a.data(c?d?"$isolateScopeNoTemplate":"$isolateScope":"$scope",b)}:B;F.$$addScopeClass=k?function(a,b){N(a,b?"ng-isolate-scope":
"ng-scope")}:B;return F}]}function ya(b){return db(b.replace(Sc,""))}function Vc(b,a){var c="",d=b.split(/\s+/),e=a.split(/\s+/),f=0;a:for(;f<d.length;f++){for(var g=d[f],h=0;h<e.length;h++)if(g==e[h])continue a;c+=(0<c.length?" ":"")+g}return c}function Uc(b){b=C(b);var a=b.length;if(1>=a)return b;for(;a--;)8===b[a].nodeType&&pf.call(b,a,1);return b}function Fe(){var b={},a=!1,c=/^(\S+)(\s+as\s+(\w+))?$/;this.register=function(a,c){Ma(a,"controller");J(a)?w(b,a):b[a]=c};this.allowGlobals=function(){a=
!0};this.$get=["$injector","$window",function(d,e){function f(a,b,c,d){if(!a||!J(a.$scope))throw M("$controller")("noscp",d,b);a.$scope[b]=c}return function(g,h,l,k){var m,p,q;l=!0===l;k&&x(k)&&(q=k);if(x(g)){k=g.match(c);if(!k)throw qf("ctrlfmt",g);p=k[1];q=q||k[3];g=b.hasOwnProperty(p)?b[p]:wc(h.$scope,p,!0)||(a?wc(e,p,!0):u);tb(g,p,!0)}if(l)return l=(E(g)?g[g.length-1]:g).prototype,m=Object.create(l||null),q&&f(h,q,m,p||g.name),w(function(){d.invoke(g,m,h,p);return m},{instance:m,identifier:q});
m=d.instantiate(g,h,p);q&&f(h,q,m,p||g.name);return m}}]}function Ge(){this.$get=["$window",function(b){return C(b.document)}]}function He(){this.$get=["$log",function(b){return function(a,c){b.error.apply(b,arguments)}}]}function Zb(b,a){if(x(b)){var c=b.replace(rf,"").trim();if(c){var d=a("Content-Type");(d=d&&0===d.indexOf(Wc))||(d=(d=c.match(sf))&&tf[d[0]].test(c));d&&(b=pc(c))}}return b}function Xc(b){var a=fa(),c,d,e;if(!b)return a;s(b.split("\n"),function(b){e=b.indexOf(":");c=R(T(b.substr(0,
e)));d=T(b.substr(e+1));c&&(a[c]=a[c]?a[c]+", "+d:d)});return a}function Yc(b){var a=J(b)?b:u;return function(c){a||(a=Xc(b));return c?(c=a[R(c)],void 0===c&&(c=null),c):a}}function Zc(b,a,c,d){if(G(d))return d(b,a,c);s(d,function(d){b=d(b,a,c)});return b}function Ke(){var b=this.defaults={transformResponse:[Zb],transformRequest:[function(a){return J(a)&&"[object File]"!==Da.call(a)&&"[object Blob]"!==Da.call(a)&&"[object FormData]"!==Da.call(a)?$a(a):a}],headers:{common:{Accept:"application/json, text/plain, */*"},
post:qa($b),put:qa($b),patch:qa($b)},xsrfCookieName:"XSRF-TOKEN",xsrfHeaderName:"X-XSRF-TOKEN"},a=!1;this.useApplyAsync=function(b){return y(b)?(a=!!b,this):a};var c=this.interceptors=[];this.$get=["$httpBackend","$browser","$cacheFactory","$rootScope","$q","$injector",function(d,e,f,g,h,l){function k(a){function c(a){var b=w({},a);b.data=a.data?Zc(a.data,a.headers,a.status,e.transformResponse):a.data;a=a.status;return 200<=a&&300>a?b:h.reject(b)}function d(a){var b,c={};s(a,function(a,d){G(a)?(b=
a(),null!=b&&(c[d]=b)):c[d]=a});return c}if(!aa.isObject(a))throw M("$http")("badreq",a);var e=w({method:"get",transformRequest:b.transformRequest,transformResponse:b.transformResponse},a);e.headers=function(a){var c=b.headers,e=w({},a.headers),f,g,c=w({},c.common,c[R(a.method)]);a:for(f in c){a=R(f);for(g in e)if(R(g)===a)continue a;e[f]=c[f]}return d(e)}(a);e.method=vb(e.method);var f=[function(a){var d=a.headers,e=Zc(a.data,Yc(d),u,a.transformRequest);z(e)&&s(d,function(a,b){"content-type"===R(b)&&
delete d[b]});z(a.withCredentials)&&!z(b.withCredentials)&&(a.withCredentials=b.withCredentials);return m(a,e).then(c,c)},u],g=h.when(e);for(s(t,function(a){(a.request||a.requestError)&&f.unshift(a.request,a.requestError);(a.response||a.responseError)&&f.push(a.response,a.responseError)});f.length;){a=f.shift();var l=f.shift(),g=g.then(a,l)}g.success=function(a){g.then(function(b){a(b.data,b.status,b.headers,e)});return g};g.error=function(a){g.then(null,function(b){a(b.data,b.status,b.headers,e)});
return g};return g}function m(c,f){function l(b,c,d,e){function f(){n(c,b,d,e)}N&&(200<=b&&300>b?N.put(I,[b,c,Xc(d),e]):N.remove(I));a?g.$applyAsync(f):(f(),g.$$phase||g.$apply())}function n(a,b,d,e){b=Math.max(b,0);(200<=b&&300>b?v.resolve:v.reject)({data:a,status:b,headers:Yc(d),config:c,statusText:e})}function m(a){n(a.data,a.status,qa(a.headers()),a.statusText)}function t(){var a=k.pendingRequests.indexOf(c);-1!==a&&k.pendingRequests.splice(a,1)}var v=h.defer(),A=v.promise,N,F,s=c.headers,I=p(c.url,
c.params);k.pendingRequests.push(c);A.then(t,t);!c.cache&&!b.cache||!1===c.cache||"GET"!==c.method&&"JSONP"!==c.method||(N=J(c.cache)?c.cache:J(b.cache)?b.cache:q);N&&(F=N.get(I),y(F)?F&&G(F.then)?F.then(m,m):E(F)?n(F[1],F[0],qa(F[2]),F[3]):n(F,200,{},"OK"):N.put(I,A));z(F)&&((F=$c(c.url)?e.cookies()[c.xsrfCookieName||b.xsrfCookieName]:u)&&(s[c.xsrfHeaderName||b.xsrfHeaderName]=F),d(c.method,I,f,l,s,c.timeout,c.withCredentials,c.responseType));return A}function p(a,b){if(!b)return a;var c=[];Ed(b,
function(a,b){null===a||z(a)||(E(a)||(a=[a]),s(a,function(a){J(a)&&(a=pa(a)?a.toISOString():$a(a));c.push(Fa(b)+"="+Fa(a))}))});0<c.length&&(a+=(-1==a.indexOf("?")?"?":"&")+c.join("&"));return a}var q=f("$http"),t=[];s(c,function(a){t.unshift(x(a)?l.get(a):l.invoke(a))});k.pendingRequests=[];(function(a){s(arguments,function(a){k[a]=function(b,c){return k(w(c||{},{method:a,url:b}))}})})("get","delete","head","jsonp");(function(a){s(arguments,function(a){k[a]=function(b,c,d){return k(w(d||{},{method:a,
url:b,data:c}))}})})("post","put","patch");k.defaults=b;return k}]}function uf(){return new P.XMLHttpRequest}function Le(){this.$get=["$browser","$window","$document",function(b,a,c){return vf(b,uf,b.defer,a.angular.callbacks,c[0])}]}function vf(b,a,c,d,e){function f(a,b,c){var f=e.createElement("script"),m=null;f.type="text/javascript";f.src=a;f.async=!0;m=function(a){f.removeEventListener("load",m,!1);f.removeEventListener("error",m,!1);e.body.removeChild(f);f=null;var g=-1,t="unknown";a&&("load"!==
a.type||d[b].called||(a={type:"error"}),t=a.type,g="error"===a.type?404:200);c&&c(g,t)};f.addEventListener("load",m,!1);f.addEventListener("error",m,!1);e.body.appendChild(f);return m}return function(e,h,l,k,m,p,q,t){function r(){n&&n();D&&D.abort()}function S(a,d,e,f,g){v!==u&&c.cancel(v);n=D=null;a(d,e,f,g);b.$$completeOutstandingRequest(B)}b.$$incOutstandingRequestCount();h=h||b.url();if("jsonp"==R(e)){var K="_"+(d.counter++).toString(36);d[K]=function(a){d[K].data=a;d[K].called=!0};var n=f(h.replace("JSON_CALLBACK",
"angular.callbacks."+K),K,function(a,b){S(k,a,d[K].data,"",b);d[K]=B})}else{var D=a();D.open(e,h,!0);s(m,function(a,b){y(a)&&D.setRequestHeader(b,a)});D.onload=function(){var a=D.statusText||"",b="response"in D?D.response:D.responseText,c=1223===D.status?204:D.status;0===c&&(c=b?200:"file"==Ba(h).protocol?404:0);S(k,c,b,D.getAllResponseHeaders(),a)};e=function(){S(k,-1,null,null,"")};D.onerror=e;D.onabort=e;q&&(D.withCredentials=!0);if(t)try{D.responseType=t}catch(H){if("json"!==t)throw H;}D.send(l||
null)}if(0<p)var v=c(r,p);else p&&G(p.then)&&p.then(r)}}function Ie(){var b="{{",a="}}";this.startSymbol=function(a){return a?(b=a,this):b};this.endSymbol=function(b){return b?(a=b,this):a};this.$get=["$parse","$exceptionHandler","$sce",function(c,d,e){function f(a){return"\\\\\\"+a}function g(f,g,t,r){function S(c){return c.replace(k,b).replace(m,a)}function K(a){try{var b=a;a=t?e.getTrusted(t,b):e.valueOf(b);var c;if(r&&!y(a))c=a;else if(null==a)c="";else{switch(typeof a){case "string":break;case "number":a=
""+a;break;default:a=$a(a)}c=a}return c}catch(g){c=ac("interr",f,g.toString()),d(c)}}r=!!r;for(var n,D,H=0,v=[],A=[],N=f.length,F=[],s=[];H<N;)if(-1!=(n=f.indexOf(b,H))&&-1!=(D=f.indexOf(a,n+h)))H!==n&&F.push(S(f.substring(H,n))),H=f.substring(n+h,D),v.push(H),A.push(c(H,K)),H=D+l,s.push(F.length),F.push("");else{H!==N&&F.push(S(f.substring(H)));break}if(t&&1<F.length)throw ac("noconcat",f);if(!g||v.length){var I=function(a){for(var b=0,c=v.length;b<c;b++){if(r&&z(a[b]))return;F[s[b]]=a[b]}return F.join("")};
return w(function(a){var b=0,c=v.length,e=Array(c);try{for(;b<c;b++)e[b]=A[b](a);return I(e)}catch(g){a=ac("interr",f,g.toString()),d(a)}},{exp:f,expressions:v,$$watchDelegate:function(a,b,c){var d;return a.$watchGroup(A,function(c,e){var f=I(c);G(b)&&b.call(this,f,c!==e?d:f,a);d=f},c)}})}}var h=b.length,l=a.length,k=new RegExp(b.replace(/./g,f),"g"),m=new RegExp(a.replace(/./g,f),"g");g.startSymbol=function(){return b};g.endSymbol=function(){return a};return g}]}function Je(){this.$get=["$rootScope",
"$window","$q","$$q",function(b,a,c,d){function e(e,h,l,k){var m=a.setInterval,p=a.clearInterval,q=0,t=y(k)&&!k,r=(t?d:c).defer(),S=r.promise;l=y(l)?l:0;S.then(null,null,e);S.$$intervalId=m(function(){r.notify(q++);0<l&&q>=l&&(r.resolve(q),p(S.$$intervalId),delete f[S.$$intervalId]);t||b.$apply()},h);f[S.$$intervalId]=r;return S}var f={};e.cancel=function(b){return b&&b.$$intervalId in f?(f[b.$$intervalId].reject("canceled"),a.clearInterval(b.$$intervalId),delete f[b.$$intervalId],!0):!1};return e}]}
function Rd(){this.$get=function(){return{id:"en-us",NUMBER_FORMATS:{DECIMAL_SEP:".",GROUP_SEP:",",PATTERNS:[{minInt:1,minFrac:0,maxFrac:3,posPre:"",posSuf:"",negPre:"-",negSuf:"",gSize:3,lgSize:3},{minInt:1,minFrac:2,maxFrac:2,posPre:"\u00a4",posSuf:"",negPre:"(\u00a4",negSuf:")",gSize:3,lgSize:3}],CURRENCY_SYM:"$"},DATETIME_FORMATS:{MONTH:"January February March April May June July August September October November December".split(" "),SHORTMONTH:"Jan Feb Mar Apr May Jun Jul Aug Sep Oct Nov Dec".split(" "),
DAY:"Sunday Monday Tuesday Wednesday Thursday Friday Saturday".split(" "),SHORTDAY:"Sun Mon Tue Wed Thu Fri Sat".split(" "),AMPMS:["AM","PM"],medium:"MMM d, y h:mm:ss a","short":"M/d/yy h:mm a",fullDate:"EEEE, MMMM d, y",longDate:"MMMM d, y",mediumDate:"MMM d, y",shortDate:"M/d/yy",mediumTime:"h:mm:ss a",shortTime:"h:mm a"},pluralCat:function(b){return 1===b?"one":"other"}}}}function bc(b){b=b.split("/");for(var a=b.length;a--;)b[a]=rb(b[a]);return b.join("/")}function ad(b,a){var c=Ba(b);a.$$protocol=
c.protocol;a.$$host=c.hostname;a.$$port=$(c.port)||wf[c.protocol]||null}function bd(b,a){var c="/"!==b.charAt(0);c&&(b="/"+b);var d=Ba(b);a.$$path=decodeURIComponent(c&&"/"===d.pathname.charAt(0)?d.pathname.substring(1):d.pathname);a.$$search=rc(d.search);a.$$hash=decodeURIComponent(d.hash);a.$$path&&"/"!=a.$$path.charAt(0)&&(a.$$path="/"+a.$$path)}function za(b,a){if(0===a.indexOf(b))return a.substr(b.length)}function Ha(b){var a=b.indexOf("#");return-1==a?b:b.substr(0,a)}function Gb(b){return b.replace(/(#.+)|#$/,
"$1")}function cc(b){return b.substr(0,Ha(b).lastIndexOf("/")+1)}function dc(b,a){this.$$html5=!0;a=a||"";var c=cc(b);ad(b,this);this.$$parse=function(a){var b=za(c,a);if(!x(b))throw Hb("ipthprfx",a,c);bd(b,this);this.$$path||(this.$$path="/");this.$$compose()};this.$$compose=function(){var a=Qb(this.$$search),b=this.$$hash?"#"+rb(this.$$hash):"";this.$$url=bc(this.$$path)+(a?"?"+a:"")+b;this.$$absUrl=c+this.$$url.substr(1)};this.$$parseLinkUrl=function(d,e){if(e&&"#"===e[0])return this.hash(e.slice(1)),
!0;var f,g;(f=za(b,d))!==u?(g=f,g=(f=za(a,f))!==u?c+(za("/",f)||f):b+g):(f=za(c,d))!==u?g=c+f:c==d+"/"&&(g=c);g&&this.$$parse(g);return!!g}}function ec(b,a){var c=cc(b);ad(b,this);this.$$parse=function(d){d=za(b,d)||za(c,d);var e;"#"===d.charAt(0)?(e=za(a,d),z(e)&&(e=d)):e=this.$$html5?d:"";bd(e,this);d=this.$$path;var f=/^\/[A-Z]:(\/.*)/;0===e.indexOf(b)&&(e=e.replace(b,""));f.exec(e)||(d=(e=f.exec(d))?e[1]:d);this.$$path=d;this.$$compose()};this.$$compose=function(){var c=Qb(this.$$search),e=this.$$hash?
"#"+rb(this.$$hash):"";this.$$url=bc(this.$$path)+(c?"?"+c:"")+e;this.$$absUrl=b+(this.$$url?a+this.$$url:"")};this.$$parseLinkUrl=function(a,c){return Ha(b)==Ha(a)?(this.$$parse(a),!0):!1}}function cd(b,a){this.$$html5=!0;ec.apply(this,arguments);var c=cc(b);this.$$parseLinkUrl=function(d,e){if(e&&"#"===e[0])return this.hash(e.slice(1)),!0;var f,g;b==Ha(d)?f=d:(g=za(c,d))?f=b+a+g:c===d+"/"&&(f=c);f&&this.$$parse(f);return!!f};this.$$compose=function(){var c=Qb(this.$$search),e=this.$$hash?"#"+rb(this.$$hash):
"";this.$$url=bc(this.$$path)+(c?"?"+c:"")+e;this.$$absUrl=b+a+this.$$url}}function Ib(b){return function(){return this[b]}}function dd(b,a){return function(c){if(z(c))return this[b];this[b]=a(c);this.$$compose();return this}}function Me(){var b="",a={enabled:!1,requireBase:!0,rewriteLinks:!0};this.hashPrefix=function(a){return y(a)?(b=a,this):b};this.html5Mode=function(b){return Wa(b)?(a.enabled=b,this):J(b)?(Wa(b.enabled)&&(a.enabled=b.enabled),Wa(b.requireBase)&&(a.requireBase=b.requireBase),Wa(b.rewriteLinks)&&
(a.rewriteLinks=b.rewriteLinks),this):a};this.$get=["$rootScope","$browser","$sniffer","$rootElement","$window",function(c,d,e,f,g){function h(a,b,c){var e=k.url(),f=k.$$state;try{d.url(a,b,c),k.$$state=d.state()}catch(g){throw k.url(e),k.$$state=f,g;}}function l(a,b){c.$broadcast("$locationChangeSuccess",k.absUrl(),a,k.$$state,b)}var k,m;m=d.baseHref();var p=d.url(),q;if(a.enabled){if(!m&&a.requireBase)throw Hb("nobase");q=p.substring(0,p.indexOf("/",p.indexOf("//")+2))+(m||"/");m=e.history?dc:cd}else q=
Ha(p),m=ec;k=new m(q,"#"+b);k.$$parseLinkUrl(p,p);k.$$state=d.state();var t=/^\s*(javascript|mailto):/i;f.on("click",function(b){if(a.rewriteLinks&&!b.ctrlKey&&!b.metaKey&&!b.shiftKey&&2!=b.which&&2!=b.button){for(var e=C(b.target);"a"!==ta(e[0]);)if(e[0]===f[0]||!(e=e.parent())[0])return;var h=e.prop("href"),l=e.attr("href")||e.attr("xlink:href");J(h)&&"[object SVGAnimatedString]"===h.toString()&&(h=Ba(h.animVal).href);t.test(h)||!h||e.attr("target")||b.isDefaultPrevented()||!k.$$parseLinkUrl(h,
l)||(b.preventDefault(),k.absUrl()!=d.url()&&(c.$apply(),g.angular["ff-684208-preventDefault"]=!0))}});Gb(k.absUrl())!=Gb(p)&&d.url(k.absUrl(),!0);var r=!0;d.onUrlChange(function(a,b){c.$evalAsync(function(){var d=k.absUrl(),e=k.$$state,f;k.$$parse(a);k.$$state=b;f=c.$broadcast("$locationChangeStart",a,d,b,e).defaultPrevented;k.absUrl()===a&&(f?(k.$$parse(d),k.$$state=e,h(d,!1,e)):(r=!1,l(d,e)))});c.$$phase||c.$digest()});c.$watch(function(){var a=Gb(d.url()),b=Gb(k.absUrl()),f=d.state(),g=k.$$replace,
q=a!==b||k.$$html5&&e.history&&f!==k.$$state;if(r||q)r=!1,c.$evalAsync(function(){var b=k.absUrl(),d=c.$broadcast("$locationChangeStart",b,a,k.$$state,f).defaultPrevented;k.absUrl()===b&&(d?(k.$$parse(a),k.$$state=f):(q&&h(b,g,f===k.$$state?null:k.$$state),l(a,f)))});k.$$replace=!1});return k}]}function Ne(){var b=!0,a=this;this.debugEnabled=function(a){return y(a)?(b=a,this):b};this.$get=["$window",function(c){function d(a){a instanceof Error&&(a.stack?a=a.message&&-1===a.stack.indexOf(a.message)?
"Error: "+a.message+"\n"+a.stack:a.stack:a.sourceURL&&(a=a.message+"\n"+a.sourceURL+":"+a.line));return a}function e(a){var b=c.console||{},e=b[a]||b.log||B;a=!1;try{a=!!e.apply}catch(l){}return a?function(){var a=[];s(arguments,function(b){a.push(d(b))});return e.apply(b,a)}:function(a,b){e(a,null==b?"":b)}}return{log:e("log"),info:e("info"),warn:e("warn"),error:e("error"),debug:function(){var c=e("debug");return function(){b&&c.apply(a,arguments)}}()}}]}function sa(b,a){if("__defineGetter__"===
b||"__defineSetter__"===b||"__lookupGetter__"===b||"__lookupSetter__"===b||"__proto__"===b)throw ka("isecfld",a);return b}function la(b,a){if(b){if(b.constructor===b)throw ka("isecfn",a);if(b.window===b)throw ka("isecwindow",a);if(b.children&&(b.nodeName||b.prop&&b.attr&&b.find))throw ka("isecdom",a);if(b===Object)throw ka("isecobj",a);}return b}function fc(b){return b.constant}function hb(b,a,c,d,e){la(b,e);la(a,e);c=c.split(".");for(var f,g=0;1<c.length;g++){f=sa(c.shift(),e);var h=0===g&&a&&a[f]||
b[f];h||(h={},b[f]=h);b=la(h,e)}f=sa(c.shift(),e);la(b[f],e);return b[f]=d}function Qa(b){return"constructor"==b}function ed(b,a,c,d,e,f,g){sa(b,f);sa(a,f);sa(c,f);sa(d,f);sa(e,f);var h=function(a){return la(a,f)},l=g||Qa(b)?h:oa,k=g||Qa(a)?h:oa,m=g||Qa(c)?h:oa,p=g||Qa(d)?h:oa,q=g||Qa(e)?h:oa;return function(f,g){var h=g&&g.hasOwnProperty(b)?g:f;if(null==h)return h;h=l(h[b]);if(!a)return h;if(null==h)return u;h=k(h[a]);if(!c)return h;if(null==h)return u;h=m(h[c]);if(!d)return h;if(null==h)return u;
h=p(h[d]);return e?null==h?u:h=q(h[e]):h}}function xf(b,a){return function(c,d){return b(c,d,la,a)}}function yf(b,a,c){var d=a.expensiveChecks,e=d?zf:Af,f=e[b];if(f)return f;var g=b.split("."),h=g.length;if(a.csp)f=6>h?ed(g[0],g[1],g[2],g[3],g[4],c,d):function(a,b){var e=0,f;do f=ed(g[e++],g[e++],g[e++],g[e++],g[e++],c,d)(a,b),b=u,a=f;while(e<h);return f};else{var l="";d&&(l+="s = eso(s, fe);\nl = eso(l, fe);\n");var k=d;s(g,function(a,b){sa(a,c);var e=(b?"s":'((l&&l.hasOwnProperty("'+a+'"))?l:s)')+
"."+a;if(d||Qa(a))e="eso("+e+", fe)",k=!0;l+="if(s == null) return undefined;\ns="+e+";\n"});l+="return s;";a=new Function("s","l","eso","fe",l);a.toString=da(l);k&&(a=xf(a,c));f=a}f.sharedGetter=!0;f.assign=function(a,c,d){return hb(a,d,b,c,b)};return e[b]=f}function gc(b){return G(b.valueOf)?b.valueOf():Bf.call(b)}function Oe(){var b=fa(),a=fa();this.$get=["$filter","$sniffer",function(c,d){function e(a){var b=a;a.sharedGetter&&(b=function(b,c){return a(b,c)},b.literal=a.literal,b.constant=a.constant,
b.assign=a.assign);return b}function f(a,b){for(var c=0,d=a.length;c<d;c++){var e=a[c];e.constant||(e.inputs?f(e.inputs,b):-1===b.indexOf(e)&&b.push(e))}return b}function g(a,b){return null==a||null==b?a===b:"object"===typeof a&&(a=gc(a),"object"===typeof a)?!1:a===b||a!==a&&b!==b}function h(a,b,c,d){var e=d.$$inputs||(d.$$inputs=f(d.inputs,[])),h;if(1===e.length){var l=g,e=e[0];return a.$watch(function(a){var b=e(a);g(b,l)||(h=d(a),l=b&&gc(b));return h},b,c)}for(var k=[],q=0,p=e.length;q<p;q++)k[q]=
g;return a.$watch(function(a){for(var b=!1,c=0,f=e.length;c<f;c++){var l=e[c](a);if(b||(b=!g(l,k[c])))k[c]=l&&gc(l)}b&&(h=d(a));return h},b,c)}function l(a,b,c,d){var e,f;return e=a.$watch(function(a){return d(a)},function(a,c,d){f=a;G(b)&&b.apply(this,arguments);y(a)&&d.$$postDigest(function(){y(f)&&e()})},c)}function k(a,b,c,d){function e(a){var b=!0;s(a,function(a){y(a)||(b=!1)});return b}var f,g;return f=a.$watch(function(a){return d(a)},function(a,c,d){g=a;G(b)&&b.call(this,a,c,d);e(a)&&d.$$postDigest(function(){e(g)&&
f()})},c)}function m(a,b,c,d){var e;return e=a.$watch(function(a){return d(a)},function(a,c,d){G(b)&&b.apply(this,arguments);e()},c)}function p(a,b){if(!b)return a;var c=a.$$watchDelegate,c=c!==k&&c!==l?function(c,d){var e=a(c,d);return b(e,c,d)}:function(c,d){var e=a(c,d),f=b(e,c,d);return y(e)?f:e};a.$$watchDelegate&&a.$$watchDelegate!==h?c.$$watchDelegate=a.$$watchDelegate:b.$stateful||(c.$$watchDelegate=h,c.inputs=[a]);return c}var q={csp:d.csp,expensiveChecks:!1},t={csp:d.csp,expensiveChecks:!0};
return function(d,f,g){var n,D,H;switch(typeof d){case "string":H=d=d.trim();var v=g?a:b;n=v[H];n||(":"===d.charAt(0)&&":"===d.charAt(1)&&(D=!0,d=d.substring(2)),g=g?t:q,n=new hc(g),n=(new ib(n,c,g)).parse(d),n.constant?n.$$watchDelegate=m:D?(n=e(n),n.$$watchDelegate=n.literal?k:l):n.inputs&&(n.$$watchDelegate=h),v[H]=n);return p(n,f);case "function":return p(d,f);default:return p(B,f)}}}]}function Qe(){this.$get=["$rootScope","$exceptionHandler",function(b,a){return fd(function(a){b.$evalAsync(a)},
a)}]}function Re(){this.$get=["$browser","$exceptionHandler",function(b,a){return fd(function(a){b.defer(a)},a)}]}function fd(b,a){function c(a,b,c){function d(b){return function(c){e||(e=!0,b.call(a,c))}}var e=!1;return[d(b),d(c)]}function d(){this.$$state={status:0}}function e(a,b){return function(c){b.call(a,c)}}function f(c){!c.processScheduled&&c.pending&&(c.processScheduled=!0,b(function(){var b,d,e;e=c.pending;c.processScheduled=!1;c.pending=u;for(var f=0,g=e.length;f<g;++f){d=e[f][0];b=e[f][c.status];
try{G(b)?d.resolve(b(c.value)):1===c.status?d.resolve(c.value):d.reject(c.value)}catch(h){d.reject(h),a(h)}}}))}function g(){this.promise=new d;this.resolve=e(this,this.resolve);this.reject=e(this,this.reject);this.notify=e(this,this.notify)}var h=M("$q",TypeError);d.prototype={then:function(a,b,c){var d=new g;this.$$state.pending=this.$$state.pending||[];this.$$state.pending.push([d,a,b,c]);0<this.$$state.status&&f(this.$$state);return d.promise},"catch":function(a){return this.then(null,a)},"finally":function(a,
b){return this.then(function(b){return k(b,!0,a)},function(b){return k(b,!1,a)},b)}};g.prototype={resolve:function(a){this.promise.$$state.status||(a===this.promise?this.$$reject(h("qcycle",a)):this.$$resolve(a))},$$resolve:function(b){var d,e;e=c(this,this.$$resolve,this.$$reject);try{if(J(b)||G(b))d=b&&b.then;G(d)?(this.promise.$$state.status=-1,d.call(b,e[0],e[1],this.notify)):(this.promise.$$state.value=b,this.promise.$$state.status=1,f(this.promise.$$state))}catch(g){e[1](g),a(g)}},reject:function(a){this.promise.$$state.status||
this.$$reject(a)},$$reject:function(a){this.promise.$$state.value=a;this.promise.$$state.status=2;f(this.promise.$$state)},notify:function(c){var d=this.promise.$$state.pending;0>=this.promise.$$state.status&&d&&d.length&&b(function(){for(var b,e,f=0,g=d.length;f<g;f++){e=d[f][0];b=d[f][3];try{e.notify(G(b)?b(c):c)}catch(h){a(h)}}})}};var l=function(a,b){var c=new g;b?c.resolve(a):c.reject(a);return c.promise},k=function(a,b,c){var d=null;try{G(c)&&(d=c())}catch(e){return l(e,!1)}return d&&G(d.then)?
d.then(function(){return l(a,b)},function(a){return l(a,!1)}):l(a,b)},m=function(a,b,c,d){var e=new g;e.resolve(a);return e.promise.then(b,c,d)},p=function t(a){if(!G(a))throw h("norslvr",a);if(!(this instanceof t))return new t(a);var b=new g;a(function(a){b.resolve(a)},function(a){b.reject(a)});return b.promise};p.defer=function(){return new g};p.reject=function(a){var b=new g;b.reject(a);return b.promise};p.when=m;p.all=function(a){var b=new g,c=0,d=E(a)?[]:{};s(a,function(a,e){c++;m(a).then(function(a){d.hasOwnProperty(e)||
(d[e]=a,--c||b.resolve(d))},function(a){d.hasOwnProperty(e)||b.reject(a)})});0===c&&b.resolve(d);return b.promise};return p}function $e(){this.$get=["$window","$timeout",function(b,a){var c=b.requestAnimationFrame||b.webkitRequestAnimationFrame,d=b.cancelAnimationFrame||b.webkitCancelAnimationFrame||b.webkitCancelRequestAnimationFrame,e=!!c,f=e?function(a){var b=c(a);return function(){d(b)}}:function(b){var c=a(b,16.66,!1);return function(){a.cancel(c)}};f.supported=e;return f}]}function Pe(){var b=
10,a=M("$rootScope"),c=null,d=null;this.digestTtl=function(a){arguments.length&&(b=a);return b};this.$get=["$injector","$exceptionHandler","$parse","$browser",function(e,f,g,h){function l(){this.$id=++ob;this.$$phase=this.$parent=this.$$watchers=this.$$nextSibling=this.$$prevSibling=this.$$childHead=this.$$childTail=null;this.$root=this;this.$$destroyed=!1;this.$$listeners={};this.$$listenerCount={};this.$$isolateBindings=null}function k(b){if(r.$$phase)throw a("inprog",r.$$phase);r.$$phase=b}function m(a,
b,c){do a.$$listenerCount[c]-=b,0===a.$$listenerCount[c]&&delete a.$$listenerCount[c];while(a=a.$parent)}function p(){}function q(){for(;n.length;)try{n.shift()()}catch(a){f(a)}d=null}function t(){null===d&&(d=h.defer(function(){r.$apply(q)}))}l.prototype={constructor:l,$new:function(a,b){function c(){d.$$destroyed=!0}var d;b=b||this;a?(d=new l,d.$root=this.$root):(this.$$ChildScope||(this.$$ChildScope=function(){this.$$watchers=this.$$nextSibling=this.$$childHead=this.$$childTail=null;this.$$listeners=
{};this.$$listenerCount={};this.$id=++ob;this.$$ChildScope=null},this.$$ChildScope.prototype=this),d=new this.$$ChildScope);d.$parent=b;d.$$prevSibling=b.$$childTail;b.$$childHead?(b.$$childTail.$$nextSibling=d,b.$$childTail=d):b.$$childHead=b.$$childTail=d;(a||b!=this)&&d.$on("$destroy",c);return d},$watch:function(a,b,d){var e=g(a);if(e.$$watchDelegate)return e.$$watchDelegate(this,b,d,e);var f=this.$$watchers,h={fn:b,last:p,get:e,exp:a,eq:!!d};c=null;G(b)||(h.fn=B);f||(f=this.$$watchers=[]);f.unshift(h);
return function(){Xa(f,h);c=null}},$watchGroup:function(a,b){function c(){h=!1;l?(l=!1,b(e,e,g)):b(e,d,g)}var d=Array(a.length),e=Array(a.length),f=[],g=this,h=!1,l=!0;if(!a.length){var k=!0;g.$evalAsync(function(){k&&b(e,e,g)});return function(){k=!1}}if(1===a.length)return this.$watch(a[0],function(a,c,f){e[0]=a;d[0]=c;b(e,a===c?e:d,f)});s(a,function(a,b){var l=g.$watch(a,function(a,f){e[b]=a;d[b]=f;h||(h=!0,g.$evalAsync(c))});f.push(l)});return function(){for(;f.length;)f.shift()()}},$watchCollection:function(a,
b){function c(a){e=a;var b,d,g,h;if(!z(e)){if(J(e))if(Ta(e))for(f!==q&&(f=q,t=f.length=0,k++),a=e.length,t!==a&&(k++,f.length=t=a),b=0;b<a;b++)h=f[b],g=e[b],d=h!==h&&g!==g,d||h===g||(k++,f[b]=g);else{f!==m&&(f=m={},t=0,k++);a=0;for(b in e)e.hasOwnProperty(b)&&(a++,g=e[b],h=f[b],b in f?(d=h!==h&&g!==g,d||h===g||(k++,f[b]=g)):(t++,f[b]=g,k++));if(t>a)for(b in k++,f)e.hasOwnProperty(b)||(t--,delete f[b])}else f!==e&&(f=e,k++);return k}}c.$stateful=!0;var d=this,e,f,h,l=1<b.length,k=0,p=g(a,c),q=[],m=
{},n=!0,t=0;return this.$watch(p,function(){n?(n=!1,b(e,e,d)):b(e,h,d);if(l)if(J(e))if(Ta(e)){h=Array(e.length);for(var a=0;a<e.length;a++)h[a]=e[a]}else for(a in h={},e)sc.call(e,a)&&(h[a]=e[a]);else h=e})},$digest:function(){var e,g,l,m,n,t,s=b,I,W=[],y,O;k("$digest");h.$$checkUrlChange();this===r&&null!==d&&(h.defer.cancel(d),q());c=null;do{t=!1;for(I=this;S.length;){try{O=S.shift(),O.scope.$eval(O.expression,O.locals)}catch(w){f(w)}c=null}a:do{if(m=I.$$watchers)for(n=m.length;n--;)try{if(e=m[n])if((g=
e.get(I))!==(l=e.last)&&!(e.eq?ea(g,l):"number"===typeof g&&"number"===typeof l&&isNaN(g)&&isNaN(l)))t=!0,c=e,e.last=e.eq?Ea(g,null):g,e.fn(g,l===p?g:l,I),5>s&&(y=4-s,W[y]||(W[y]=[]),W[y].push({msg:G(e.exp)?"fn: "+(e.exp.name||e.exp.toString()):e.exp,newVal:g,oldVal:l}));else if(e===c){t=!1;break a}}catch(C){f(C)}if(!(m=I.$$childHead||I!==this&&I.$$nextSibling))for(;I!==this&&!(m=I.$$nextSibling);)I=I.$parent}while(I=m);if((t||S.length)&&!s--)throw r.$$phase=null,a("infdig",b,W);}while(t||S.length);
for(r.$$phase=null;u.length;)try{u.shift()()}catch(B){f(B)}},$destroy:function(){if(!this.$$destroyed){var a=this.$parent;this.$broadcast("$destroy");this.$$destroyed=!0;if(this!==r){for(var b in this.$$listenerCount)m(this,this.$$listenerCount[b],b);a.$$childHead==this&&(a.$$childHead=this.$$nextSibling);a.$$childTail==this&&(a.$$childTail=this.$$prevSibling);this.$$prevSibling&&(this.$$prevSibling.$$nextSibling=this.$$nextSibling);this.$$nextSibling&&(this.$$nextSibling.$$prevSibling=this.$$prevSibling);
this.$destroy=this.$digest=this.$apply=this.$evalAsync=this.$applyAsync=B;this.$on=this.$watch=this.$watchGroup=function(){return B};this.$$listeners={};this.$parent=this.$$nextSibling=this.$$prevSibling=this.$$childHead=this.$$childTail=this.$root=this.$$watchers=null}}},$eval:function(a,b){return g(a)(this,b)},$evalAsync:function(a,b){r.$$phase||S.length||h.defer(function(){S.length&&r.$digest()});S.push({scope:this,expression:a,locals:b})},$$postDigest:function(a){u.push(a)},$apply:function(a){try{return k("$apply"),
this.$eval(a)}catch(b){f(b)}finally{r.$$phase=null;try{r.$digest()}catch(c){throw f(c),c;}}},$applyAsync:function(a){function b(){c.$eval(a)}var c=this;a&&n.push(b);t()},$on:function(a,b){var c=this.$$listeners[a];c||(this.$$listeners[a]=c=[]);c.push(b);var d=this;do d.$$listenerCount[a]||(d.$$listenerCount[a]=0),d.$$listenerCount[a]++;while(d=d.$parent);var e=this;return function(){var d=c.indexOf(b);-1!==d&&(c[d]=null,m(e,1,a))}},$emit:function(a,b){var c=[],d,e=this,g=!1,h={name:a,targetScope:e,
stopPropagation:function(){g=!0},preventDefault:function(){h.defaultPrevented=!0},defaultPrevented:!1},l=Ya([h],arguments,1),k,m;do{d=e.$$listeners[a]||c;h.currentScope=e;k=0;for(m=d.length;k<m;k++)if(d[k])try{d[k].apply(null,l)}catch(p){f(p)}else d.splice(k,1),k--,m--;if(g)return h.currentScope=null,h;e=e.$parent}while(e);h.currentScope=null;return h},$broadcast:function(a,b){var c=this,d=this,e={name:a,targetScope:this,preventDefault:function(){e.defaultPrevented=!0},defaultPrevented:!1};if(!this.$$listenerCount[a])return e;
for(var g=Ya([e],arguments,1),h,l;c=d;){e.currentScope=c;d=c.$$listeners[a]||[];h=0;for(l=d.length;h<l;h++)if(d[h])try{d[h].apply(null,g)}catch(k){f(k)}else d.splice(h,1),h--,l--;if(!(d=c.$$listenerCount[a]&&c.$$childHead||c!==this&&c.$$nextSibling))for(;c!==this&&!(d=c.$$nextSibling);)c=c.$parent}e.currentScope=null;return e}};var r=new l,S=r.$$asyncQueue=[],u=r.$$postDigestQueue=[],n=r.$$applyAsyncQueue=[];return r}]}function Sd(){var b=/^\s*(https?|ftp|mailto|tel|file):/,a=/^\s*((https?|ftp|file|blob):|data:image\/)/;
this.aHrefSanitizationWhitelist=function(a){return y(a)?(b=a,this):b};this.imgSrcSanitizationWhitelist=function(b){return y(b)?(a=b,this):a};this.$get=function(){return function(c,d){var e=d?a:b,f;f=Ba(c).href;return""===f||f.match(e)?c:"unsafe:"+f}}}function Cf(b){if("self"===b)return b;if(x(b)){if(-1<b.indexOf("***"))throw Ca("iwcard",b);b=gd(b).replace("\\*\\*",".*").replace("\\*","[^:/.?&;]*");return new RegExp("^"+b+"$")}if(pb(b))return new RegExp("^"+b.source+"$");throw Ca("imatcher");}function hd(b){var a=
[];y(b)&&s(b,function(b){a.push(Cf(b))});return a}function Te(){this.SCE_CONTEXTS=ma;var b=["self"],a=[];this.resourceUrlWhitelist=function(a){arguments.length&&(b=hd(a));return b};this.resourceUrlBlacklist=function(b){arguments.length&&(a=hd(b));return a};this.$get=["$injector",function(c){function d(a,b){return"self"===a?$c(b):!!a.exec(b.href)}function e(a){var b=function(a){this.$$unwrapTrustedValue=function(){return a}};a&&(b.prototype=new a);b.prototype.valueOf=function(){return this.$$unwrapTrustedValue()};
b.prototype.toString=function(){return this.$$unwrapTrustedValue().toString()};return b}var f=function(a){throw Ca("unsafe");};c.has("$sanitize")&&(f=c.get("$sanitize"));var g=e(),h={};h[ma.HTML]=e(g);h[ma.CSS]=e(g);h[ma.URL]=e(g);h[ma.JS]=e(g);h[ma.RESOURCE_URL]=e(h[ma.URL]);return{trustAs:function(a,b){var c=h.hasOwnProperty(a)?h[a]:null;if(!c)throw Ca("icontext",a,b);if(null===b||b===u||""===b)return b;if("string"!==typeof b)throw Ca("itype",a);return new c(b)},getTrusted:function(c,e){if(null===
e||e===u||""===e)return e;var g=h.hasOwnProperty(c)?h[c]:null;if(g&&e instanceof g)return e.$$unwrapTrustedValue();if(c===ma.RESOURCE_URL){var g=Ba(e.toString()),p,q,t=!1;p=0;for(q=b.length;p<q;p++)if(d(b[p],g)){t=!0;break}if(t)for(p=0,q=a.length;p<q;p++)if(d(a[p],g)){t=!1;break}if(t)return e;throw Ca("insecurl",e.toString());}if(c===ma.HTML)return f(e);throw Ca("unsafe");},valueOf:function(a){return a instanceof g?a.$$unwrapTrustedValue():a}}}]}function Se(){var b=!0;this.enabled=function(a){arguments.length&&
(b=!!a);return b};this.$get=["$parse","$sceDelegate",function(a,c){if(b&&8>Ra)throw Ca("iequirks");var d=qa(ma);d.isEnabled=function(){return b};d.trustAs=c.trustAs;d.getTrusted=c.getTrusted;d.valueOf=c.valueOf;b||(d.trustAs=d.getTrusted=function(a,b){return b},d.valueOf=oa);d.parseAs=function(b,c){var e=a(c);return e.literal&&e.constant?e:a(c,function(a){return d.getTrusted(b,a)})};var e=d.parseAs,f=d.getTrusted,g=d.trustAs;s(ma,function(a,b){var c=R(b);d[db("parse_as_"+c)]=function(b){return e(a,
b)};d[db("get_trusted_"+c)]=function(b){return f(a,b)};d[db("trust_as_"+c)]=function(b){return g(a,b)}});return d}]}function Ue(){this.$get=["$window","$document",function(b,a){var c={},d=$((/android (\d+)/.exec(R((b.navigator||{}).userAgent))||[])[1]),e=/Boxee/i.test((b.navigator||{}).userAgent),f=a[0]||{},g,h=/^(Moz|webkit|ms)(?=[A-Z])/,l=f.body&&f.body.style,k=!1,m=!1;if(l){for(var p in l)if(k=h.exec(p)){g=k[0];g=g.substr(0,1).toUpperCase()+g.substr(1);break}g||(g="WebkitOpacity"in l&&"webkit");
k=!!("transition"in l||g+"Transition"in l);m=!!("animation"in l||g+"Animation"in l);!d||k&&m||(k=x(f.body.style.webkitTransition),m=x(f.body.style.webkitAnimation))}return{history:!(!b.history||!b.history.pushState||4>d||e),hasEvent:function(a){if("input"===a&&11>=Ra)return!1;if(z(c[a])){var b=f.createElement("div");c[a]="on"+a in b}return c[a]},csp:bb(),vendorPrefix:g,transitions:k,animations:m,android:d}}]}function We(){this.$get=["$templateCache","$http","$q",function(b,a,c){function d(e,f){d.totalPendingRequests++;
var g=a.defaults&&a.defaults.transformResponse;E(g)?g=g.filter(function(a){return a!==Zb}):g===Zb&&(g=null);return a.get(e,{cache:b,transformResponse:g}).finally(function(){d.totalPendingRequests--}).then(function(a){return a.data},function(a){if(!f)throw ia("tpload",e);return c.reject(a)})}d.totalPendingRequests=0;return d}]}function Xe(){this.$get=["$rootScope","$browser","$location",function(b,a,c){return{findBindings:function(a,b,c){a=a.getElementsByClassName("ng-binding");var g=[];s(a,function(a){var d=
aa.element(a).data("$binding");d&&s(d,function(d){c?(new RegExp("(^|\\s)"+gd(b)+"(\\s|\\||$)")).test(d)&&g.push(a):-1!=d.indexOf(b)&&g.push(a)})});return g},findModels:function(a,b,c){for(var g=["ng-","data-ng-","ng\\:"],h=0;h<g.length;++h){var l=a.querySelectorAll("["+g[h]+"model"+(c?"=":"*=")+'"'+b+'"]');if(l.length)return l}},getLocation:function(){return c.url()},setLocation:function(a){a!==c.url()&&(c.url(a),b.$digest())},whenStable:function(b){a.notifyWhenNoOutstandingRequests(b)}}}]}function Ye(){this.$get=
["$rootScope","$browser","$q","$$q","$exceptionHandler",function(b,a,c,d,e){function f(f,l,k){var m=y(k)&&!k,p=(m?d:c).defer(),q=p.promise;l=a.defer(function(){try{p.resolve(f())}catch(a){p.reject(a),e(a)}finally{delete g[q.$$timeoutId]}m||b.$apply()},l);q.$$timeoutId=l;g[l]=p;return q}var g={};f.cancel=function(b){return b&&b.$$timeoutId in g?(g[b.$$timeoutId].reject("canceled"),delete g[b.$$timeoutId],a.defer.cancel(b.$$timeoutId)):!1};return f}]}function Ba(b){Ra&&(Y.setAttribute("href",b),b=Y.href);
Y.setAttribute("href",b);return{href:Y.href,protocol:Y.protocol?Y.protocol.replace(/:$/,""):"",host:Y.host,search:Y.search?Y.search.replace(/^\?/,""):"",hash:Y.hash?Y.hash.replace(/^#/,""):"",hostname:Y.hostname,port:Y.port,pathname:"/"===Y.pathname.charAt(0)?Y.pathname:"/"+Y.pathname}}function $c(b){b=x(b)?Ba(b):b;return b.protocol===id.protocol&&b.host===id.host}function Ze(){this.$get=da(P)}function Ec(b){function a(c,d){if(J(c)){var e={};s(c,function(b,c){e[c]=a(c,b)});return e}return b.factory(c+
"Filter",d)}this.register=a;this.$get=["$injector",function(a){return function(b){return a.get(b+"Filter")}}];a("currency",jd);a("date",kd);a("filter",Df);a("json",Ef);a("limitTo",Ff);a("lowercase",Gf);a("number",ld);a("orderBy",md);a("uppercase",Hf)}function Df(){return function(b,a,c){if(!E(b))return b;var d;switch(typeof a){case "function":break;case "boolean":case "number":case "string":d=!0;case "object":a=If(a,c,d);break;default:return b}return b.filter(a)}}function If(b,a,c){var d=J(b)&&"$"in
b;!0===a?a=ea:G(a)||(a=function(a,b){if(J(a)||J(b))return!1;a=R(""+a);b=R(""+b);return-1!==a.indexOf(b)});return function(e){return d&&!J(e)?Ia(e,b.$,a,!1):Ia(e,b,a,c)}}function Ia(b,a,c,d,e){var f=typeof b,g=typeof a;if("string"===g&&"!"===a.charAt(0))return!Ia(b,a.substring(1),c,d);if(E(b))return b.some(function(b){return Ia(b,a,c,d)});switch(f){case "object":var h;if(d){for(h in b)if("$"!==h.charAt(0)&&Ia(b[h],a,c,!0))return!0;return e?!1:Ia(b,a,c,!1)}if("object"===g){for(h in a)if(e=a[h],!G(e)&&
(f="$"===h,!Ia(f?b:b[h],e,c,f,f)))return!1;return!0}return c(b,a);case "function":return!1;default:return c(b,a)}}function jd(b){var a=b.NUMBER_FORMATS;return function(b,d,e){z(d)&&(d=a.CURRENCY_SYM);z(e)&&(e=a.PATTERNS[1].maxFrac);return null==b?b:nd(b,a.PATTERNS[1],a.GROUP_SEP,a.DECIMAL_SEP,e).replace(/\u00A4/g,d)}}function ld(b){var a=b.NUMBER_FORMATS;return function(b,d){return null==b?b:nd(b,a.PATTERNS[0],a.GROUP_SEP,a.DECIMAL_SEP,d)}}function nd(b,a,c,d,e){if(!isFinite(b)||J(b))return"";var f=
0>b;b=Math.abs(b);var g=b+"",h="",l=[],k=!1;if(-1!==g.indexOf("e")){var m=g.match(/([\d\.]+)e(-?)(\d+)/);m&&"-"==m[2]&&m[3]>e+1?b=0:(h=g,k=!0)}if(k)0<e&&1>b&&(h=b.toFixed(e),b=parseFloat(h));else{g=(g.split(od)[1]||"").length;z(e)&&(e=Math.min(Math.max(a.minFrac,g),a.maxFrac));b=+(Math.round(+(b.toString()+"e"+e)).toString()+"e"+-e);var g=(""+b).split(od),k=g[0],g=g[1]||"",p=0,q=a.lgSize,t=a.gSize;if(k.length>=q+t)for(p=k.length-q,m=0;m<p;m++)0===(p-m)%t&&0!==m&&(h+=c),h+=k.charAt(m);for(m=p;m<k.length;m++)0===
(k.length-m)%q&&0!==m&&(h+=c),h+=k.charAt(m);for(;g.length<e;)g+="0";e&&"0"!==e&&(h+=d+g.substr(0,e))}0===b&&(f=!1);l.push(f?a.negPre:a.posPre,h,f?a.negSuf:a.posSuf);return l.join("")}function Jb(b,a,c){var d="";0>b&&(d="-",b=-b);for(b=""+b;b.length<a;)b="0"+b;c&&(b=b.substr(b.length-a));return d+b}function Z(b,a,c,d){c=c||0;return function(e){e=e["get"+b]();if(0<c||e>-c)e+=c;0===e&&-12==c&&(e=12);return Jb(e,a,d)}}function Kb(b,a){return function(c,d){var e=c["get"+b](),f=vb(a?"SHORT"+b:b);return d[f][e]}}
function pd(b){var a=(new Date(b,0,1)).getDay();return new Date(b,0,(4>=a?5:12)-a)}function qd(b){return function(a){var c=pd(a.getFullYear());a=+new Date(a.getFullYear(),a.getMonth(),a.getDate()+(4-a.getDay()))-+c;a=1+Math.round(a/6048E5);return Jb(a,b)}}function kd(b){function a(a){var b;if(b=a.match(c)){a=new Date(0);var f=0,g=0,h=b[8]?a.setUTCFullYear:a.setFullYear,l=b[8]?a.setUTCHours:a.setHours;b[9]&&(f=$(b[9]+b[10]),g=$(b[9]+b[11]));h.call(a,$(b[1]),$(b[2])-1,$(b[3]));f=$(b[4]||0)-f;g=$(b[5]||
0)-g;h=$(b[6]||0);b=Math.round(1E3*parseFloat("0."+(b[7]||0)));l.call(a,f,g,h,b)}return a}var c=/^(\d{4})-?(\d\d)-?(\d\d)(?:T(\d\d)(?::?(\d\d)(?::?(\d\d)(?:\.(\d+))?)?)?(Z|([+-])(\d\d):?(\d\d))?)?$/;return function(c,e,f){var g="",h=[],l,k;e=e||"mediumDate";e=b.DATETIME_FORMATS[e]||e;x(c)&&(c=Jf.test(c)?$(c):a(c));V(c)&&(c=new Date(c));if(!pa(c))return c;for(;e;)(k=Kf.exec(e))?(h=Ya(h,k,1),e=h.pop()):(h.push(e),e=null);f&&"UTC"===f&&(c=new Date(c.getTime()),c.setMinutes(c.getMinutes()+c.getTimezoneOffset()));
s(h,function(a){l=Lf[a];g+=l?l(c,b.DATETIME_FORMATS):a.replace(/(^'|'$)/g,"").replace(/''/g,"'")});return g}}function Ef(){return function(b,a){z(a)&&(a=2);return $a(b,a)}}function Ff(){return function(b,a){V(b)&&(b=b.toString());return E(b)||x(b)?(a=Infinity===Math.abs(Number(a))?Number(a):$(a))?0<a?b.slice(0,a):b.slice(a):x(b)?"":[]:b}}function md(b){return function(a,c,d){function e(a,b){return b?function(b,c){return a(c,b)}:a}function f(a){switch(typeof a){case "number":case "boolean":case "string":return!0;
default:return!1}}function g(a){return null===a?"null":"function"===typeof a.valueOf&&(a=a.valueOf(),f(a))||"function"===typeof a.toString&&(a=a.toString(),f(a))?a:""}function h(a,b){var c=typeof a,d=typeof b;c===d&&"object"===c&&(a=g(a),b=g(b));return c===d?("string"===c&&(a=a.toLowerCase(),b=b.toLowerCase()),a===b?0:a<b?-1:1):c<d?-1:1}if(!Ta(a))return a;c=E(c)?c:[c];0===c.length&&(c=["+"]);c=c.map(function(a){var c=!1,d=a||oa;if(x(a)){if("+"==a.charAt(0)||"-"==a.charAt(0))c="-"==a.charAt(0),a=a.substring(1);
if(""===a)return e(h,c);d=b(a);if(d.constant){var f=d();return e(function(a,b){return h(a[f],b[f])},c)}}return e(function(a,b){return h(d(a),d(b))},c)});return Za.call(a).sort(e(function(a,b){for(var d=0;d<c.length;d++){var e=c[d](a,b);if(0!==e)return e}return 0},d))}}function Ja(b){G(b)&&(b={link:b});b.restrict=b.restrict||"AC";return da(b)}function rd(b,a,c,d,e){var f=this,g=[],h=f.$$parentForm=b.parent().controller("form")||Lb;f.$error={};f.$$success={};f.$pending=u;f.$name=e(a.name||a.ngForm||
"")(c);f.$dirty=!1;f.$pristine=!0;f.$valid=!0;f.$invalid=!1;f.$submitted=!1;h.$addControl(f);f.$rollbackViewValue=function(){s(g,function(a){a.$rollbackViewValue()})};f.$commitViewValue=function(){s(g,function(a){a.$commitViewValue()})};f.$addControl=function(a){Ma(a.$name,"input");g.push(a);a.$name&&(f[a.$name]=a)};f.$$renameControl=function(a,b){var c=a.$name;f[c]===a&&delete f[c];f[b]=a;a.$name=b};f.$removeControl=function(a){a.$name&&f[a.$name]===a&&delete f[a.$name];s(f.$pending,function(b,c){f.$setValidity(c,
null,a)});s(f.$error,function(b,c){f.$setValidity(c,null,a)});s(f.$$success,function(b,c){f.$setValidity(c,null,a)});Xa(g,a)};sd({ctrl:this,$element:b,set:function(a,b,c){var d=a[b];d?-1===d.indexOf(c)&&d.push(c):a[b]=[c]},unset:function(a,b,c){var d=a[b];d&&(Xa(d,c),0===d.length&&delete a[b])},parentForm:h,$animate:d});f.$setDirty=function(){d.removeClass(b,Sa);d.addClass(b,Mb);f.$dirty=!0;f.$pristine=!1;h.$setDirty()};f.$setPristine=function(){d.setClass(b,Sa,Mb+" ng-submitted");f.$dirty=!1;f.$pristine=
!0;f.$submitted=!1;s(g,function(a){a.$setPristine()})};f.$setUntouched=function(){s(g,function(a){a.$setUntouched()})};f.$setSubmitted=function(){d.addClass(b,"ng-submitted");f.$submitted=!0;h.$setSubmitted()}}function ic(b){b.$formatters.push(function(a){return b.$isEmpty(a)?a:a.toString()})}function jb(b,a,c,d,e,f){var g=R(a[0].type);if(!e.android){var h=!1;a.on("compositionstart",function(a){h=!0});a.on("compositionend",function(){h=!1;l()})}var l=function(b){k&&(f.defer.cancel(k),k=null);if(!h){var e=
a.val();b=b&&b.type;"password"===g||c.ngTrim&&"false"===c.ngTrim||(e=T(e));(d.$viewValue!==e||""===e&&d.$$hasNativeValidators)&&d.$setViewValue(e,b)}};if(e.hasEvent("input"))a.on("input",l);else{var k,m=function(a,b,c){k||(k=f.defer(function(){k=null;b&&b.value===c||l(a)}))};a.on("keydown",function(a){var b=a.keyCode;91===b||15<b&&19>b||37<=b&&40>=b||m(a,this,this.value)});if(e.hasEvent("paste"))a.on("paste cut",m)}a.on("change",l);d.$render=function(){a.val(d.$isEmpty(d.$viewValue)?"":d.$viewValue)}}
function Nb(b,a){return function(c,d){var e,f;if(pa(c))return c;if(x(c)){'"'==c.charAt(0)&&'"'==c.charAt(c.length-1)&&(c=c.substring(1,c.length-1));if(Mf.test(c))return new Date(c);b.lastIndex=0;if(e=b.exec(c))return e.shift(),f=d?{yyyy:d.getFullYear(),MM:d.getMonth()+1,dd:d.getDate(),HH:d.getHours(),mm:d.getMinutes(),ss:d.getSeconds(),sss:d.getMilliseconds()/1E3}:{yyyy:1970,MM:1,dd:1,HH:0,mm:0,ss:0,sss:0},s(e,function(b,c){c<a.length&&(f[a[c]]=+b)}),new Date(f.yyyy,f.MM-1,f.dd,f.HH,f.mm,f.ss||0,
1E3*f.sss||0)}return NaN}}function kb(b,a,c,d){return function(e,f,g,h,l,k,m){function p(a){return a&&!(a.getTime&&a.getTime()!==a.getTime())}function q(a){return y(a)?pa(a)?a:c(a):u}td(e,f,g,h);jb(e,f,g,h,l,k);var t=h&&h.$options&&h.$options.timezone,r;h.$$parserName=b;h.$parsers.push(function(b){return h.$isEmpty(b)?null:a.test(b)?(b=c(b,r),"UTC"===t&&b.setMinutes(b.getMinutes()-b.getTimezoneOffset()),b):u});h.$formatters.push(function(a){if(a&&!pa(a))throw Ob("datefmt",a);if(p(a)){if((r=a)&&"UTC"===
t){var b=6E4*r.getTimezoneOffset();r=new Date(r.getTime()+b)}return m("date")(a,d,t)}r=null;return""});if(y(g.min)||g.ngMin){var s;h.$validators.min=function(a){return!p(a)||z(s)||c(a)>=s};g.$observe("min",function(a){s=q(a);h.$validate()})}if(y(g.max)||g.ngMax){var K;h.$validators.max=function(a){return!p(a)||z(K)||c(a)<=K};g.$observe("max",function(a){K=q(a);h.$validate()})}}}function td(b,a,c,d){(d.$$hasNativeValidators=J(a[0].validity))&&d.$parsers.push(function(b){var c=a.prop("validity")||{};
return c.badInput&&!c.typeMismatch?u:b})}function ud(b,a,c,d,e){if(y(d)){b=b(d);if(!b.constant)throw M("ngModel")("constexpr",c,d);return b(a)}return e}function jc(b,a){b="ngClass"+b;return["$animate",function(c){function d(a,b){var c=[],d=0;a:for(;d<a.length;d++){for(var e=a[d],m=0;m<b.length;m++)if(e==b[m])continue a;c.push(e)}return c}function e(a){if(!E(a)){if(x(a))return a.split(" ");if(J(a)){var b=[];s(a,function(a,c){a&&(b=b.concat(c.split(" ")))});return b}}return a}return{restrict:"AC",link:function(f,
g,h){function l(a,b){var c=g.data("$classCounts")||{},d=[];s(a,function(a){if(0<b||c[a])c[a]=(c[a]||0)+b,c[a]===+(0<b)&&d.push(a)});g.data("$classCounts",c);return d.join(" ")}function k(b){if(!0===a||f.$index%2===a){var k=e(b||[]);if(!m){var t=l(k,1);h.$addClass(t)}else if(!ea(b,m)){var r=e(m),t=d(k,r),k=d(r,k),t=l(t,1),k=l(k,-1);t&&t.length&&c.addClass(g,t);k&&k.length&&c.removeClass(g,k)}}m=qa(b)}var m;f.$watch(h[b],k,!0);h.$observe("class",function(a){k(f.$eval(h[b]))});"ngClass"!==b&&f.$watch("$index",
function(c,d){var g=c&1;if(g!==(d&1)){var k=e(f.$eval(h[b]));g===a?(g=l(k,1),h.$addClass(g)):(g=l(k,-1),h.$removeClass(g))}})}}}]}function sd(b){function a(a,b){b&&!f[a]?(k.addClass(e,a),f[a]=!0):!b&&f[a]&&(k.removeClass(e,a),f[a]=!1)}function c(b,c){b=b?"-"+uc(b,"-"):"";a(lb+b,!0===c);a(vd+b,!1===c)}var d=b.ctrl,e=b.$element,f={},g=b.set,h=b.unset,l=b.parentForm,k=b.$animate;f[vd]=!(f[lb]=e.hasClass(lb));d.$setValidity=function(b,e,f){e===u?(d.$pending||(d.$pending={}),g(d.$pending,b,f)):(d.$pending&&
h(d.$pending,b,f),wd(d.$pending)&&(d.$pending=u));Wa(e)?e?(h(d.$error,b,f),g(d.$$success,b,f)):(g(d.$error,b,f),h(d.$$success,b,f)):(h(d.$error,b,f),h(d.$$success,b,f));d.$pending?(a(xd,!0),d.$valid=d.$invalid=u,c("",null)):(a(xd,!1),d.$valid=wd(d.$error),d.$invalid=!d.$valid,c("",d.$valid));e=d.$pending&&d.$pending[b]?u:d.$error[b]?!1:d.$$success[b]?!0:null;c(b,e);l.$setValidity(b,e,d)}}function wd(b){if(b)for(var a in b)return!1;return!0}var Nf=/^\/(.+)\/([a-z]*)$/,R=function(b){return x(b)?b.toLowerCase():
b},sc=Object.prototype.hasOwnProperty,vb=function(b){return x(b)?b.toUpperCase():b},Ra,C,ra,Za=[].slice,pf=[].splice,Of=[].push,Da=Object.prototype.toString,Ka=M("ng"),aa=P.angular||(P.angular={}),cb,ob=0;Ra=X.documentMode;B.$inject=[];oa.$inject=[];var E=Array.isArray,T=function(b){return x(b)?b.trim():b},gd=function(b){return b.replace(/([-()\[\]{}+?*.$\^|,:#<!\\])/g,"\\$1").replace(/\x08/g,"\\x08")},bb=function(){if(y(bb.isActive_))return bb.isActive_;var b=!(!X.querySelector("[ng-csp]")&&!X.querySelector("[data-ng-csp]"));
if(!b)try{new Function("")}catch(a){b=!0}return bb.isActive_=b},sb=["ng-","data-ng-","ng:","x-ng-"],Md=/[A-Z]/g,vc=!1,Rb,na=1,qb=3,Qd={full:"1.3.14",major:1,minor:3,dot:14,codeName:"instantaneous-browserification"};Q.expando="ng339";var Ab=Q.cache={},hf=1;Q._data=function(b){return this.cache[b[this.expando]]||{}};var cf=/([\:\-\_]+(.))/g,df=/^moz([A-Z])/,Pf={mouseleave:"mouseout",mouseenter:"mouseover"},Ub=M("jqLite"),gf=/^<(\w+)\s*\/?>(?:<\/\1>|)$/,Tb=/<|&#?\w+;/,ef=/<([\w:]+)/,ff=/<(?!area|br|col|embed|hr|img|input|link|meta|param)(([\w:]+)[^>]*)\/>/gi,
ga={option:[1,'<select multiple="multiple">',"</select>"],thead:[1,"<table>","</table>"],col:[2,"<table><colgroup>","</colgroup></table>"],tr:[2,"<table><tbody>","</tbody></table>"],td:[3,"<table><tbody><tr>","</tr></tbody></table>"],_default:[0,"",""]};ga.optgroup=ga.option;ga.tbody=ga.tfoot=ga.colgroup=ga.caption=ga.thead;ga.th=ga.td;var La=Q.prototype={ready:function(b){function a(){c||(c=!0,b())}var c=!1;"complete"===X.readyState?setTimeout(a):(this.on("DOMContentLoaded",a),Q(P).on("load",a))},
toString:function(){var b=[];s(this,function(a){b.push(""+a)});return"["+b.join(", ")+"]"},eq:function(b){return 0<=b?C(this[b]):C(this[this.length+b])},length:0,push:Of,sort:[].sort,splice:[].splice},Fb={};s("multiple selected checked disabled readOnly required open".split(" "),function(b){Fb[R(b)]=b});var Nc={};s("input select option textarea button form details".split(" "),function(b){Nc[b]=!0});var Oc={ngMinlength:"minlength",ngMaxlength:"maxlength",ngMin:"min",ngMax:"max",ngPattern:"pattern"};
s({data:Wb,removeData:yb},function(b,a){Q[a]=b});s({data:Wb,inheritedData:Eb,scope:function(b){return C.data(b,"$scope")||Eb(b.parentNode||b,["$isolateScope","$scope"])},isolateScope:function(b){return C.data(b,"$isolateScope")||C.data(b,"$isolateScopeNoTemplate")},controller:Jc,injector:function(b){return Eb(b,"$injector")},removeAttr:function(b,a){b.removeAttribute(a)},hasClass:Bb,css:function(b,a,c){a=db(a);if(y(c))b.style[a]=c;else return b.style[a]},attr:function(b,a,c){var d=R(a);if(Fb[d])if(y(c))c?
(b[a]=!0,b.setAttribute(a,d)):(b[a]=!1,b.removeAttribute(d));else return b[a]||(b.attributes.getNamedItem(a)||B).specified?d:u;else if(y(c))b.setAttribute(a,c);else if(b.getAttribute)return b=b.getAttribute(a,2),null===b?u:b},prop:function(b,a,c){if(y(c))b[a]=c;else return b[a]},text:function(){function b(a,b){if(z(b)){var d=a.nodeType;return d===na||d===qb?a.textContent:""}a.textContent=b}b.$dv="";return b}(),val:function(b,a){if(z(a)){if(b.multiple&&"select"===ta(b)){var c=[];s(b.options,function(a){a.selected&&
c.push(a.value||a.text)});return 0===c.length?null:c}return b.value}b.value=a},html:function(b,a){if(z(a))return b.innerHTML;xb(b,!0);b.innerHTML=a},empty:Kc},function(b,a){Q.prototype[a]=function(a,d){var e,f,g=this.length;if(b!==Kc&&(2==b.length&&b!==Bb&&b!==Jc?a:d)===u){if(J(a)){for(e=0;e<g;e++)if(b===Wb)b(this[e],a);else for(f in a)b(this[e],f,a[f]);return this}e=b.$dv;g=e===u?Math.min(g,1):g;for(f=0;f<g;f++){var h=b(this[f],a,d);e=e?e+h:h}return e}for(e=0;e<g;e++)b(this[e],a,d);return this}});
s({removeData:yb,on:function a(c,d,e,f){if(y(f))throw Ub("onargs");if(Fc(c)){var g=zb(c,!0);f=g.events;var h=g.handle;h||(h=g.handle=lf(c,f));for(var g=0<=d.indexOf(" ")?d.split(" "):[d],l=g.length;l--;){d=g[l];var k=f[d];k||(f[d]=[],"mouseenter"===d||"mouseleave"===d?a(c,Pf[d],function(a){var c=a.relatedTarget;c&&(c===this||this.contains(c))||h(a,d)}):"$destroy"!==d&&c.addEventListener(d,h,!1),k=f[d]);k.push(e)}}},off:Ic,one:function(a,c,d){a=C(a);a.on(c,function f(){a.off(c,d);a.off(c,f)});a.on(c,
d)},replaceWith:function(a,c){var d,e=a.parentNode;xb(a);s(new Q(c),function(c){d?e.insertBefore(c,d.nextSibling):e.replaceChild(c,a);d=c})},children:function(a){var c=[];s(a.childNodes,function(a){a.nodeType===na&&c.push(a)});return c},contents:function(a){return a.contentDocument||a.childNodes||[]},append:function(a,c){var d=a.nodeType;if(d===na||11===d){c=new Q(c);for(var d=0,e=c.length;d<e;d++)a.appendChild(c[d])}},prepend:function(a,c){if(a.nodeType===na){var d=a.firstChild;s(new Q(c),function(c){a.insertBefore(c,
d)})}},wrap:function(a,c){c=C(c).eq(0).clone()[0];var d=a.parentNode;d&&d.replaceChild(c,a);c.appendChild(a)},remove:Lc,detach:function(a){Lc(a,!0)},after:function(a,c){var d=a,e=a.parentNode;c=new Q(c);for(var f=0,g=c.length;f<g;f++){var h=c[f];e.insertBefore(h,d.nextSibling);d=h}},addClass:Db,removeClass:Cb,toggleClass:function(a,c,d){c&&s(c.split(" "),function(c){var f=d;z(f)&&(f=!Bb(a,c));(f?Db:Cb)(a,c)})},parent:function(a){return(a=a.parentNode)&&11!==a.nodeType?a:null},next:function(a){return a.nextElementSibling},
find:function(a,c){return a.getElementsByTagName?a.getElementsByTagName(c):[]},clone:Vb,triggerHandler:function(a,c,d){var e,f,g=c.type||c,h=zb(a);if(h=(h=h&&h.events)&&h[g])e={preventDefault:function(){this.defaultPrevented=!0},isDefaultPrevented:function(){return!0===this.defaultPrevented},stopImmediatePropagation:function(){this.immediatePropagationStopped=!0},isImmediatePropagationStopped:function(){return!0===this.immediatePropagationStopped},stopPropagation:B,type:g,target:a},c.type&&(e=w(e,
c)),c=qa(h),f=d?[e].concat(d):[e],s(c,function(c){e.isImmediatePropagationStopped()||c.apply(a,f)})}},function(a,c){Q.prototype[c]=function(c,e,f){for(var g,h=0,l=this.length;h<l;h++)z(g)?(g=a(this[h],c,e,f),y(g)&&(g=C(g))):Hc(g,a(this[h],c,e,f));return y(g)?g:this};Q.prototype.bind=Q.prototype.on;Q.prototype.unbind=Q.prototype.off});eb.prototype={put:function(a,c){this[Na(a,this.nextUid)]=c},get:function(a){return this[Na(a,this.nextUid)]},remove:function(a){var c=this[a=Na(a,this.nextUid)];delete this[a];
return c}};var Qc=/^function\s*[^\(]*\(\s*([^\)]*)\)/m,Qf=/,/,Rf=/^\s*(_?)(\S+?)\1\s*$/,Pc=/((\/\/.*$)|(\/\*[\s\S]*?\*\/))/mg,Ga=M("$injector");ab.$$annotate=function(a,c,d){var e;if("function"===typeof a){if(!(e=a.$inject)){e=[];if(a.length){if(c)throw x(d)&&d||(d=a.name||mf(a)),Ga("strictdi",d);c=a.toString().replace(Pc,"");c=c.match(Qc);s(c[1].split(Qf),function(a){a.replace(Rf,function(a,c,d){e.push(d)})})}a.$inject=e}}else E(a)?(c=a.length-1,tb(a[c],"fn"),e=a.slice(0,c)):tb(a,"fn",!0);return e};
var Sf=M("$animate"),Ce=["$provide",function(a){this.$$selectors={};this.register=function(c,d){var e=c+"-animation";if(c&&"."!=c.charAt(0))throw Sf("notcsel",c);this.$$selectors[c.substr(1)]=e;a.factory(e,d)};this.classNameFilter=function(a){1===arguments.length&&(this.$$classNameFilter=a instanceof RegExp?a:null);return this.$$classNameFilter};this.$get=["$$q","$$asyncCallback","$rootScope",function(a,d,e){function f(d){var f,g=a.defer();g.promise.$$cancelFn=function(){f&&f()};e.$$postDigest(function(){f=
d(function(){g.resolve()})});return g.promise}function g(a,c){var d=[],e=[],f=fa();s((a.attr("class")||"").split(/\s+/),function(a){f[a]=!0});s(c,function(a,c){var g=f[c];!1===a&&g?e.push(c):!0!==a||g||d.push(c)});return 0<d.length+e.length&&[d.length?d:null,e.length?e:null]}function h(a,c,d){for(var e=0,f=c.length;e<f;++e)a[c[e]]=d}function l(){m||(m=a.defer(),d(function(){m.resolve();m=null}));return m.promise}function k(a,c){if(aa.isObject(c)){var d=w(c.from||{},c.to||{});a.css(d)}}var m;return{animate:function(a,
c,d){k(a,{from:c,to:d});return l()},enter:function(a,c,d,e){k(a,e);d?d.after(a):c.prepend(a);return l()},leave:function(a,c){a.remove();return l()},move:function(a,c,d,e){return this.enter(a,c,d,e)},addClass:function(a,c,d){return this.setClass(a,c,[],d)},$$addClassImmediately:function(a,c,d){a=C(a);c=x(c)?c:E(c)?c.join(" "):"";s(a,function(a){Db(a,c)});k(a,d);return l()},removeClass:function(a,c,d){return this.setClass(a,[],c,d)},$$removeClassImmediately:function(a,c,d){a=C(a);c=x(c)?c:E(c)?c.join(" "):
"";s(a,function(a){Cb(a,c)});k(a,d);return l()},setClass:function(a,c,d,e){var k=this,l=!1;a=C(a);var m=a.data("$$animateClasses");m?e&&m.options&&(m.options=aa.extend(m.options||{},e)):(m={classes:{},options:e},l=!0);e=m.classes;c=E(c)?c:c.split(" ");d=E(d)?d:d.split(" ");h(e,c,!0);h(e,d,!1);l&&(m.promise=f(function(c){var d=a.data("$$animateClasses");a.removeData("$$animateClasses");if(d){var e=g(a,d.classes);e&&k.$$setClassImmediately(a,e[0],e[1],d.options)}c()}),a.data("$$animateClasses",m));
return m.promise},$$setClassImmediately:function(a,c,d,e){c&&this.$$addClassImmediately(a,c);d&&this.$$removeClassImmediately(a,d);k(a,e);return l()},enabled:B,cancel:B}}]}],ia=M("$compile");xc.$inject=["$provide","$$sanitizeUriProvider"];var Sc=/^((?:x|data)[\:\-_])/i,qf=M("$controller"),Wc="application/json",$b={"Content-Type":Wc+";charset=utf-8"},sf=/^\[|^\{(?!\{)/,tf={"[":/]$/,"{":/}$/},rf=/^\)\]\}',?\n/,ac=M("$interpolate"),Tf=/^([^\?#]*)(\?([^#]*))?(#(.*))?$/,wf={http:80,https:443,ftp:21},Hb=
M("$location"),Uf={$$html5:!1,$$replace:!1,absUrl:Ib("$$absUrl"),url:function(a){if(z(a))return this.$$url;var c=Tf.exec(a);(c[1]||""===a)&&this.path(decodeURIComponent(c[1]));(c[2]||c[1]||""===a)&&this.search(c[3]||"");this.hash(c[5]||"");return this},protocol:Ib("$$protocol"),host:Ib("$$host"),port:Ib("$$port"),path:dd("$$path",function(a){a=null!==a?a.toString():"";return"/"==a.charAt(0)?a:"/"+a}),search:function(a,c){switch(arguments.length){case 0:return this.$$search;case 1:if(x(a)||V(a))a=
a.toString(),this.$$search=rc(a);else if(J(a))a=Ea(a,{}),s(a,function(c,e){null==c&&delete a[e]}),this.$$search=a;else throw Hb("isrcharg");break;default:z(c)||null===c?delete this.$$search[a]:this.$$search[a]=c}this.$$compose();return this},hash:dd("$$hash",function(a){return null!==a?a.toString():""}),replace:function(){this.$$replace=!0;return this}};s([cd,ec,dc],function(a){a.prototype=Object.create(Uf);a.prototype.state=function(c){if(!arguments.length)return this.$$state;if(a!==dc||!this.$$html5)throw Hb("nostate");
this.$$state=z(c)?null:c;return this}});var ka=M("$parse"),Vf=Function.prototype.call,Wf=Function.prototype.apply,Xf=Function.prototype.bind,mb=fa();s({"null":function(){return null},"true":function(){return!0},"false":function(){return!1},undefined:function(){}},function(a,c){a.constant=a.literal=a.sharedGetter=!0;mb[c]=a});mb["this"]=function(a){return a};mb["this"].sharedGetter=!0;var nb=w(fa(),{"+":function(a,c,d,e){d=d(a,c);e=e(a,c);return y(d)?y(e)?d+e:d:y(e)?e:u},"-":function(a,c,d,e){d=d(a,
c);e=e(a,c);return(y(d)?d:0)-(y(e)?e:0)},"*":function(a,c,d,e){return d(a,c)*e(a,c)},"/":function(a,c,d,e){return d(a,c)/e(a,c)},"%":function(a,c,d,e){return d(a,c)%e(a,c)},"===":function(a,c,d,e){return d(a,c)===e(a,c)},"!==":function(a,c,d,e){return d(a,c)!==e(a,c)},"==":function(a,c,d,e){return d(a,c)==e(a,c)},"!=":function(a,c,d,e){return d(a,c)!=e(a,c)},"<":function(a,c,d,e){return d(a,c)<e(a,c)},">":function(a,c,d,e){return d(a,c)>e(a,c)},"<=":function(a,c,d,e){return d(a,c)<=e(a,c)},">=":function(a,
c,d,e){return d(a,c)>=e(a,c)},"&&":function(a,c,d,e){return d(a,c)&&e(a,c)},"||":function(a,c,d,e){return d(a,c)||e(a,c)},"!":function(a,c,d){return!d(a,c)},"=":!0,"|":!0}),Yf={n:"\n",f:"\f",r:"\r",t:"\t",v:"\v","'":"'",'"':'"'},hc=function(a){this.options=a};hc.prototype={constructor:hc,lex:function(a){this.text=a;this.index=0;for(this.tokens=[];this.index<this.text.length;)if(a=this.text.charAt(this.index),'"'===a||"'"===a)this.readString(a);else if(this.isNumber(a)||"."===a&&this.isNumber(this.peek()))this.readNumber();
else if(this.isIdent(a))this.readIdent();else if(this.is(a,"(){}[].,;:?"))this.tokens.push({index:this.index,text:a}),this.index++;else if(this.isWhitespace(a))this.index++;else{var c=a+this.peek(),d=c+this.peek(2),e=nb[c],f=nb[d];nb[a]||e||f?(a=f?d:e?c:a,this.tokens.push({index:this.index,text:a,operator:!0}),this.index+=a.length):this.throwError("Unexpected next character ",this.index,this.index+1)}return this.tokens},is:function(a,c){return-1!==c.indexOf(a)},peek:function(a){a=a||1;return this.index+
a<this.text.length?this.text.charAt(this.index+a):!1},isNumber:function(a){return"0"<=a&&"9">=a&&"string"===typeof a},isWhitespace:function(a){return" "===a||"\r"===a||"\t"===a||"\n"===a||"\v"===a||"\u00a0"===a},isIdent:function(a){return"a"<=a&&"z">=a||"A"<=a&&"Z">=a||"_"===a||"$"===a},isExpOperator:function(a){return"-"===a||"+"===a||this.isNumber(a)},throwError:function(a,c,d){d=d||this.index;c=y(c)?"s "+c+"-"+this.index+" ["+this.text.substring(c,d)+"]":" "+d;throw ka("lexerr",a,c,this.text);
},readNumber:function(){for(var a="",c=this.index;this.index<this.text.length;){var d=R(this.text.charAt(this.index));if("."==d||this.isNumber(d))a+=d;else{var e=this.peek();if("e"==d&&this.isExpOperator(e))a+=d;else if(this.isExpOperator(d)&&e&&this.isNumber(e)&&"e"==a.charAt(a.length-1))a+=d;else if(!this.isExpOperator(d)||e&&this.isNumber(e)||"e"!=a.charAt(a.length-1))break;else this.throwError("Invalid exponent")}this.index++}this.tokens.push({index:c,text:a,constant:!0,value:Number(a)})},readIdent:function(){for(var a=
this.index;this.index<this.text.length;){var c=this.text.charAt(this.index);if(!this.isIdent(c)&&!this.isNumber(c))break;this.index++}this.tokens.push({index:a,text:this.text.slice(a,this.index),identifier:!0})},readString:function(a){var c=this.index;this.index++;for(var d="",e=a,f=!1;this.index<this.text.length;){var g=this.text.charAt(this.index),e=e+g;if(f)"u"===g?(f=this.text.substring(this.index+1,this.index+5),f.match(/[\da-f]{4}/i)||this.throwError("Invalid unicode escape [\\u"+f+"]"),this.index+=
4,d+=String.fromCharCode(parseInt(f,16))):d+=Yf[g]||g,f=!1;else if("\\"===g)f=!0;else{if(g===a){this.index++;this.tokens.push({index:c,text:e,constant:!0,value:d});return}d+=g}this.index++}this.throwError("Unterminated quote",c)}};var ib=function(a,c,d){this.lexer=a;this.$filter=c;this.options=d};ib.ZERO=w(function(){return 0},{sharedGetter:!0,constant:!0});ib.prototype={constructor:ib,parse:function(a){this.text=a;this.tokens=this.lexer.lex(a);a=this.statements();0!==this.tokens.length&&this.throwError("is an unexpected token",
this.tokens[0]);a.literal=!!a.literal;a.constant=!!a.constant;return a},primary:function(){var a;this.expect("(")?(a=this.filterChain(),this.consume(")")):this.expect("[")?a=this.arrayDeclaration():this.expect("{")?a=this.object():this.peek().identifier&&this.peek().text in mb?a=mb[this.consume().text]:this.peek().identifier?a=this.identifier():this.peek().constant?a=this.constant():this.throwError("not a primary expression",this.peek());for(var c,d;c=this.expect("(","[",".");)"("===c.text?(a=this.functionCall(a,
d),d=null):"["===c.text?(d=a,a=this.objectIndex(a)):"."===c.text?(d=a,a=this.fieldAccess(a)):this.throwError("IMPOSSIBLE");return a},throwError:function(a,c){throw ka("syntax",c.text,a,c.index+1,this.text,this.text.substring(c.index));},peekToken:function(){if(0===this.tokens.length)throw ka("ueoe",this.text);return this.tokens[0]},peek:function(a,c,d,e){return this.peekAhead(0,a,c,d,e)},peekAhead:function(a,c,d,e,f){if(this.tokens.length>a){a=this.tokens[a];var g=a.text;if(g===c||g===d||g===e||g===
f||!(c||d||e||f))return a}return!1},expect:function(a,c,d,e){return(a=this.peek(a,c,d,e))?(this.tokens.shift(),a):!1},consume:function(a){if(0===this.tokens.length)throw ka("ueoe",this.text);var c=this.expect(a);c||this.throwError("is unexpected, expecting ["+a+"]",this.peek());return c},unaryFn:function(a,c){var d=nb[a];return w(function(a,f){return d(a,f,c)},{constant:c.constant,inputs:[c]})},binaryFn:function(a,c,d,e){var f=nb[c];return w(function(c,e){return f(c,e,a,d)},{constant:a.constant&&
d.constant,inputs:!e&&[a,d]})},identifier:function(){for(var a=this.consume().text;this.peek(".")&&this.peekAhead(1).identifier&&!this.peekAhead(2,"(");)a+=this.consume().text+this.consume().text;return yf(a,this.options,this.text)},constant:function(){var a=this.consume().value;return w(function(){return a},{constant:!0,literal:!0})},statements:function(){for(var a=[];;)if(0<this.tokens.length&&!this.peek("}",")",";","]")&&a.push(this.filterChain()),!this.expect(";"))return 1===a.length?a[0]:function(c,
d){for(var e,f=0,g=a.length;f<g;f++)e=a[f](c,d);return e}},filterChain:function(){for(var a=this.expression();this.expect("|");)a=this.filter(a);return a},filter:function(a){var c=this.$filter(this.consume().text),d,e;if(this.peek(":"))for(d=[],e=[];this.expect(":");)d.push(this.expression());var f=[a].concat(d||[]);return w(function(f,h){var l=a(f,h);if(e){e[0]=l;for(l=d.length;l--;)e[l+1]=d[l](f,h);return c.apply(u,e)}return c(l)},{constant:!c.$stateful&&f.every(fc),inputs:!c.$stateful&&f})},expression:function(){return this.assignment()},
assignment:function(){var a=this.ternary(),c,d;return(d=this.expect("="))?(a.assign||this.throwError("implies assignment but ["+this.text.substring(0,d.index)+"] can not be assigned to",d),c=this.ternary(),w(function(d,f){return a.assign(d,c(d,f),f)},{inputs:[a,c]})):a},ternary:function(){var a=this.logicalOR(),c;if(this.expect("?")&&(c=this.assignment(),this.consume(":"))){var d=this.assignment();return w(function(e,f){return a(e,f)?c(e,f):d(e,f)},{constant:a.constant&&c.constant&&d.constant})}return a},
logicalOR:function(){for(var a=this.logicalAND(),c;c=this.expect("||");)a=this.binaryFn(a,c.text,this.logicalAND(),!0);return a},logicalAND:function(){for(var a=this.equality(),c;c=this.expect("&&");)a=this.binaryFn(a,c.text,this.equality(),!0);return a},equality:function(){for(var a=this.relational(),c;c=this.expect("==","!=","===","!==");)a=this.binaryFn(a,c.text,this.relational());return a},relational:function(){for(var a=this.additive(),c;c=this.expect("<",">","<=",">=");)a=this.binaryFn(a,c.text,
this.additive());return a},additive:function(){for(var a=this.multiplicative(),c;c=this.expect("+","-");)a=this.binaryFn(a,c.text,this.multiplicative());return a},multiplicative:function(){for(var a=this.unary(),c;c=this.expect("*","/","%");)a=this.binaryFn(a,c.text,this.unary());return a},unary:function(){var a;return this.expect("+")?this.primary():(a=this.expect("-"))?this.binaryFn(ib.ZERO,a.text,this.unary()):(a=this.expect("!"))?this.unaryFn(a.text,this.unary()):this.primary()},fieldAccess:function(a){var c=
this.identifier();return w(function(d,e,f){d=f||a(d,e);return null==d?u:c(d)},{assign:function(d,e,f){var g=a(d,f);g||a.assign(d,g={},f);return c.assign(g,e)}})},objectIndex:function(a){var c=this.text,d=this.expression();this.consume("]");return w(function(e,f){var g=a(e,f),h=d(e,f);sa(h,c);return g?la(g[h],c):u},{assign:function(e,f,g){var h=sa(d(e,g),c),l=la(a(e,g),c);l||a.assign(e,l={},g);return l[h]=f}})},functionCall:function(a,c){var d=[];if(")"!==this.peekToken().text){do d.push(this.expression());
while(this.expect(","))}this.consume(")");var e=this.text,f=d.length?[]:null;return function(g,h){var l=c?c(g,h):y(c)?u:g,k=a(g,h,l)||B;if(f)for(var m=d.length;m--;)f[m]=la(d[m](g,h),e);la(l,e);if(k){if(k.constructor===k)throw ka("isecfn",e);if(k===Vf||k===Wf||k===Xf)throw ka("isecff",e);}l=k.apply?k.apply(l,f):k(f[0],f[1],f[2],f[3],f[4]);f&&(f.length=0);return la(l,e)}},arrayDeclaration:function(){var a=[];if("]"!==this.peekToken().text){do{if(this.peek("]"))break;a.push(this.expression())}while(this.expect(","))
}this.consume("]");return w(function(c,d){for(var e=[],f=0,g=a.length;f<g;f++)e.push(a[f](c,d));return e},{literal:!0,constant:a.every(fc),inputs:a})},object:function(){var a=[],c=[];if("}"!==this.peekToken().text){do{if(this.peek("}"))break;var d=this.consume();d.constant?a.push(d.value):d.identifier?a.push(d.text):this.throwError("invalid key",d);this.consume(":");c.push(this.expression())}while(this.expect(","))}this.consume("}");return w(function(d,f){for(var g={},h=0,l=c.length;h<l;h++)g[a[h]]=
c[h](d,f);return g},{literal:!0,constant:c.every(fc),inputs:c})}};var Af=fa(),zf=fa(),Bf=Object.prototype.valueOf,Ca=M("$sce"),ma={HTML:"html",CSS:"css",URL:"url",RESOURCE_URL:"resourceUrl",JS:"js"},ia=M("$compile"),Y=X.createElement("a"),id=Ba(P.location.href);Ec.$inject=["$provide"];jd.$inject=["$locale"];ld.$inject=["$locale"];var od=".",Lf={yyyy:Z("FullYear",4),yy:Z("FullYear",2,0,!0),y:Z("FullYear",1),MMMM:Kb("Month"),MMM:Kb("Month",!0),MM:Z("Month",2,1),M:Z("Month",1,1),dd:Z("Date",2),d:Z("Date",
1),HH:Z("Hours",2),H:Z("Hours",1),hh:Z("Hours",2,-12),h:Z("Hours",1,-12),mm:Z("Minutes",2),m:Z("Minutes",1),ss:Z("Seconds",2),s:Z("Seconds",1),sss:Z("Milliseconds",3),EEEE:Kb("Day"),EEE:Kb("Day",!0),a:function(a,c){return 12>a.getHours()?c.AMPMS[0]:c.AMPMS[1]},Z:function(a){a=-1*a.getTimezoneOffset();return a=(0<=a?"+":"")+(Jb(Math[0<a?"floor":"ceil"](a/60),2)+Jb(Math.abs(a%60),2))},ww:qd(2),w:qd(1)},Kf=/((?:[^yMdHhmsaZEw']+)|(?:'(?:[^']|'')*')|(?:E+|y+|M+|d+|H+|h+|m+|s+|a|Z|w+))(.*)/,Jf=/^\-?\d+$/;
kd.$inject=["$locale"];var Gf=da(R),Hf=da(vb);md.$inject=["$parse"];var Td=da({restrict:"E",compile:function(a,c){if(!c.href&&!c.xlinkHref&&!c.name)return function(a,c){if("a"===c[0].nodeName.toLowerCase()){var f="[object SVGAnimatedString]"===Da.call(c.prop("href"))?"xlink:href":"href";c.on("click",function(a){c.attr(f)||a.preventDefault()})}}}}),wb={};s(Fb,function(a,c){if("multiple"!=a){var d=ya("ng-"+c);wb[d]=function(){return{restrict:"A",priority:100,link:function(a,f,g){a.$watch(g[d],function(a){g.$set(c,
!!a)})}}}}});s(Oc,function(a,c){wb[c]=function(){return{priority:100,link:function(a,e,f){if("ngPattern"===c&&"/"==f.ngPattern.charAt(0)&&(e=f.ngPattern.match(Nf))){f.$set("ngPattern",new RegExp(e[1],e[2]));return}a.$watch(f[c],function(a){f.$set(c,a)})}}}});s(["src","srcset","href"],function(a){var c=ya("ng-"+a);wb[c]=function(){return{priority:99,link:function(d,e,f){var g=a,h=a;"href"===a&&"[object SVGAnimatedString]"===Da.call(e.prop("href"))&&(h="xlinkHref",f.$attr[h]="xlink:href",g=null);f.$observe(c,
function(c){c?(f.$set(h,c),Ra&&g&&e.prop(g,f[h])):"href"===a&&f.$set(h,null)})}}}});var Lb={$addControl:B,$$renameControl:function(a,c){a.$name=c},$removeControl:B,$setValidity:B,$setDirty:B,$setPristine:B,$setSubmitted:B};rd.$inject=["$element","$attrs","$scope","$animate","$interpolate"];var yd=function(a){return["$timeout",function(c){return{name:"form",restrict:a?"EAC":"E",controller:rd,compile:function(a){a.addClass(Sa).addClass(lb);return{pre:function(a,d,g,h){if(!("action"in g)){var l=function(c){a.$apply(function(){h.$commitViewValue();
h.$setSubmitted()});c.preventDefault()};d[0].addEventListener("submit",l,!1);d.on("$destroy",function(){c(function(){d[0].removeEventListener("submit",l,!1)},0,!1)})}var k=h.$$parentForm,m=h.$name;m&&(hb(a,null,m,h,m),g.$observe(g.name?"name":"ngForm",function(c){m!==c&&(hb(a,null,m,u,m),m=c,hb(a,null,m,h,m),k.$$renameControl(h,m))}));d.on("$destroy",function(){k.$removeControl(h);m&&hb(a,null,m,u,m);w(h,Lb)})}}}}}]},Ud=yd(),ge=yd(!0),Mf=/\d{4}-[01]\d-[0-3]\dT[0-2]\d:[0-5]\d:[0-5]\d\.\d+([+-][0-2]\d:[0-5]\d|Z)/,
Zf=/^(ftp|http|https):\/\/(\w+:{0,1}\w*@)?(\S+)(:[0-9]+)?(\/|\/([\w#!:.?+=&%@!\-\/]))?$/,$f=/^[a-z0-9!#$%&'*+\/=?^_`{|}~.-]+@[a-z0-9]([a-z0-9-]*[a-z0-9])?(\.[a-z0-9]([a-z0-9-]*[a-z0-9])?)*$/i,ag=/^\s*(\-|\+)?(\d+|(\d*(\.\d*)))\s*$/,zd=/^(\d{4})-(\d{2})-(\d{2})$/,Ad=/^(\d{4})-(\d\d)-(\d\d)T(\d\d):(\d\d)(?::(\d\d)(\.\d{1,3})?)?$/,kc=/^(\d{4})-W(\d\d)$/,Bd=/^(\d{4})-(\d\d)$/,Cd=/^(\d\d):(\d\d)(?::(\d\d)(\.\d{1,3})?)?$/,Dd={text:function(a,c,d,e,f,g){jb(a,c,d,e,f,g);ic(e)},date:kb("date",zd,Nb(zd,["yyyy",
"MM","dd"]),"yyyy-MM-dd"),"datetime-local":kb("datetimelocal",Ad,Nb(Ad,"yyyy MM dd HH mm ss sss".split(" ")),"yyyy-MM-ddTHH:mm:ss.sss"),time:kb("time",Cd,Nb(Cd,["HH","mm","ss","sss"]),"HH:mm:ss.sss"),week:kb("week",kc,function(a,c){if(pa(a))return a;if(x(a)){kc.lastIndex=0;var d=kc.exec(a);if(d){var e=+d[1],f=+d[2],g=d=0,h=0,l=0,k=pd(e),f=7*(f-1);c&&(d=c.getHours(),g=c.getMinutes(),h=c.getSeconds(),l=c.getMilliseconds());return new Date(e,0,k.getDate()+f,d,g,h,l)}}return NaN},"yyyy-Www"),month:kb("month",
Bd,Nb(Bd,["yyyy","MM"]),"yyyy-MM"),number:function(a,c,d,e,f,g){td(a,c,d,e);jb(a,c,d,e,f,g);e.$$parserName="number";e.$parsers.push(function(a){return e.$isEmpty(a)?null:ag.test(a)?parseFloat(a):u});e.$formatters.push(function(a){if(!e.$isEmpty(a)){if(!V(a))throw Ob("numfmt",a);a=a.toString()}return a});if(y(d.min)||d.ngMin){var h;e.$validators.min=function(a){return e.$isEmpty(a)||z(h)||a>=h};d.$observe("min",function(a){y(a)&&!V(a)&&(a=parseFloat(a,10));h=V(a)&&!isNaN(a)?a:u;e.$validate()})}if(y(d.max)||
d.ngMax){var l;e.$validators.max=function(a){return e.$isEmpty(a)||z(l)||a<=l};d.$observe("max",function(a){y(a)&&!V(a)&&(a=parseFloat(a,10));l=V(a)&&!isNaN(a)?a:u;e.$validate()})}},url:function(a,c,d,e,f,g){jb(a,c,d,e,f,g);ic(e);e.$$parserName="url";e.$validators.url=function(a,c){var d=a||c;return e.$isEmpty(d)||Zf.test(d)}},email:function(a,c,d,e,f,g){jb(a,c,d,e,f,g);ic(e);e.$$parserName="email";e.$validators.email=function(a,c){var d=a||c;return e.$isEmpty(d)||$f.test(d)}},radio:function(a,c,
d,e){z(d.name)&&c.attr("name",++ob);c.on("click",function(a){c[0].checked&&e.$setViewValue(d.value,a&&a.type)});e.$render=function(){c[0].checked=d.value==e.$viewValue};d.$observe("value",e.$render)},checkbox:function(a,c,d,e,f,g,h,l){var k=ud(l,a,"ngTrueValue",d.ngTrueValue,!0),m=ud(l,a,"ngFalseValue",d.ngFalseValue,!1);c.on("click",function(a){e.$setViewValue(c[0].checked,a&&a.type)});e.$render=function(){c[0].checked=e.$viewValue};e.$isEmpty=function(a){return!1===a};e.$formatters.push(function(a){return ea(a,
k)});e.$parsers.push(function(a){return a?k:m})},hidden:B,button:B,submit:B,reset:B,file:B},yc=["$browser","$sniffer","$filter","$parse",function(a,c,d,e){return{restrict:"E",require:["?ngModel"],link:{pre:function(f,g,h,l){l[0]&&(Dd[R(h.type)]||Dd.text)(f,g,h,l[0],c,a,d,e)}}}}],bg=/^(true|false|\d+)$/,ye=function(){return{restrict:"A",priority:100,compile:function(a,c){return bg.test(c.ngValue)?function(a,c,f){f.$set("value",a.$eval(f.ngValue))}:function(a,c,f){a.$watch(f.ngValue,function(a){f.$set("value",
a)})}}}},Zd=["$compile",function(a){return{restrict:"AC",compile:function(c){a.$$addBindingClass(c);return function(c,e,f){a.$$addBindingInfo(e,f.ngBind);e=e[0];c.$watch(f.ngBind,function(a){e.textContent=a===u?"":a})}}}}],ae=["$interpolate","$compile",function(a,c){return{compile:function(d){c.$$addBindingClass(d);return function(d,f,g){d=a(f.attr(g.$attr.ngBindTemplate));c.$$addBindingInfo(f,d.expressions);f=f[0];g.$observe("ngBindTemplate",function(a){f.textContent=a===u?"":a})}}}}],$d=["$sce",
"$parse","$compile",function(a,c,d){return{restrict:"A",compile:function(e,f){var g=c(f.ngBindHtml),h=c(f.ngBindHtml,function(a){return(a||"").toString()});d.$$addBindingClass(e);return function(c,e,f){d.$$addBindingInfo(e,f.ngBindHtml);c.$watch(h,function(){e.html(a.getTrustedHtml(g(c))||"")})}}}}],xe=da({restrict:"A",require:"ngModel",link:function(a,c,d,e){e.$viewChangeListeners.push(function(){a.$eval(d.ngChange)})}}),be=jc("",!0),de=jc("Odd",0),ce=jc("Even",1),ee=Ja({compile:function(a,c){c.$set("ngCloak",
u);a.removeClass("ng-cloak")}}),fe=[function(){return{restrict:"A",scope:!0,controller:"@",priority:500}}],Dc={},cg={blur:!0,focus:!0};s("click dblclick mousedown mouseup mouseover mouseout mousemove mouseenter mouseleave keydown keyup keypress submit focus blur copy cut paste".split(" "),function(a){var c=ya("ng-"+a);Dc[c]=["$parse","$rootScope",function(d,e){return{restrict:"A",compile:function(f,g){var h=d(g[c],null,!0);return function(c,d){d.on(a,function(d){var f=function(){h(c,{$event:d})};
cg[a]&&e.$$phase?c.$evalAsync(f):c.$apply(f)})}}}}]});var ie=["$animate",function(a){return{multiElement:!0,transclude:"element",priority:600,terminal:!0,restrict:"A",$$tlb:!0,link:function(c,d,e,f,g){var h,l,k;c.$watch(e.ngIf,function(c){c?l||g(function(c,f){l=f;c[c.length++]=X.createComment(" end ngIf: "+e.ngIf+" ");h={clone:c};a.enter(c,d.parent(),d)}):(k&&(k.remove(),k=null),l&&(l.$destroy(),l=null),h&&(k=ub(h.clone),a.leave(k).then(function(){k=null}),h=null))})}}}],je=["$templateRequest","$anchorScroll",
"$animate","$sce",function(a,c,d,e){return{restrict:"ECA",priority:400,terminal:!0,transclude:"element",controller:aa.noop,compile:function(f,g){var h=g.ngInclude||g.src,l=g.onload||"",k=g.autoscroll;return function(f,g,q,s,r){var u=0,w,n,D,H=function(){n&&(n.remove(),n=null);w&&(w.$destroy(),w=null);D&&(d.leave(D).then(function(){n=null}),n=D,D=null)};f.$watch(e.parseAsResourceUrl(h),function(e){var h=function(){!y(k)||k&&!f.$eval(k)||c()},n=++u;e?(a(e,!0).then(function(a){if(n===u){var c=f.$new();
s.template=a;a=r(c,function(a){H();d.enter(a,null,g).then(h)});w=c;D=a;w.$emit("$includeContentLoaded",e);f.$eval(l)}},function(){n===u&&(H(),f.$emit("$includeContentError",e))}),f.$emit("$includeContentRequested",e)):(H(),s.template=null)})}}}}],Ae=["$compile",function(a){return{restrict:"ECA",priority:-400,require:"ngInclude",link:function(c,d,e,f){/SVG/.test(d[0].toString())?(d.empty(),a(Gc(f.template,X).childNodes)(c,function(a){d.append(a)},{futureParentElement:d})):(d.html(f.template),a(d.contents())(c))}}}],
ke=Ja({priority:450,compile:function(){return{pre:function(a,c,d){a.$eval(d.ngInit)}}}}),we=function(){return{restrict:"A",priority:100,require:"ngModel",link:function(a,c,d,e){var f=c.attr(d.$attr.ngList)||", ",g="false"!==d.ngTrim,h=g?T(f):f;e.$parsers.push(function(a){if(!z(a)){var c=[];a&&s(a.split(h),function(a){a&&c.push(g?T(a):a)});return c}});e.$formatters.push(function(a){return E(a)?a.join(f):u});e.$isEmpty=function(a){return!a||!a.length}}}},lb="ng-valid",vd="ng-invalid",Sa="ng-pristine",
Mb="ng-dirty",xd="ng-pending",Ob=new M("ngModel"),dg=["$scope","$exceptionHandler","$attrs","$element","$parse","$animate","$timeout","$rootScope","$q","$interpolate",function(a,c,d,e,f,g,h,l,k,m){this.$modelValue=this.$viewValue=Number.NaN;this.$$rawModelValue=u;this.$validators={};this.$asyncValidators={};this.$parsers=[];this.$formatters=[];this.$viewChangeListeners=[];this.$untouched=!0;this.$touched=!1;this.$pristine=!0;this.$dirty=!1;this.$valid=!0;this.$invalid=!1;this.$error={};this.$$success=
{};this.$pending=u;this.$name=m(d.name||"",!1)(a);var p=f(d.ngModel),q=p.assign,t=p,r=q,w=null,C,n=this;this.$$setOptions=function(a){if((n.$options=a)&&a.getterSetter){var c=f(d.ngModel+"()"),g=f(d.ngModel+"($$$p)");t=function(a){var d=p(a);G(d)&&(d=c(a));return d};r=function(a,c){G(p(a))?g(a,{$$$p:n.$modelValue}):q(a,n.$modelValue)}}else if(!p.assign)throw Ob("nonassign",d.ngModel,ua(e));};this.$render=B;this.$isEmpty=function(a){return z(a)||""===a||null===a||a!==a};var D=e.inheritedData("$formController")||
Lb,H=0;sd({ctrl:this,$element:e,set:function(a,c){a[c]=!0},unset:function(a,c){delete a[c]},parentForm:D,$animate:g});this.$setPristine=function(){n.$dirty=!1;n.$pristine=!0;g.removeClass(e,Mb);g.addClass(e,Sa)};this.$setDirty=function(){n.$dirty=!0;n.$pristine=!1;g.removeClass(e,Sa);g.addClass(e,Mb);D.$setDirty()};this.$setUntouched=function(){n.$touched=!1;n.$untouched=!0;g.setClass(e,"ng-untouched","ng-touched")};this.$setTouched=function(){n.$touched=!0;n.$untouched=!1;g.setClass(e,"ng-touched",
"ng-untouched")};this.$rollbackViewValue=function(){h.cancel(w);n.$viewValue=n.$$lastCommittedViewValue;n.$render()};this.$validate=function(){if(!V(n.$modelValue)||!isNaN(n.$modelValue)){var a=n.$$rawModelValue,c=n.$valid,d=n.$modelValue,e=n.$options&&n.$options.allowInvalid;n.$$runValidators(a,n.$$lastCommittedViewValue,function(f){e||c===f||(n.$modelValue=f?a:u,n.$modelValue!==d&&n.$$writeModelToScope())})}};this.$$runValidators=function(a,c,d){function e(){var d=!0;s(n.$validators,function(e,
f){var h=e(a,c);d=d&&h;g(f,h)});return d?!0:(s(n.$asyncValidators,function(a,c){g(c,null)}),!1)}function f(){var d=[],e=!0;s(n.$asyncValidators,function(f,h){var k=f(a,c);if(!k||!G(k.then))throw Ob("$asyncValidators",k);g(h,u);d.push(k.then(function(){g(h,!0)},function(a){e=!1;g(h,!1)}))});d.length?k.all(d).then(function(){h(e)},B):h(!0)}function g(a,c){l===H&&n.$setValidity(a,c)}function h(a){l===H&&d(a)}H++;var l=H;(function(){var a=n.$$parserName||"parse";if(C===u)g(a,null);else return C||(s(n.$validators,
function(a,c){g(c,null)}),s(n.$asyncValidators,function(a,c){g(c,null)})),g(a,C),C;return!0})()?e()?f():h(!1):h(!1)};this.$commitViewValue=function(){var a=n.$viewValue;h.cancel(w);if(n.$$lastCommittedViewValue!==a||""===a&&n.$$hasNativeValidators)n.$$lastCommittedViewValue=a,n.$pristine&&this.$setDirty(),this.$$parseAndValidate()};this.$$parseAndValidate=function(){var c=n.$$lastCommittedViewValue;if(C=z(c)?u:!0)for(var d=0;d<n.$parsers.length;d++)if(c=n.$parsers[d](c),z(c)){C=!1;break}V(n.$modelValue)&&
isNaN(n.$modelValue)&&(n.$modelValue=t(a));var e=n.$modelValue,f=n.$options&&n.$options.allowInvalid;n.$$rawModelValue=c;f&&(n.$modelValue=c,n.$modelValue!==e&&n.$$writeModelToScope());n.$$runValidators(c,n.$$lastCommittedViewValue,function(a){f||(n.$modelValue=a?c:u,n.$modelValue!==e&&n.$$writeModelToScope())})};this.$$writeModelToScope=function(){r(a,n.$modelValue);s(n.$viewChangeListeners,function(a){try{a()}catch(d){c(d)}})};this.$setViewValue=function(a,c){n.$viewValue=a;n.$options&&!n.$options.updateOnDefault||
n.$$debounceViewValueCommit(c)};this.$$debounceViewValueCommit=function(c){var d=0,e=n.$options;e&&y(e.debounce)&&(e=e.debounce,V(e)?d=e:V(e[c])?d=e[c]:V(e["default"])&&(d=e["default"]));h.cancel(w);d?w=h(function(){n.$commitViewValue()},d):l.$$phase?n.$commitViewValue():a.$apply(function(){n.$commitViewValue()})};a.$watch(function(){var c=t(a);if(c!==n.$modelValue){n.$modelValue=n.$$rawModelValue=c;C=u;for(var d=n.$formatters,e=d.length,f=c;e--;)f=d[e](f);n.$viewValue!==f&&(n.$viewValue=n.$$lastCommittedViewValue=
f,n.$render(),n.$$runValidators(c,f,B))}return c})}],ve=["$rootScope",function(a){return{restrict:"A",require:["ngModel","^?form","^?ngModelOptions"],controller:dg,priority:1,compile:function(c){c.addClass(Sa).addClass("ng-untouched").addClass(lb);return{pre:function(a,c,f,g){var h=g[0],l=g[1]||Lb;h.$$setOptions(g[2]&&g[2].$options);l.$addControl(h);f.$observe("name",function(a){h.$name!==a&&l.$$renameControl(h,a)});a.$on("$destroy",function(){l.$removeControl(h)})},post:function(c,e,f,g){var h=g[0];
if(h.$options&&h.$options.updateOn)e.on(h.$options.updateOn,function(a){h.$$debounceViewValueCommit(a&&a.type)});e.on("blur",function(e){h.$touched||(a.$$phase?c.$evalAsync(h.$setTouched):c.$apply(h.$setTouched))})}}}}}],eg=/(\s+|^)default(\s+|$)/,ze=function(){return{restrict:"A",controller:["$scope","$attrs",function(a,c){var d=this;this.$options=a.$eval(c.ngModelOptions);this.$options.updateOn!==u?(this.$options.updateOnDefault=!1,this.$options.updateOn=T(this.$options.updateOn.replace(eg,function(){d.$options.updateOnDefault=
!0;return" "}))):this.$options.updateOnDefault=!0}]}},le=Ja({terminal:!0,priority:1E3}),me=["$locale","$interpolate",function(a,c){var d=/{}/g,e=/^when(Minus)?(.+)$/;return{restrict:"EA",link:function(f,g,h){function l(a){g.text(a||"")}var k=h.count,m=h.$attr.when&&g.attr(h.$attr.when),p=h.offset||0,q=f.$eval(m)||{},t={},m=c.startSymbol(),r=c.endSymbol(),u=m+k+"-"+p+r,w=aa.noop,n;s(h,function(a,c){var d=e.exec(c);d&&(d=(d[1]?"-":"")+R(d[2]),q[d]=g.attr(h.$attr[c]))});s(q,function(a,e){t[e]=c(a.replace(d,
u))});f.$watch(k,function(c){c=parseFloat(c);var d=isNaN(c);d||c in q||(c=a.pluralCat(c-p));c===n||d&&isNaN(n)||(w(),w=f.$watch(t[c],l),n=c)})}}}],ne=["$parse","$animate",function(a,c){var d=M("ngRepeat"),e=function(a,c,d,e,k,m,p){a[d]=e;k&&(a[k]=m);a.$index=c;a.$first=0===c;a.$last=c===p-1;a.$middle=!(a.$first||a.$last);a.$odd=!(a.$even=0===(c&1))};return{restrict:"A",multiElement:!0,transclude:"element",priority:1E3,terminal:!0,$$tlb:!0,compile:function(f,g){var h=g.ngRepeat,l=X.createComment(" end ngRepeat: "+
h+" "),k=h.match(/^\s*([\s\S]+?)\s+in\s+([\s\S]+?)(?:\s+as\s+([\s\S]+?))?(?:\s+track\s+by\s+([\s\S]+?))?\s*$/);if(!k)throw d("iexp",h);var m=k[1],p=k[2],q=k[3],t=k[4],k=m.match(/^(?:(\s*[\$\w]+)|\(\s*([\$\w]+)\s*,\s*([\$\w]+)\s*\))$/);if(!k)throw d("iidexp",m);var r=k[3]||k[1],w=k[2];if(q&&(!/^[$a-zA-Z_][$a-zA-Z0-9_]*$/.test(q)||/^(null|undefined|this|\$index|\$first|\$middle|\$last|\$even|\$odd|\$parent|\$root|\$id)$/.test(q)))throw d("badident",q);var y,n,D,H,v={$id:Na};t?y=a(t):(D=function(a,c){return Na(c)},
H=function(a){return a});return function(a,f,g,k,m){y&&(n=function(c,d,e){w&&(v[w]=c);v[r]=d;v.$index=e;return y(a,v)});var t=fa();a.$watchCollection(p,function(g){var k,p,y=f[0],F,v=fa(),B,z,G,E,J,x,K;q&&(a[q]=g);if(Ta(g))J=g,p=n||D;else{p=n||H;J=[];for(K in g)g.hasOwnProperty(K)&&"$"!=K.charAt(0)&&J.push(K);J.sort()}B=J.length;K=Array(B);for(k=0;k<B;k++)if(z=g===J?k:J[k],G=g[z],E=p(z,G,k),t[E])x=t[E],delete t[E],v[E]=x,K[k]=x;else{if(v[E])throw s(K,function(a){a&&a.scope&&(t[a.id]=a)}),d("dupes",
h,E,G);K[k]={id:E,scope:u,clone:u};v[E]=!0}for(F in t){x=t[F];E=ub(x.clone);c.leave(E);if(E[0].parentNode)for(k=0,p=E.length;k<p;k++)E[k].$$NG_REMOVED=!0;x.scope.$destroy()}for(k=0;k<B;k++)if(z=g===J?k:J[k],G=g[z],x=K[k],x.scope){F=y;do F=F.nextSibling;while(F&&F.$$NG_REMOVED);x.clone[0]!=F&&c.move(ub(x.clone),null,C(y));y=x.clone[x.clone.length-1];e(x.scope,k,r,G,w,z,B)}else m(function(a,d){x.scope=d;var f=l.cloneNode(!1);a[a.length++]=f;c.enter(a,null,C(y));y=f;x.clone=a;v[x.id]=x;e(x.scope,k,r,
G,w,z,B)});t=v})}}}}],oe=["$animate",function(a){return{restrict:"A",multiElement:!0,link:function(c,d,e){c.$watch(e.ngShow,function(c){a[c?"removeClass":"addClass"](d,"ng-hide",{tempClasses:"ng-hide-animate"})})}}}],he=["$animate",function(a){return{restrict:"A",multiElement:!0,link:function(c,d,e){c.$watch(e.ngHide,function(c){a[c?"addClass":"removeClass"](d,"ng-hide",{tempClasses:"ng-hide-animate"})})}}}],pe=Ja(function(a,c,d){a.$watchCollection(d.ngStyle,function(a,d){d&&a!==d&&s(d,function(a,
d){c.css(d,"")});a&&c.css(a)})}),qe=["$animate",function(a){return{restrict:"EA",require:"ngSwitch",controller:["$scope",function(){this.cases={}}],link:function(c,d,e,f){var g=[],h=[],l=[],k=[],m=function(a,c){return function(){a.splice(c,1)}};c.$watch(e.ngSwitch||e.on,function(c){var d,e;d=0;for(e=l.length;d<e;++d)a.cancel(l[d]);d=l.length=0;for(e=k.length;d<e;++d){var r=ub(h[d].clone);k[d].$destroy();(l[d]=a.leave(r)).then(m(l,d))}h.length=0;k.length=0;(g=f.cases["!"+c]||f.cases["?"])&&s(g,function(c){c.transclude(function(d,
e){k.push(e);var f=c.element;d[d.length++]=X.createComment(" end ngSwitchWhen: ");h.push({clone:d});a.enter(d,f.parent(),f)})})})}}}],re=Ja({transclude:"element",priority:1200,require:"^ngSwitch",multiElement:!0,link:function(a,c,d,e,f){e.cases["!"+d.ngSwitchWhen]=e.cases["!"+d.ngSwitchWhen]||[];e.cases["!"+d.ngSwitchWhen].push({transclude:f,element:c})}}),se=Ja({transclude:"element",priority:1200,require:"^ngSwitch",multiElement:!0,link:function(a,c,d,e,f){e.cases["?"]=e.cases["?"]||[];e.cases["?"].push({transclude:f,
element:c})}}),ue=Ja({restrict:"EAC",link:function(a,c,d,e,f){if(!f)throw M("ngTransclude")("orphan",ua(c));f(function(a){c.empty();c.append(a)})}}),Vd=["$templateCache",function(a){return{restrict:"E",terminal:!0,compile:function(c,d){"text/ng-template"==d.type&&a.put(d.id,c[0].text)}}}],fg=M("ngOptions"),te=da({restrict:"A",terminal:!0}),Wd=["$compile","$parse",function(a,c){var d=/^\s*([\s\S]+?)(?:\s+as\s+([\s\S]+?))?(?:\s+group\s+by\s+([\s\S]+?))?\s+for\s+(?:([\$\w][\$\w]*)|(?:\(\s*([\$\w][\$\w]*)\s*,\s*([\$\w][\$\w]*)\s*\)))\s+in\s+([\s\S]+?)(?:\s+track\s+by\s+([\s\S]+?))?$/,
e={$setViewValue:B};return{restrict:"E",require:["select","?ngModel"],controller:["$element","$scope","$attrs",function(a,c,d){var l=this,k={},m=e,p;l.databound=d.ngModel;l.init=function(a,c,d){m=a;p=d};l.addOption=function(c,d){Ma(c,'"option value"');k[c]=!0;m.$viewValue==c&&(a.val(c),p.parent()&&p.remove());d&&d[0].hasAttribute("selected")&&(d[0].selected=!0)};l.removeOption=function(a){this.hasOption(a)&&(delete k[a],m.$viewValue===a&&this.renderUnknownOption(a))};l.renderUnknownOption=function(c){c=
"? "+Na(c)+" ?";p.val(c);a.prepend(p);a.val(c);p.prop("selected",!0)};l.hasOption=function(a){return k.hasOwnProperty(a)};c.$on("$destroy",function(){l.renderUnknownOption=B})}],link:function(e,g,h,l){function k(a,c,d,e){d.$render=function(){var a=d.$viewValue;e.hasOption(a)?(v.parent()&&v.remove(),c.val(a),""===a&&B.prop("selected",!0)):z(a)&&B?c.val(""):e.renderUnknownOption(a)};c.on("change",function(){a.$apply(function(){v.parent()&&v.remove();d.$setViewValue(c.val())})})}function m(a,c,d){var e;
d.$render=function(){var a=new eb(d.$viewValue);s(c.find("option"),function(c){c.selected=y(a.get(c.value))})};a.$watch(function(){ea(e,d.$viewValue)||(e=qa(d.$viewValue),d.$render())});c.on("change",function(){a.$apply(function(){var a=[];s(c.find("option"),function(c){c.selected&&a.push(c.value)});d.$setViewValue(a)})})}function p(e,f,g){function h(a,c,d){R[B]=d;G&&(R[G]=c);return a(e,R)}function k(a){var c;if(t)if(K&&E(a)){c=new eb([]);for(var d=0;d<a.length;d++)c.put(h(K,null,a[d]),!0)}else c=
new eb(a);else K&&(a=h(K,null,a));return function(d,e){var f;f=K?K:z?z:A;return t?y(c.remove(h(f,d,e))):a===h(f,d,e)}}function l(){n||(e.$$postDigest(p),n=!0)}function m(a,c,d){a[c]=a[c]||0;a[c]+=d?1:-1}function p(){n=!1;var a={"":[]},c=[""],d,l,r,u,v;r=g.$viewValue;u=N(e)||[];var B=G?Object.keys(u).sort():u,x,z,E,A,O={};v=k(r);var M=!1,T,V;Q={};for(A=0;E=B.length,A<E;A++){x=A;if(G&&(x=B[A],"$"===x.charAt(0)))continue;z=u[x];d=h(J,x,z)||"";(l=a[d])||(l=a[d]=[],c.push(d));d=v(x,z);M=M||d;z=h(C,x,z);
z=y(z)?z:"";V=K?K(e,R):G?B[A]:A;K&&(Q[V]=x);l.push({id:V,label:z,selected:d})}t||(w||null===r?a[""].unshift({id:"",label:"",selected:!M}):M||a[""].unshift({id:"?",label:"",selected:!0}));x=0;for(B=c.length;x<B;x++){d=c[x];l=a[d];P.length<=x?(r={element:H.clone().attr("label",d),label:l.label},u=[r],P.push(u),f.append(r.element)):(u=P[x],r=u[0],r.label!=d&&r.element.attr("label",r.label=d));M=null;A=0;for(E=l.length;A<E;A++)d=l[A],(v=u[A+1])?(M=v.element,v.label!==d.label&&(m(O,v.label,!1),m(O,d.label,
!0),M.text(v.label=d.label),M.prop("label",v.label)),v.id!==d.id&&M.val(v.id=d.id),M[0].selected!==d.selected&&(M.prop("selected",v.selected=d.selected),Ra&&M.prop("selected",v.selected))):(""===d.id&&w?T=w:(T=D.clone()).val(d.id).prop("selected",d.selected).attr("selected",d.selected).prop("label",d.label).text(d.label),u.push(v={element:T,label:d.label,id:d.id,selected:d.selected}),m(O,d.label,!0),M?M.after(T):r.element.append(T),M=T);for(A++;u.length>A;)d=u.pop(),m(O,d.label,!1),d.element.remove()}for(;P.length>
x;){l=P.pop();for(A=1;A<l.length;++A)m(O,l[A].label,!1);l[0].element.remove()}s(O,function(a,c){0<a?q.addOption(c):0>a&&q.removeOption(c)})}var v;if(!(v=r.match(d)))throw fg("iexp",r,ua(f));var C=c(v[2]||v[1]),B=v[4]||v[6],x=/ as /.test(v[0])&&v[1],z=x?c(x):null,G=v[5],J=c(v[3]||""),A=c(v[2]?v[1]:B),N=c(v[7]),K=v[8]?c(v[8]):null,Q={},P=[[{element:f,label:""}]],R={};w&&(a(w)(e),w.removeClass("ng-scope"),w.remove());f.empty();f.on("change",function(){e.$apply(function(){var a=N(e)||[],c;if(t)c=[],s(f.val(),
function(d){d=K?Q[d]:d;c.push("?"===d?u:""===d?null:h(z?z:A,d,a[d]))});else{var d=K?Q[f.val()]:f.val();c="?"===d?u:""===d?null:h(z?z:A,d,a[d])}g.$setViewValue(c);p()})});g.$render=p;e.$watchCollection(N,l);e.$watchCollection(function(){var a=N(e),c;if(a&&E(a)){c=Array(a.length);for(var d=0,f=a.length;d<f;d++)c[d]=h(C,d,a[d])}else if(a)for(d in c={},a)a.hasOwnProperty(d)&&(c[d]=h(C,d,a[d]));return c},l);t&&e.$watchCollection(function(){return g.$modelValue},l)}if(l[1]){var q=l[0];l=l[1];var t=h.multiple,
r=h.ngOptions,w=!1,B,n=!1,D=C(X.createElement("option")),H=C(X.createElement("optgroup")),v=D.clone();h=0;for(var x=g.children(),G=x.length;h<G;h++)if(""===x[h].value){B=w=x.eq(h);break}q.init(l,w,v);t&&(l.$isEmpty=function(a){return!a||0===a.length});r?p(e,g,l):t?m(e,g,l):k(e,g,l,q)}}}}],Yd=["$interpolate",function(a){var c={addOption:B,removeOption:B};return{restrict:"E",priority:100,compile:function(d,e){if(z(e.value)){var f=a(d.text(),!0);f||e.$set("value",d.text())}return function(a,d,e){var k=
d.parent(),m=k.data("$selectController")||k.parent().data("$selectController");m&&m.databound||(m=c);f?a.$watch(f,function(a,c){e.$set("value",a);c!==a&&m.removeOption(c);m.addOption(a,d)}):m.addOption(e.value,d);d.on("$destroy",function(){m.removeOption(e.value)})}}}}],Xd=da({restrict:"E",terminal:!1}),Ac=function(){return{restrict:"A",require:"?ngModel",link:function(a,c,d,e){e&&(d.required=!0,e.$validators.required=function(a,c){return!d.required||!e.$isEmpty(c)},d.$observe("required",function(){e.$validate()}))}}},
zc=function(){return{restrict:"A",require:"?ngModel",link:function(a,c,d,e){if(e){var f,g=d.ngPattern||d.pattern;d.$observe("pattern",function(a){x(a)&&0<a.length&&(a=new RegExp("^"+a+"$"));if(a&&!a.test)throw M("ngPattern")("noregexp",g,a,ua(c));f=a||u;e.$validate()});e.$validators.pattern=function(a){return e.$isEmpty(a)||z(f)||f.test(a)}}}}},Cc=function(){return{restrict:"A",require:"?ngModel",link:function(a,c,d,e){if(e){var f=-1;d.$observe("maxlength",function(a){a=$(a);f=isNaN(a)?-1:a;e.$validate()});
e.$validators.maxlength=function(a,c){return 0>f||e.$isEmpty(c)||c.length<=f}}}}},Bc=function(){return{restrict:"A",require:"?ngModel",link:function(a,c,d,e){if(e){var f=0;d.$observe("minlength",function(a){f=$(a)||0;e.$validate()});e.$validators.minlength=function(a,c){return e.$isEmpty(c)||c.length>=f}}}}};P.angular.bootstrap?console.log("WARNING: Tried to load angular more than once."):(Nd(),Pd(aa),C(X).ready(function(){Jd(X,tc)}))})(window,document);!window.angular.$$csp()&&window.angular.element(document).find("head").prepend('<style type="text/css">@charset "UTF-8";[ng\\:cloak],[ng-cloak],[data-ng-cloak],[x-ng-cloak],.ng-cloak,.x-ng-cloak,.ng-hide:not(.ng-hide-animate){display:none !important;}ng\\:form{display:block;}</style>');
//# sourceMappingURL=angular.min.js.map
