# Supplementary material for: An open-hardware platform for optogenetics and photobiology
Source: Sci Rep. 2016 Nov 2;6:35363. doi: 10.1038/srep35363 (PMC5096413; doi:10.1038/srep35363)
Supplement: Supplementary Files [file srep35363-s2.zip › Supplementary Files/Iris/js/canvasjs.min.js]

/*
 CanvasJS HTML5 & JavaScript Charts - v1.8.0 Beta - http://canvasjs.com/ 
 Copyright 2013 fenopix
*/
(function(){function N(a,b){a.prototype=Ba(b.prototype);a.prototype.constructor=a;a.base=b.prototype}function Ba(a){function b(){}b.prototype=a;return new b}function ta(a,b,c){"millisecond"===c?a.setMilliseconds(a.getMilliseconds()+1*b):"second"===c?a.setSeconds(a.getSeconds()+1*b):"minute"===c?a.setMinutes(a.getMinutes()+1*b):"hour"===c?a.setHours(a.getHours()+1*b):"day"===c?a.setDate(a.getDate()+1*b):"week"===c?a.setDate(a.getDate()+7*b):"month"===c?a.setMonth(a.getMonth()+1*b):"year"===c&&a.setFullYear(a.getFullYear()+
1*b);return a}function K(a,b){var c=!1;0>a&&(c=!0,a*=-1);a=""+a;for(b=b?b:1;a.length<b;)a="0"+a;return c?"-"+a:a}function $(a){if(!a)return a;a=a.replace(/^\s\s*/,"");for(var b=/\s/,c=a.length;b.test(a.charAt(--c)););return a.slice(0,c+1)}function Ca(a){a.roundRect=function(a,c,d,e,g,f,h,p){h&&(this.fillStyle=h);p&&(this.strokeStyle=p);"undefined"===typeof g&&(g=5);this.lineWidth=f;this.beginPath();this.moveTo(a+g,c);this.lineTo(a+d-g,c);this.quadraticCurveTo(a+d,c,a+d,c+g);this.lineTo(a+d,c+e-g);
this.quadraticCurveTo(a+d,c+e,a+d-g,c+e);this.lineTo(a+g,c+e);this.quadraticCurveTo(a,c+e,a,c+e-g);this.lineTo(a,c+g);this.quadraticCurveTo(a,c,a+g,c);this.closePath();h&&this.fill();p&&0<f&&this.stroke()}}function ua(a,b){return a-b}function Da(a,b){return a.x-b.x}function C(a){var b=((a&16711680)>>16).toString(16),c=((a&65280)>>8).toString(16);a=((a&255)>>0).toString(16);b=2>b.length?"0"+b:b;c=2>c.length?"0"+c:c;a=2>a.length?"0"+a:a;return"#"+b+c+a}function Ea(a,b){var c=this.length>>>0,d=Number(b)||
0,d=0>d?Math.ceil(d):Math.floor(d);for(0>d&&(d+=c);d<c;d++)if(d in this&&this[d]===a)return d;return-1}function ea(a,b,c){c=c||"normal";var d=a+"_"+b+"_"+c,e=va[d];if(isNaN(e)){try{a="position:absolute; left:0px; top:-20000px; padding:0px;margin:0px;border:none;white-space:pre;line-height:normal;font-family:"+a+"; font-size:"+b+"px; font-weight:"+c+";";if(!S){var g=document.body;S=document.createElement("span");S.innerHTML="";var f=document.createTextNode("Mpgyi");S.appendChild(f);g.appendChild(S)}S.style.display=
"";S.setAttribute("style",a);e=Math.round(S.offsetHeight);S.style.display="none"}catch(h){e=Math.ceil(1.1*b)}e=Math.max(e,b);va[d]=e}return e}function L(a,b){var c=[];lineDashTypeMap={solid:[],shortDash:[3,1],shortDot:[1,1],shortDashDot:[3,1,1,1],shortDashDotDot:[3,1,1,1,1,1],dot:[1,2],dash:[4,2],dashDot:[4,2,1,2],longDash:[8,2],longDashDot:[8,2,1,2],longDashDotDot:[8,2,1,2,1,2]};if(c=lineDashTypeMap[a||"solid"])for(var d=0;d<c.length;d++)c[d]*=b;else c=[];return c}function D(a,b,c,d){if(a.addEventListener)a.addEventListener(b,
c,d||!1);else if(a.attachEvent)a.attachEvent("on"+b,function(b){b=b||window.event;b.preventDefault=b.preventDefault||function(){b.returnValue=!1};b.stopPropagation=b.stopPropagation||function(){b.cancelBubble=!0};c.call(a,b)});else return!1}function wa(a,b,c){a*=I;b*=I;a=c.getImageData(a,b,2,2).data;b=!0;for(c=0;4>c;c++)if(a[c]!==a[c+4]|a[c]!==a[c+8]|a[c]!==a[c+12]){b=!1;break}return b?a[0]<<16|a[1]<<8|a[2]:0}function M(a,b,c){return a in b?b[a]:c[a]}function fa(a,b,c){if(t&&xa){var d=a.getContext("2d");
ga=d.webkitBackingStorePixelRatio||d.mozBackingStorePixelRatio||d.msBackingStorePixelRatio||d.oBackingStorePixelRatio||d.backingStorePixelRatio||1;I=oa/ga;a.width=b*I;a.height=c*I;oa!==ga&&(a.style.width=b+"px",a.style.height=c+"px",d.scale(I,I))}else a.width=b,a.height=c}function U(a,b){var c=document.createElement("canvas");c.setAttribute("class","canvasjs-chart-canvas");fa(c,a,b);t||"undefined"===typeof G_vmlCanvasManager||G_vmlCanvasManager.initElement(c);return c}function ya(a,b,c){if(a&&b&&
c){c=c+"."+("jpeg"===b?"jpg":b);var d="image/"+b;a=a.toDataURL(d);var e=!1,g=document.createElement("a");g.download=c;g.href=a;g.target="_blank";if("undefined"!==typeof Blob&&new Blob){for(var f=a.replace(/^data:[a-z/]*;base64,/,""),f=atob(f),h=new ArrayBuffer(f.length),p=new Uint8Array(h),k=0;k<f.length;k++)p[k]=f.charCodeAt(k);b=new Blob([h],{type:"image/"+b});try{window.navigator.msSaveBlob(b,c),e=!0}catch(l){g.dataset.downloadurl=[d,g.download,g.href].join(":"),g.href=window.URL.createObjectURL(b)}}if(!e)try{event=
document.createEvent("MouseEvents"),event.initMouseEvent("click",!0,!1,window,0,0,0,0,0,!1,!1,!1,!1,0,null),g.dispatchEvent?g.dispatchEvent(event):g.fireEvent&&g.fireEvent("onclick")}catch(n){b=window.open(),b.document.write("<img src='"+a+"'></img><div>Please right click on the image and save it to your device</div>"),b.document.close()}}}function O(a,b,c){b.getAttribute("state")!==c&&(b.setAttribute("state",c),b.setAttribute("type","button"),b.style.position="relative",b.style.margin="0px 0px 0px 0px",
b.style.padding="3px 4px 0px 4px",b.style.cssFloat="left",b.setAttribute("title",a._cultureInfo[c+"Text"]),b.innerHTML="<img style='height:16px;' src='"+Fa[c].image+"' alt='"+a._cultureInfo[c+"Text"]+"' />")}function ha(){for(var a=null,b=0;b<arguments.length;b++)a=arguments[b],a.style&&(a.style.display="inline")}function Q(){for(var a=null,b=0;b<arguments.length;b++)(a=arguments[b])&&a.style&&(a.style.display="none")}function E(a,b,c,d){this._defaultsKey=a;this.parent=d;this._eventListeners=[];d=
{};c&&(X[c]&&X[c][a])&&(d=X[c][a]);this._options=b?b:{};this.setOptions(this._options,d)}function u(a,b,c){this._publicChartReference=c;b=b||{};u.base.constructor.call(this,"Chart",b,b.theme?b.theme:"theme1");var d=this;this._containerId=a;this._objectsInitialized=!1;this.overlaidCanvasCtx=this.ctx=null;this._indexLabels=[];this._panTimerId=0;this._lastTouchEventType="";this._lastTouchData=null;this.isAnimating=!1;this.renderCount=0;this.panEnabled=this.disableToolTip=this.animatedRender=!1;this._defaultCursor=
"default";this.plotArea={canvas:null,ctx:null,x1:0,y1:0,x2:0,y2:0,width:0,height:0};this._dataInRenderedOrder=[];(this._container="string"===typeof this._containerId?document.getElementById(this._containerId):this._containerId)?(this._container.innerHTML="",b=a=0,a=this._options.width?this.width:0<this._container.clientWidth?this._container.clientWidth:this.width,b=this._options.height?this.height:0<this._container.clientHeight?this._container.clientHeight:this.height,this.width=a,this.height=b,this.x1=
this.y1=0,this.x2=this.width,this.y2=this.height,this._selectedColorSet="undefined"!==typeof V[this.colorSet]?V[this.colorSet]:V.colorSet1,this._canvasJSContainer=document.createElement("div"),this._canvasJSContainer.setAttribute("class","canvasjs-chart-container"),this._canvasJSContainer.style.position="relative",this._canvasJSContainer.style.textAlign="left",this._canvasJSContainer.style.cursor="auto",t||(this._canvasJSContainer.style.height="0px"),this._container.appendChild(this._canvasJSContainer),
this.canvas=U(a,b),this.canvas.style.position="absolute",this.canvas.getContext&&(this._canvasJSContainer.appendChild(this.canvas),this.ctx=this.canvas.getContext("2d"),this.ctx.textBaseline="top",Ca(this.ctx),t?this.plotArea.ctx=this.ctx:(this.plotArea.canvas=U(a,b),this.plotArea.canvas.style.position="absolute",this.plotArea.canvas.setAttribute("class","plotAreaCanvas"),this._canvasJSContainer.appendChild(this.plotArea.canvas),this.plotArea.ctx=this.plotArea.canvas.getContext("2d")),this.overlaidCanvas=
U(a,b),this.overlaidCanvas.style.position="absolute",this._canvasJSContainer.appendChild(this.overlaidCanvas),this.overlaidCanvasCtx=this.overlaidCanvas.getContext("2d"),this.overlaidCanvasCtx.textBaseline="top",this._eventManager=new aa(this),D(window,"resize",function(){d._updateSize()&&d.render()}),this._toolBar=document.createElement("div"),this._toolBar.setAttribute("class","canvasjs-chart-toolbar"),this._toolBar.style.cssText="position: absolute; right: 1px; top: 1px;",this._canvasJSContainer.appendChild(this._toolBar),
this.bounds={x1:0,y1:0,x2:this.width,y2:this.height},D(this.overlaidCanvas,"click",function(a){d._mouseEventHandler(a)}),D(this.overlaidCanvas,"mousemove",function(a){d._mouseEventHandler(a)}),D(this.overlaidCanvas,"mouseup",function(a){d._mouseEventHandler(a)}),D(this.overlaidCanvas,"mousedown",function(a){d._mouseEventHandler(a);Q(d._dropdownMenu)}),D(this.overlaidCanvas,"mouseout",function(a){d._mouseEventHandler(a)}),D(this.overlaidCanvas,window.navigator.msPointerEnabled?"MSPointerDown":"touchstart",
function(a){d._touchEventHandler(a)}),D(this.overlaidCanvas,window.navigator.msPointerEnabled?"MSPointerMove":"touchmove",function(a){d._touchEventHandler(a)}),D(this.overlaidCanvas,window.navigator.msPointerEnabled?"MSPointerUp":"touchend",function(a){d._touchEventHandler(a)}),D(this.overlaidCanvas,window.navigator.msPointerEnabled?"MSPointerCancel":"touchcancel",function(a){d._touchEventHandler(a)}),this._creditLink||(this._creditLink=document.createElement("a"),this._creditLink.setAttribute("class",
"canvasjs-chart-credit"),this._creditLink.setAttribute("style","outline:none;margin:0px;position:absolute;right:3px;top:"+(this.height-14)+"px;color:dimgrey;text-decoration:none;font-size:10px;font-family:Lucida Grande, Lucida Sans Unicode, Arial, sans-serif"),this._creditLink.setAttribute("tabIndex",-1),this._creditLink.setAttribute("target","_blank")),this._toolTip=new P(this,this._options.toolTip,this.theme),this.axisY2=this.axisY=this.axisX=this.data=null,this.sessionVariables={axisX:{},axisY:{},
axisY2:{}})):window.console&&window.console.log('CanvasJS Error: Chart Container with id "'+this._containerId+'" was not found')}function ia(a,b){for(var c=[],d=0;d<a.length;d++)if(0==d)c.push(a[0]);else{var e,g,f;f=d-1;e=0===f?0:f-1;g=f===a.length-1?f:f+1;c[c.length]={x:a[f].x+(a[g].x-a[e].x)/b/3,y:a[f].y+(a[g].y-a[e].y)/b/3};f=d;e=0===f?0:f-1;g=f===a.length-1?f:f+1;c[c.length]={x:a[f].x-(a[g].x-a[e].x)/b/3,y:a[f].y-(a[g].y-a[e].y)/b/3};c[c.length]=a[d]}return c}function za(a,b){if(null===a||"undefined"===
typeof a)return b;var c=parseFloat(a.toString())*(0<=a.toString().indexOf("%")?b/100:1);return!isNaN(c)&&c<=b&&0<=c?c:b}function Y(a,b,c,d,e){"undefined"===typeof e&&(e=0);this._padding=e;this._x1=a;this._y1=b;this._x2=c;this._y2=d;this._rightOccupied=this._leftOccupied=this._bottomOccupied=this._topOccupied=this._padding}function G(a,b){G.base.constructor.call(this,"TextBlock",b);this.ctx=a;this._isDirty=!0;this._wrappedText=null;this._lineHeight=ea(this.fontFamily,this.fontSize,this.fontWeight)}
function ba(a,b){ba.base.constructor.call(this,"Title",b,a.theme);this.chart=a;this.canvas=a.canvas;this.ctx=this.chart.ctx;"undefined"===typeof this._options.fontSize&&(this.fontSize=this.chart.getAutoFontSize(this.fontSize));this.height=this.width=null;this.bounds={x1:null,y1:null,x2:null,y2:null}}function ja(a,b){ja.base.constructor.call(this,"Subtitle",b,a.theme);this.chart=a;this.canvas=a.canvas;this.ctx=this.chart.ctx;"undefined"===typeof this._options.fontSize&&(this.fontSize=this.chart.getAutoFontSize(this.fontSize));
this.height=this.width=null;this.bounds={x1:null,y1:null,x2:null,y2:null}}function ka(a,b,c){ka.base.constructor.call(this,"Legend",b,c);this.chart=a;this.canvas=a.canvas;this.ctx=this.chart.ctx;this.ghostCtx=this.chart._eventManager.ghostCtx;this.items=[];this.height=this.width=0;this.orientation=null;this.dataSeries=[];this.bounds={x1:null,y1:null,x2:null,y2:null};"undefined"===typeof this._options.fontSize&&(this.fontSize=this.chart.getAutoFontSize(this.fontSize));this.lineHeight=ea(this.fontFamily,
this.fontSize,this.fontWeight);this.horizontalSpacing=this.fontSize}function pa(a,b){pa.base.constructor.call(this,b);this.chart=a;this.canvas=a.canvas;this.ctx=this.chart.ctx}function R(a,b,c,d,e){R.base.constructor.call(this,"DataSeries",b,c);this.chart=a;this.canvas=a.canvas;this._ctx=a.canvas.ctx;this.index=d;this.noDataPointsInPlotArea=0;this.id=e;this.chart._eventManager.objectMap[e]={id:e,objectType:"dataSeries",dataSeriesIndex:d};this.dataPointIds=[];this.plotUnit=[];this.axisY=this.axisX=
null;null===this.fillOpacity&&(this.type.match(/area/i)?this.fillOpacity=0.7:this.fillOpacity=1);this.axisPlacement=this.getDefaultAxisPlacement();"undefined"===typeof this._options.indexLabelFontSize&&(this.indexLabelFontSize=this.chart.getAutoFontSize(this.indexLabelFontSize))}function F(a,b,c,d){F.base.constructor.call(this,"Axis",b,a.theme);this.chart=a;this.canvas=a.canvas;this.ctx=a.ctx;this.intervalStartPosition=this.maxHeight=this.maxWidth=0;this.labels=[];this._labels=null;this.dataInfo=
{min:Infinity,max:-Infinity,viewPortMin:Infinity,viewPortMax:-Infinity,minDiff:Infinity};"axisX"===c?(this.sessionVariables=this.chart.sessionVariables[c],this._options.interval||(this.intervalType=null)):this.sessionVariables="left"===d||"top"===d?this.chart.sessionVariables.axisY:this.chart.sessionVariables.axisY2;"undefined"===typeof this._options.titleFontSize&&(this.titleFontSize=this.chart.getAutoFontSize(this.titleFontSize));"undefined"===typeof this._options.labelFontSize&&(this.labelFontSize=
this.chart.getAutoFontSize(this.labelFontSize));this.type=c;"axisX"!==c||b&&"undefined"!==typeof b.gridThickness||(this.gridThickness=0);this._position=d;this.lineCoordinates={x1:null,y1:null,x2:null,y2:null,width:null};this.labelAngle=(this.labelAngle%360+360)%360;90<this.labelAngle&&270>=this.labelAngle?this.labelAngle-=180:180<this.labelAngle&&270>=this.labelAngle?this.labelAngle-=180:270<this.labelAngle&&360>=this.labelAngle&&(this.labelAngle-=360);if(this._options.stripLines&&0<this._options.stripLines.length)for(this.stripLines=
[],b=0;b<this._options.stripLines.length;b++)this.stripLines.push(new la(this.chart,this._options.stripLines[b],a.theme,++this.chart._eventManager.lastObjectId,this));this._titleTextBlock=null;this.hasOptionChanged("viewportMinimum")||isNaN(this.sessionVariables.newViewportMinimum)||null===this.sessionVariables.newViewportMinimum?this.sessionVariables.newViewportMinimum=null:this.viewportMinimum=this.sessionVariables.newViewportMinimum;this.hasOptionChanged("viewportMaximum")||isNaN(this.sessionVariables.newViewportMaximum)||
null===this.sessionVariables.newViewportMaximum?this.sessionVariables.newViewportMaximum=null:this.viewportMaximum=this.sessionVariables.newViewportMaximum;null!==this.minimum&&null!==this.viewportMinimum&&(this.viewportMinimum=Math.max(this.viewportMinimum,this.minimum));null!==this.maximum&&null!==this.viewportMaximum&&(this.viewportMaximum=Math.min(this.viewportMaximum,this.maximum));this.trackChanges("viewportMinimum");this.trackChanges("viewportMaximum")}function la(a,b,c,d,e){la.base.constructor.call(this,
"StripLine",b,c,e);this.id=d;this.chart=a;this.ctx=this.chart.ctx;this.label=this.label;this._thicknessType="pixel";null!==this.startValue&&null!==this.endValue&&(this.value=((this.startValue.getTime?this.startValue.getTime():this.startValue)+(this.endValue.getTime?this.endValue.getTime():this.endValue))/2,this.thickness=Math.max(this.endValue-this.startValue),this._thicknessType="value")}function P(a,b,c){P.base.constructor.call(this,"ToolTip",b,c);this.chart=a;this.canvas=a.canvas;this.ctx=this.chart.ctx;
this.currentDataPointIndex=this.currentSeriesIndex=-1;this._timerId=0;this._prevY=this._prevX=NaN;this._initialize()}function aa(a){this.chart=a;this.lastObjectId=0;this.objectMap=[];this.rectangularRegionEventSubscriptions=[];this.previousDataPointEventObject=null;this.ghostCanvas=U(this.chart.width,this.chart.height);this.ghostCtx=this.ghostCanvas.getContext("2d");this.mouseoveredObjectMaps=[]}function ca(a){var b;a&&da[a]&&(b=da[a]);ca.base.constructor.call(this,"CultureInfo",b)}function qa(a){this.chart=
a;this.ctx=this.chart.plotArea.ctx;this.animations=[];this.animationRequestId=null}var t=!!document.createElement("canvas").getContext,ma={Chart:{width:500,height:400,zoomEnabled:!1,zoomType:"x",backgroundColor:"white",theme:"theme1",animationEnabled:!1,animationDuration:1200,dataPointMaxWidth:null,colorSet:"colorSet1",culture:"en",creditText:"CanvasJS.com",interactivityEnabled:!0,exportEnabled:!1,exportFileName:"Chart",rangeChanging:null,rangeChanged:null},Title:{padding:0,text:null,verticalAlign:"top",
horizontalAlign:"center",fontSize:20,fontFamily:"Calibri",fontWeight:"normal",fontColor:"black",fontStyle:"normal",borderThickness:0,borderColor:"black",cornerRadius:0,backgroundColor:null,margin:5,wrap:!0,maxWidth:null,dockInsidePlotArea:!1},Subtitle:{padding:0,text:null,verticalAlign:"top",horizontalAlign:"center",fontSize:14,fontFamily:"Calibri",fontWeight:"normal",fontColor:"black",fontStyle:"normal",borderThickness:0,borderColor:"black",cornerRadius:0,backgroundColor:null,margin:2,wrap:!0,maxWidth:null,
dockInsidePlotArea:!1},Legend:{name:null,verticalAlign:"center",horizontalAlign:"right",fontSize:14,fontFamily:"calibri",fontWeight:"normal",fontColor:"black",fontStyle:"normal",cursor:null,itemmouseover:null,itemmouseout:null,itemmousemove:null,itemclick:null,dockInsidePlotArea:!1,reversed:!1,maxWidth:null,maxHeight:null,itemMaxWidth:null,itemWidth:null,itemWrap:!0,itemTextFormatter:null},ToolTip:{enabled:!0,shared:!1,animationEnabled:!0,content:null,contentFormatter:null,reversed:!1,backgroundColor:null,
borderColor:null,borderThickness:2,cornerRadius:5,fontSize:14,fontColor:"#000000",fontFamily:"Calibri, Arial, Georgia, serif;",fontWeight:"normal",fontStyle:"italic"},Axis:{minimum:null,maximum:null,viewportMinimum:null,viewportMaximum:null,interval:null,intervalType:null,title:null,titleFontColor:"black",titleFontSize:20,titleFontFamily:"arial",titleFontWeight:"normal",titleFontStyle:"normal",labelAngle:0,labelFontFamily:"arial",labelFontColor:"black",labelFontSize:12,labelFontWeight:"normal",labelFontStyle:"normal",
labelAutoFit:!1,labelWrap:!0,labelMaxWidth:null,labelFormatter:null,prefix:"",suffix:"",includeZero:!0,tickLength:5,tickColor:"black",tickThickness:1,lineColor:"black",lineThickness:1,lineDashType:"solid",gridColor:"A0A0A0",gridThickness:0,gridDashType:"solid",interlacedColor:null,valueFormatString:null,margin:2,stripLines:[]},StripLine:{value:null,startValue:null,endValue:null,color:"orange",opacity:null,thickness:2,lineDashType:"solid",label:"",labelBackgroundColor:"#EEEEEE",labelFontFamily:"arial",
labelFontColor:"orange",labelFontSize:12,labelFontWeight:"normal",labelFontStyle:"normal",labelFormatter:null,showOnTop:!1},DataSeries:{name:null,dataPoints:null,label:"",bevelEnabled:!1,highlightEnabled:!0,cursor:null,indexLabel:"",indexLabelPlacement:"auto",indexLabelOrientation:"horizontal",indexLabelFontColor:"black",indexLabelFontSize:12,indexLabelFontStyle:"normal",indexLabelFontFamily:"Arial",indexLabelFontWeight:"normal",indexLabelBackgroundColor:null,indexLabelLineColor:null,indexLabelLineThickness:1,
indexLabelLineDashType:"solid",indexLabelMaxWidth:null,indexLabelWrap:!0,indexLabelFormatter:null,lineThickness:2,lineDashType:"solid",color:null,risingColor:"white",fillOpacity:null,startAngle:0,radius:null,innerRadius:null,type:"column",xValueType:"number",axisYType:"primary",xValueFormatString:null,yValueFormatString:null,zValueFormatString:null,percentFormatString:null,showInLegend:null,legendMarkerType:null,legendMarkerColor:null,legendText:null,legendMarkerBorderColor:null,legendMarkerBorderThickness:null,
markerType:"circle",markerColor:null,markerSize:null,markerBorderColor:null,markerBorderThickness:null,mouseover:null,mouseout:null,mousemove:null,click:null,toolTipContent:null,visible:!0},TextBlock:{x:0,y:0,width:null,height:null,maxWidth:null,maxHeight:null,padding:0,angle:0,text:"",horizontalAlign:"center",fontSize:12,fontFamily:"calibri",fontWeight:"normal",fontColor:"black",fontStyle:"normal",borderThickness:0,borderColor:"black",cornerRadius:0,backgroundColor:null,textBaseline:"top"},CultureInfo:{decimalSeparator:".",
digitGroupSeparator:",",zoomText:"Zoom",panText:"Pan",resetText:"Reset",menuText:"More Options",saveJPGText:"Save as JPG",savePNGText:"Save as PNG",days:"Sunday Monday Tuesday Wednesday Thursday Friday Saturday".split(" "),shortDays:"Sun Mon Tue Wed Thu Fri Sat".split(" "),months:"January February March April May June July August September October November December".split(" "),shortMonths:"Jan Feb Mar Apr May Jun Jul Aug Sep Oct Nov Dec".split(" ")}},da={en:{}},V={colorSet1:"#369EAD #C24642 #7F6084 #86B402 #A2D1CF #C8B631 #6DBCEB #52514E #4F81BC #A064A1 #F79647".split(" "),
colorSet2:"#4F81BC #C0504E #9BBB58 #23BFAA #8064A1 #4AACC5 #F79647 #33558B".split(" "),colorSet3:"#8CA1BC #36845C #017E82 #8CB9D0 #708C98 #94838D #F08891 #0366A7 #008276 #EE7757 #E5BA3A #F2990B #03557B #782970".split(" ")},X={theme1:{Chart:{colorSet:"colorSet1"},Title:{fontFamily:t?"Calibri, Optima, Candara, Verdana, Geneva, sans-serif":"calibri",fontSize:33,fontColor:"#3A3A3A",fontWeight:"bold",verticalAlign:"top",margin:5},Subtitle:{fontFamily:t?"Calibri, Optima, Candara, Verdana, Geneva, sans-serif":
"calibri",fontSize:16,fontColor:"#3A3A3A",fontWeight:"bold",verticalAlign:"top",margin:5},Axis:{titleFontSize:26,titleFontColor:"#666666",titleFontFamily:t?"Calibri, Optima, Candara, Verdana, Geneva, sans-serif":"calibri",labelFontFamily:t?"Calibri, Optima, Candara, Verdana, Geneva, sans-serif":"calibri",labelFontSize:18,labelFontColor:"grey",tickColor:"#BBBBBB",tickThickness:2,gridThickness:2,gridColor:"#BBBBBB",lineThickness:2,lineColor:"#BBBBBB"},Legend:{verticalAlign:"bottom",horizontalAlign:"center",
fontFamily:t?"monospace, sans-serif,arial black":"calibri"},DataSeries:{indexLabelFontColor:"grey",indexLabelFontFamily:t?"Calibri, Optima, Candara, Verdana, Geneva, sans-serif":"calibri",indexLabelFontSize:18,indexLabelLineThickness:1}},theme2:{Chart:{colorSet:"colorSet2"},Title:{fontFamily:"impact, charcoal, arial black, sans-serif",fontSize:32,fontColor:"#333333",verticalAlign:"top",margin:5},Subtitle:{fontFamily:"impact, charcoal, arial black, sans-serif",fontSize:14,fontColor:"#333333",verticalAlign:"top",
margin:5},Axis:{titleFontSize:22,titleFontColor:"rgb(98,98,98)",titleFontFamily:t?"monospace, sans-serif,arial black":"arial",titleFontWeight:"bold",labelFontFamily:t?"monospace, Courier New, Courier":"arial",labelFontSize:16,labelFontColor:"grey",labelFontWeight:"bold",tickColor:"grey",tickThickness:2,gridThickness:2,gridColor:"grey",lineColor:"grey",lineThickness:0},Legend:{verticalAlign:"bottom",horizontalAlign:"center",fontFamily:t?"monospace, sans-serif,arial black":"arial"},DataSeries:{indexLabelFontColor:"grey",
indexLabelFontFamily:t?"Courier New, Courier, monospace":"arial",indexLabelFontWeight:"bold",indexLabelFontSize:18,indexLabelLineThickness:1}},theme3:{Chart:{colorSet:"colorSet1"},Title:{fontFamily:t?"Candara, Optima, Trebuchet MS, Helvetica Neue, Helvetica, Trebuchet MS, serif":"calibri",fontSize:32,fontColor:"#3A3A3A",fontWeight:"bold",verticalAlign:"top",margin:5},Subtitle:{fontFamily:t?"Candara, Optima, Trebuchet MS, Helvetica Neue, Helvetica, Trebuchet MS, serif":"calibri",fontSize:16,fontColor:"#3A3A3A",
fontWeight:"bold",verticalAlign:"top",margin:5},Axis:{titleFontSize:22,titleFontColor:"rgb(98,98,98)",titleFontFamily:t?"Verdana, Geneva, Calibri, sans-serif":"calibri",labelFontFamily:t?"Calibri, Optima, Candara, Verdana, Geneva, sans-serif":"calibri",labelFontSize:18,labelFontColor:"grey",tickColor:"grey",tickThickness:2,gridThickness:2,gridColor:"grey",lineThickness:2,lineColor:"grey"},Legend:{verticalAlign:"bottom",horizontalAlign:"center",fontFamily:t?"monospace, sans-serif,arial black":"calibri"},
DataSeries:{bevelEnabled:!0,indexLabelFontColor:"grey",indexLabelFontFamily:t?"Candara, Optima, Calibri, Verdana, Geneva, sans-serif":"calibri",indexLabelFontSize:18,indexLabelLineColor:"lightgrey",indexLabelLineThickness:2}}},y={numberDuration:1,yearDuration:314496E5,monthDuration:2592E6,weekDuration:6048E5,dayDuration:864E5,hourDuration:36E5,minuteDuration:6E4,secondDuration:1E3,millisecondDuration:1,dayOfWeekFromInt:"Sunday Monday Tuesday Wednesday Thursday Friday Saturday".split(" ")},va={},S=
null,ra=function(){var a=/D{1,4}|M{1,4}|Y{1,4}|h{1,2}|H{1,2}|m{1,2}|s{1,2}|f{1,3}|t{1,2}|T{1,2}|K|z{1,3}|"[^"]*"|'[^']*'/g,b="Sunday Monday Tuesday Wednesday Thursday Friday Saturday".split(" "),c="Sun Mon Tue Wed Thu Fri Sat".split(" "),d="January February March April May June July August September October November December".split(" "),e="Jan Feb Mar Apr May Jun Jul Aug Sep Oct Nov Dec".split(" "),g=/\b(?:[PMCEA][SDP]T|(?:Pacific|Mountain|Central|Eastern|Atlantic) (?:Standard|Daylight|Prevailing) Time|(?:GMT|UTC)(?:[-+]\d{4})?)\b/g,
f=/[^-+\dA-Z]/g;return function(h,p,k){var l=k?k.days:b,n=k?k.months:d,m=k?k.shortDays:c,r=k?k.shortMonths:e;k="";var q=!1;h=h&&h.getTime?h:h?new Date(h):new Date;if(isNaN(h))throw SyntaxError("invalid date");"UTC:"===p.slice(0,4)&&(p=p.slice(4),q=!0);k=q?"getUTC":"get";var s=h[k+"Date"](),t=h[k+"Day"](),v=h[k+"Month"](),x=h[k+"FullYear"](),B=h[k+"Hours"](),Z=h[k+"Minutes"](),w=h[k+"Seconds"](),u=h[k+"Milliseconds"](),z=q?0:h.getTimezoneOffset();return k=p.replace(a,function(a){switch(a){case "D":return s;
case "DD":return K(s,2);case "DDD":return m[t];case "DDDD":return l[t];case "M":return v+1;case "MM":return K(v+1,2);case "MMM":return r[v];case "MMMM":return n[v];case "Y":return parseInt(String(x).slice(-2));case "YY":return K(String(x).slice(-2),2);case "YYY":return K(String(x).slice(-3),3);case "YYYY":return K(x,4);case "h":return B%12||12;case "hh":return K(B%12||12,2);case "H":return B;case "HH":return K(B,2);case "m":return Z;case "mm":return K(Z,2);case "s":return w;case "ss":return K(w,2);
case "f":return String(u).slice(0,1);case "ff":return K(String(u).slice(0,2),2);case "fff":return K(String(u).slice(0,3),3);case "t":return 12>B?"a":"p";case "tt":return 12>B?"am":"pm";case "T":return 12>B?"A":"P";case "TT":return 12>B?"AM":"PM";case "K":return q?"UTC":(String(h).match(g)||[""]).pop().replace(f,"");case "z":return(0<z?"-":"+")+Math.floor(Math.abs(z)/60);case "zz":return(0<z?"-":"+")+K(Math.floor(Math.abs(z)/60),2);case "zzz":return(0<z?"-":"+")+K(Math.floor(Math.abs(z)/60),2)+K(Math.abs(z)%
60,2);default:return a.slice(1,a.length-1)}})}}(),W=function(a,b,c){if(null===a)return"";a=Number(a);var d=0>a?!0:!1;d&&(a*=-1);var e=c?c.decimalSeparator:".",g=c?c.digitGroupSeparator:",",f="";b=String(b);var f=1,h=c="",p=-1,k=[],l=[],n=0,m=0,r=0,q=!1,s=0,h=b.match(/"[^"]*"|'[^']*'|[eE][+-]*[0]+|[,]+[.]|\u2030|./g);b=null;for(var t=0;h&&t<h.length;t++)if(b=h[t],"."===b&&0>p)p=t;else{if("%"===b)f*=100;else if("\u2030"===b){f*=1E3;continue}else if(","===b[0]&&"."===b[b.length-1]){f/=Math.pow(1E3,b.length-
1);p=t+b.length-1;continue}else"E"!==b[0]&&"e"!==b[0]||"0"!==b[b.length-1]||(q=!0);0>p?(k.push(b),"#"===b||"0"===b?n++:","===b&&r++):(l.push(b),"#"!==b&&"0"!==b||m++)}q&&(b=Math.floor(a),s=(0===b?"":String(b)).length-n,f/=Math.pow(10,s));0>p&&(p=t);f=(a*f).toFixed(m);b=f.split(".");f=(b[0]+"").split("");a=(b[1]+"").split("");f&&"0"===f[0]&&f.shift();for(t=q=h=m=p=0;0<k.length;)if(b=k.pop(),"#"===b||"0"===b)if(p++,p===n){var v=f,f=[];if("0"===b)for(b=n-m-(v?v.length:0);0<b;)v.unshift("0"),b--;for(;0<
v.length;)c=v.pop()+c,t++,0===t%q&&(h===r&&0<v.length)&&(c=g+c);d&&(c="-"+c)}else 0<f.length?(c=f.pop()+c,m++,t++):"0"===b&&(c="0"+c,m++,t++),0===t%q&&(h===r&&0<f.length)&&(c=g+c);else"E"!==b[0]&&"e"!==b[0]||"0"!==b[b.length-1]||!/[eE][+-]*[0]+/.test(b)?","===b?(h++,q=t,t=0,0<f.length&&(c=g+c)):c=1<b.length&&('"'===b[0]&&'"'===b[b.length-1]||"'"===b[0]&&"'"===b[b.length-1])?b.slice(1,b.length-1)+c:b+c:(b=0>s?b.replace("+","").replace("-",""):b.replace("-",""),c+=b.replace(/[0]+/,function(a){return K(s,
a.length)}));d="";for(g=!1;0<l.length;)b=l.shift(),"#"===b||"0"===b?0<a.length&&0!==Number(a.join(""))?(d+=a.shift(),g=!0):"0"===b&&(d+="0",g=!0):1<b.length&&('"'===b[0]&&'"'===b[b.length-1]||"'"===b[0]&&"'"===b[b.length-1])?d+=b.slice(1,b.length-1):"E"!==b[0]&&"e"!==b[0]||"0"!==b[b.length-1]||!/[eE][+-]*[0]+/.test(b)?d+=b:(b=0>s?b.replace("+","").replace("-",""):b.replace("-",""),d+=b.replace(/[0]+/,function(a){return K(s,a.length)}));return c+((g?e:"")+d)},na=function(a){var b=0,c=0;a=a||window.event;
a.offsetX||0===a.offsetX?(b=a.offsetX,c=a.offsetY):a.layerX||0==a.layerX?(b=a.layerX,c=a.layerY):(b=a.pageX-a.target.offsetLeft,c=a.pageY-a.target.offsetTop);return{x:b,y:c}},xa=!0,oa=window.devicePixelRatio||1,ga=1,I=xa?oa/ga:1,Fa={reset:{image:"data:image/png;base64,iVBORw0KGgoAAAANSUhEUgAAACAAAAAcCAYAAAAAwr0iAAAABHNCSVQICAgIfAhkiAAAAAlwSFlzAAALEgAACxIB0t1+/AAAABx0RVh0U29mdHdhcmUAQWRvYmUgRmlyZXdvcmtzIENTNui8sowAAAKRSURBVEiJrdY/iF1FFMfxzwnZrGISUSR/JLGIhoh/QiRNBLWxMLIWEkwbgiAoFgoW2mhlY6dgpY2IlRBRxBSKhSAKIklWJRYuMZKAhiyopAiaTY7FvRtmZ+/ed9/zHRjezLw5v/O9d86cuZGZpmURAfdn5o9DfdZNLXpjz+LziPgyIl6MiG0jPTJzZBuyDrP4BVm0P/AKbljTb4ToY/gGewYA7KyCl+1b3DUYANvwbiHw0gCAGRzBOzjTAXEOu0cC4Ch+r5x/HrpdrcZmvIDFSucMtnYCYC++6HmNDw8FKDT34ETrf639/azOr5vwRk/g5fbeuABtgC04XWk9VQLciMP4EH/3AFzErRNC7MXlQmsesSoHsGPE23hmEoBW+61K66HMXFmIMvN8myilXS36R01ub+KfYvw43ZXwYDX+AHP4BAci4pFJomfmr/ihmNofESsBImJGk7mlncrM45n5JPbhz0kAWpsv+juxaX21YIPmVJS2uNzJMS6ZNexC0d+I7fUWXLFyz2kSZlpWPvASlmqAf/FXNXf3FAF2F/1LuFifAlionB6dRuSI2IwHi6lzmXmp6xR8XY0fiIh7psAwh+3FuDkRHQVjl+a8lkXjo0kLUKH7XaV5oO86PmZ1FTzyP4K/XGl9v/zwfbW7BriiuETGCP5ch9bc9f97HF/vcFzCa5gdEPgWq+t/4v0V63oE1uF4h0DiFJ7HnSWMppDdh1dxtsPvJ2wcBNAKbsJXa0Ck5opdaBPsRNu/usba09i1KsaAVzmLt3sghrRjuK1Tf4xkegInxwy8gKf7dKMVH2QRsV5zXR/Cftyu+aKaKbbkQrsdH+PTzLzcqzkOQAVzM+7FHdiqqe2/YT4zF/t8S/sPmawyvC974vcAAAAASUVORK5CYII="},
pan:{image:"data:image/png;base64,iVBORw0KGgoAAAANSUhEUgAAACAAAAAgCAYAAABzenr0AAAABHNCSVQICAgIfAhkiAAAAAlwSFlzAAALEgAACxIB0t1+/AAAABx0RVh0U29mdHdhcmUAQWRvYmUgRmlyZXdvcmtzIENTNui8sowAAAJVSURBVFiFvZe7a1RBGMV/x2hWI4JpfKCIiSBKOoOCkID/wP4BFqIIFkE02ChIiC8QDKlSiI3YqRBsBVGwUNAUdiIEUgjiAzQIIsuKJsfizsXr5t7d+8jmwLDfzHz3nLOzc7+ZxTZlGyDgZiWOCuJ9wH2gCUyuqQFgF/AGcKJNrYkBYBj40CIet+muGQi/96kM4WS7C/Tm5VUg7whJg8BkEGkCR4BDYfodsADUgP6wErO5iCtswsuJb32hdbXy8qzL5TIdmzJinHdZoZIBZcSFkGlAKs1Z3YCketZcBtouuaQNkrblMiBpBrhme7mAgU4wMCvpcFsDkq4C54DFVRTH9h+i6vlE0r5UA5ImgCuh28jB28iIs7BIVCOeStoZD64P4uPAjUTygKSx2FsK2TIwkugfk9Qkfd/E+yMWHQCeSRqx/R3gOp3LazfaS2C4B5gHDgD7U9x3E3uAH7KNpC3AHHAwTL4FHgM9GQ8vAaPA0dB/Abxqk2/gBLA9MXba9r1k/d4LfA3JtwueBeM58ucS+edXnAW23wP10N3advEi9CXizTnyN4bPS7Zn4sH/dq3t18AY4e1YLYSy3g/csj2VnFshZPuOpOeSKHCodUINuGj7YetE6je1PV9QoNPJ9StNHKodx7nRbiWrGHBGXAi5DUiqtQwtpcWK0Jubt8CltA5MEV1IfwO7+VffPwGfia5m34CT4bXujIIX0Qna1/cGMNqV/wUJE2czxD8CQ4X5Sl7Jz7SILwCDpbjKPBRMHAd+EtX4HWV5Spdc2w8kDQGPbH8py/MXMygM69/FKz4AAAAASUVORK5CYII="},
zoom:{image:"data:image/png;base64,iVBORw0KGgoAAAANSUhEUgAAACAAAAAgCAYAAABzenr0AAAABHNCSVQICAgIfAhkiAAAAAlwSFlzAAAK6wAACusBgosNWgAAABx0RVh0U29mdHdhcmUAQWRvYmUgRmlyZXdvcmtzIENTNui8sowAAAMqSURBVFiFvdfbj91TFMDxz57U6GUEMS1aYzyMtCSSDhWjCZMInpAI3khE/QHtgzdRkXgSCS8SES9epKLi0oRKNETjRahREq2KS1stdRujtDPtbA97n5zdn9+5zJxTK9k5v3POXmt991p7r71+IcaoGwkhTOIebMRqzOBTvIG3Y4zTXRmqSoyx5cAKbMJOHMFJnMZ8/jyFaXyMR7G6nb1aH22cP4BvcBxziG3GKfyTIR9D6BYg1KUghPBCDveFlb/24Av8iuUYw41YVsz5G7uxKcZ4aMEpwGt5NY3V/YbHsQ6rcAHOw/kYxigewr5CZw4fYGxBKcCLOFEYehXrMdRhr5yLETxVScsOLOkKAPfn1TYMPIvLFrShUlS2FDZm8XRHACzFAWl3R2xbqPMCYhmeLCAOYEMngAczbcTvuHYxzguIy/FesR9e6gSwU/OoPYHBHgHgviIKX2Flq7k34KhmcVnbi/PC8JX4MgMcxb118wZwdz5aISscqx7VRcox7MrPQ7i+btIAJrAkf9+bI9EPmZY2IAxiTSuAldLq4Y9+AcSUh78KP0tbAcwU35cXMD1JCIFUoGiehlqAz6TNB1f1C0DK+0h+nsNPrQC2a4bqGmlD9kOGcWt+Po6pVgDvSxfJaSkFd4UQBvoAsBYbCoB3a2flM7slA0R8iyt6rAFDeDPbm8eOTpVwGD9qVq7nLbIaZnmksPU1JtsCZMXNmpdRxFasWITzh6Xj3LCzra1OxcD2QjHiGVzdpfORnMqZio2PcF23ABdJF1Np4BPptlyPi6WzPYBzpJZtHe7A6xW9cnyP8TqA//SEIYRL8Bxul7rihvwgtVn78WcGGZXa9HGd5TDujDHuOePXNiHdKjWgZX/YbsxLx/ktqbjVzTlcjUSnvI5JrdlUVp6WesZZ6R1hRrpq9+EVTGS9jTjYAuKIouGpbcurEkIYxC051KNSamazsc+xK8b4S0VnEi/j0hqTP+M27O258egQwZuzs7pI7Mf4WQXIEDc5s9sux+5+1Py2EmP8UOq6GvWhIScxfdYjUERiAt9Jd84J6a16zf8JEKT3yCm8g1UxRv8CC4pyRhzR1uUAAAAASUVORK5CYII="},
menu:{image:"data:image/png;base64,iVBORw0KGgoAAAANSUhEUgAAABAAAAAgCAYAAAAbifjMAAAABHNCSVQICAgIfAhkiAAAAAlwSFlzAAAK6wAACusBgosNWgAAABx0RVh0U29mdHdhcmUAQWRvYmUgRmlyZXdvcmtzIENTNui8sowAAAAWdEVYdENyZWF0aW9uIFRpbWUAMDcvMTUvMTTPsvU0AAAAP0lEQVRIie2SMQoAIBDDUvH/X667g8sJJ9KOhYYOkW0qGaU1MPdC0vGSbV19EACo3YMPAFH5BUBUjsqfAPpVXtNgGDfxEDCtAAAAAElFTkSuQmCC"}};E.prototype.setOptions=function(a,b){if(ma[this._defaultsKey]){var c=ma[this._defaultsKey],d;for(d in c)this[d]=a&&d in a?a[d]:b&&d in b?b[d]:c[d]}};E.prototype.updateOption=
function(a){var b=ma[this._defaultsKey],c=this._options.theme?this._options.theme:this.chart&&this.chart._options.theme?this.chart._options.theme:"theme1",d={},e=this[a];c&&(X[c]&&X[c][this._defaultsKey])&&(d=X[c][this._defaultsKey]);a in b&&(e=a in this._options?this._options[a]:d&&a in d?d[a]:b[a]);if(e===this[a])return!1;this[a]=e;return!0};E.prototype.trackChanges=function(a){if(!this.sessionVariables)throw"Session Variable Store not set";this.sessionVariables[a]=this._options[a]};E.prototype.isBeingTracked=
function(a){this._options._oldOptions||(this._options._oldOptions={});return this._options._oldOptions[a]?!0:!1};E.prototype.hasOptionChanged=function(a){if(!this.sessionVariables)throw"Session Variable Store not set";return this.sessionVariables[a]!==this._options[a]};E.prototype.addEventListener=function(a,b,c){a&&b&&(this._eventListeners[a]=this._eventListeners[a]||[],this._eventListeners[a].push({context:c||this,eventHandler:b}))};E.prototype.removeEventListener=function(a,b){if(a&&b&&this._eventListeners[a])for(var c=
this._eventListeners[a],d=0;d<c.length;d++)if(c[d].eventHandler===b){c[d].splice(d,1);break}};E.prototype.removeAllEventListeners=function(){this._eventListeners=[]};E.prototype.dispatchEvent=function(a,b,c){if(a&&this._eventListeners[a]){b=b||{};for(var d=this._eventListeners[a],e=0;e<d.length;e++)d[e].eventHandler.call(d[e].context,b)}"function"===typeof this[a]&&this[a].call(c||this.chart._publicChartReference,b)};N(u,E);u.prototype._updateOptions=function(){var a=this;this.updateOption("width");
this.updateOption("height");this.updateOption("theme");this.updateOption("colorSet")&&(this._selectedColorSet="undefined"!==typeof V[this.colorSet]?V[this.colorSet]:V.colorSet1);this.updateOption("backgroundColor");this.backgroundColor||(this.backgroundColor="rgba(0,0,0,0)");this.updateOption("culture");this._cultureInfo=new ca(this._options.culture);this.updateOption("animationEnabled");this.animationEnabled=this.animationEnabled&&t;this.updateOption("rangeChanging");this.updateOption("rangeChanged");
this._options.zoomEnabled?(this._zoomButton||(Q(this._zoomButton=document.createElement("button")),O(this,this._zoomButton,"pan"),this._toolBar.appendChild(this._zoomButton),D(this._zoomButton,"click",function(){a.zoomEnabled?(a.zoomEnabled=!1,a.panEnabled=!0,O(a,a._zoomButton,"zoom")):(a.zoomEnabled=!0,a.panEnabled=!1,O(a,a._zoomButton,"pan"));a.render()})),this._resetButton||(Q(this._resetButton=document.createElement("button")),O(this,this._resetButton,"reset"),this._toolBar.appendChild(this._resetButton),
D(this._resetButton,"click",function(){a._toolTip.hide();a.zoomEnabled||a.panEnabled?(a.zoomEnabled=!0,a.panEnabled=!1,O(a,a._zoomButton,"pan"),a._defaultCursor="default",a.overlaidCanvas.style.cursor=a._defaultCursor):(a.zoomEnabled=!1,a.panEnabled=!1);a.sessionVariables.axisX&&(a.sessionVariables.axisX.newViewportMinimum=null,a.sessionVariables.axisX.newViewportMaximum=null);a.sessionVariables.axisY&&(a.sessionVariables.axisY.newViewportMinimum=null,a.sessionVariables.axisY.newViewportMaximum=null);
a.sessionVariables.axisY2&&(a.sessionVariables.axisY2.newViewportMinimum=null,a.sessionVariables.axisY2.newViewportMaximum=null);a.resetOverlayedCanvas();Q(a._zoomButton,a._resetButton);a._dispatchRangeEvent("rangeChanging","reset");a.render();a._dispatchRangeEvent("rangeChanged","reset")}),this.overlaidCanvas.style.cursor=a._defaultCursor),this.zoomEnabled||this.panEnabled||(this._zoomButton?(a._zoomButton.getAttribute("state")===a._cultureInfo.zoomText?(this.panEnabled=!0,this.zoomEnabled=!1):(this.zoomEnabled=
!0,this.panEnabled=!1),ha(a._zoomButton,a._resetButton)):(this.zoomEnabled=!0,this.panEnabled=!1))):this.panEnabled=this.zoomEnabled=!1;"undefined"!==typeof this._options.exportFileName&&(this.exportFileName=this._options.exportFileName);"undefined"!==typeof this._options.exportEnabled&&(this.exportEnabled=this._options.exportEnabled);this._menuButton?this.exportEnabled?ha(this._menuButton):Q(this._menuButton):this.exportEnabled&&t&&(this._menuButton=document.createElement("button"),O(this,this._menuButton,
"menu"),this._toolBar.appendChild(this._menuButton),D(this._menuButton,"click",function(){"none"!==a._dropdownMenu.style.display||a._dropDownCloseTime&&500>=(new Date).getTime()-a._dropDownCloseTime.getTime()||(a._dropdownMenu.style.display="block",a._menuButton.blur(),a._dropdownMenu.focus())},!0));if(!this._dropdownMenu&&this.exportEnabled&&t){this._dropdownMenu=document.createElement("div");this._dropdownMenu.setAttribute("tabindex",-1);this._dropdownMenu.style.cssText="position: absolute; -webkit-user-select: none; -moz-user-select: none; -ms-user-select: none; user-select: none; cursor: pointer;right: 1px;top: 25px;min-width: 120px;outline: 0;border: 1px solid silver;font-size: 14px;font-family: Calibri, Verdana, sans-serif;padding: 5px 0px 5px 0px;text-align: left;background-color: #fff;line-height: 20px;box-shadow: 2px 2px 10px #888888;";
a._dropdownMenu.style.display="none";this._toolBar.appendChild(this._dropdownMenu);D(this._dropdownMenu,"blur",function(){Q(a._dropdownMenu);a._dropDownCloseTime=new Date},!0);var b=document.createElement("div");b.style.cssText="padding: 2px 15px 2px 10px";b.innerHTML=this._cultureInfo.saveJPGText;this._dropdownMenu.appendChild(b);D(b,"mouseover",function(){this.style.backgroundColor="#EEEEEE"},!0);D(b,"mouseout",function(){this.style.backgroundColor="transparent"},!0);D(b,"click",function(){ya(a.canvas,
"jpg",a.exportFileName);Q(a._dropdownMenu)},!0);b=document.createElement("div");b.style.cssText="padding: 2px 15px 2px 10px";b.innerHTML=this._cultureInfo.savePNGText;this._dropdownMenu.appendChild(b);D(b,"mouseover",function(){this.style.backgroundColor="#EEEEEE"},!0);D(b,"mouseout",function(){this.style.backgroundColor="transparent"},!0);D(b,"click",function(){ya(a.canvas,"png",a.exportFileName);Q(a._dropdownMenu)},!0)}"none"!==this._toolBar.style.display&&this._zoomButton&&(this.panEnabled?O(a,
a._zoomButton,"zoom"):O(a,a._zoomButton,"pan"),a._resetButton.getAttribute("state")!==a._cultureInfo.resetText&&O(a,a._resetButton,"reset"));if("undefined"===typeof ma.Chart.creditHref)this.creditHref="http://canvasjs.com/",this.creditText="CanvasJS.com";else var c=this.updateOption("creditText"),d=this.updateOption("creditHref");if(0===this.renderCount||c||d)this._creditLink.setAttribute("href",this.creditHref),this._creditLink.innerHTML=this.creditText;this.creditHref&&this.creditText?this._creditLink.parentElement||
this._canvasJSContainer.appendChild(this._creditLink):this._creditLink.parentElement&&this._canvasJSContainer.removeChild(this._creditLink);this._options.toolTip&&this._toolTip._options!==this._options.toolTip&&(this._toolTip._options=this._options.toolTip);for(var e in this._toolTip._options)this._toolTip._options.hasOwnProperty(e)&&this._toolTip.updateOption(e)};u.prototype._updateSize=function(){var a=0,b=0;this._options.width?a=this.width:this.width=a=0<this._container.clientWidth?this._container.clientWidth:
this.width;this._options.height?b=this.height:this.height=b=0<this._container.clientHeight?this._container.clientHeight:this.height;return this.canvas.width!==a*I||this.canvas.height!==b*I?(fa(this.canvas,a,b),fa(this.overlaidCanvas,a,b),fa(this._eventManager.ghostCanvas,a,b),!0):!1};u.prototype._initialize=function(){this._animator?this._animator.cancelAllAnimations():this._animator=new qa(this);this.removeAllEventListeners();this.disableToolTip=!1;this._axes=[];this.pieDoughnutClickHandler=null;
this.animationRequestId&&this.cancelRequestAnimFrame.call(window,this.animationRequestId);this._updateOptions();this.animatedRender=t&&this.animationEnabled&&0===this.renderCount;this._updateSize();this.clearCanvas();this.ctx.beginPath();this.axisY2=this.axisY=this.axisX=null;this._indexLabels=[];this._dataInRenderedOrder=[];this._events=[];this._eventManager&&this._eventManager.reset();this.plotInfo={axisPlacement:null,axisXValueType:null,plotTypes:[]};this.layoutManager=new Y(0,0,this.width,this.height,
2);this.plotArea.layoutManager&&this.plotArea.layoutManager.reset();this.data=[];for(var a=0,b=0;b<this._options.data.length;b++)if(a++,!this._options.data[b].type||0<=u._supportedChartTypes.indexOf(this._options.data[b].type)){var c=new R(this,this._options.data[b],this.theme,a-1,++this._eventManager.lastObjectId);null===c.name&&(c.name="DataSeries "+a);null===c.color?1<this._options.data.length?(c._colorSet=[this._selectedColorSet[c.index%this._selectedColorSet.length]],c.color=this._selectedColorSet[c.index%
this._selectedColorSet.length]):c._colorSet="line"===c.type||"stepLine"===c.type||"spline"===c.type||"area"===c.type||"stepArea"===c.type||"splineArea"===c.type||"stackedArea"===c.type||"stackedArea100"===c.type||"rangeArea"===c.type||"rangeSplineArea"===c.type||"candlestick"===c.type||"ohlc"===c.type?[this._selectedColorSet[0]]:this._selectedColorSet:c._colorSet=[c.color];null===c.markerSize&&(("line"===c.type||"stepLine"===c.type||"spline"===c.type)&&c.dataPoints&&c.dataPoints.length<this.width/
16||"scatter"===c.type)&&(c.markerSize=8);"bubble"!==c.type&&"scatter"!==c.type||!c.dataPoints||c.dataPoints.sort(Da);this.data.push(c);var d=c.axisPlacement,e;"normal"===d?"xySwapped"===this.plotInfo.axisPlacement?e='You cannot combine "'+c.type+'" with bar chart':"none"===this.plotInfo.axisPlacement?e='You cannot combine "'+c.type+'" with pie chart':null===this.plotInfo.axisPlacement&&(this.plotInfo.axisPlacement="normal"):"xySwapped"===d?"normal"===this.plotInfo.axisPlacement?e='You cannot combine "'+
c.type+'" with line, area, column or pie chart':"none"===this.plotInfo.axisPlacement?e='You cannot combine "'+c.type+'" with pie chart':null===this.plotInfo.axisPlacement&&(this.plotInfo.axisPlacement="xySwapped"):"none"==d&&("normal"===this.plotInfo.axisPlacement?e='You cannot combine "'+c.type+'" with line, area, column or bar chart':"xySwapped"===this.plotInfo.axisPlacement?e='You cannot combine "'+c.type+'" with bar chart':null===this.plotInfo.axisPlacement&&(this.plotInfo.axisPlacement="none"));
if(e&&window.console){window.console.log(e);return}}this._objectsInitialized=!0};u._supportedChartTypes=function(a){a.indexOf||(a.indexOf=Ea);return a}("line stepLine spline column area stepArea splineArea bar bubble scatter stackedColumn stackedColumn100 stackedBar stackedBar100 stackedArea stackedArea100 candlestick ohlc rangeColumn rangeBar rangeArea rangeSplineArea pie doughnut funnel".split(" "));u.prototype.render=function(a){a&&(this._options=a);this._initialize();var b=[];for(a=0;a<this.data.length;a++)if("normal"===
this.plotInfo.axisPlacement||"xySwapped"===this.plotInfo.axisPlacement)this.data[a].axisYType&&"primary"!==this.data[a].axisYType?"secondary"===this.data[a].axisYType&&(this.axisY2||("normal"===this.plotInfo.axisPlacement?this._axes.push(this.axisY2=new F(this,this._options.axisY2,"axisY","right")):"xySwapped"===this.plotInfo.axisPlacement&&this._axes.push(this.axisY2=new F(this,this._options.axisY2,"axisY","top"))),this.data[a].axisY=this.axisY2):(this.axisY||("normal"===this.plotInfo.axisPlacement?
this._axes.push(this.axisY=new F(this,this._options.axisY,"axisY","left")):"xySwapped"===this.plotInfo.axisPlacement&&this._axes.push(this.axisY=new F(this,this._options.axisY,"axisY","bottom"))),this.data[a].axisY=this.axisY),this.axisX||("normal"===this.plotInfo.axisPlacement?this._axes.push(this.axisX=new F(this,this._options.axisX,"axisX","bottom")):"xySwapped"===this.plotInfo.axisPlacement&&this._axes.push(this.axisX=new F(this,this._options.axisX,"axisX","left"))),this.data[a].axisX=this.axisX;
this.axisY&&this.axisY2&&(0<this.axisY.gridThickness&&"undefined"===typeof this.axisY2._options.gridThickness?this.axisY2.gridThickness=0:0<this.axisY2.gridThickness&&"undefined"===typeof this.axisY._options.gridThickness&&(this.axisY.gridThickness=0));var c=!1;if(0<this._axes.length&&(this.zoomEnabled||this.panEnabled))for(a=0;a<this._axes.length;a++)if(null!==this._axes[a].viewportMinimum||null!==this._axes[a].viewportMaximum){c=!0;break}c?ha(this._zoomButton,this._resetButton):Q(this._zoomButton,
this._resetButton);this._processData();this._options.title&&(this._title=new ba(this,this._options.title),this._title.dockInsidePlotArea?b.push(this._title):this._title.render());if(this._options.subtitles)for(a=0;a<this._options.subtitles.length;a++)this.subtitles=[],c=new ja(this,this._options.subtitles[a]),this.subtitles.push(c),c.dockInsidePlotArea?b.push(c):c.render();this.legend=new ka(this,this._options.legend,this.theme);for(a=0;a<this.data.length;a++)(this.data[a].showInLegend||"pie"===this.data[a].type||
"doughnut"===this.data[a].type)&&this.legend.dataSeries.push(this.data[a]);this.legend.dockInsidePlotArea?b.push(this.legend):this.legend.render();if("normal"===this.plotInfo.axisPlacement||"xySwapped"===this.plotInfo.axisPlacement)F.setLayoutAndRender(this.axisX,this.axisY,this.axisY2,this.plotInfo.axisPlacement,this.layoutManager.getFreeSpace());else if("none"===this.plotInfo.axisPlacement)this.preparePlotArea();else return;a=0;for(a in b)b[a].render();var d=[];if(this.animatedRender){var e=U(this.width,
this.height);e.getContext("2d").drawImage(this.canvas,0,0,this.width,this.height)}for(a=0;a<this.plotInfo.plotTypes.length;a++)for(b=this.plotInfo.plotTypes[a],c=0;c<b.plotUnits.length;c++){var g=b.plotUnits[c],f=null;g.targetCanvas=null;this.animatedRender&&(g.targetCanvas=U(this.width,this.height),g.targetCanvasCtx=g.targetCanvas.getContext("2d"));"line"===g.type?f=this.renderLine(g):"stepLine"===g.type?f=this.renderStepLine(g):"spline"===g.type?f=this.renderSpline(g):"column"===g.type?f=this.renderColumn(g):
"bar"===g.type?f=this.renderBar(g):"area"===g.type?f=this.renderArea(g):"stepArea"===g.type?f=this.renderStepArea(g):"splineArea"===g.type?f=this.renderSplineArea(g):"stackedColumn"===g.type?f=this.renderStackedColumn(g):"stackedColumn100"===g.type?f=this.renderStackedColumn100(g):"stackedBar"===g.type?f=this.renderStackedBar(g):"stackedBar100"===g.type?f=this.renderStackedBar100(g):"stackedArea"===g.type?f=this.renderStackedArea(g):"stackedArea100"===g.type?f=this.renderStackedArea100(g):"bubble"===
g.type?f=f=this.renderBubble(g):"scatter"===g.type?f=this.renderScatter(g):"pie"===g.type?this.renderPie(g):"doughnut"===g.type?this.renderPie(g):"candlestick"===g.type?f=this.renderCandlestick(g):"ohlc"===g.type?f=this.renderCandlestick(g):"rangeColumn"===g.type?f=this.renderRangeColumn(g):"rangeBar"===g.type?f=this.renderRangeBar(g):"rangeArea"===g.type?f=this.renderRangeArea(g):"rangeSplineArea"===g.type&&(f=this.renderRangeSplineArea(g));for(var h=0;h<g.dataSeriesIndexes.length;h++)this._dataInRenderedOrder.push(this.data[g.dataSeriesIndexes[h]]);
this.animatedRender&&f&&d.push(f)}this.animatedRender&&0<this._indexLabels.length&&(a=U(this.width,this.height).getContext("2d"),d.push(this.renderIndexLabels(a)));var p=this;0<d.length?(p.disableToolTip=!0,p._animator.animate(200,p.animationDuration,function(a){p.ctx.clearRect(0,0,p.width,p.height);p.ctx.drawImage(e,0,0,Math.floor(p.width*I),Math.floor(p.height*I),0,0,p.width,p.height);for(var c=0;c<d.length;c++)f=d[c],1>a&&"undefined"!==typeof f.startTimePercent?a>=f.startTimePercent&&f.animationCallback(f.easingFunction(a-
f.startTimePercent,0,1,1-f.startTimePercent),f):f.animationCallback(f.easingFunction(a,0,1,1),f);p.dispatchEvent("dataAnimationIterationEnd",{chart:p})},function(){d=[];for(var a=0;a<p.plotInfo.plotTypes.length;a++)for(var c=p.plotInfo.plotTypes[a],b=0;b<c.plotUnits.length;b++)c.plotUnits[b].targetCanvas=null;e=null;p.disableToolTip=!1})):(0<p._indexLabels.length&&p.renderIndexLabels(),p.dispatchEvent("dataAnimationIterationEnd",{chart:p}));this.attachPlotAreaEventHandlers();this.zoomEnabled||(this.panEnabled||
!this._zoomButton||"none"===this._zoomButton.style.display)||Q(this._zoomButton,this._resetButton);this._toolTip._updateToolTip();this.renderCount++};u.prototype.attachPlotAreaEventHandlers=function(){this.attachEvent({context:this,chart:this,mousedown:this._plotAreaMouseDown,mouseup:this._plotAreaMouseUp,mousemove:this._plotAreaMouseMove,cursor:this.zoomEnabled?"col-resize":"move",cursor:this.panEnabled?"move":"default",capture:!0,bounds:this.plotArea})};u.prototype.categoriseDataSeries=function(){for(var a=
"",b=0;b<this.data.length;b++)if(a=this.data[b],a.dataPoints&&(0!==a.dataPoints.length&&a.visible)&&0<=u._supportedChartTypes.indexOf(a.type)){for(var c=null,d=!1,e=null,g=!1,f=0;f<this.plotInfo.plotTypes.length;f++)if(this.plotInfo.plotTypes[f].type===a.type){d=!0;c=this.plotInfo.plotTypes[f];break}d||(c={type:a.type,totalDataSeries:0,plotUnits:[]},this.plotInfo.plotTypes.push(c));for(f=0;f<c.plotUnits.length;f++)if(c.plotUnits[f].axisYType===a.axisYType){g=!0;e=c.plotUnits[f];break}g||(e={type:a.type,
previousDataSeriesCount:0,index:c.plotUnits.length,plotType:c,axisYType:a.axisYType,axisY:"primary"===a.axisYType?this.axisY:this.axisY2,axisX:this.axisX,dataSeriesIndexes:[],yTotals:[]},c.plotUnits.push(e));c.totalDataSeries++;e.dataSeriesIndexes.push(b);a.plotUnit=e}for(b=0;b<this.plotInfo.plotTypes.length;b++)for(c=this.plotInfo.plotTypes[b],f=a=0;f<c.plotUnits.length;f++)c.plotUnits[f].previousDataSeriesCount=a,a+=c.plotUnits[f].dataSeriesIndexes.length};u.prototype.assignIdToDataPoints=function(){for(var a=
0;a<this.data.length;a++){var b=this.data[a];if(b.dataPoints)for(var c=b.dataPoints.length,d=0;d<c;d++)b.dataPointIds[d]=++this._eventManager.lastObjectId}};u.prototype._processData=function(){this.assignIdToDataPoints();this.categoriseDataSeries();for(var a=0;a<this.plotInfo.plotTypes.length;a++)for(var b=this.plotInfo.plotTypes[a],c=0;c<b.plotUnits.length;c++){var d=b.plotUnits[c];"line"===d.type||"stepLine"===d.type||"spline"===d.type||"column"===d.type||"area"===d.type||"stepArea"===d.type||"splineArea"===
d.type||"bar"===d.type||"bubble"===d.type||"scatter"===d.type?this._processMultiseriesPlotUnit(d):"stackedColumn"===d.type||"stackedBar"===d.type||"stackedArea"===d.type?this._processStackedPlotUnit(d):"stackedColumn100"===d.type||"stackedBar100"===d.type||"stackedArea100"===d.type?this._processStacked100PlotUnit(d):"candlestick"!==d.type&&"ohlc"!==d.type&&"rangeColumn"!==d.type&&"rangeBar"!==d.type&&"rangeArea"!==d.type&&"rangeSplineArea"!==d.type||this._processMultiYPlotUnit(d)}};u.prototype._processMultiseriesPlotUnit=
function(a){if(a.dataSeriesIndexes&&!(1>a.dataSeriesIndexes.length))for(var b=a.axisY.dataInfo,c=a.axisX.dataInfo,d,e,g=!1,f=0;f<a.dataSeriesIndexes.length;f++){var h=this.data[a.dataSeriesIndexes[f]],p=0,k=!1,l=!1;if("normal"===h.axisPlacement||"xySwapped"===h.axisPlacement)var n=this.sessionVariables.axisX.newViewportMinimum?this.sessionVariables.axisX.newViewportMinimum:this._options.axisX&&this._options.axisX.viewportMinimum?this._options.axisX.viewportMinimum:this._options.axisX&&this._options.axisX.minimum?
this._options.axisX.minimum:-Infinity,m=this.sessionVariables.axisX.newViewportMaximum?this.sessionVariables.axisX.newViewportMaximum:this._options.axisX&&this._options.axisX.viewportMaximum?this._options.axisX.viewportMaximum:this._options.axisX&&this._options.axisX.maximum?this._options.axisX.maximum:Infinity;if(h.dataPoints[p].x&&h.dataPoints[p].x.getTime||"dateTime"===h.xValueType)g=!0;for(p=0;p<h.dataPoints.length;p++){"undefined"===typeof h.dataPoints[p].x&&(h.dataPoints[p].x=p);h.dataPoints[p].x.getTime?
(g=!0,d=h.dataPoints[p].x.getTime()):d=h.dataPoints[p].x;e=h.dataPoints[p].y;d<c.min&&(c.min=d);d>c.max&&(c.max=d);e<b.min&&(b.min=e);e>b.max&&(b.max=e);if(0<p){var r=d-h.dataPoints[p-1].x;0>r&&(r*=-1);c.minDiff>r&&0!==r&&(c.minDiff=r);null!==e&&null!==h.dataPoints[p-1].y&&(r=e-h.dataPoints[p-1].y,0>r&&(r*=-1),b.minDiff>r&&0!==r&&(b.minDiff=r))}if(!(d<n)||k){if(!k&&(k=!0,0<p)){p-=2;continue}if(d>m&&!l)l=!0;else if(d>m&&l)continue;h.dataPoints[p].label&&(a.axisX.labels[d]=h.dataPoints[p].label);d<
c.viewPortMin&&(c.viewPortMin=d);d>c.viewPortMax&&(c.viewPortMax=d);null!==e&&(e<b.viewPortMin&&(b.viewPortMin=e),e>b.viewPortMax&&(b.viewPortMax=e))}}this.plotInfo.axisXValueType=h.xValueType=g?"dateTime":"number"}};u.prototype._processStackedPlotUnit=function(a){if(a.dataSeriesIndexes&&!(1>a.dataSeriesIndexes.length)){for(var b=a.axisY.dataInfo,c=a.axisX.dataInfo,d,e,g=!1,f=[],h=[],p=0;p<a.dataSeriesIndexes.length;p++){var k=this.data[a.dataSeriesIndexes[p]],l=0,n=!1,m=!1;if("normal"===k.axisPlacement||
"xySwapped"===k.axisPlacement)var r=this.sessionVariables.axisX.newViewportMinimum?this.sessionVariables.axisX.newViewportMinimum:this._options.axisX&&this._options.axisX.viewportMinimum?this._options.axisX.viewportMinimum:this._options.axisX&&this._options.axisX.minimum?this._options.axisX.minimum:-Infinity,q=this.sessionVariables.axisX.newViewportMaximum?this.sessionVariables.axisX.newViewportMaximum:this._options.axisX&&this._options.axisX.viewportMaximum?this._options.axisX.viewportMaximum:this._options.axisX&&
this._options.axisX.maximum?this._options.axisX.maximum:Infinity;if(k.dataPoints[l].x&&k.dataPoints[l].x.getTime||"dateTime"===k.xValueType)g=!0;for(l=0;l<k.dataPoints.length;l++){"undefined"===typeof k.dataPoints[l].x&&(k.dataPoints[l].x=l);k.dataPoints[l].x.getTime?(g=!0,d=k.dataPoints[l].x.getTime()):d=k.dataPoints[l].x;e=k.dataPoints[l].y;d<c.min&&(c.min=d);d>c.max&&(c.max=d);if(0<l){var s=d-k.dataPoints[l-1].x;0>s&&(s*=-1);c.minDiff>s&&0!==s&&(c.minDiff=s);null!==e&&null!==k.dataPoints[l-1].y&&
(s=e-k.dataPoints[l-1].y,0>s&&(s*=-1),b.minDiff>s&&0!==s&&(b.minDiff=s))}if(!(d<r)||n){if(!n&&(n=!0,0<l)){l-=2;continue}if(d>q&&!m)m=!0;else if(d>q&&m)continue;k.dataPoints[l].label&&(a.axisX.labels[d]=k.dataPoints[l].label);d<c.viewPortMin&&(c.viewPortMin=d);d>c.viewPortMax&&(c.viewPortMax=d);null!==e&&(a.yTotals[d]=(a.yTotals[d]?a.yTotals[d]:0)+Math.abs(e),0<=e?f[d]=f[d]?f[d]+e:e:h[d]=h[d]?h[d]+e:e)}}this.plotInfo.axisXValueType=k.xValueType=g?"dateTime":"number"}for(l in f)isNaN(l)||(a=f[l],a<
b.min&&(b.min=a),a>b.max&&(b.max=a),l<c.viewPortMin||l>c.viewPortMax||(a<b.viewPortMin&&(b.viewPortMin=a),a>b.viewPortMax&&(b.viewPortMax=a)));for(l in h)isNaN(l)||(a=h[l],a<b.min&&(b.min=a),a>b.max&&(b.max=a),l<c.viewPortMin||l>c.viewPortMax||(a<b.viewPortMin&&(b.viewPortMin=a),a>b.viewPortMax&&(b.viewPortMax=a)))}};u.prototype._processStacked100PlotUnit=function(a){if(a.dataSeriesIndexes&&!(1>a.dataSeriesIndexes.length)){for(var b=a.axisY.dataInfo,c=a.axisX.dataInfo,d,e,g=!1,f=!1,h=!1,p=[],k=0;k<
a.dataSeriesIndexes.length;k++){var l=this.data[a.dataSeriesIndexes[k]],n=0,m=!1,r=!1;if("normal"===l.axisPlacement||"xySwapped"===l.axisPlacement)var q=this.sessionVariables.axisX.newViewportMinimum?this.sessionVariables.axisX.newViewportMinimum:this._options.axisX&&this._options.axisX.viewportMinimum?this._options.axisX.viewportMinimum:this._options.axisX&&this._options.axisX.minimum?this._options.axisX.minimum:-Infinity,s=this.sessionVariables.axisX.newViewportMaximum?this.sessionVariables.axisX.newViewportMaximum:
this._options.axisX&&this._options.axisX.viewportMaximum?this._options.axisX.viewportMaximum:this._options.axisX&&this._options.axisX.maximum?this._options.axisX.maximum:Infinity;if(l.dataPoints[n].x&&l.dataPoints[n].x.getTime||"dateTime"===l.xValueType)g=!0;for(n=0;n<l.dataPoints.length;n++){"undefined"===typeof l.dataPoints[n].x&&(l.dataPoints[n].x=n);l.dataPoints[n].x.getTime?(g=!0,d=l.dataPoints[n].x.getTime()):d=l.dataPoints[n].x;e=l.dataPoints[n].y;d<c.min&&(c.min=d);d>c.max&&(c.max=d);if(0<
n){var t=d-l.dataPoints[n-1].x;0>t&&(t*=-1);c.minDiff>t&&0!==t&&(c.minDiff=t);null!==e&&null!==l.dataPoints[n-1].y&&(t=e-l.dataPoints[n-1].y,0>t&&(t*=-1),b.minDiff>t&&0!==t&&(b.minDiff=t))}if(!(d<q)||m){if(!m&&(m=!0,0<n)){n-=2;continue}if(d>s&&!r)r=!0;else if(d>s&&r)continue;l.dataPoints[n].label&&(a.axisX.labels[d]=l.dataPoints[n].label);d<c.viewPortMin&&(c.viewPortMin=d);d>c.viewPortMax&&(c.viewPortMax=d);null!==e&&(a.yTotals[d]=(a.yTotals[d]?a.yTotals[d]:0)+Math.abs(e),0<=e?f=!0:h=!0,p[d]=p[d]?
p[d]+Math.abs(e):Math.abs(e))}}this.plotInfo.axisXValueType=l.xValueType=g?"dateTime":"number"}f&&!h?(b.max=99,b.min=1):f&&h?(b.max=99,b.min=-99):!f&&h&&(b.max=-1,b.min=-99);b.viewPortMin=b.min;b.viewPortMax=b.max;a.dataPointYSums=p}};u.prototype._processMultiYPlotUnit=function(a){if(a.dataSeriesIndexes&&!(1>a.dataSeriesIndexes.length))for(var b=a.axisY.dataInfo,c=a.axisX.dataInfo,d,e,g,f,h=!1,p=0;p<a.dataSeriesIndexes.length;p++){var k=this.data[a.dataSeriesIndexes[p]],l=0,n=!1,m=!1;if("normal"===
k.axisPlacement||"xySwapped"===k.axisPlacement)var r=this.sessionVariables.axisX.newViewportMinimum?this.sessionVariables.axisX.newViewportMinimum:this._options.axisX&&this._options.axisX.viewportMinimum?this._options.axisX.viewportMinimum:this._options.axisX&&this._options.axisX.minimum?this._options.axisX.minimum:-Infinity,q=this.sessionVariables.axisX.newViewportMaximum?this.sessionVariables.axisX.newViewportMaximum:this._options.axisX&&this._options.axisX.viewportMaximum?this._options.axisX.viewportMaximum:
this._options.axisX&&this._options.axisX.maximum?this._options.axisX.maximum:Infinity;if(k.dataPoints[l].x&&k.dataPoints[l].x.getTime||"dateTime"===k.xValueType)h=!0;for(l=0;l<k.dataPoints.length;l++){"undefined"===typeof k.dataPoints[l].x&&(k.dataPoints[l].x=l);k.dataPoints[l].x.getTime?(h=!0,d=k.dataPoints[l].x.getTime()):d=k.dataPoints[l].x;(e=k.dataPoints[l].y)&&e.length&&(g=Math.min.apply(null,e),f=Math.max.apply(null,e));d<c.min&&(c.min=d);d>c.max&&(c.max=d);g<b.min&&(b.min=g);f>b.max&&(b.max=
f);if(0<l){var s=d-k.dataPoints[l-1].x;0>s&&(s*=-1);c.minDiff>s&&0!==s&&(c.minDiff=s);null!==e[0]&&null!==k.dataPoints[l-1].y[0]&&(s=e[0]-k.dataPoints[l-1].y[0],0>s&&(s*=-1),b.minDiff>s&&0!==s&&(b.minDiff=s))}if(!(d<r)||n){if(!n&&(n=!0,0<l)){l-=2;continue}if(d>q&&!m)m=!0;else if(d>q&&m)continue;k.dataPoints[l].label&&(a.axisX.labels[d]=k.dataPoints[l].label);d<c.viewPortMin&&(c.viewPortMin=d);d>c.viewPortMax&&(c.viewPortMax=d);null!==e&&(g<b.viewPortMin&&(b.viewPortMin=g),f>b.viewPortMax&&(b.viewPortMax=
f))}}this.plotInfo.axisXValueType=k.xValueType=h?"dateTime":"number"}};u.prototype.getDataPointAtXY=function(a,b,c){c=c||!1;for(var d=[],e=this._dataInRenderedOrder.length-1;0<=e;e--){var g=null;(g=this._dataInRenderedOrder[e].getDataPointAtXY(a,b,c))&&d.push(g)}a=null;b=!1;for(c=0;c<d.length;c++)if("line"===d[c].dataSeries.type||"stepLine"===d[c].dataSeries.type||"area"===d[c].dataSeries.type||"stepArea"===d[c].dataSeries.type)if(e=M("markerSize",d[c].dataPoint,d[c].dataSeries)||8,d[c].distance<=
e/2){b=!0;break}for(c=0;c<d.length;c++)b&&"line"!==d[c].dataSeries.type&&"stepLine"!==d[c].dataSeries.type&&"area"!==d[c].dataSeries.type&&"stepArea"!==d[c].dataSeries.type||(a?d[c].distance<=a.distance&&(a=d[c]):a=d[c]);return a};u.prototype.getObjectAtXY=function(a,b,c){var d=null;if(c=this.getDataPointAtXY(a,b,c||!1))d=c.dataSeries.dataPointIds[c.dataPointIndex];else if(t)d=wa(a,b,this._eventManager.ghostCtx);else for(c=0;c<this.legend.items.length;c++){var e=this.legend.items[c];a>=e.x1&&(a<=
e.x2&&b>=e.y1&&b<=e.y2)&&(d=e.id)}return d};u.prototype.getAutoFontSize=function(a,b,c){a/=400;return Math.round(Math.min(this.width,this.height)*a)};u.prototype.resetOverlayedCanvas=function(){this.overlaidCanvasCtx.clearRect(0,0,this.width,this.height)};u.prototype.clearCanvas=function(){this.ctx.clearRect(0,0,this.width,this.height);this.backgroundColor&&(this.ctx.fillStyle=this.backgroundColor,this.ctx.fillRect(0,0,this.width,this.height))};u.prototype.attachEvent=function(a){this._events.push(a)};
u.prototype._touchEventHandler=function(a){if(a.changedTouches&&this.interactivityEnabled){var b=[],c=a.changedTouches,d=c?c[0]:a,e=null;switch(a.type){case "touchstart":case "MSPointerDown":b=["mousemove","mousedown"];this._lastTouchData=na(d);this._lastTouchData.time=new Date;break;case "touchmove":case "MSPointerMove":b=["mousemove"];break;case "touchend":case "MSPointerUp":b="touchstart"===this._lastTouchEventType||"MSPointerDown"===this._lastTouchEventType?["mouseup","click"]:["mouseup"];break;
default:return}if(!(c&&1<c.length)){e=na(d);e.time=new Date;try{var g=e.y-this._lastTouchData.y,f=e.time-this._lastTouchData.time;if(15<Math.abs(g)&&(this._lastTouchData.scroll||200>f)){this._lastTouchData.scroll=!0;var h=window.parent||window;h&&h.scrollBy&&h.scrollBy(0,-g)}}catch(p){}this._lastTouchEventType=a.type;if(this._lastTouchData.scroll&&this.zoomEnabled)this.isDrag&&this.resetOverlayedCanvas(),this.isDrag=!1;else for(c=0;c<b.length;c++)e=b[c],g=document.createEvent("MouseEvent"),g.initMouseEvent(e,
!0,!0,window,1,d.screenX,d.screenY,d.clientX,d.clientY,!1,!1,!1,!1,0,null),d.target.dispatchEvent(g),a.preventManipulation&&a.preventManipulation(),a.preventDefault&&a.preventDefault()}}};u.prototype._dispatchRangeEvent=function(a,b){var c={};c.chart=this._publicChartReference;c.type=a;c.trigger=b;var d=[];this.axisX&&d.push("axisX");this.axisY&&d.push("axisY");this.axisY2&&d.push("axisY2");for(var e=0;e<d.length;e++)c[d[e]]={viewportMinimum:this[d[e]].sessionVariables.newViewportMinimum,viewportMaximum:this[d[e]].sessionVariables.newViewportMaximum};
this.dispatchEvent(a,c,this._publicChartReference)};u.prototype._mouseEventHandler=function(a){if(this.interactivityEnabled)if(this._ignoreNextEvent)this._ignoreNextEvent=!1;else{a.preventManipulation&&a.preventManipulation();a.preventDefault&&a.preventDefault();"undefined"===typeof a.target&&a.srcElement&&(a.target=a.srcElement);var b=na(a),c=a.type,d,e;a.which?e=3==a.which:a.button&&(e=2==a.button);if(!e){if(u.capturedEventParam)d=u.capturedEventParam,"mouseup"===c&&(u.capturedEventParam=null,d.chart.overlaidCanvas.releaseCapture?
d.chart.overlaidCanvas.releaseCapture():document.body.removeEventListener("mouseup",d.chart._mouseEventHandler,!1)),d.hasOwnProperty(c)&&d[c].call(d.context,b.x,b.y);else if(this._events){for(e=0;e<this._events.length;e++)if(this._events[e].hasOwnProperty(c)){d=this._events[e];var g=d.bounds;if(b.x>=g.x1&&b.x<=g.x2&&b.y>=g.y1&&b.y<=g.y2){d[c].call(d.context,b.x,b.y);"mousedown"===c&&!0===d.capture?(u.capturedEventParam=d,this.overlaidCanvas.setCapture?this.overlaidCanvas.setCapture():document.body.addEventListener("mouseup",
this._mouseEventHandler,!1)):"mouseup"===c&&(d.chart.overlaidCanvas.releaseCapture?d.chart.overlaidCanvas.releaseCapture():document.body.removeEventListener("mouseup",this._mouseEventHandler,!1));break}else d=null}a.target.style.cursor=d&&d.cursor?d.cursor:this._defaultCursor}this._toolTip&&this._toolTip.enabled&&(c=this.plotArea,(b.x<c.x1||b.x>c.x2||b.y<c.y1||b.y>c.y2)&&this._toolTip.hide());this.isDrag&&this.zoomEnabled||!this._eventManager||this._eventManager.mouseEventHandler(a)}}};u.prototype._plotAreaMouseDown=
function(a,b){this.isDrag=!0;this.dragStartPoint={x:a,y:b}};u.prototype._plotAreaMouseUp=function(a,b){if(("normal"===this.plotInfo.axisPlacement||"xySwapped"===this.plotInfo.axisPlacement)&&this.isDrag){var c=b-this.dragStartPoint.y,d=a-this.dragStartPoint.x,e=0<=this.zoomType.indexOf("x"),g=0<=this.zoomType.indexOf("y"),f=!1;this.resetOverlayedCanvas();if("xySwapped"===this.plotInfo.axisPlacement)var h=g,g=e,e=h;if(this.panEnabled||this.zoomEnabled){if(this.panEnabled)for(e=g=0;e<this._axes.length;e++)c=
this._axes[e],c.viewportMinimum<c.minimum?(g=c.minimum-c.viewportMinimum,c.sessionVariables.newViewportMinimum=c.viewportMinimum+g,c.sessionVariables.newViewportMaximum=c.viewportMaximum+g,f=!0):c.viewportMaximum>c.maximum&&(g=c.viewportMaximum-c.maximum,c.sessionVariables.newViewportMinimum=c.viewportMinimum-g,c.sessionVariables.newViewportMaximum=c.viewportMaximum-g,f=!0);else if((!e||2<Math.abs(d))&&(!g||2<Math.abs(c))&&this.zoomEnabled){if(!this.dragStartPoint)return;c=e?this.dragStartPoint.x:
this.plotArea.x1;d=g?this.dragStartPoint.y:this.plotArea.y1;e=e?a:this.plotArea.x2;g=g?b:this.plotArea.y2;2<Math.abs(c-e)&&2<Math.abs(d-g)&&this._zoomPanToSelectedRegion(c,d,e,g)&&(f=!0)}f&&(this._ignoreNextEvent=!0,this._dispatchRangeEvent("rangeChanging","zoom"),this.render(),this._dispatchRangeEvent("rangeChanged","zoom"),f&&(this.zoomEnabled&&"none"===this._zoomButton.style.display)&&(ha(this._zoomButton,this._resetButton),O(this,this._zoomButton,"pan"),O(this,this._resetButton,"reset")))}}this.isDrag=
!1};u.prototype._plotAreaMouseMove=function(a,b){if(this.isDrag&&"none"!==this.plotInfo.axisPlacement){var c=0,d=0,e=c=null,e=0<=this.zoomType.indexOf("x"),g=0<=this.zoomType.indexOf("y");"xySwapped"===this.plotInfo.axisPlacement&&(c=g,g=e,e=c);c=this.dragStartPoint.x-a;d=this.dragStartPoint.y-b;2<Math.abs(c)&&8>Math.abs(c)&&(this.panEnabled||this.zoomEnabled)?this._toolTip.hide():this.panEnabled||this.zoomEnabled||this._toolTip.mouseMoveHandler(a,b);(!e||2<Math.abs(c)||!g||2<Math.abs(d))&&(this.panEnabled||
this.zoomEnabled)&&(this.panEnabled?(e={x1:e?this.plotArea.x1+c:this.plotArea.x1,y1:g?this.plotArea.y1+d:this.plotArea.y1,x2:e?this.plotArea.x2+c:this.plotArea.x2,y2:g?this.plotArea.y2+d:this.plotArea.y2},this._zoomPanToSelectedRegion(e.x1,e.y1,e.x2,e.y2,!0)&&(this._dispatchRangeEvent("rangeChanging","pan"),this.render(),this._dispatchRangeEvent("rangeChanged","pan"),this.dragStartPoint.x=a,this.dragStartPoint.y=b)):this.zoomEnabled&&(this.resetOverlayedCanvas(),c=this.overlaidCanvasCtx.globalAlpha,
this.overlaidCanvasCtx.globalAlpha=0.7,this.overlaidCanvasCtx.fillStyle="#A0ABB8",this.overlaidCanvasCtx.fillRect(e?this.dragStartPoint.x:this.plotArea.x1,g?this.dragStartPoint.y:this.plotArea.y1,e?a-this.dragStartPoint.x:this.plotArea.x2-this.plotArea.x1,g?b-this.dragStartPoint.y:this.plotArea.y2-this.plotArea.y1),this.overlaidCanvasCtx.globalAlpha=c))}else this._toolTip.mouseMoveHandler(a,b)};u.prototype._zoomPanToSelectedRegion=function(a,b,c,d,e){e=e||!1;var g=0<=this.zoomType.indexOf("x"),f=
0<=this.zoomType.indexOf("y"),h=!1,p=[],k=[];this.axisX&&g&&p.push(this.axisX);this.axisY&&f&&p.push(this.axisY);this.axisY2&&f&&p.push(this.axisY2);g=[];for(f=0;f<p.length;f++){var l=p[f],n=l.convertPixelToValue({x:a,y:b}),m=l.convertPixelToValue({x:c,y:d});if(n>m)var r=m,m=n,n=r;if(isFinite(l.dataInfo.minDiff))if(!(Math.abs(m-n)<3*Math.abs(l.dataInfo.minDiff)||n<l.minimum||m>l.maximum))k.push(l),g.push({val1:n,val2:m}),h=!0;else if(!e){h=!1;break}}if(h)for(f=0;f<k.length;f++)l=k[f],a=g[f],l.setViewPortRange(a.val1,
a.val2);return h};u.prototype.preparePlotArea=function(){var a=this.plotArea,b=this.axisY?this.axisY:this.axisY2;!t&&(0<a.x1||0<a.y1)&&a.ctx.translate(a.x1,a.y1);this.axisX&&b?(a.x1=this.axisX.lineCoordinates.x1<this.axisX.lineCoordinates.x2?this.axisX.lineCoordinates.x1:b.lineCoordinates.x1,a.y1=this.axisX.lineCoordinates.y1<b.lineCoordinates.y1?this.axisX.lineCoordinates.y1:b.lineCoordinates.y1,a.x2=this.axisX.lineCoordinates.x2>b.lineCoordinates.x2?this.axisX.lineCoordinates.x2:b.lineCoordinates.x2,
a.y2=this.axisX.lineCoordinates.y2>this.axisX.lineCoordinates.y1?this.axisX.lineCoordinates.y2:b.lineCoordinates.y2,a.width=a.x2-a.x1,a.height=a.y2-a.y1):(b=this.layoutManager.getFreeSpace(),a.x1=b.x1,a.x2=b.x2,a.y1=b.y1,a.y2=b.y2,a.width=b.width,a.height=b.height);t||(a.canvas.width=a.width,a.canvas.height=a.height,a.canvas.style.left=a.x1+"px",a.canvas.style.top=a.y1+"px",(0<a.x1||0<a.y1)&&a.ctx.translate(-a.x1,-a.y1));a.layoutManager=new Y(a.x1,a.y1,a.x2,a.y2,2)};u.prototype.getPixelCoordinatesOnPlotArea=
function(a,b){return{x:this.axisX.getPixelCoordinatesOnAxis(a).x,y:this.axisY.getPixelCoordinatesOnAxis(b).y}};u.prototype.renderIndexLabels=function(a){a=a||this.plotArea.ctx;for(var b=this.plotArea,c=0,d=0,e=0,g=0,f=0,h=d=g=e=0,p=0;p<this._indexLabels.length;p++){var k=this._indexLabels[p],f=k.chartType.toLowerCase(),l,n,m=M("indexLabelFontColor",k.dataPoint,k.dataSeries),h=M("indexLabelFontSize",k.dataPoint,k.dataSeries);l=M("indexLabelFontFamily",k.dataPoint,k.dataSeries);n=M("indexLabelFontStyle",
k.dataPoint,k.dataSeries);var g=M("indexLabelFontWeight",k.dataPoint,k.dataSeries),d=M("indexLabelBackgroundColor",k.dataPoint,k.dataSeries),e=M("indexLabelMaxWidth",k.dataPoint,k.dataSeries),r=M("indexLabelWrap",k.dataPoint,k.dataSeries),q={percent:null,total:null},s=null;if(0<=k.dataSeries.type.indexOf("stacked")||"pie"===k.dataSeries.type||"doughnut"===k.dataSeries.type)q=this.getPercentAndTotal(k.dataSeries,k.dataPoint);if(k.dataSeries.indexLabelFormatter||k.dataPoint.indexLabelFormatter)s={chart:this._options,
dataSeries:k.dataSeries,dataPoint:k.dataPoint,index:k.indexKeyword,total:q.total,percent:q.percent};var t=k.dataPoint.indexLabelFormatter?k.dataPoint.indexLabelFormatter(s):k.dataPoint.indexLabel?this.replaceKeywordsWithValue(k.dataPoint.indexLabel,k.dataPoint,k.dataSeries,null,k.indexKeyword):k.dataSeries.indexLabelFormatter?k.dataSeries.indexLabelFormatter(s):k.dataSeries.indexLabel?this.replaceKeywordsWithValue(k.dataSeries.indexLabel,k.dataPoint,k.dataSeries,null,k.indexKeyword):null;if(null!==
t&&""!==t){var c=M("indexLabelPlacement",k.dataPoint,k.dataSeries),q=M("indexLabelOrientation",k.dataPoint,k.dataSeries),s=k.direction,v=k.dataSeries.axisX,x=k.dataSeries.axisY,m=new G(a,{x:0,y:0,maxWidth:e?e:0.5*this.width,maxHeight:r?5*h:1.5*h,angle:"horizontal"===q?0:-90,text:t,padding:0,backgroundColor:d,horizontalAlign:"left",fontSize:h,fontFamily:l,fontWeight:g,fontColor:m,fontStyle:n,textBaseline:"top"});m.measureText();if(0<=f.indexOf("line")||0<=f.indexOf("area")||0<=f.indexOf("bubble")||
0<=f.indexOf("scatter")){if(k.dataPoint.x<v.viewportMinimum||k.dataPoint.x>v.viewportMaximum||k.dataPoint.y<x.viewportMinimum||k.dataPoint.y>x.viewportMaximum)continue}else if(k.dataPoint.x<v.viewportMinimum||k.dataPoint.x>v.viewportMaximum)continue;e=g=2;"horizontal"===q?(d=m.width,h=m.height):(h=m.width,d=m.height);if("normal"===this.plotInfo.axisPlacement){if(0<=f.indexOf("line")||0<=f.indexOf("area"))c="auto",g=4;else if(0<=f.indexOf("stacked"))"auto"===c&&(c="inside");else if("bubble"===f||"scatter"===
f)c="inside";l=k.point.x-d/2;"inside"!==c?(d=b.y1,e=b.y2,0<s?(n=k.point.y-h-g,n<d&&(n="auto"===c?Math.max(k.point.y,d)+g:d+g)):(n=k.point.y+g,n>e-h-g&&(n="auto"===c?Math.min(k.point.y,e)-h-g:e-h-g))):(d=Math.max(k.bounds.y1,b.y1),e=Math.min(k.bounds.y2,b.y2),c=0<=f.indexOf("range")?0<s?Math.max(k.bounds.y1,b.y1)+h/2+g:Math.min(k.bounds.y2,b.y2)-h/2-g:(Math.max(k.bounds.y1,b.y1)+Math.min(k.bounds.y2,b.y2))/2,0<s?(n=Math.max(k.point.y,c)-h/2,n<d&&("bubble"===f||"scatter"===f)&&(n=Math.max(k.point.y-
h-g,b.y1+g))):(n=Math.min(k.point.y,c)-h/2,n>e-h-g&&("bubble"===f||"scatter"===f)&&(n=Math.min(k.point.y+g,b.y2-h-g))),n=Math.min(n,e-h))}else 0<=f.indexOf("line")||0<=f.indexOf("area")||0<=f.indexOf("scatter")?(c="auto",e=4):0<=f.indexOf("stacked")?"auto"===c&&(c="inside"):"bubble"===f&&(c="inside"),n=k.point.y-h/2,"inside"!==c?(g=b.x1,f=b.x2,0>s?(l=k.point.x-d-e,l<g&&(l="auto"===c?Math.max(k.point.x,g)+e:g+e)):(l=k.point.x+e,l>f-d-e&&(l="auto"===c?Math.min(k.point.x,f)-d-e:f-d-e))):(g=Math.max(k.bounds.x1,
b.x1),Math.min(k.bounds.x2,b.x2),c=0<=f.indexOf("range")?0>s?Math.max(k.bounds.x1,b.x1)+d/2+e:Math.min(k.bounds.x2,b.x2)-d/2-e:(Math.max(k.bounds.x1,b.x1)+Math.min(k.bounds.x2,b.x2))/2,l=0>s?Math.max(k.point.x,c)-d/2:Math.min(k.point.x,c)-d/2,l=Math.max(l,g));"vertical"===q&&(n+=h);m.x=l;m.y=n;m.render(!0)}}return{source:a,dest:this.plotArea.ctx,animationCallback:z.fadeInAnimation,easingFunction:z.easing.easeInQuad,animationBase:0,startTimePercent:0.7}};u.prototype.renderLine=function(a){var b=a.targetCanvasCtx||
this.plotArea.ctx;if(!(0>=a.dataSeriesIndexes.length)){var c=this._eventManager.ghostCtx;b.save();var d=this.plotArea;b.beginPath();b.rect(d.x1,d.y1,d.width,d.height);b.clip();for(var d=[],e=0;e<a.dataSeriesIndexes.length;e++){var g=a.dataSeriesIndexes[e],f=this.data[g];b.lineWidth=f.lineThickness;var h=f.dataPoints;b.setLineDash&&b.setLineDash(L(f.lineDashType,f.lineThickness));var p=f.id;this._eventManager.objectMap[p]={objectType:"dataSeries",dataSeriesIndex:g};p=C(p);c.strokeStyle=p;c.lineWidth=
0<f.lineThickness?Math.max(f.lineThickness,4):0;p=f._colorSet[0];b.strokeStyle=p;var k=!0,l=0,n,m;b.beginPath();if(0<h.length){for(var r=!1,l=0;l<h.length;l++)if(n=h[l].x.getTime?h[l].x.getTime():h[l].x,!(n<a.axisX.dataInfo.viewPortMin||n>a.axisX.dataInfo.viewPortMax))if("number"!==typeof h[l].y)0<l&&(b.stroke(),t&&c.stroke()),r=!0;else{n=a.axisX.conversionParameters.reference+a.axisX.conversionParameters.pixelPerUnit*(n-a.axisX.conversionParameters.minimum)+0.5<<0;m=a.axisY.conversionParameters.reference+
a.axisY.conversionParameters.pixelPerUnit*(h[l].y-a.axisY.conversionParameters.minimum)+0.5<<0;var q=f.dataPointIds[l];this._eventManager.objectMap[q]={id:q,objectType:"dataPoint",dataSeriesIndex:g,dataPointIndex:l,x1:n,y1:m};k||r?(b.beginPath(),b.moveTo(n,m),t&&(c.beginPath(),c.moveTo(n,m)),r=k=!1):(b.lineTo(n,m),t&&c.lineTo(n,m),0==l%500&&(b.stroke(),b.beginPath(),b.moveTo(n,m),t&&(c.stroke(),c.beginPath(),c.moveTo(n,m))));if(0<h[l].markerSize||0<f.markerSize){var s=f.getMarkerProperties(l,n,m,
b);d.push(s);q=C(q);t&&d.push({x:n,y:m,ctx:c,type:s.type,size:s.size,color:q,borderColor:q,borderThickness:s.borderThickness})}(h[l].indexLabel||f.indexLabel||h[l].indexLabelFormatter||f.indexLabelFormatter)&&this._indexLabels.push({chartType:"line",dataPoint:h[l],dataSeries:f,point:{x:n,y:m},direction:0<=h[l].y?1:-1,color:p})}b.stroke();t&&c.stroke()}}J.drawMarkers(d);b.restore();b.beginPath();t&&c.beginPath();return{source:b,dest:this.plotArea.ctx,animationCallback:z.xClipAnimation,easingFunction:z.easing.linear,
animationBase:0}}};u.prototype.renderStepLine=function(a){var b=a.targetCanvasCtx||this.plotArea.ctx;if(!(0>=a.dataSeriesIndexes.length)){var c=this._eventManager.ghostCtx;b.save();var d=this.plotArea;b.beginPath();b.rect(d.x1,d.y1,d.width,d.height);b.clip();for(var d=[],e=0;e<a.dataSeriesIndexes.length;e++){var g=a.dataSeriesIndexes[e],f=this.data[g];b.lineWidth=f.lineThickness;var h=f.dataPoints;b.setLineDash&&b.setLineDash(L(f.lineDashType,f.lineThickness));var p=f.id;this._eventManager.objectMap[p]=
{objectType:"dataSeries",dataSeriesIndex:g};p=C(p);c.strokeStyle=p;c.lineWidth=0<f.lineThickness?Math.max(f.lineThickness,4):0;p=f._colorSet[0];b.strokeStyle=p;var k=!0,l=0,n,m;b.beginPath();if(0<h.length){for(var r=!1,l=0;l<h.length;l++)if(n=h[l].getTime?h[l].x.getTime():h[l].x,!(n<a.axisX.dataInfo.viewPortMin||n>a.axisX.dataInfo.viewPortMax))if("number"!==typeof h[l].y)0<l&&(b.stroke(),t&&c.stroke()),r=!0;else{var q=m;n=a.axisX.conversionParameters.reference+a.axisX.conversionParameters.pixelPerUnit*
(n-a.axisX.conversionParameters.minimum)+0.5<<0;m=a.axisY.conversionParameters.reference+a.axisY.conversionParameters.pixelPerUnit*(h[l].y-a.axisY.conversionParameters.minimum)+0.5<<0;var s=f.dataPointIds[l];this._eventManager.objectMap[s]={id:s,objectType:"dataPoint",dataSeriesIndex:g,dataPointIndex:l,x1:n,y1:m};k||r?(b.beginPath(),b.moveTo(n,m),t&&(c.beginPath(),c.moveTo(n,m)),r=k=!1):(b.lineTo(n,q),t&&c.lineTo(n,q),b.lineTo(n,m),t&&c.lineTo(n,m),0==l%500&&(b.stroke(),b.beginPath(),b.moveTo(n,m),
t&&(c.stroke(),c.beginPath(),c.moveTo(n,m))));if(0<h[l].markerSize||0<f.markerSize)q=f.getMarkerProperties(l,n,m,b),d.push(q),s=C(s),t&&d.push({x:n,y:m,ctx:c,type:q.type,size:q.size,color:s,borderColor:s,borderThickness:q.borderThickness});(h[l].indexLabel||f.indexLabel||h[l].indexLabelFormatter||f.indexLabelFormatter)&&this._indexLabels.push({chartType:"stepLine",dataPoint:h[l],dataSeries:f,point:{x:n,y:m},direction:0<=h[l].y?1:-1,color:p})}b.stroke();t&&c.stroke()}}J.drawMarkers(d);b.restore();
b.beginPath();t&&c.beginPath();return{source:b,dest:this.plotArea.ctx,animationCallback:z.xClipAnimation,easingFunction:z.easing.linear,animationBase:0}}};u.prototype.renderSpline=function(a){function b(a){a=ia(a,2);if(0<a.length){c.beginPath();t&&d.beginPath();c.moveTo(a[0].x,a[0].y);t&&d.moveTo(a[0].x,a[0].y);for(var b=0;b<a.length-3;b+=3)c.bezierCurveTo(a[b+1].x,a[b+1].y,a[b+2].x,a[b+2].y,a[b+3].x,a[b+3].y),t&&d.bezierCurveTo(a[b+1].x,a[b+1].y,a[b+2].x,a[b+2].y,a[b+3].x,a[b+3].y),0<b&&0===b%3E3&&
(c.stroke(),c.beginPath(),c.moveTo(a[b+3].x,a[b+3].y),t&&(d.stroke(),d.beginPath(),d.moveTo(a[b+3].x,a[b+3].y)));c.stroke();t&&d.stroke()}}var c=a.targetCanvasCtx||this.plotArea.ctx;if(!(0>=a.dataSeriesIndexes.length)){var d=this._eventManager.ghostCtx;c.save();var e=this.plotArea;c.beginPath();c.rect(e.x1,e.y1,e.width,e.height);c.clip();for(var e=[],g=0;g<a.dataSeriesIndexes.length;g++){var f=a.dataSeriesIndexes[g],h=this.data[f];c.lineWidth=h.lineThickness;var p=h.dataPoints;c.setLineDash&&c.setLineDash(L(h.lineDashType,
h.lineThickness));var k=h.id;this._eventManager.objectMap[k]={objectType:"dataSeries",dataSeriesIndex:f};k=C(k);d.strokeStyle=k;d.lineWidth=0<h.lineThickness?Math.max(h.lineThickness,4):0;k=h._colorSet[0];c.strokeStyle=k;var l=0,n,m,r=[];c.beginPath();if(0<p.length)for(l=0;l<p.length;l++)if(n=p[l].getTime?p[l].x.getTime():p[l].x,!(n<a.axisX.dataInfo.viewPortMin||n>a.axisX.dataInfo.viewPortMax))if("number"!==typeof p[l].y)0<l&&(b(r),r=[]);else{n=a.axisX.conversionParameters.reference+a.axisX.conversionParameters.pixelPerUnit*
(n-a.axisX.conversionParameters.minimum)+0.5<<0;m=a.axisY.conversionParameters.reference+a.axisY.conversionParameters.pixelPerUnit*(p[l].y-a.axisY.conversionParameters.minimum)+0.5<<0;var q=h.dataPointIds[l];this._eventManager.objectMap[q]={id:q,objectType:"dataPoint",dataSeriesIndex:f,dataPointIndex:l,x1:n,y1:m};r[r.length]={x:n,y:m};if(0<p[l].markerSize||0<h.markerSize){var s=h.getMarkerProperties(l,n,m,c);e.push(s);q=C(q);t&&e.push({x:n,y:m,ctx:d,type:s.type,size:s.size,color:q,borderColor:q,borderThickness:s.borderThickness})}(p[l].indexLabel||
h.indexLabel||p[l].indexLabelFormatter||h.indexLabelFormatter)&&this._indexLabels.push({chartType:"spline",dataPoint:p[l],dataSeries:h,point:{x:n,y:m},direction:0<=p[l].y?1:-1,color:k})}b(r)}J.drawMarkers(e);c.restore();c.beginPath();t&&d.beginPath();return{source:c,dest:this.plotArea.ctx,animationCallback:z.xClipAnimation,easingFunction:z.easing.linear,animationBase:0}}};var H=function(a,b,c,d,e,g,f,h,p,k,l,n,m){"undefined"===typeof m&&(m=1);f=f||0;h=h||"black";var r=15<d-b&&15<e-c?8:0.35*Math.min(d-
b,e-c);a.beginPath();a.moveTo(b,c);a.save();a.fillStyle=g;a.globalAlpha=m;a.fillRect(b,c,d-b,e-c);a.globalAlpha=1;0<f&&(m=0===f%2?0:0.5,a.beginPath(),a.lineWidth=f,a.strokeStyle=h,a.moveTo(b,c),a.rect(b-m,c-m,d-b+2*m,e-c+2*m),a.stroke());a.restore();!0===p&&(a.save(),a.beginPath(),a.moveTo(b,c),a.lineTo(b+r,c+r),a.lineTo(d-r,c+r),a.lineTo(d,c),a.closePath(),f=a.createLinearGradient((d+b)/2,c+r,(d+b)/2,c),f.addColorStop(0,g),f.addColorStop(1,"rgba(255, 255, 255, .4)"),a.fillStyle=f,a.fill(),a.restore());
!0===k&&(a.save(),a.beginPath(),a.moveTo(b,e),a.lineTo(b+r,e-r),a.lineTo(d-r,e-r),a.lineTo(d,e),a.closePath(),f=a.createLinearGradient((d+b)/2,e-r,(d+b)/2,e),f.addColorStop(0,g),f.addColorStop(1,"rgba(255, 255, 255, .4)"),a.fillStyle=f,a.fill(),a.restore());!0===l&&(a.save(),a.beginPath(),a.moveTo(b,c),a.lineTo(b+r,c+r),a.lineTo(b+r,e-r),a.lineTo(b,e),a.closePath(),f=a.createLinearGradient(b+r,(e+c)/2,b,(e+c)/2),f.addColorStop(0,g),f.addColorStop(1,"rgba(255, 255, 255, 0.1)"),a.fillStyle=f,a.fill(),
a.restore());!0===n&&(a.save(),a.beginPath(),a.moveTo(d,c),a.lineTo(d-r,c+r),a.lineTo(d-r,e-r),a.lineTo(d,e),f=a.createLinearGradient(d-r,(e+c)/2,d,(e+c)/2),f.addColorStop(0,g),f.addColorStop(1,"rgba(255, 255, 255, 0.1)"),a.fillStyle=f,f.addColorStop(0,g),f.addColorStop(1,"rgba(255, 255, 255, 0.1)"),a.fillStyle=f,a.fill(),a.closePath(),a.restore())};u.prototype.renderColumn=function(a){var b=a.targetCanvasCtx||this.plotArea.ctx;if(!(0>=a.dataSeriesIndexes.length)){var c=null,d=this.plotArea,e=0,g,
f,h,p=a.axisY.conversionParameters.reference+a.axisY.conversionParameters.pixelPerUnit*(0-a.axisY.conversionParameters.minimum)<<0,e=this.dataPointMaxWidth?this.dataPointMaxWidth:Math.min(0.15*this.width,0.9*(this.plotArea.width/a.plotType.totalDataSeries))<<0,k=a.axisX.dataInfo.minDiff,l=0.9*(d.width/Math.abs(a.axisX.viewportMaximum-a.axisX.viewportMinimum)*Math.abs(k)/a.plotType.totalDataSeries)<<0;l>e?l=e:Infinity===k?l=0.9*(e/a.plotType.totalDataSeries):1>l&&(l=1);b.save();t&&this._eventManager.ghostCtx.save();
b.beginPath();b.rect(d.x1,d.y1,d.width,d.height);b.clip();t&&(this._eventManager.ghostCtx.rect(d.x1,d.y1,d.width,d.height),this._eventManager.ghostCtx.clip());for(d=0;d<a.dataSeriesIndexes.length;d++){var k=a.dataSeriesIndexes[d],n=this.data[k],m=n.dataPoints;if(0<m.length)for(var r=5<l&&n.bevelEnabled?!0:!1,e=0;e<m.length;e++)if(m[e].getTime?h=m[e].x.getTime():h=m[e].x,!(h<a.axisX.dataInfo.viewPortMin||h>a.axisX.dataInfo.viewPortMax)&&"number"===typeof m[e].y){g=a.axisX.conversionParameters.reference+
a.axisX.conversionParameters.pixelPerUnit*(h-a.axisX.conversionParameters.minimum)+0.5<<0;f=a.axisY.conversionParameters.reference+a.axisY.conversionParameters.pixelPerUnit*(m[e].y-a.axisY.conversionParameters.minimum)+0.5<<0;g=g-a.plotType.totalDataSeries*l/2+(a.previousDataSeriesCount+d)*l<<0;var q=g+l<<0,s;0<=m[e].y?s=p:(s=f,f=p);f>s&&(s=f=s);c=m[e].color?m[e].color:n._colorSet[e%n._colorSet.length];H(b,g,f,q,s,c,0,null,r&&0<=m[e].y,0>m[e].y&&r,!1,!1,n.fillOpacity);c=n.dataPointIds[e];this._eventManager.objectMap[c]=
{id:c,objectType:"dataPoint",dataSeriesIndex:k,dataPointIndex:e,x1:g,y1:f,x2:q,y2:s};c=C(c);t&&H(this._eventManager.ghostCtx,g,f,q,s,c,0,null,!1,!1,!1,!1);(m[e].indexLabel||n.indexLabel||m[e].indexLabelFormatter||n.indexLabelFormatter)&&this._indexLabels.push({chartType:"column",dataPoint:m[e],dataSeries:n,point:{x:g+(q-g)/2,y:0<=m[e].y?f:s},direction:0<=m[e].y?1:-1,bounds:{x1:g,y1:Math.min(f,s),x2:q,y2:Math.max(f,s)},color:c})}}b.restore();t&&this._eventManager.ghostCtx.restore();a=Math.min(p,a.axisY.boundingRect.y2);
return{source:b,dest:this.plotArea.ctx,animationCallback:z.yScaleAnimation,easingFunction:z.easing.easeOutQuart,animationBase:a}}};u.prototype.renderStackedColumn=function(a){var b=a.targetCanvasCtx||this.plotArea.ctx;if(!(0>=a.dataSeriesIndexes.length)){var c=null,d=this.plotArea,e=[],g=[],f=0,h,p=a.axisY.conversionParameters.reference+a.axisY.conversionParameters.pixelPerUnit*(0-a.axisY.conversionParameters.minimum)<<0,f=this.dataPointMaxWidth?this.dataPointMaxWidth:0.15*this.width<<0,k=a.axisX.dataInfo.minDiff,
l=0.9*(d.width/Math.abs(a.axisX.viewportMaximum-a.axisX.viewportMinimum)*Math.abs(k)/a.plotType.plotUnits.length)<<0;l>f?l=f:Infinity===k?l=f:1>l&&(l=1);b.save();t&&this._eventManager.ghostCtx.save();b.beginPath();b.rect(d.x1,d.y1,d.width,d.height);b.clip();t&&(this._eventManager.ghostCtx.rect(d.x1,d.y1,d.width,d.height),this._eventManager.ghostCtx.clip());for(k=0;k<a.dataSeriesIndexes.length;k++){var n=a.dataSeriesIndexes[k],m=this.data[n],r=m.dataPoints;if(0<r.length){var q=5<l&&m.bevelEnabled?
!0:!1;b.strokeStyle="#4572A7 ";for(f=0;f<r.length;f++)if(c=r[f].x.getTime?r[f].x.getTime():r[f].x,!(c<a.axisX.dataInfo.viewPortMin||c>a.axisX.dataInfo.viewPortMax)&&"number"===typeof r[f].y){d=a.axisX.conversionParameters.reference+a.axisX.conversionParameters.pixelPerUnit*(c-a.axisX.conversionParameters.minimum)+0.5<<0;h=a.axisY.conversionParameters.reference+a.axisY.conversionParameters.pixelPerUnit*(r[f].y-a.axisY.conversionParameters.minimum);var s=d-a.plotType.plotUnits.length*l/2+a.index*l<<
0,A=s+l<<0,v;if(0<=r[f].y){var x=e[c]?e[c]:0;h-=x;v=p-x;e[c]=x+(v-h)}else x=g[c]?g[c]:0,v=h+x,h=p+x,g[c]=x+(v-h);c=r[f].color?r[f].color:m._colorSet[f%m._colorSet.length];H(b,s,h,A,v,c,0,null,q&&0<=r[f].y,0>r[f].y&&q,!1,!1,m.fillOpacity);c=m.dataPointIds[f];this._eventManager.objectMap[c]={id:c,objectType:"dataPoint",dataSeriesIndex:n,dataPointIndex:f,x1:s,y1:h,x2:A,y2:v};c=C(c);t&&H(this._eventManager.ghostCtx,s,h,A,v,c,0,null,!1,!1,!1,!1);(r[f].indexLabel||m.indexLabel||r[f].indexLabelFormatter||
m.indexLabelFormatter)&&this._indexLabels.push({chartType:"stackedColumn",dataPoint:r[f],dataSeries:m,point:{x:d,y:0<=r[f].y?h:v},direction:0<=r[f].y?1:-1,bounds:{x1:s,y1:Math.min(h,v),x2:A,y2:Math.max(h,v)},color:c})}}}b.restore();t&&this._eventManager.ghostCtx.restore();a=Math.min(p,a.axisY.boundingRect.y2);return{source:b,dest:this.plotArea.ctx,animationCallback:z.yScaleAnimation,easingFunction:z.easing.easeOutQuart,animationBase:a}}};u.prototype.renderStackedColumn100=function(a){var b=a.targetCanvasCtx||
this.plotArea.ctx;if(!(0>=a.dataSeriesIndexes.length)){var c=null,d=this.plotArea,e=[],g=[],f=0,h,p=a.axisY.conversionParameters.reference+a.axisY.conversionParameters.pixelPerUnit*(0-a.axisY.conversionParameters.minimum)<<0,f=this.dataPointMaxWidth?this.dataPointMaxWidth:0.15*this.width<<0,k=a.axisX.dataInfo.minDiff,l=0.9*(d.width/Math.abs(a.axisX.viewportMaximum-a.axisX.viewportMinimum)*Math.abs(k)/a.plotType.plotUnits.length)<<0;l>f?l=f:Infinity===k?l=f:1>l&&(l=1);b.save();t&&this._eventManager.ghostCtx.save();
b.beginPath();b.rect(d.x1,d.y1,d.width,d.height);b.clip();t&&(this._eventManager.ghostCtx.rect(d.x1,d.y1,d.width,d.height),this._eventManager.ghostCtx.clip());for(k=0;k<a.dataSeriesIndexes.length;k++){var n=a.dataSeriesIndexes[k],m=this.data[n],r=m.dataPoints;if(0<r.length)for(var q=5<l&&m.bevelEnabled?!0:!1,f=0;f<r.length;f++)if(c=r[f].x.getTime?r[f].x.getTime():r[f].x,!(c<a.axisX.dataInfo.viewPortMin||c>a.axisX.dataInfo.viewPortMax)&&"number"===typeof r[f].y){d=a.axisX.conversionParameters.reference+
a.axisX.conversionParameters.pixelPerUnit*(c-a.axisX.conversionParameters.minimum)+0.5<<0;h=a.axisY.conversionParameters.reference+a.axisY.conversionParameters.pixelPerUnit*((0!==a.dataPointYSums[c]?100*(r[f].y/a.dataPointYSums[c]):0)-a.axisY.conversionParameters.minimum);var s=d-a.plotType.plotUnits.length*l/2+a.index*l<<0,A=s+l<<0,v;if(0<=r[f].y){var x=e[c]?e[c]:0;h-=x;v=p-x;e[c]=x+(v-h)}else x=g[c]?g[c]:0,v=h+x,h=p+x,g[c]=x+(v-h);c=r[f].color?r[f].color:m._colorSet[f%m._colorSet.length];H(b,s,
h,A,v,c,0,null,q&&0<=r[f].y,0>r[f].y&&q,!1,!1,m.fillOpacity);c=m.dataPointIds[f];this._eventManager.objectMap[c]={id:c,objectType:"dataPoint",dataSeriesIndex:n,dataPointIndex:f,x1:s,y1:h,x2:A,y2:v};c=C(c);t&&H(this._eventManager.ghostCtx,s,h,A,v,c,0,null,!1,!1,!1,!1);(r[f].indexLabel||m.indexLabel||r[f].indexLabelFormatter||m.indexLabelFormatter)&&this._indexLabels.push({chartType:"stackedColumn100",dataPoint:r[f],dataSeries:m,point:{x:d,y:0<=r[f].y?h:v},direction:0<=r[f].y?1:-1,bounds:{x1:s,y1:Math.min(h,
v),x2:A,y2:Math.max(h,v)},color:c})}}b.restore();t&&this._eventManager.ghostCtx.restore();a=Math.min(p,a.axisY.boundingRect.y2);return{source:b,dest:this.plotArea.ctx,animationCallback:z.yScaleAnimation,easingFunction:z.easing.easeOutQuart,animationBase:a}}};u.prototype.renderBar=function(a){var b=a.targetCanvasCtx||this.plotArea.ctx;if(!(0>=a.dataSeriesIndexes.length)){var c=null,d=this.plotArea,e=0,g,f,h,p=a.axisY.conversionParameters.reference+a.axisY.conversionParameters.pixelPerUnit*(0-a.axisY.conversionParameters.minimum)<<
0,e=this.dataPointMaxWidth?this.dataPointMaxWidth:Math.min(0.15*this.height,0.9*(this.plotArea.height/a.plotType.totalDataSeries))<<0,k=a.axisX.dataInfo.minDiff,l=0.9*(d.height/Math.abs(a.axisX.viewportMaximum-a.axisX.viewportMinimum)*Math.abs(k)/a.plotType.totalDataSeries)<<0;l>e?l=e:Infinity===k?l=0.9*(e/a.plotType.totalDataSeries):1>l&&(l=1);b.save();t&&this._eventManager.ghostCtx.save();b.beginPath();b.rect(d.x1,d.y1,d.width,d.height);b.clip();t&&(this._eventManager.ghostCtx.rect(d.x1,d.y1,d.width,
d.height),this._eventManager.ghostCtx.clip());for(d=0;d<a.dataSeriesIndexes.length;d++){var k=a.dataSeriesIndexes[d],n=this.data[k],m=n.dataPoints;if(0<m.length){var r=5<l&&n.bevelEnabled?!0:!1;b.strokeStyle="#4572A7 ";for(e=0;e<m.length;e++)if(m[e].getTime?h=m[e].x.getTime():h=m[e].x,!(h<a.axisX.dataInfo.viewPortMin||h>a.axisX.dataInfo.viewPortMax)&&"number"===typeof m[e].y){f=a.axisX.conversionParameters.reference+a.axisX.conversionParameters.pixelPerUnit*(h-a.axisX.conversionParameters.minimum)+
0.5<<0;g=a.axisY.conversionParameters.reference+a.axisY.conversionParameters.pixelPerUnit*(m[e].y-a.axisY.conversionParameters.minimum)+0.5<<0;f=f-a.plotType.totalDataSeries*l/2+(a.previousDataSeriesCount+d)*l<<0;var q=f+l<<0,s;0<=m[e].y?s=p:(s=g,g=p);c=m[e].color?m[e].color:n._colorSet[e%n._colorSet.length];H(b,s,f,g,q,c,0,null,r,!1,!1,!1,n.fillOpacity);c=n.dataPointIds[e];this._eventManager.objectMap[c]={id:c,objectType:"dataPoint",dataSeriesIndex:k,dataPointIndex:e,x1:s,y1:f,x2:g,y2:q};c=C(c);
t&&H(this._eventManager.ghostCtx,s,f,g,q,c,0,null,!1,!1,!1,!1);(m[e].indexLabel||n.indexLabel||m[e].indexLabelFormatter||n.indexLabelFormatter)&&this._indexLabels.push({chartType:"bar",dataPoint:m[e],dataSeries:n,point:{x:0<=m[e].y?g:s,y:f+(q-f)/2},direction:0<=m[e].y?1:-1,bounds:{x1:Math.min(s,g),y1:f,x2:Math.max(s,g),y2:q},color:c})}}}b.restore();t&&this._eventManager.ghostCtx.restore();a=Math.max(p,a.axisX.boundingRect.x2);return{source:b,dest:this.plotArea.ctx,animationCallback:z.xScaleAnimation,
easingFunction:z.easing.easeOutQuart,animationBase:a}}};u.prototype.renderStackedBar=function(a){var b=a.targetCanvasCtx||this.plotArea.ctx;if(!(0>=a.dataSeriesIndexes.length)){var c=null,d=this.plotArea,e=[],g=[],f=0,h,p=a.axisY.conversionParameters.reference+a.axisY.conversionParameters.pixelPerUnit*(0-a.axisY.conversionParameters.minimum)<<0,f=this.dataPointMaxWidth?this.dataPointMaxWidth:0.15*this.height<<0,k=a.axisX.dataInfo.minDiff,l=0.9*(d.height/Math.abs(a.axisX.viewportMaximum-a.axisX.viewportMinimum)*
Math.abs(k)/a.plotType.plotUnits.length)<<0;l>f?l=f:Infinity===k?l=f:1>l&&(l=1);b.save();t&&this._eventManager.ghostCtx.save();b.beginPath();b.rect(d.x1,d.y1,d.width,d.height);b.clip();t&&(this._eventManager.ghostCtx.rect(d.x1,d.y1,d.width,d.height),this._eventManager.ghostCtx.clip());for(k=0;k<a.dataSeriesIndexes.length;k++){var n=a.dataSeriesIndexes[k],m=this.data[n],r=m.dataPoints;if(0<r.length){var q=5<l&&m.bevelEnabled?!0:!1;b.strokeStyle="#4572A7 ";for(f=0;f<r.length;f++)if(c=r[f].x.getTime?
r[f].x.getTime():r[f].x,!(c<a.axisX.dataInfo.viewPortMin||c>a.axisX.dataInfo.viewPortMax)&&"number"===typeof r[f].y){d=a.axisX.conversionParameters.reference+a.axisX.conversionParameters.pixelPerUnit*(c-a.axisX.conversionParameters.minimum)+0.5<<0;h=a.axisY.conversionParameters.reference+a.axisY.conversionParameters.pixelPerUnit*(r[f].y-a.axisY.conversionParameters.minimum);var s=d-a.plotType.plotUnits.length*l/2+a.index*l<<0,A=s+l<<0,v;if(0<=r[f].y){var x=e[c]?e[c]:0;v=p+x;h+=x;e[c]=x+(h-v)}else x=
g[c]?g[c]:0,v=h-x,h=p-x,g[c]=x+(h-v);c=r[f].color?r[f].color:m._colorSet[f%m._colorSet.length];H(b,v,s,h,A,c,0,null,q,!1,!1,!1,m.fillOpacity);c=m.dataPointIds[f];this._eventManager.objectMap[c]={id:c,objectType:"dataPoint",dataSeriesIndex:n,dataPointIndex:f,x1:v,y1:s,x2:h,y2:A};c=C(c);t&&H(this._eventManager.ghostCtx,v,s,h,A,c,0,null,!1,!1,!1,!1);(r[f].indexLabel||m.indexLabel||r[f].indexLabelFormatter||m.indexLabelFormatter)&&this._indexLabels.push({chartType:"stackedBar",dataPoint:r[f],dataSeries:m,
point:{x:0<=r[f].y?h:v,y:d},direction:0<=r[f].y?1:-1,bounds:{x1:Math.min(v,h),y1:s,x2:Math.max(v,h),y2:A},color:c})}}}b.restore();t&&this._eventManager.ghostCtx.restore();a=Math.max(p,a.axisX.boundingRect.x2);return{source:b,dest:this.plotArea.ctx,animationCallback:z.xScaleAnimation,easingFunction:z.easing.easeOutQuart,animationBase:a}}};u.prototype.renderStackedBar100=function(a){var b=a.targetCanvasCtx||this.plotArea.ctx;if(!(0>=a.dataSeriesIndexes.length)){var c=null,d=this.plotArea,e=[],g=[],
f=0,h,p=a.axisY.conversionParameters.reference+a.axisY.conversionParameters.pixelPerUnit*(0-a.axisY.conversionParameters.minimum)<<0,f=this.dataPointMaxWidth?this.dataPointMaxWidth:0.15*this.height<<0,k=a.axisX.dataInfo.minDiff,l=0.9*(d.height/Math.abs(a.axisX.viewportMaximum-a.axisX.viewportMinimum)*Math.abs(k)/a.plotType.plotUnits.length)<<0;l>f?l=f:Infinity===k?l=f:1>l&&(l=1);b.save();t&&this._eventManager.ghostCtx.save();b.beginPath();b.rect(d.x1,d.y1,d.width,d.height);b.clip();t&&(this._eventManager.ghostCtx.rect(d.x1,
d.y1,d.width,d.height),this._eventManager.ghostCtx.clip());for(k=0;k<a.dataSeriesIndexes.length;k++){var n=a.dataSeriesIndexes[k],m=this.data[n],r=m.dataPoints;if(0<r.length){var q=5<l&&m.bevelEnabled?!0:!1;b.strokeStyle="#4572A7 ";for(f=0;f<r.length;f++)if(c=r[f].x.getTime?r[f].x.getTime():r[f].x,!(c<a.axisX.dataInfo.viewPortMin||c>a.axisX.dataInfo.viewPortMax)&&"number"===typeof r[f].y){d=a.axisX.conversionParameters.reference+a.axisX.conversionParameters.pixelPerUnit*(c-a.axisX.conversionParameters.minimum)+
0.5<<0;h=a.axisY.conversionParameters.reference+a.axisY.conversionParameters.pixelPerUnit*((0!==a.dataPointYSums[c]?100*(r[f].y/a.dataPointYSums[c]):0)-a.axisY.conversionParameters.minimum);var s=d-a.plotType.plotUnits.length*l/2+a.index*l<<0,A=s+l<<0,v;if(0<=r[f].y){var x=e[c]?e[c]:0;v=p+x;h+=x;e[c]=x+(h-v)}else x=g[c]?g[c]:0,v=h-x,h=p-x,g[c]=x+(h-v);c=r[f].color?r[f].color:m._colorSet[f%m._colorSet.length];H(b,v,s,h,A,c,0,null,q,!1,!1,!1,m.fillOpacity);c=m.dataPointIds[f];this._eventManager.objectMap[c]=
{id:c,objectType:"dataPoint",dataSeriesIndex:n,dataPointIndex:f,x1:v,y1:s,x2:h,y2:A};c=C(c);t&&H(this._eventManager.ghostCtx,v,s,h,A,c,0,null,!1,!1,!1,!1);(r[f].indexLabel||m.indexLabel||r[f].indexLabelFormatter||m.indexLabelFormatter)&&this._indexLabels.push({chartType:"stackedBar100",dataPoint:r[f],dataSeries:m,point:{x:0<=r[f].y?h:v,y:d},direction:0<=r[f].y?1:-1,bounds:{x1:Math.min(v,h),y1:s,x2:Math.max(v,h),y2:A},color:c})}}}b.restore();t&&this._eventManager.ghostCtx.restore();a=Math.max(p,a.axisX.boundingRect.x2);
return{source:b,dest:this.plotArea.ctx,animationCallback:z.xScaleAnimation,easingFunction:z.easing.easeOutQuart,animationBase:a}}};u.prototype.renderArea=function(a){function b(){x&&(0<k.lineThickness&&c.stroke(),0>=a.axisY.viewportMinimum&&0<=a.axisY.viewportMaximum?v=A:0>a.axisY.viewportMaximum?v=g.y1:0<a.axisY.viewportMinimum&&(v=e.y2),c.lineTo(r,v),c.lineTo(x.x,v),c.closePath(),c.globalAlpha=k.fillOpacity,c.fill(),c.globalAlpha=1,t&&(d.lineTo(r,v),d.lineTo(x.x,v),d.closePath(),d.fill()),c.beginPath(),
c.moveTo(r,q),d.beginPath(),d.moveTo(r,q),x={x:r,y:q})}var c=a.targetCanvasCtx||this.plotArea.ctx;if(!(0>=a.dataSeriesIndexes.length)){var d=this._eventManager.ghostCtx,e=a.axisX.lineCoordinates,g=a.axisY.lineCoordinates,f=[],h=this.plotArea;c.save();t&&d.save();c.beginPath();c.rect(h.x1,h.y1,h.width,h.height);c.clip();t&&(d.beginPath(),d.rect(h.x1,h.y1,h.width,h.height),d.clip());for(h=0;h<a.dataSeriesIndexes.length;h++){var p=a.dataSeriesIndexes[h],k=this.data[p],l=k.dataPoints,f=k.id;this._eventManager.objectMap[f]=
{objectType:"dataSeries",dataSeriesIndex:p};f=C(f);d.fillStyle=f;var f=[],n=!0,m=0,r,q,s,A=a.axisY.conversionParameters.reference+a.axisY.conversionParameters.pixelPerUnit*(0-a.axisY.conversionParameters.minimum)+0.5<<0,v,x=null;if(0<l.length){var B=k._colorSet[m%k._colorSet.length];c.fillStyle=B;c.strokeStyle=B;c.lineWidth=k.lineThickness;c.setLineDash&&c.setLineDash(L(k.lineDashType,k.lineThickness));for(var Z=!0;m<l.length;m++)if(s=l[m].x.getTime?l[m].x.getTime():l[m].x,!(s<a.axisX.dataInfo.viewPortMin||
s>a.axisX.dataInfo.viewPortMax))if("number"!==typeof l[m].y)b(),Z=!0;else{r=a.axisX.conversionParameters.reference+a.axisX.conversionParameters.pixelPerUnit*(s-a.axisX.conversionParameters.minimum)+0.5<<0;q=a.axisY.conversionParameters.reference+a.axisY.conversionParameters.pixelPerUnit*(l[m].y-a.axisY.conversionParameters.minimum)+0.5<<0;n||Z?(c.beginPath(),c.moveTo(r,q),x={x:r,y:q},t&&(d.beginPath(),d.moveTo(r,q)),Z=n=!1):(c.lineTo(r,q),t&&d.lineTo(r,q),0==m%250&&b());var w=k.dataPointIds[m];this._eventManager.objectMap[w]=
{id:w,objectType:"dataPoint",dataSeriesIndex:p,dataPointIndex:m,x1:r,y1:q};0!==l[m].markerSize&&(0<l[m].markerSize||0<k.markerSize)&&(s=k.getMarkerProperties(m,r,q,c),f.push(s),w=C(w),t&&f.push({x:r,y:q,ctx:d,type:s.type,size:s.size,color:w,borderColor:w,borderThickness:s.borderThickness}));(l[m].indexLabel||k.indexLabel||l[m].indexLabelFormatter||k.indexLabelFormatter)&&this._indexLabels.push({chartType:"area",dataPoint:l[m],dataSeries:k,point:{x:r,y:q},direction:0<=l[m].y?1:-1,color:B})}b();J.drawMarkers(f)}}c.restore();
t&&this._eventManager.ghostCtx.restore();return{source:c,dest:this.plotArea.ctx,animationCallback:z.xClipAnimation,easingFunction:z.easing.linear,animationBase:0}}};u.prototype.renderSplineArea=function(a){function b(){var b=ia(v,2);if(0<b.length){c.beginPath();c.moveTo(b[0].x,b[0].y);t&&(d.beginPath(),d.moveTo(b[0].x,b[0].y));for(var f=0;f<b.length-3;f+=3)c.bezierCurveTo(b[f+1].x,b[f+1].y,b[f+2].x,b[f+2].y,b[f+3].x,b[f+3].y),t&&d.bezierCurveTo(b[f+1].x,b[f+1].y,b[f+2].x,b[f+2].y,b[f+3].x,b[f+3].y);
0<k.lineThickness&&c.stroke();0>=a.axisY.viewportMinimum&&0<=a.axisY.viewportMaximum?s=q:0>a.axisY.viewportMaximum?s=g.y1:0<a.axisY.viewportMinimum&&(s=e.y2);A={x:b[0].x,y:b[0].y};c.lineTo(b[b.length-1].x,s);c.lineTo(A.x,s);c.closePath();c.globalAlpha=k.fillOpacity;c.fill();c.globalAlpha=1;t&&(d.lineTo(b[b.length-1].x,s),d.lineTo(A.x,s),d.closePath(),d.fill())}}var c=a.targetCanvasCtx||this.plotArea.ctx;if(!(0>=a.dataSeriesIndexes.length)){var d=this._eventManager.ghostCtx,e=a.axisX.lineCoordinates,
g=a.axisY.lineCoordinates,f=[],h=this.plotArea;c.save();t&&d.save();c.beginPath();c.rect(h.x1,h.y1,h.width,h.height);c.clip();t&&(d.beginPath(),d.rect(h.x1,h.y1,h.width,h.height),d.clip());for(h=0;h<a.dataSeriesIndexes.length;h++){var p=a.dataSeriesIndexes[h],k=this.data[p],l=k.dataPoints,f=k.id;this._eventManager.objectMap[f]={objectType:"dataSeries",dataSeriesIndex:p};f=C(f);d.fillStyle=f;var f=[],n=0,m,r,q=a.axisY.conversionParameters.reference+a.axisY.conversionParameters.pixelPerUnit*(0-a.axisY.conversionParameters.minimum)+
0.5<<0,s,A=null,v=[];if(0<l.length){color=k._colorSet[n%k._colorSet.length];c.fillStyle=color;c.strokeStyle=color;c.lineWidth=k.lineThickness;for(c.setLineDash&&c.setLineDash(L(k.lineDashType,k.lineThickness));n<l.length;n++)if(m=l[n].x.getTime?l[n].x.getTime():l[n].x,!(m<a.axisX.dataInfo.viewPortMin||m>a.axisX.dataInfo.viewPortMax))if("number"!==typeof l[n].y)0<n&&(b(),v=[]);else{m=a.axisX.conversionParameters.reference+a.axisX.conversionParameters.pixelPerUnit*(m-a.axisX.conversionParameters.minimum)+
0.5<<0;r=a.axisY.conversionParameters.reference+a.axisY.conversionParameters.pixelPerUnit*(l[n].y-a.axisY.conversionParameters.minimum)+0.5<<0;var x=k.dataPointIds[n];this._eventManager.objectMap[x]={id:x,objectType:"dataPoint",dataSeriesIndex:p,dataPointIndex:n,x1:m,y1:r};v[v.length]={x:m,y:r};if(0!==l[n].markerSize&&(0<l[n].markerSize||0<k.markerSize)){var B=k.getMarkerProperties(n,m,r,c);f.push(B);x=C(x);t&&f.push({x:m,y:r,ctx:d,type:B.type,size:B.size,color:x,borderColor:x,borderThickness:B.borderThickness})}(l[n].indexLabel||
k.indexLabel||l[n].indexLabelFormatter||k.indexLabelFormatter)&&this._indexLabels.push({chartType:"splineArea",dataPoint:l[n],dataSeries:k,point:{x:m,y:r},direction:0<=l[n].y?1:-1,color:color})}b();J.drawMarkers(f)}}c.restore();t&&this._eventManager.ghostCtx.restore();return{source:c,dest:this.plotArea.ctx,animationCallback:z.xClipAnimation,easingFunction:z.easing.linear,animationBase:0}}};u.prototype.renderStepArea=function(a){function b(){x&&(0<k.lineThickness&&c.stroke(),0>=a.axisY.viewportMinimum&&
0<=a.axisY.viewportMaximum?v=A:0>a.axisY.viewportMaximum?v=g.y1:0<a.axisY.viewportMinimum&&(v=e.y2),c.lineTo(r,v),c.lineTo(x.x,v),c.closePath(),c.globalAlpha=k.fillOpacity,c.fill(),c.globalAlpha=1,t&&(d.lineTo(r,v),d.lineTo(x.x,v),d.closePath(),d.fill()),c.beginPath(),c.moveTo(r,q),d.beginPath(),d.moveTo(r,q),x={x:r,y:q})}var c=a.targetCanvasCtx||this.plotArea.ctx;if(!(0>=a.dataSeriesIndexes.length)){var d=this._eventManager.ghostCtx,e=a.axisX.lineCoordinates,g=a.axisY.lineCoordinates,f=[],h=this.plotArea;
c.save();t&&d.save();c.beginPath();c.rect(h.x1,h.y1,h.width,h.height);c.clip();t&&(d.beginPath(),d.rect(h.x1,h.y1,h.width,h.height),d.clip());for(h=0;h<a.dataSeriesIndexes.length;h++){var p=a.dataSeriesIndexes[h],k=this.data[p],l=k.dataPoints,f=k.id;this._eventManager.objectMap[f]={objectType:"dataSeries",dataSeriesIndex:p};f=C(f);d.fillStyle=f;var f=[],n=!0,m=0,r,q,s,A=a.axisY.conversionParameters.reference+a.axisY.conversionParameters.pixelPerUnit*(0-a.axisY.conversionParameters.minimum)+0.5<<0,
v,x=null,B=!1;if(0<l.length){var u=k._colorSet[m%k._colorSet.length];c.fillStyle=u;c.strokeStyle=u;c.lineWidth=k.lineThickness;for(c.setLineDash&&c.setLineDash(L(k.lineDashType,k.lineThickness));m<l.length;m++)if(s=l[m].x.getTime?l[m].x.getTime():l[m].x,!(s<a.axisX.dataInfo.viewPortMin||s>a.axisX.dataInfo.viewPortMax)){var w=q;"number"!==typeof l[m].y?(b(),B=!0):(r=a.axisX.conversionParameters.reference+a.axisX.conversionParameters.pixelPerUnit*(s-a.axisX.conversionParameters.minimum)+0.5<<0,q=a.axisY.conversionParameters.reference+
a.axisY.conversionParameters.pixelPerUnit*(l[m].y-a.axisY.conversionParameters.minimum)+0.5<<0,n||B?(c.beginPath(),c.moveTo(r,q),x={x:r,y:q},t&&(d.beginPath(),d.moveTo(r,q)),B=n=!1):(c.lineTo(r,w),t&&d.lineTo(r,w),c.lineTo(r,q),t&&d.lineTo(r,q),0==m%250&&b()),w=k.dataPointIds[m],this._eventManager.objectMap[w]={id:w,objectType:"dataPoint",dataSeriesIndex:p,dataPointIndex:m,x1:r,y1:q},0!==l[m].markerSize&&(0<l[m].markerSize||0<k.markerSize)&&(s=k.getMarkerProperties(m,r,q,c),f.push(s),w=C(w),t&&f.push({x:r,
y:q,ctx:d,type:s.type,size:s.size,color:w,borderColor:w,borderThickness:s.borderThickness})),(l[m].indexLabel||k.indexLabel||l[m].indexLabelFormatter||k.indexLabelFormatter)&&this._indexLabels.push({chartType:"stepArea",dataPoint:l[m],dataSeries:k,point:{x:r,y:q},direction:0<=l[m].y?1:-1,color:u}))}b();J.drawMarkers(f)}}c.restore();t&&this._eventManager.ghostCtx.restore();return{source:c,dest:this.plotArea.ctx,animationCallback:z.xClipAnimation,easingFunction:z.easing.linear,animationBase:0}}};u.prototype.renderStackedArea=
function(a){var b=a.targetCanvasCtx||this.plotArea.ctx;if(!(0>=a.dataSeriesIndexes.length)){var c=null,d=[],e=this.plotArea,g=[],f=[],h=0,p,k,l,n=a.axisY.conversionParameters.reference+a.axisY.conversionParameters.pixelPerUnit*(0-a.axisY.conversionParameters.minimum)<<0,m=this._eventManager.ghostCtx;t&&m.beginPath();b.save();t&&m.save();b.beginPath();b.rect(e.x1,e.y1,e.width,e.height);b.clip();t&&(m.beginPath(),m.rect(e.x1,e.y1,e.width,e.height),m.clip());xValuePresent=[];for(e=0;e<a.dataSeriesIndexes.length;e++){var r=
a.dataSeriesIndexes[e],q=this.data[r],s=q.dataPoints;q.dataPointIndexes=[];for(h=0;h<s.length;h++)r=s[h].x.getTime?s[h].x.getTime():s[h].x,q.dataPointIndexes[r]=h,xValuePresent[r]||(f.push(r),xValuePresent[r]=!0);f.sort(ua)}for(e=0;e<a.dataSeriesIndexes.length;e++){var r=a.dataSeriesIndexes[e],q=this.data[r],s=q.dataPoints,A=!0,v=[],h=q.id;this._eventManager.objectMap[h]={objectType:"dataSeries",dataSeriesIndex:r};h=C(h);m.fillStyle=h;if(0<f.length){c=q._colorSet[0];b.fillStyle=c;b.strokeStyle=c;
b.lineWidth=q.lineThickness;b.setLineDash&&b.setLineDash(L(q.lineDashType,q.lineThickness));for(h=0;h<f.length;h++){l=f[h];var x=null,x=0<=q.dataPointIndexes[l]?s[q.dataPointIndexes[l]]:{x:l,y:0};if(!(l<a.axisX.dataInfo.viewPortMin||l>a.axisX.dataInfo.viewPortMax)&&"number"===typeof x.y){p=a.axisX.conversionParameters.reference+a.axisX.conversionParameters.pixelPerUnit*(l-a.axisX.conversionParameters.minimum)+0.5<<0;k=a.axisY.conversionParameters.reference+a.axisY.conversionParameters.pixelPerUnit*
(x.y-a.axisY.conversionParameters.minimum);var B=g[l]?g[l]:0;k-=B;v.push({x:p,y:n-B});g[l]=n-k;if(A)b.beginPath(),b.moveTo(p,k),t&&(m.beginPath(),m.moveTo(p,k)),A=!1;else if(b.lineTo(p,k),t&&m.lineTo(p,k),0==h%250){for(0<q.lineThickness&&b.stroke();0<v.length;){var u=v.pop();b.lineTo(u.x,u.y);t&&m.lineTo(u.x,u.y)}b.closePath();b.globalAlpha=q.fillOpacity;b.fill();b.globalAlpha=1;b.beginPath();b.moveTo(p,k);t&&(m.closePath(),m.fill(),m.beginPath(),m.moveTo(p,k));v.push({x:p,y:n-B})}if(0<=q.dataPointIndexes[l]){var w=
q.dataPointIds[q.dataPointIndexes[l]];this._eventManager.objectMap[w]={id:w,objectType:"dataPoint",dataSeriesIndex:r,dataPointIndex:q.dataPointIndexes[l],x1:p,y1:k}}0<=q.dataPointIndexes[l]&&0!==x.markerSize&&(0<x.markerSize||0<q.markerSize)&&(l=q.getMarkerProperties(h,p,k,b),d.push(l),markerColor=C(w),t&&d.push({x:p,y:k,ctx:m,type:l.type,size:l.size,color:markerColor,borderColor:markerColor,borderThickness:l.borderThickness}));(x.indexLabel||q.indexLabel||x.indexLabelFormatter||q.indexLabelFormatter)&&
this._indexLabels.push({chartType:"stackedArea",dataPoint:x,dataSeries:q,point:{x:p,y:k},direction:0<=s[h].y?1:-1,color:c})}}for(0<q.lineThickness&&b.stroke();0<v.length;)u=v.pop(),b.lineTo(u.x,u.y),t&&m.lineTo(u.x,u.y);b.closePath();b.globalAlpha=q.fillOpacity;b.fill();b.globalAlpha=1;b.beginPath();b.moveTo(p,k);t&&(m.closePath(),m.fill(),m.beginPath(),m.moveTo(p,k))}delete q.dataPointIndexes}J.drawMarkers(d);b.restore();t&&m.restore();return{source:b,dest:this.plotArea.ctx,animationCallback:z.xClipAnimation,
easingFunction:z.easing.linear,animationBase:0}}};u.prototype.renderStackedArea100=function(a){var b=a.targetCanvasCtx||this.plotArea.ctx;if(!(0>=a.dataSeriesIndexes.length)){var c=null,d=this.plotArea,e=[],g=[],f=[],h=0,p,k,l,n=a.axisY.conversionParameters.reference+a.axisY.conversionParameters.pixelPerUnit*(0-a.axisY.conversionParameters.minimum)<<0,m=this.dataPointMaxWidth?this.dataPointMaxWidth:0.15*this.width<<0,r=a.axisX.dataInfo.minDiff,r=0.9*d.width/Math.abs(a.axisX.viewportMaximum-a.axisX.viewportMinimum)*
Math.abs(r)<<0,q=this._eventManager.ghostCtx;b.save();t&&q.save();b.beginPath();b.rect(d.x1,d.y1,d.width,d.height);b.clip();t&&(q.beginPath(),q.rect(d.x1,d.y1,d.width,d.height),q.clip());xValuePresent=[];for(d=0;d<a.dataSeriesIndexes.length;d++){var s=a.dataSeriesIndexes[d],A=this.data[s],v=A.dataPoints;A.dataPointIndexes=[];for(h=0;h<v.length;h++)s=v[h].x.getTime?v[h].x.getTime():v[h].x,A.dataPointIndexes[s]=h,xValuePresent[s]||(f.push(s),xValuePresent[s]=!0);f.sort(ua)}for(d=0;d<a.dataSeriesIndexes.length;d++){var s=
a.dataSeriesIndexes[d],A=this.data[s],v=A.dataPoints,x=!0,c=A.id;this._eventManager.objectMap[c]={objectType:"dataSeries",dataSeriesIndex:s};c=C(c);q.fillStyle=c;1==v.length&&(r=m);1>r?r=1:r>m&&(r=m);var B=[];if(0<f.length){c=A._colorSet[h%A._colorSet.length];b.fillStyle=c;b.strokeStyle=c;b.lineWidth=A.lineThickness;b.setLineDash&&b.setLineDash(L(A.lineDashType,A.lineThickness));for(h=0;h<f.length;h++){l=f[h];var u=null,u=0<=A.dataPointIndexes[l]?v[A.dataPointIndexes[l]]:{x:l,y:0};if(!(l<a.axisX.dataInfo.viewPortMin||
l>a.axisX.dataInfo.viewPortMax)&&"number"===typeof u.y){k=0!==a.dataPointYSums[l]?100*(u.y/a.dataPointYSums[l]):0;p=a.axisX.conversionParameters.reference+a.axisX.conversionParameters.pixelPerUnit*(l-a.axisX.conversionParameters.minimum)+0.5<<0;k=a.axisY.conversionParameters.reference+a.axisY.conversionParameters.pixelPerUnit*(k-a.axisY.conversionParameters.minimum);var w=g[l]?g[l]:0;k-=w;B.push({x:p,y:n-w});g[l]=n-k;if(x)b.beginPath(),b.moveTo(p,k),t&&(q.beginPath(),q.moveTo(p,k)),x=!1;else if(b.lineTo(p,
k),t&&q.lineTo(p,k),0==h%250){for(0<A.lineThickness&&b.stroke();0<B.length;){var T=B.pop();b.lineTo(T.x,T.y);t&&q.lineTo(T.x,T.y)}b.closePath();b.globalAlpha=A.fillOpacity;b.fill();b.globalAlpha=1;b.beginPath();b.moveTo(p,k);t&&(q.closePath(),q.fill(),q.beginPath(),q.moveTo(p,k));B.push({x:p,y:n-w})}if(0<=A.dataPointIndexes[l]){var y=A.dataPointIds[A.dataPointIndexes[l]];this._eventManager.objectMap[y]={id:y,objectType:"dataPoint",dataSeriesIndex:s,dataPointIndex:A.dataPointIndexes[l],x1:p,y1:k}}0<=
A.dataPointIndexes[l]&&0!==u.markerSize&&(0<u.markerSize||0<A.markerSize)&&(l=A.getMarkerProperties(h,p,k,b),e.push(l),markerColor=C(y),t&&e.push({x:p,y:k,ctx:q,type:l.type,size:l.size,color:markerColor,borderColor:markerColor,borderThickness:l.borderThickness}));(u.indexLabel||A.indexLabel||u.indexLabelFormatter||A.indexLabelFormatter)&&this._indexLabels.push({chartType:"stackedArea100",dataPoint:u,dataSeries:A,point:{x:p,y:k},direction:0<=v[h].y?1:-1,color:c})}}for(0<A.lineThickness&&b.stroke();0<
B.length;)T=B.pop(),b.lineTo(T.x,T.y),t&&q.lineTo(T.x,T.y);b.closePath();b.globalAlpha=A.fillOpacity;b.fill();b.globalAlpha=1;b.beginPath();b.moveTo(p,k);t&&(q.closePath(),q.fill(),q.beginPath(),q.moveTo(p,k))}delete A.dataPointIndexes}J.drawMarkers(e);b.restore();t&&q.restore();return{source:b,dest:this.plotArea.ctx,animationCallback:z.xClipAnimation,easingFunction:z.easing.linear,animationBase:0}}};u.prototype.renderBubble=function(a){var b=a.targetCanvasCtx||this.plotArea.ctx,c=a.dataSeriesIndexes.length;
if(!(0>=c)){var d=this.plotArea,e=0,g,f,h=this.dataPointMaxWidth?this.dataPointMaxWidth:0.15*this.width<<0,e=a.axisX.dataInfo.minDiff,c=0.9*(d.width/Math.abs(a.axisX.viewportMaximum-a.axisX.viewportMinimum)*Math.abs(e)/c)<<0;b.save();t&&this._eventManager.ghostCtx.save();b.beginPath();b.rect(d.x1,d.y1,d.width,d.height);b.clip();t&&(this._eventManager.ghostCtx.rect(d.x1,d.y1,d.width,d.height),this._eventManager.ghostCtx.clip());for(var p=-Infinity,k=Infinity,l=0;l<a.dataSeriesIndexes.length;l++)for(var n=
a.dataSeriesIndexes[l],m=this.data[n],r=m.dataPoints,q=0,e=0;e<r.length;e++)g=r[e].getTime?g=r[e].x.getTime():g=r[e].x,g<a.axisX.dataInfo.viewPortMin||g>a.axisX.dataInfo.viewPortMax||"undefined"===typeof r[e].z||(q=r[e].z,q>p&&(p=q),q<k&&(k=q));for(var s=25*Math.PI,d=Math.max(Math.pow(0.25*Math.min(d.height,d.width)/2,2)*Math.PI,s),l=0;l<a.dataSeriesIndexes.length;l++)if(n=a.dataSeriesIndexes[l],m=this.data[n],r=m.dataPoints,1==r.length&&(c=h),1>c?c=1:c>h&&(c=h),0<r.length)for(b.strokeStyle="#4572A7 ",
e=0;e<r.length;e++)if(g=r[e].getTime?g=r[e].x.getTime():g=r[e].x,!(g<a.axisX.dataInfo.viewPortMin||g>a.axisX.dataInfo.viewPortMax)&&"number"===typeof r[e].y){g=a.axisX.conversionParameters.reference+a.axisX.conversionParameters.pixelPerUnit*(g-a.axisX.conversionParameters.minimum)+0.5<<0;f=a.axisY.conversionParameters.reference+a.axisY.conversionParameters.pixelPerUnit*(r[e].y-a.axisY.conversionParameters.minimum)+0.5<<0;var q=r[e].z,A=2*Math.max(Math.sqrt((p===k?d/2:s+(d-s)/(p-k)*(q-k))/Math.PI)<<
0,1),q=m.getMarkerProperties(e,b);q.size=A;b.globalAlpha=m.fillOpacity;J.drawMarker(g,f,b,q.type,q.size,q.color,q.borderColor,q.borderThickness);b.globalAlpha=1;var v=m.dataPointIds[e];this._eventManager.objectMap[v]={id:v,objectType:"dataPoint",dataSeriesIndex:n,dataPointIndex:e,x1:g,y1:f,size:A};A=C(v);t&&J.drawMarker(g,f,this._eventManager.ghostCtx,q.type,q.size,A,A,q.borderThickness);(r[e].indexLabel||m.indexLabel||r[e].indexLabelFormatter||m.indexLabelFormatter)&&this._indexLabels.push({chartType:"bubble",
dataPoint:r[e],dataSeries:m,point:{x:g,y:f},direction:1,bounds:{x1:g-q.size/2,y1:f-q.size/2,x2:g+q.size/2,y2:f+q.size/2},color:null})}b.restore();t&&this._eventManager.ghostCtx.restore();return{source:b,dest:this.plotArea.ctx,animationCallback:z.fadeInAnimation,easingFunction:z.easing.easeInQuad,animationBase:0}}};u.prototype.renderScatter=function(a){var b=a.targetCanvasCtx||this.plotArea.ctx,c=a.dataSeriesIndexes.length;if(!(0>=c)){var d=this.plotArea,e=0,g,f,h=this.dataPointMaxWidth?this.dataPointMaxWidth:
0.15*this.width<<0,e=a.axisX.dataInfo.minDiff,c=0.9*(d.width/Math.abs(a.axisX.viewportMaximum-a.axisX.viewportMinimum)*Math.abs(e)/c)<<0;b.save();t&&this._eventManager.ghostCtx.save();b.beginPath();b.rect(d.x1,d.y1,d.width,d.height);b.clip();t&&(this._eventManager.ghostCtx.rect(d.x1,d.y1,d.width,d.height),this._eventManager.ghostCtx.clip());for(var p=0;p<a.dataSeriesIndexes.length;p++){var k=a.dataSeriesIndexes[p],l=this.data[k],n=l.dataPoints;1==n.length&&(c=h);1>c?c=1:c>h&&(c=h);if(0<n.length){b.strokeStyle=
"#4572A7 ";Math.pow(0.3*Math.min(d.height,d.width)/2,2);for(var m=0,r=0,e=0;e<n.length;e++)if(g=n[e].getTime?g=n[e].x.getTime():g=n[e].x,!(g<a.axisX.dataInfo.viewPortMin||g>a.axisX.dataInfo.viewPortMax)&&"number"===typeof n[e].y){g=a.axisX.conversionParameters.reference+a.axisX.conversionParameters.pixelPerUnit*(g-a.axisX.conversionParameters.minimum)+0.5<<0;f=a.axisY.conversionParameters.reference+a.axisY.conversionParameters.pixelPerUnit*(n[e].y-a.axisY.conversionParameters.minimum)+0.5<<0;var q=
l.getMarkerProperties(e,g,f,b);b.globalAlpha=l.fillOpacity;J.drawMarker(q.x,q.y,q.ctx,q.type,q.size,q.color,q.borderColor,q.borderThickness);b.globalAlpha=1;Math.sqrt((m-g)*(m-g)+(r-f)*(r-f))<Math.min(q.size,5)&&n.length>Math.min(this.plotArea.width,this.plotArea.height)||(m=l.dataPointIds[e],this._eventManager.objectMap[m]={id:m,objectType:"dataPoint",dataSeriesIndex:k,dataPointIndex:e,x1:g,y1:f},m=C(m),t&&J.drawMarker(q.x,q.y,this._eventManager.ghostCtx,q.type,q.size,m,m,q.borderThickness),(n[e].indexLabel||
l.indexLabel||n[e].indexLabelFormatter||l.indexLabelFormatter)&&this._indexLabels.push({chartType:"scatter",dataPoint:n[e],dataSeries:l,point:{x:g,y:f},direction:1,bounds:{x1:g-q.size/2,y1:f-q.size/2,x2:g+q.size/2,y2:f+q.size/2},color:null}),m=g,r=f)}}}b.restore();t&&this._eventManager.ghostCtx.restore();return{source:b,dest:this.plotArea.ctx,animationCallback:z.fadeInAnimation,easingFunction:z.easing.easeInQuad,animationBase:0}}};u.prototype.renderCandlestick=function(a){var b=a.targetCanvasCtx||
this.plotArea.ctx,c=this._eventManager.ghostCtx;if(!(0>=a.dataSeriesIndexes.length)){var d=null,d=this.plotArea,e=0,g,f,h,p,k,l,e=this.dataPointMaxWidth?this.dataPointMaxWidth:0.015*this.width;g=a.axisX.dataInfo.minDiff;var n=0.7*d.width/Math.abs(a.axisX.viewportMaximum-a.axisX.viewportMinimum)*Math.abs(g)<<0;n>e?n=e:Infinity===g?n=e:1>n&&(n=1);b.save();t&&c.save();b.beginPath();b.rect(d.x1,d.y1,d.width,d.height);b.clip();t&&(c.rect(d.x1,d.y1,d.width,d.height),c.clip());for(var m=0;m<a.dataSeriesIndexes.length;m++){var r=
a.dataSeriesIndexes[m],q=this.data[r],s=q.dataPoints;if(0<s.length)for(var A=5<n&&q.bevelEnabled?!0:!1,e=0;e<s.length;e++)if(s[e].getTime?l=s[e].x.getTime():l=s[e].x,!(l<a.axisX.dataInfo.viewPortMin||l>a.axisX.dataInfo.viewPortMax)&&null!==s[e].y&&s[e].y.length&&"number"===typeof s[e].y[0]&&"number"===typeof s[e].y[1]&&"number"===typeof s[e].y[2]&&"number"===typeof s[e].y[3]){g=a.axisX.conversionParameters.reference+a.axisX.conversionParameters.pixelPerUnit*(l-a.axisX.conversionParameters.minimum)+
0.5<<0;f=a.axisY.conversionParameters.reference+a.axisY.conversionParameters.pixelPerUnit*(s[e].y[0]-a.axisY.conversionParameters.minimum)+0.5<<0;h=a.axisY.conversionParameters.reference+a.axisY.conversionParameters.pixelPerUnit*(s[e].y[1]-a.axisY.conversionParameters.minimum)+0.5<<0;p=a.axisY.conversionParameters.reference+a.axisY.conversionParameters.pixelPerUnit*(s[e].y[2]-a.axisY.conversionParameters.minimum)+0.5<<0;k=a.axisY.conversionParameters.reference+a.axisY.conversionParameters.pixelPerUnit*
(s[e].y[3]-a.axisY.conversionParameters.minimum)+0.5<<0;var v=g-n/2<<0,x=v+n<<0,d=s[e].color?s[e].color:q._colorSet[0],B=Math.round(Math.max(1,0.15*n)),u=0===B%2?0:0.5,w=q.dataPointIds[e];this._eventManager.objectMap[w]={id:w,objectType:"dataPoint",dataSeriesIndex:r,dataPointIndex:e,x1:v,y1:f,x2:x,y2:h,x3:g,y3:p,x4:g,y4:k,borderThickness:B,color:d};b.strokeStyle=d;b.beginPath();b.lineWidth=B;c.lineWidth=Math.max(B,4);"candlestick"===q.type?(b.moveTo(g-u,h),b.lineTo(g-u,Math.min(f,k)),b.stroke(),b.moveTo(g-
u,Math.max(f,k)),b.lineTo(g-u,p),b.stroke(),H(b,v,Math.min(f,k),x,Math.max(f,k),s[e].y[0]<=s[e].y[3]?q.risingColor:d,B,d,A,A,!1,!1,q.fillOpacity),t&&(d=C(w),c.strokeStyle=d,c.moveTo(g-u,h),c.lineTo(g-u,Math.min(f,k)),c.stroke(),c.moveTo(g-u,Math.max(f,k)),c.lineTo(g-u,p),c.stroke(),H(c,v,Math.min(f,k),x,Math.max(f,k),d,0,null,!1,!1,!1,!1))):"ohlc"===q.type&&(b.moveTo(g-u,h),b.lineTo(g-u,p),b.stroke(),b.beginPath(),b.moveTo(g,f),b.lineTo(v,f),b.stroke(),b.beginPath(),b.moveTo(g,k),b.lineTo(x,k),b.stroke(),
t&&(d=C(w),c.strokeStyle=d,c.moveTo(g-u,h),c.lineTo(g-u,p),c.stroke(),c.beginPath(),c.moveTo(g,f),c.lineTo(v,f),c.stroke(),c.beginPath(),c.moveTo(g,k),c.lineTo(x,k),c.stroke()));(s[e].indexLabel||q.indexLabel||s[e].indexLabelFormatter||q.indexLabelFormatter)&&this._indexLabels.push({chartType:q.type,dataPoint:s[e],dataSeries:q,point:{x:v+(x-v)/2,y:h},direction:1,bounds:{x1:v,y1:Math.min(h,p),x2:x,y2:Math.max(h,p)},color:d})}}b.restore();t&&c.restore();return{source:b,dest:this.plotArea.ctx,animationCallback:z.fadeInAnimation,
easingFunction:z.easing.easeInQuad,animationBase:0}}};u.prototype.renderRangeColumn=function(a){var b=a.targetCanvasCtx||this.plotArea.ctx;if(!(0>=a.dataSeriesIndexes.length)){var c=null,d=this.plotArea,e=0,g,f,e=this.dataPointMaxWidth?this.dataPointMaxWidth:0.03*this.width;g=a.axisX.dataInfo.minDiff;var h=0.9*(d.width/Math.abs(a.axisX.viewportMaximum-a.axisX.viewportMinimum)*Math.abs(g)/a.plotType.totalDataSeries)<<0;h>e?h=e:Infinity===g?h=0.9*(e/a.plotType.totalDataSeries):1>h&&(h=1);b.save();t&&
this._eventManager.ghostCtx.save();b.beginPath();b.rect(d.x1,d.y1,d.width,d.height);b.clip();t&&(this._eventManager.ghostCtx.rect(d.x1,d.y1,d.width,d.height),this._eventManager.ghostCtx.clip());for(var p=0;p<a.dataSeriesIndexes.length;p++){var k=a.dataSeriesIndexes[p],l=this.data[k],n=l.dataPoints;if(0<n.length)for(var m=5<h&&l.bevelEnabled?!0:!1,e=0;e<n.length;e++)if(n[e].getTime?f=n[e].x.getTime():f=n[e].x,!(f<a.axisX.dataInfo.viewPortMin||f>a.axisX.dataInfo.viewPortMax)&&null!==n[e].y&&n[e].y.length&&
"number"===typeof n[e].y[0]&&"number"===typeof n[e].y[1]){c=a.axisX.conversionParameters.reference+a.axisX.conversionParameters.pixelPerUnit*(f-a.axisX.conversionParameters.minimum)+0.5<<0;d=a.axisY.conversionParameters.reference+a.axisY.conversionParameters.pixelPerUnit*(n[e].y[0]-a.axisY.conversionParameters.minimum)+0.5<<0;g=a.axisY.conversionParameters.reference+a.axisY.conversionParameters.pixelPerUnit*(n[e].y[1]-a.axisY.conversionParameters.minimum)+0.5<<0;var r=c-a.plotType.totalDataSeries*
h/2+(a.previousDataSeriesCount+p)*h<<0,q=r+h<<0,c=n[e].color?n[e].color:l._colorSet[e%l._colorSet.length];if(d>g){var s=d,d=g;g=s}s=l.dataPointIds[e];this._eventManager.objectMap[s]={id:s,objectType:"dataPoint",dataSeriesIndex:k,dataPointIndex:e,x1:r,y1:d,x2:q,y2:g};H(b,r,d,q,g,c,0,c,m,m,!1,!1,l.fillOpacity);c=C(s);t&&H(this._eventManager.ghostCtx,r,d,q,g,c,0,null,!1,!1,!1,!1);if(n[e].indexLabel||l.indexLabel||n[e].indexLabelFormatter||l.indexLabelFormatter)this._indexLabels.push({chartType:"rangeColumn",
dataPoint:n[e],dataSeries:l,indexKeyword:0,point:{x:r+(q-r)/2,y:n[e].y[1]>=n[e].y[0]?g:d},direction:n[e].y[1]>=n[e].y[0]?-1:1,bounds:{x1:r,y1:Math.min(d,g),x2:q,y2:Math.max(d,g)},color:c}),this._indexLabels.push({chartType:"rangeColumn",dataPoint:n[e],dataSeries:l,indexKeyword:1,point:{x:r+(q-r)/2,y:n[e].y[1]>=n[e].y[0]?d:g},direction:n[e].y[1]>=n[e].y[0]?1:-1,bounds:{x1:r,y1:Math.min(d,g),x2:q,y2:Math.max(d,g)},color:c})}}b.restore();t&&this._eventManager.ghostCtx.restore();return{source:b,dest:this.plotArea.ctx,
animationCallback:z.fadeInAnimation,easingFunction:z.easing.easeInQuad,animationBase:0}}};u.prototype.renderRangeBar=function(a){var b=a.targetCanvasCtx||this.plotArea.ctx;if(!(0>=a.dataSeriesIndexes.length)){var c=null,d=this.plotArea,e=0,g,f,h,e=this.dataPointMaxWidth?this.dataPointMaxWidth:Math.min(0.15*this.height,0.9*(this.plotArea.height/a.plotType.totalDataSeries))<<0;g=a.axisX.dataInfo.minDiff;var p=0.9*(d.height/Math.abs(a.axisX.viewportMaximum-a.axisX.viewportMinimum)*Math.abs(g)/a.plotType.totalDataSeries)<<
0;p>e?p=e:Infinity===g?p=0.9*(e/a.plotType.totalDataSeries):1>p&&(p=1);b.save();t&&this._eventManager.ghostCtx.save();b.beginPath();b.rect(d.x1,d.y1,d.width,d.height);b.clip();t&&(this._eventManager.ghostCtx.rect(d.x1,d.y1,d.width,d.height),this._eventManager.ghostCtx.clip());for(var k=0;k<a.dataSeriesIndexes.length;k++){var l=a.dataSeriesIndexes[k],n=this.data[l],m=n.dataPoints;if(0<m.length){var r=5<p&&n.bevelEnabled?!0:!1;b.strokeStyle="#4572A7 ";for(e=0;e<m.length;e++)if(m[e].getTime?h=m[e].x.getTime():
h=m[e].x,!(h<a.axisX.dataInfo.viewPortMin||h>a.axisX.dataInfo.viewPortMax)&&null!==m[e].y&&m[e].y.length&&"number"===typeof m[e].y[0]&&"number"===typeof m[e].y[1]){d=a.axisY.conversionParameters.reference+a.axisY.conversionParameters.pixelPerUnit*(m[e].y[0]-a.axisY.conversionParameters.minimum)+0.5<<0;g=a.axisY.conversionParameters.reference+a.axisY.conversionParameters.pixelPerUnit*(m[e].y[1]-a.axisY.conversionParameters.minimum)+0.5<<0;f=a.axisX.conversionParameters.reference+a.axisX.conversionParameters.pixelPerUnit*
(h-a.axisX.conversionParameters.minimum)+0.5<<0;f=f-a.plotType.totalDataSeries*p/2+(a.previousDataSeriesCount+k)*p<<0;var q=f+p<<0;d>g&&(c=d,d=g,g=c);c=m[e].color?m[e].color:n._colorSet[e%n._colorSet.length];H(b,d,f,g,q,c,0,null,r,!1,!1,!1,n.fillOpacity);c=n.dataPointIds[e];this._eventManager.objectMap[c]={id:c,objectType:"dataPoint",dataSeriesIndex:l,dataPointIndex:e,x1:d,y1:f,x2:g,y2:q};c=C(c);t&&H(this._eventManager.ghostCtx,d,f,g,q,c,0,null,!1,!1,!1,!1);if(m[e].indexLabel||n.indexLabel||m[e].indexLabelFormatter||
n.indexLabelFormatter)this._indexLabels.push({chartType:"rangeBar",dataPoint:m[e],dataSeries:n,indexKeyword:0,point:{x:m[e].y[1]>=m[e].y[0]?d:g,y:f+(q-f)/2},direction:m[e].y[1]>=m[e].y[0]?-1:1,bounds:{x1:Math.min(d,g),y1:f,x2:Math.max(d,g),y2:q},color:c}),this._indexLabels.push({chartType:"rangeBar",dataPoint:m[e],dataSeries:n,indexKeyword:1,point:{x:m[e].y[1]>=m[e].y[0]?g:d,y:f+(q-f)/2},direction:m[e].y[1]>=m[e].y[0]?1:-1,bounds:{x1:Math.min(d,g),y1:f,x2:Math.max(d,g),y2:q},color:c})}}}b.restore();
t&&this._eventManager.ghostCtx.restore();return{source:b,dest:this.plotArea.ctx,animationCallback:z.fadeInAnimation,easingFunction:z.easing.easeInQuad,animationBase:0}}};u.prototype.renderRangeArea=function(a){function b(){if(u){var a=null;0<p.lineThickness&&c.stroke();for(var b=f.length-1;0<=b;b--)a=f[b],c.lineTo(a.x,a.y),d.lineTo(a.x,a.y);c.closePath();c.globalAlpha=p.fillOpacity;c.fill();c.globalAlpha=1;d.fill();if(0<p.lineThickness){c.beginPath();c.moveTo(a.x,a.y);for(b=0;b<f.length;b++)a=f[b],
c.lineTo(a.x,a.y);c.stroke()}c.beginPath();c.moveTo(m,r);d.beginPath();d.moveTo(m,r);u={x:m,y:r};f=[];f.push({x:m,y:q})}}var c=a.targetCanvasCtx||this.plotArea.ctx;if(!(0>=a.dataSeriesIndexes.length)){var d=this._eventManager.ghostCtx,e=[],g=this.plotArea;c.save();t&&d.save();c.beginPath();c.rect(g.x1,g.y1,g.width,g.height);c.clip();t&&(d.beginPath(),d.rect(g.x1,g.y1,g.width,g.height),d.clip());for(g=0;g<a.dataSeriesIndexes.length;g++){var f=[],h=a.dataSeriesIndexes[g],p=this.data[h],k=p.dataPoints,
e=p.id;this._eventManager.objectMap[e]={objectType:"dataSeries",dataSeriesIndex:h};e=C(e);d.fillStyle=e;var e=[],l=!0,n=0,m,r,q,s,u=null;if(0<k.length){var v=p._colorSet[n%p._colorSet.length];c.fillStyle=v;c.strokeStyle=v;c.lineWidth=p.lineThickness;c.setLineDash&&c.setLineDash(L(p.lineDashType,p.lineThickness));for(var x=!0;n<k.length;n++)if(s=k[n].x.getTime?k[n].x.getTime():k[n].x,!(s<a.axisX.dataInfo.viewPortMin||s>a.axisX.dataInfo.viewPortMax))if(null!==k[n].y&&k[n].y.length&&"number"===typeof k[n].y[0]&&
"number"===typeof k[n].y[1]){m=a.axisX.conversionParameters.reference+a.axisX.conversionParameters.pixelPerUnit*(s-a.axisX.conversionParameters.minimum)+0.5<<0;r=a.axisY.conversionParameters.reference+a.axisY.conversionParameters.pixelPerUnit*(k[n].y[0]-a.axisY.conversionParameters.minimum)+0.5<<0;q=a.axisY.conversionParameters.reference+a.axisY.conversionParameters.pixelPerUnit*(k[n].y[1]-a.axisY.conversionParameters.minimum)+0.5<<0;l||x?(c.beginPath(),c.moveTo(m,r),u={x:m,y:r},f=[],f.push({x:m,
y:q}),t&&(d.beginPath(),d.moveTo(m,r)),x=l=!1):(c.lineTo(m,r),f.push({x:m,y:q}),t&&d.lineTo(m,r),0==n%250&&b());s=p.dataPointIds[n];this._eventManager.objectMap[s]={id:s,objectType:"dataPoint",dataSeriesIndex:h,dataPointIndex:n,x1:m,y1:r,y2:q};if(0!==k[n].markerSize&&(0<k[n].markerSize||0<p.markerSize)){var B=p.getMarkerProperties(n,m,q,c);e.push(B);var y=C(s);t&&e.push({x:m,y:q,ctx:d,type:B.type,size:B.size,color:y,borderColor:y,borderThickness:B.borderThickness});B=p.getMarkerProperties(n,m,r,c);
e.push(B);y=C(s);t&&e.push({x:m,y:r,ctx:d,type:B.type,size:B.size,color:y,borderColor:y,borderThickness:B.borderThickness})}if(k[n].indexLabel||p.indexLabel||k[n].indexLabelFormatter||p.indexLabelFormatter)this._indexLabels.push({chartType:"rangeArea",dataPoint:k[n],dataSeries:p,indexKeyword:0,point:{x:m,y:r},direction:k[n].y[0]<=k[n].y[1]?-1:1,color:v}),this._indexLabels.push({chartType:"rangeArea",dataPoint:k[n],dataSeries:p,indexKeyword:1,point:{x:m,y:q},direction:k[n].y[0]<=k[n].y[1]?1:-1,color:v})}else b(),
x=!0;b();J.drawMarkers(e)}}c.restore();t&&this._eventManager.ghostCtx.restore();return{source:c,dest:this.plotArea.ctx,animationCallback:z.xClipAnimation,easingFunction:z.easing.linear,animationBase:0}}};u.prototype.renderRangeSplineArea=function(a){function b(){var a=ia(r,2);if(0<a.length){c.beginPath();c.moveTo(a[0].x,a[0].y);t&&(d.beginPath(),d.moveTo(a[0].x,a[0].y));for(var b=0;b<a.length-3;b+=3)c.bezierCurveTo(a[b+1].x,a[b+1].y,a[b+2].x,a[b+2].y,a[b+3].x,a[b+3].y),t&&d.bezierCurveTo(a[b+1].x,
a[b+1].y,a[b+2].x,a[b+2].y,a[b+3].x,a[b+3].y);0<h.lineThickness&&c.stroke();a=ia(q,2);c.lineTo(q[q.length-1].x,q[q.length-1].y);for(b=a.length-1;2<b;b-=3)c.bezierCurveTo(a[b-1].x,a[b-1].y,a[b-2].x,a[b-2].y,a[b-3].x,a[b-3].y),t&&d.bezierCurveTo(a[b-1].x,a[b-1].y,a[b-2].x,a[b-2].y,a[b-3].x,a[b-3].y);c.closePath();c.globalAlpha=h.fillOpacity;c.fill();c.globalAlpha=1;if(0<h.lineThickness){c.beginPath();c.moveTo(q[q.length-1].x,q[q.length-1].y);for(b=a.length-1;2<b;b-=3)c.bezierCurveTo(a[b-1].x,a[b-1].y,
a[b-2].x,a[b-2].y,a[b-3].x,a[b-3].y),t&&d.bezierCurveTo(a[b-1].x,a[b-1].y,a[b-2].x,a[b-2].y,a[b-3].x,a[b-3].y);c.stroke()}c.beginPath();t&&(d.closePath(),d.fill())}}var c=a.targetCanvasCtx||this.plotArea.ctx;if(!(0>=a.dataSeriesIndexes.length)){var d=this._eventManager.ghostCtx,e=[],g=this.plotArea;c.save();t&&d.save();c.beginPath();c.rect(g.x1,g.y1,g.width,g.height);c.clip();t&&(d.beginPath(),d.rect(g.x1,g.y1,g.width,g.height),d.clip());for(g=0;g<a.dataSeriesIndexes.length;g++){var f=a.dataSeriesIndexes[g],
h=this.data[f],p=h.dataPoints,e=h.id;this._eventManager.objectMap[e]={objectType:"dataSeries",dataSeriesIndex:f};e=C(e);d.fillStyle=e;var e=[],k=0,l,n,m,r=[],q=[];if(0<p.length){color=h._colorSet[k%h._colorSet.length];c.fillStyle=color;c.strokeStyle=color;c.lineWidth=h.lineThickness;for(c.setLineDash&&c.setLineDash(L(h.lineDashType,h.lineThickness));k<p.length;k++)if(l=p[k].x.getTime?p[k].x.getTime():p[k].x,!(l<a.axisX.dataInfo.viewPortMin||l>a.axisX.dataInfo.viewPortMax))if(null!==p[k].y&&p[k].y.length&&
"number"===typeof p[k].y[0]&&"number"===typeof p[k].y[1]){l=a.axisX.conversionParameters.reference+a.axisX.conversionParameters.pixelPerUnit*(l-a.axisX.conversionParameters.minimum)+0.5<<0;n=a.axisY.conversionParameters.reference+a.axisY.conversionParameters.pixelPerUnit*(p[k].y[0]-a.axisY.conversionParameters.minimum)+0.5<<0;m=a.axisY.conversionParameters.reference+a.axisY.conversionParameters.pixelPerUnit*(p[k].y[1]-a.axisY.conversionParameters.minimum)+0.5<<0;var s=h.dataPointIds[k];this._eventManager.objectMap[s]=
{id:s,objectType:"dataPoint",dataSeriesIndex:f,dataPointIndex:k,x1:l,y1:n,y2:m};r[r.length]={x:l,y:n};q[q.length]={x:l,y:m};if(0!==p[k].markerSize&&(0<p[k].markerSize||0<h.markerSize)){var u=h.getMarkerProperties(k,l,n,c);e.push(u);var v=C(s);t&&e.push({x:l,y:n,ctx:d,type:u.type,size:u.size,color:v,borderColor:v,borderThickness:u.borderThickness});u=h.getMarkerProperties(k,l,m,c);e.push(u);v=C(s);t&&e.push({x:l,y:m,ctx:d,type:u.type,size:u.size,color:v,borderColor:v,borderThickness:u.borderThickness})}if(p[k].indexLabel||
h.indexLabel||p[k].indexLabelFormatter||h.indexLabelFormatter)this._indexLabels.push({chartType:"splineArea",dataPoint:p[k],dataSeries:h,indexKeyword:0,point:{x:l,y:n},direction:p[k].y[0]<=p[k].y[1]?-1:1,color:color}),this._indexLabels.push({chartType:"splineArea",dataPoint:p[k],dataSeries:h,indexKeyword:1,point:{x:l,y:m},direction:p[k].y[0]<=p[k].y[1]?1:-1,color:color})}else 0<k&&(b(),r=[],q=[]);b();J.drawMarkers(e)}}c.restore();t&&this._eventManager.ghostCtx.restore();return{source:c,dest:this.plotArea.ctx,
animationCallback:z.xClipAnimation,easingFunction:z.easing.linear,animationBase:0}}};var sa=function(a,b,c,d,e,g,f,h,p){"undefined"===typeof h&&(h=1);if(!t){var k=Number((f%(2*Math.PI)).toFixed(8));Number((g%(2*Math.PI)).toFixed(8))===k&&(f-=1E-4)}a.save();a.globalAlpha=h;"pie"===e?(a.beginPath(),a.moveTo(b.x,b.y),a.arc(b.x,b.y,c,g,f,!1),a.fillStyle=d,a.strokeStyle="white",a.lineWidth=2,a.closePath(),a.fill()):"doughnut"===e&&(a.beginPath(),a.arc(b.x,b.y,c,g,f,!1),a.arc(b.x,b.y,p*c,f,g,!0),a.closePath(),
a.fillStyle=d,a.strokeStyle="white",a.lineWidth=2,a.fill());a.globalAlpha=1;a.restore()};u.prototype.renderPie=function(a){function b(){if(k&&l){var a=0,b=0,c=0,d=0;for(w=0;w<l.length;w++){var e=l[w],g=k.dataPointIds[w],f={id:g,objectType:"dataPoint",dataPointIndex:w,dataSeriesIndex:0};q.push(f);var h={percent:null,total:null},n=null,h=p.getPercentAndTotal(k,e);if(k.indexLabelFormatter||e.indexLabelFormatter)n={chart:p._options,dataSeries:k,dataPoint:e,total:h.total,percent:h.percent};h=e.indexLabelFormatter?
e.indexLabelFormatter(n):e.indexLabel?p.replaceKeywordsWithValue(e.indexLabel,e,k,w):k.indexLabelFormatter?k.indexLabelFormatter(n):k.indexLabel?p.replaceKeywordsWithValue(k.indexLabel,e,k,w):e.label?e.label:"";p._eventManager.objectMap[g]=f;f.center={x:u.x,y:u.y};f.y=e.y;f.radius=y;f.percentInnerRadius=F;f.indexLabelText=h;f.indexLabelPlacement=k.indexLabelPlacement;f.indexLabelLineColor=e.indexLabelLineColor?e.indexLabelLineColor:k.indexLabelLineColor?k.indexLabelLineColor:e.color?e.color:k._colorSet[w%
k._colorSet.length];f.indexLabelLineThickness=e.indexLabelLineThickness?e.indexLabelLineThickness:k.indexLabelLineThickness;f.indexLabelLineDashType=e.indexLabelLineDashType?e.indexLabelLineDashType:k.indexLabelLineDashType;f.indexLabelFontColor=e.indexLabelFontColor?e.indexLabelFontColor:k.indexLabelFontColor;f.indexLabelFontStyle=e.indexLabelFontStyle?e.indexLabelFontStyle:k.indexLabelFontStyle;f.indexLabelFontWeight=e.indexLabelFontWeight?e.indexLabelFontWeight:k.indexLabelFontWeight;f.indexLabelFontSize=
e.indexLabelFontSize?e.indexLabelFontSize:k.indexLabelFontSize;f.indexLabelFontFamily=e.indexLabelFontFamily?e.indexLabelFontFamily:k.indexLabelFontFamily;f.indexLabelBackgroundColor=e.indexLabelBackgroundColor?e.indexLabelBackgroundColor:k.indexLabelBackgroundColor?k.indexLabelBackgroundColor:null;f.indexLabelMaxWidth=e.indexLabelMaxWidth?e.indexLabelMaxWidth:k.indexLabelMaxWidth?k.indexLabelMaxWidth:0.33*m.width;f.indexLabelWrap="undefined"!==typeof e.indexLabelWrap?e.indexLabelWrap:k.indexLabelWrap;
f.startAngle=0===w?k.startAngle?k.startAngle/180*Math.PI:0:q[w-1].endAngle;f.startAngle=(f.startAngle+2*Math.PI)%(2*Math.PI);f.endAngle=f.startAngle+2*Math.PI/z*Math.abs(e.y);e=(f.endAngle+f.startAngle)/2;e=(e+2*Math.PI)%(2*Math.PI);f.midAngle=e;if(f.midAngle>Math.PI/2-v&&f.midAngle<Math.PI/2+v){if(0===a||q[c].midAngle>f.midAngle)c=w;a++}else if(f.midAngle>3*Math.PI/2-v&&f.midAngle<3*Math.PI/2+v){if(0===b||q[d].midAngle>f.midAngle)d=w;b++}f.hemisphere=e>Math.PI/2&&e<=3*Math.PI/2?"left":"right";f.indexLabelTextBlock=
new G(p.plotArea.ctx,{fontSize:f.indexLabelFontSize,fontFamily:f.indexLabelFontFamily,fontColor:f.indexLabelFontColor,fontStyle:f.indexLabelFontStyle,fontWeight:f.indexLabelFontWeight,horizontalAlign:"left",backgroundColor:f.indexLabelBackgroundColor,maxWidth:f.indexLabelMaxWidth,maxHeight:f.indexLabelWrap?5*f.indexLabelFontSize:1.5*f.indexLabelFontSize,text:f.indexLabelText,padding:0,textBaseline:"top"});f.indexLabelTextBlock.measureText()}g=e=0;h=!1;for(w=0;w<l.length;w++)f=q[(c+w)%l.length],1<
a&&(f.midAngle>Math.PI/2-v&&f.midAngle<Math.PI/2+v)&&(e<=a/2&&!h?(f.hemisphere="right",e++):(f.hemisphere="left",h=!0));h=!1;for(w=0;w<l.length;w++)f=q[(d+w)%l.length],1<b&&(f.midAngle>3*Math.PI/2-v&&f.midAngle<3*Math.PI/2+v)&&(g<=b/2&&!h?(f.hemisphere="left",g++):(f.hemisphere="right",h=!0))}}function c(a){var b=p.plotArea.ctx;b.clearRect(m.x1,m.y1,m.width,m.height);b.fillStyle=p.backgroundColor;b.fillRect(m.x1,m.y1,m.width,m.height);for(b=0;b<l.length;b++){var c=q[b].startAngle,d=q[b].endAngle;
if(d>c){var e=0.07*y*Math.cos(q[b].midAngle),g=0.07*y*Math.sin(q[b].midAngle),f=!1;if(l[b].exploded){if(1E-9<Math.abs(q[b].center.x-(u.x+e))||1E-9<Math.abs(q[b].center.y-(u.y+g)))q[b].center.x=u.x+e*a,q[b].center.y=u.y+g*a,f=!0}else if(0<Math.abs(q[b].center.x-u.x)||0<Math.abs(q[b].center.y-u.y))q[b].center.x=u.x+e*(1-a),q[b].center.y=u.y+g*(1-a),f=!0;f&&(e={},e.dataSeries=k,e.dataPoint=k.dataPoints[b],e.index=b,p._toolTip.highlightObjects([e]));sa(p.plotArea.ctx,q[b].center,q[b].radius,l[b].color?
l[b].color:k._colorSet[b%k._colorSet.length],k.type,c,d,k.fillOpacity,q[b].percentInnerRadius)}}a=p.plotArea.ctx;a.fillStyle="black";a.strokeStyle="grey";a.textBaseline="middle";a.lineJoin="round";for(b=b=0;b<l.length;b++)c=q[b],c.indexLabelText&&(c.indexLabelTextBlock.y-=c.indexLabelTextBlock.height/2,d=0,d="left"===c.hemisphere?"inside"!==k.indexLabelPlacement?-(c.indexLabelTextBlock.width+n):-c.indexLabelTextBlock.width/2:"inside"!==k.indexLabelPlacement?n:-c.indexLabelTextBlock.width/2,c.indexLabelTextBlock.x+=
d,c.indexLabelTextBlock.render(!0),c.indexLabelTextBlock.x-=d,c.indexLabelTextBlock.y+=c.indexLabelTextBlock.height/2,"inside"!==c.indexLabelPlacement&&(d=c.center.x+y*Math.cos(c.midAngle),e=c.center.y+y*Math.sin(c.midAngle),a.strokeStyle=c.indexLabelLineColor,a.lineWidth=c.indexLabelLineThickness,a.setLineDash&&a.setLineDash(L(c.indexLabelLineDashType,c.indexLabelLineThickness)),a.beginPath(),a.moveTo(d,e),a.lineTo(c.indexLabelTextBlock.x,c.indexLabelTextBlock.y),a.lineTo(c.indexLabelTextBlock.x+
("left"===c.hemisphere?-n:n),c.indexLabelTextBlock.y),a.stroke()),a.lineJoin="miter")}function d(a,b){var c=0,c=a.indexLabelTextBlock.y-a.indexLabelTextBlock.height/2,d=a.indexLabelTextBlock.y+a.indexLabelTextBlock.height/2,e=b.indexLabelTextBlock.y-b.indexLabelTextBlock.height/2,g=b.indexLabelTextBlock.y+b.indexLabelTextBlock.height/2;return c=b.indexLabelTextBlock.y>a.indexLabelTextBlock.y?e-d:c-g}function e(a){for(var b=null,c=1;c<l.length;c++)if(b=(a+c+q.length)%q.length,q[b].hemisphere!==q[a].hemisphere){b=
null;break}else if(q[b].indexLabelText&&b!==a&&(0>d(q[b],q[a])||("right"===q[a].hemisphere?q[b].indexLabelTextBlock.y>=q[a].indexLabelTextBlock.y:q[b].indexLabelTextBlock.y<=q[a].indexLabelTextBlock.y)))break;else b=null;return b}function g(a,b){b=b||0;var c=0,f=u.y-1*indexLabelRadius,k=u.y+1*indexLabelRadius;if(0<=a&&a<l.length){var h=q[a];if(0>b&&h.indexLabelTextBlock.y<f||0<b&&h.indexLabelTextBlock.y>k)return 0;var m=b,n=0,p=0,p=n=n=0;0>m?h.indexLabelTextBlock.y-h.indexLabelTextBlock.height/2>
f&&h.indexLabelTextBlock.y-h.indexLabelTextBlock.height/2+m<f&&(m=-(f-(h.indexLabelTextBlock.y-h.indexLabelTextBlock.height/2+m))):h.indexLabelTextBlock.y+h.indexLabelTextBlock.height/2<f&&h.indexLabelTextBlock.y+h.indexLabelTextBlock.height/2+m>k&&(m=h.indexLabelTextBlock.y+h.indexLabelTextBlock.height/2+m-k);m=h.indexLabelTextBlock.y+m;f=0;f="right"===h.hemisphere?u.x+Math.sqrt(Math.pow(indexLabelRadius,2)-Math.pow(m-u.y,2)):u.x-Math.sqrt(Math.pow(indexLabelRadius,2)-Math.pow(m-u.y,2));p=u.x+y*
Math.cos(h.midAngle);n=u.y+y*Math.sin(h.midAngle);n=Math.sqrt(Math.pow(f-p,2)+Math.pow(m-n,2));p=Math.acos(y/indexLabelRadius);n=Math.acos((indexLabelRadius*indexLabelRadius+y*y-n*n)/(2*y*indexLabelRadius));m=n<p?m-h.indexLabelTextBlock.y:0;f=null;for(k=1;k<l.length;k++)if(f=(a-k+q.length)%q.length,q[f].hemisphere!==q[a].hemisphere){f=null;break}else if(q[f].indexLabelText&&q[f].hemisphere===q[a].hemisphere&&f!==a&&(0>d(q[f],q[a])||("right"===q[a].hemisphere?q[f].indexLabelTextBlock.y<=q[a].indexLabelTextBlock.y:
q[f].indexLabelTextBlock.y>=q[a].indexLabelTextBlock.y)))break;else f=null;p=f;n=e(a);k=f=0;0>m?(k="right"===h.hemisphere?p:n,c=m,null!==k&&(p=-m,m=h.indexLabelTextBlock.y-h.indexLabelTextBlock.height/2-(q[k].indexLabelTextBlock.y+q[k].indexLabelTextBlock.height/2),m-p<s&&(f=-p,r++,k=g(k,f),+k.toFixed(x)>+f.toFixed(x)&&(c=m>s?-(m-s):-(p-(k-f)))))):0<m&&(k="right"===h.hemisphere?n:p,c=m,null!==k&&(p=m,m=q[k].indexLabelTextBlock.y-q[k].indexLabelTextBlock.height/2-(h.indexLabelTextBlock.y+h.indexLabelTextBlock.height/
2),m-p<s&&(f=p,r++,k=g(k,f),+k.toFixed(x)<+f.toFixed(x)&&(c=m>s?m-s:p-(f-k)))));c&&(m=h.indexLabelTextBlock.y+c,f=0,f="right"===h.hemisphere?u.x+Math.sqrt(Math.pow(indexLabelRadius,2)-Math.pow(m-u.y,2)):u.x-Math.sqrt(Math.pow(indexLabelRadius,2)-Math.pow(m-u.y,2)),h.midAngle>Math.PI/2-v&&h.midAngle<Math.PI/2+v?(k=(a-1+q.length)%q.length,k=q[k],p=q[(a+1+q.length)%q.length],"left"===h.hemisphere&&"right"===k.hemisphere&&f>k.indexLabelTextBlock.x?f=k.indexLabelTextBlock.x-15:"right"===h.hemisphere&&
("left"===p.hemisphere&&f<p.indexLabelTextBlock.x)&&(f=p.indexLabelTextBlock.x+15)):h.midAngle>3*Math.PI/2-v&&h.midAngle<3*Math.PI/2+v&&(k=(a-1+q.length)%q.length,k=q[k],p=q[(a+1+q.length)%q.length],"right"===h.hemisphere&&"left"===k.hemisphere&&f<k.indexLabelTextBlock.x?f=k.indexLabelTextBlock.x+15:"left"===h.hemisphere&&("right"===p.hemisphere&&f>p.indexLabelTextBlock.x)&&(f=p.indexLabelTextBlock.x-15)),h.indexLabelTextBlock.y=m,h.indexLabelTextBlock.x=f,h.indexLabelAngle=Math.atan2(h.indexLabelTextBlock.y-
u.y,h.indexLabelTextBlock.x-u.x))}return c}function f(){var a=p.plotArea.ctx;a.fillStyle="grey";a.strokeStyle="grey";a.font="16px Arial";a.textBaseline="middle";for(var b=a=0,c=0,f=!0,b=0;10>b&&(1>b||0<c);b++){if(k.radius||!k.radius&&"undefined"!==typeof k.innerRadius&&null!==k.innerRadius&&y-c<=C)f=!1;f&&(y-=c);c=0;if("inside"!==k.indexLabelPlacement){indexLabelRadius=y*t;for(a=0;a<l.length;a++){var h=q[a];h.indexLabelTextBlock.x=u.x+indexLabelRadius*Math.cos(h.midAngle);h.indexLabelTextBlock.y=
u.y+indexLabelRadius*Math.sin(h.midAngle);h.indexLabelAngle=h.midAngle;h.radius=y;h.percentInnerRadius=F}for(var r,v,a=0;a<l.length;a++){var h=q[a],w=e(a);if(null!==w){r=q[a];v=q[w];var z=0,z=d(r,v)-s;if(0>z){for(var D=v=0,E=0;E<l.length;E++)E!==a&&q[E].hemisphere===h.hemisphere&&(q[E].indexLabelTextBlock.y<h.indexLabelTextBlock.y?v++:D++);v=z/(v+D||1)*D;var D=-1*(z-v),G=E=0;"right"===h.hemisphere?(E=g(a,v),D=-1*(z-E),G=g(w,D),+G.toFixed(x)<+D.toFixed(x)&&+E.toFixed(x)<=+v.toFixed(x)&&g(a,-(D-G))):
(E=g(w,v),D=-1*(z-E),G=g(a,D),+G.toFixed(x)<+D.toFixed(x)&&+E.toFixed(x)<=+v.toFixed(x)&&g(w,-(D-G)))}}}}else for(a=0;a<l.length;a++)h=q[a],indexLabelRadius="pie"===k.type?0.7*y:0.8*y,w=u.x+indexLabelRadius*Math.cos(h.midAngle),v=u.y+indexLabelRadius*Math.sin(h.midAngle),h.indexLabelTextBlock.x=w,h.indexLabelTextBlock.y=v;for(a=0;a<l.length;a++)if(h=q[a],w=h.indexLabelTextBlock.measureText(),0!==w.height&&0!==w.width)w=w=0,"right"===h.hemisphere?(w=m.x2-(h.indexLabelTextBlock.x+h.indexLabelTextBlock.width+
n),w*=-1):w=m.x1-(h.indexLabelTextBlock.x-h.indexLabelTextBlock.width-n),0<w&&(!f&&h.indexLabelText&&(v="right"===h.hemisphere?m.x2-h.indexLabelTextBlock.x:h.indexLabelTextBlock.x-m.x1,0.3*h.indexLabelTextBlock.maxWidth>v?h.indexLabelText="":h.indexLabelTextBlock.maxWidth=0.85*v,0.3*h.indexLabelTextBlock.maxWidth<v&&(h.indexLabelTextBlock.x-="right"===h.hemisphere?2:-2)),Math.abs(h.indexLabelTextBlock.y-h.indexLabelTextBlock.height/2-u.y)<y||Math.abs(h.indexLabelTextBlock.y+h.indexLabelTextBlock.height/
2-u.y)<y)&&(w/=Math.abs(Math.cos(h.indexLabelAngle)),9<w&&(w*=0.3),w>c&&(c=w)),w=w=0,0<h.indexLabelAngle&&h.indexLabelAngle<Math.PI?(w=m.y2-(h.indexLabelTextBlock.y+h.indexLabelTextBlock.height/2+5),w*=-1):w=m.y1-(h.indexLabelTextBlock.y-h.indexLabelTextBlock.height/2-5),0<w&&(!f&&h.indexLabelText&&(v=0<h.indexLabelAngle&&h.indexLabelAngle<Math.PI?-1:1,0===g(a,w*v)&&g(a,2*v)),Math.abs(h.indexLabelTextBlock.x-u.x)<y&&(w/=Math.abs(Math.sin(h.indexLabelAngle)),9<w&&(w*=0.3),w>c&&(c=w)));var H=function(a,
b,c){for(var d=[],e=0;d.push(q[b]),b!==c;b=(b+1+l.length)%l.length);d.sort(function(a,b){return a.y-b.y});for(b=0;b<d.length;b++)if(c=d[b],e<0.7*a)e+=c.indexLabelTextBlock.height,c.indexLabelTextBlock.text="",c.indexLabelText="",c.indexLabelTextBlock.measureText();else break};(function(){for(var a=-1,b=-1,c=0,g=!1,f=0;f<l.length;f++)if(g=!1,r=q[f],r.indexLabelText){var h=e(f);if(null!==h){var k=q[h];z=0;z=d(r,k);var m;if(m=0>z){m=r.indexLabelTextBlock.x;var p=r.indexLabelTextBlock.y-r.indexLabelTextBlock.height/
2,s=r.indexLabelTextBlock.y+r.indexLabelTextBlock.height/2,t=k.indexLabelTextBlock.y-k.indexLabelTextBlock.height/2,v=k.indexLabelTextBlock.x+k.indexLabelTextBlock.width,u=k.indexLabelTextBlock.y+k.indexLabelTextBlock.height/2;m=r.indexLabelTextBlock.x+r.indexLabelTextBlock.width<k.indexLabelTextBlock.x-n||m>v+n||p>u+n||s<t-n?!1:!0}m?(0>a&&(a=f),h!==a&&(b=h,c+=-z),0===f%Math.max(l.length/10,3)&&(g=!0)):g=!0;g&&(0<c&&0<=a&&0<=b)&&(H(c,a,b),b=a=-1,c=0)}}0<c&&H(c,a,b)})()}}function h(){p.plotArea.layoutManager.reset();
p._title&&(p._title.dockInsidePlotArea||"center"===p._title.horizontalAlign&&"center"===p._title.verticalAlign)&&p._title.render();if(p.subtitles)for(var a=0;a<p.subtitles.length;a++){var b=p.subtitles[a];(b.dockInsidePlotArea||"center"===b.horizontalAlign&&"center"===b.verticalAlign)&&b.render()}p.legend&&(p.legend.dockInsidePlotArea||"center"===p.legend.horizontalAlign&&"center"===p.legend.verticalAlign)&&p.legend.render()}var p=this;if(!(0>=a.dataSeriesIndexes.length)){var k=this.data[a.dataSeriesIndexes[0]],
l=k.dataPoints,n=10,m=this.plotArea,r=0,q=[],s=2,t=1.3,v=20/180*Math.PI,x=6,u={x:(m.x2+m.x1)/2,y:(m.y2+m.y1)/2},z=0;a=!1;for(var w=0;w<l.length;w++)z+=Math.abs(l[w].y),!a&&("undefined"!==typeof l[w].indexLabel&&null!==l[w].indexLabel&&0<l[w].indexLabel.toString().length)&&(a=!0),!a&&("undefined"!==typeof l[w].label&&null!==l[w].label&&0<l[w].label.toString().length)&&(a=!0);if(0!==z){a=a||"undefined"!==typeof k.indexLabel&&null!==k.indexLabel&&0<k.indexLabel.toString().length;var y="inside"!==k.indexLabelPlacement&&
a?0.75*Math.min(m.width,m.height)/2:0.92*Math.min(m.width,m.height)/2;k.radius&&(y=za(k.radius,y));var C="undefined"!==typeof k.innerRadius&&null!==k.innerRadius?za(k.innerRadius,y):0.7*y,F=Math.min(C/y,(y-1)/y);this.pieDoughnutClickHandler=function(a){p.isAnimating||(a=a.dataPoint,a.exploded=a.exploded?!1:!0,1<this.dataPoints.length&&p._animator.animate(0,500,function(a){c(a);h()}))};b();f();f();f();f();this.disableToolTip=!0;this._animator.animate(0,this.animatedRender?this.animationDuration:0,
function(a){var b=p.plotArea.ctx;b.clearRect(m.x1,m.y1,m.width,m.height);b.fillStyle=p.backgroundColor;b.fillRect(m.x1,m.y1,m.width,m.height);a=q[0].startAngle+2*Math.PI*a;for(b=0;b<l.length;b++){var c=0===b?q[b].startAngle:d,d=c+(q[b].endAngle-q[b].startAngle),e=!1;d>a&&(d=a,e=!0);var f=l[b].color?l[b].color:k._colorSet[b%k._colorSet.length];d>c&&sa(p.plotArea.ctx,q[b].center,q[b].radius,f,k.type,c,d,k.fillOpacity,q[b].percentInnerRadius);if(e)break}h()},function(){p.disableToolTip=!1;p._animator.animate(0,
p.animatedRender?500:0,function(a){c(a);h()})})}}};u.prototype.animationRequestId=null;u.prototype.requestAnimFrame=function(){return window.requestAnimationFrame||window.webkitRequestAnimationFrame||window.mozRequestAnimationFrame||window.oRequestAnimationFrame||window.msRequestAnimationFrame||function(a){window.setTimeout(a,1E3/60)}}();u.prototype.cancelRequestAnimFrame=window.cancelAnimationFrame||window.webkitCancelRequestAnimationFrame||window.mozCancelRequestAnimationFrame||window.oCancelRequestAnimationFrame||
window.msCancelRequestAnimationFrame||clearTimeout;Y.prototype.registerSpace=function(a,b){"top"===a?this._topOccupied+=b.height:"bottom"===a?this._bottomOccupied+=b.height:"left"===a?this._leftOccupied+=b.width:"right"===a&&(this._rightOccupied+=b.width)};Y.prototype.unRegisterSpace=function(a,b){"top"===a?this._topOccupied-=b.height:"bottom"===a?this._bottomOccupied-=b.height:"left"===a?this._leftOccupied-=b.width:"right"===a&&(this._rightOccupied-=b.width)};Y.prototype.getFreeSpace=function(){return{x1:this._x1+
this._leftOccupied,y1:this._y1+this._topOccupied,x2:this._x2-this._rightOccupied,y2:this._y2-this._bottomOccupied,width:this._x2-this._x1-this._rightOccupied-this._leftOccupied,height:this._y2-this._y1-this._bottomOccupied-this._topOccupied}};Y.prototype.reset=function(){this._rightOccupied=this._leftOccupied=this._bottomOccupied=this._topOccupied=this._padding};N(G,E);G.prototype.render=function(a){a&&this.ctx.save();var b=this.ctx.font;this.ctx.textBaseline=this.textBaseline;var c=0;this._isDirty&&
this.measureText(this.ctx);this.ctx.translate(this.x,this.y+c);"middle"===this.textBaseline&&(c=-this._lineHeight/2);this.ctx.font=this._getFontString();this.ctx.rotate(Math.PI/180*this.angle);var d=0,e=this.padding,g=null;(0<this.borderThickness&&this.borderColor||this.backgroundColor)&&this.ctx.roundRect(0,c,this.width,this.height,this.cornerRadius,this.borderThickness,this.backgroundColor,this.borderColor);this.ctx.fillStyle=this.fontColor;for(c=0;c<this._wrappedText.lines.length;c++)g=this._wrappedText.lines[c],
"right"===this.horizontalAlign?d=this.width-g.width-this.padding:"left"===this.horizontalAlign?d=this.padding:"center"===this.horizontalAlign&&(d=(this.width-2*this.padding)/2-g.width/2+this.padding),this.ctx.fillText(g.text,d,e),e+=g.height;this.ctx.font=b;a&&this.ctx.restore()};G.prototype.setText=function(a){this.text=a;this._isDirty=!0;this._wrappedText=null};G.prototype.measureText=function(){if(null===this.maxWidth)throw"Please set maxWidth and height for TextBlock";this._wrapText(this.ctx);
this._isDirty=!1;return{width:this.width,height:this.height}};G.prototype._getLineWithWidth=function(a,b,c){a=String(a);if(!a)return{text:"",width:0};var d=c=0,e=a.length-1,g=Infinity;for(this.ctx.font=this._getFontString();d<=e;){var g=Math.floor((d+e)/2),f=a.substr(0,g+1);c=this.ctx.measureText(f).width;if(c<b)d=g+1;else if(c>b)e=g-1;else break}c>b&&1<f.length&&(f=f.substr(0,f.length-1),c=this.ctx.measureText(f).width);b=!0;if(f.length===a.length||" "===a[f.length])b=!1;b&&(a=f.split(" "),1<a.length&&
a.pop(),f=a.join(" "),c=this.ctx.measureText(f).width);return{text:f,width:c}};G.prototype._wrapText=function(){var a=new String($(String(this.text))),b=[],c=this.ctx.font,d=0,e=0;for(this.ctx.font=this._getFontString();0<a.length;){var g=this.maxHeight-2*this.padding,f=this._getLineWithWidth(a,this.maxWidth-2*this.padding,!1);f.height=this._lineHeight;b.push(f);e=Math.max(e,f.width);d+=f.height;a=$(a.slice(f.text.length,a.length));g&&d>g&&(f=b.pop(),d-=f.height)}this._wrappedText={lines:b,width:e,
height:d};this.width=e+2*this.padding;this.height=d+2*this.padding;this.ctx.font=c};G.prototype._getFontString=function(){var a;a=""+(this.fontStyle?this.fontStyle+" ":"");a+=this.fontWeight?this.fontWeight+" ":"";a+=this.fontSize?this.fontSize+"px ":"";var b=this.fontFamily?this.fontFamily+"":"";!t&&b&&(b=b.split(",")[0],"'"!==b[0]&&'"'!==b[0]&&(b="'"+b+"'"));return a+=b};N(ba,E);ba.prototype.render=function(){if(this.text){var a=this.dockInsidePlotArea?this.chart.plotArea:this.chart,b=a.layoutManager.getFreeSpace(),
c=b.x1,d=b.y1,e=0,g=0,f=this.chart._menuButton&&this.chart.exportEnabled&&"top"===this.verticalAlign?22:0,h,p;"top"===this.verticalAlign||"bottom"===this.verticalAlign?(null===this.maxWidth&&(this.maxWidth=b.width-4-f*("center"===this.horizontalAlign?2:1)),g=0.5*b.height-this.margin-2,e=0):"center"===this.verticalAlign&&("left"===this.horizontalAlign||"right"===this.horizontalAlign?(null===this.maxWidth&&(this.maxWidth=b.height-4),g=0.5*b.width-this.margin-2):"center"===this.horizontalAlign&&(null===
this.maxWidth&&(this.maxWidth=b.width-4),g=0.5*b.height-4));this.wrap||(g=Math.min(g,Math.max(1.5*this.fontSize,this.fontSize+2.5*this.padding)));var g=new G(this.ctx,{fontSize:this.fontSize,fontFamily:this.fontFamily,fontColor:this.fontColor,fontStyle:this.fontStyle,fontWeight:this.fontWeight,horizontalAlign:this.horizontalAlign,verticalAlign:this.verticalAlign,borderColor:this.borderColor,borderThickness:this.borderThickness,backgroundColor:this.backgroundColor,maxWidth:this.maxWidth,maxHeight:g,
cornerRadius:this.cornerRadius,text:this.text,padding:this.padding,textBaseline:"top"}),k=g.measureText();"top"===this.verticalAlign||"bottom"===this.verticalAlign?("top"===this.verticalAlign?(d=b.y1+2,p="top"):"bottom"===this.verticalAlign&&(d=b.y2-2-k.height,p="bottom"),"left"===this.horizontalAlign?c=b.x1+2:"center"===this.horizontalAlign?c=b.x1+b.width/2-k.width/2:"right"===this.horizontalAlign&&(c=b.x2-2-k.width-f),h=this.horizontalAlign,this.width=k.width,this.height=k.height):"center"===this.verticalAlign&&
("left"===this.horizontalAlign?(c=b.x1+2,d=b.y2-2-(this.maxWidth/2-k.width/2),e=-90,p="left",this.width=k.height,this.height=k.width):"right"===this.horizontalAlign?(c=b.x2-2,d=b.y1+2+(this.maxWidth/2-k.width/2),e=90,p="right",this.width=k.height,this.height=k.width):"center"===this.horizontalAlign&&(d=a.y1+(a.height/2-k.height/2),c=a.x1+(a.width/2-k.width/2),p="center",this.width=k.width,this.height=k.height),h="center");g.x=c;g.y=d;g.angle=e;g.horizontalAlign=h;g.render(!0);a.layoutManager.registerSpace(p,
{width:this.width+("left"===p||"right"===p?this.margin+2:0),height:this.height+("top"===p||"bottom"===p?this.margin+2:0)});this.bounds={x1:c,y1:d,x2:c+this.width,y2:d+this.height};this.ctx.textBaseline="top"}};N(ja,E);ja.prototype.render=ba.prototype.render;N(ka,E);ka.prototype.render=function(){var a=this.dockInsidePlotArea?this.chart.plotArea:this.chart,b=a.layoutManager.getFreeSpace(),c=null,d=0,e=0,g=0,f=0,h=[],p=[];"top"===this.verticalAlign||"bottom"===this.verticalAlign?(this.orientation="horizontal",
c=this.verticalAlign,g=null!==this.maxWidth?this.maxWidth:0.7*b.width,f=null!==this.maxHeight?this.maxHeight:0.5*b.height):"center"===this.verticalAlign&&(this.orientation="vertical",c=this.horizontalAlign,g=null!==this.maxWidth?this.maxWidth:0.5*b.width,f=null!==this.maxHeight?this.maxHeight:0.7*b.height);for(var k=0;k<this.dataSeries.length;k++){var l=this.dataSeries[k];if("pie"!==l.type&&"doughnut"!==l.type&&"funnel"!==l.type){var n=l.legendMarkerType?l.legendMarkerType:"line"!==l.type&&"stepLine"!==
l.type&&"spline"!==l.type&&"scatter"!==l.type&&"bubble"!==l.type||!l.markerType?R.getDefaultLegendMarker(l.type):l.markerType,m=l.legendText?l.legendText:this.itemTextFormatter?this.itemTextFormatter({chart:this.chart,legend:this._options,dataSeries:l,dataPoint:null}):l.name,r=l.legendMarkerColor?l.legendMarkerColor:l.markerColor?l.markerColor:l._colorSet[0],q=l.markerSize||"line"!==l.type&&"stepLine"!==l.type&&"spline"!==l.type?0.6*this.lineHeight:0,s=l.legendMarkerBorderColor?l.legendMarkerBorderColor:
l.markerBorderColor,t=l.legendMarkerBorderThickness?l.legendMarkerBorderThickness:l.markerBorderThickness?Math.max(1,Math.round(0.2*q)):0,m=this.chart.replaceKeywordsWithValue(m,l.dataPoints[0],l,k),n={markerType:n,markerColor:r,text:m,textBlock:null,chartType:l.type,markerSize:q,lineColor:l._colorSet[0],dataSeriesIndex:l.index,dataPointIndex:null,markerBorderColor:s,markerBorderThickness:t};h.push(n)}else for(var v=0;v<l.dataPoints.length;v++){var u=l.dataPoints[v],n=u.legendMarkerType?u.legendMarkerType:
l.legendMarkerType?l.legendMarkerType:R.getDefaultLegendMarker(l.type),m=u.legendText?u.legendText:l.legendText?l.legendText:this.itemTextFormatter?this.itemTextFormatter({chart:this.chart,legend:this._options,dataSeries:l,dataPoint:u}):u.name?u.name:"DataPoint: "+(v+1),r=u.legendMarkerColor?u.legendMarkerColor:l.legendMarkerColor?l.legendMarkerColor:u.color?u.color:l.color?l.color:l._colorSet[v%l._colorSet.length],q=0.6*this.lineHeight,s=u.legendMarkerBorderColor?u.legendMarkerBorderColor:l.legendMarkerBorderColor?
l.legendMarkerBorderColor:u.markerBorderColor?u.markerBorderColor:l.markerBorderColor,t=u.legendMarkerBorderThickness?u.legendMarkerBorderThickness:l.legendMarkerBorderThickness?l.legendMarkerBorderThickness:u.markerBorderThickness||l.markerBorderThickness?Math.max(1,Math.round(0.2*q)):0,m=this.chart.replaceKeywordsWithValue(m,u,l,v),n={markerType:n,markerColor:r,text:m,textBlock:null,chartType:l.type,markerSize:q,dataSeriesIndex:k,dataPointIndex:v,markerBorderColor:s,markerBorderThickness:t};(u.showInLegend||
l.showInLegend&&!1!==u.showInLegend)&&h.push(n)}}!0===this.reversed&&h.reverse();if(0<h.length){l=null;v=m=u=0;m=null!==this.itemWidth?null!==this.itemMaxWidth?Math.min(this.itemWidth,this.itemMaxWidth,g):Math.min(this.itemWidth,g):null!==this.itemMaxWidth?Math.min(this.itemMaxWidth,g):g;q=0===q?0.6*this.lineHeight:q;m-=q+0.1*this.horizontalSpacing;for(k=0;k<h.length;k++){n=h[k];if("line"===n.chartType||"spline"===n.chartType||"stepLine"===n.chartType)m-=2*0.1*this.lineHeight;if(!(0>=f||"undefined"===
typeof f||0>=m||"undefined"===typeof m)){if("horizontal"===this.orientation){n.textBlock=new G(this.ctx,{x:0,y:0,maxWidth:m,maxHeight:this.itemWrap?f:this.lineHeight,angle:0,text:n.text,horizontalAlign:"left",fontSize:this.fontSize,fontFamily:this.fontFamily,fontWeight:this.fontWeight,fontColor:this.fontColor,fontStyle:this.fontStyle,textBaseline:"top"});n.textBlock.measureText();null!==this.itemWidth&&(n.textBlock.width=this.itemWidth-(q+0.1*this.horizontalSpacing+("line"===n.chartType||"spline"===
n.chartType||"stepLine"===n.chartType?2*0.1*this.lineHeight:0)));if(!l||l.width+Math.round(n.textBlock.width+0.1*this.horizontalSpacing+q+(0===l.width?0:this.horizontalSpacing)+("line"===n.chartType||"spline"===n.chartType||"stepLine"===n.chartType?2*0.1*this.lineHeight:0))>g)l={items:[],width:0},p.push(l),this.height+=v,v=0;v=Math.max(v,n.textBlock.height)}else n.textBlock=new G(this.ctx,{x:0,y:0,maxWidth:m,maxHeight:!0===this.itemWrap?f:1.5*this.fontSize,angle:0,text:n.text,horizontalAlign:"left",
fontSize:this.fontSize,fontFamily:this.fontFamily,fontWeight:this.fontWeight,fontColor:this.fontColor,fontStyle:this.fontStyle,textBaseline:"top"}),n.textBlock.measureText(),null!==this.itemWidth&&(n.textBlock.width=this.itemWidth-(q+0.1*this.horizontalSpacing+("line"===n.chartType||"spline"===n.chartType||"stepLine"===n.chartType?2*0.1*this.lineHeight:0))),this.height<=f?(l={items:[],width:0},p.push(l)):(l=p[u],u=(u+1)%p.length),this.height+=n.textBlock.height;n.textBlock.x=l.width;n.textBlock.y=
0;l.width+=Math.round(n.textBlock.width+0.1*this.horizontalSpacing+q+(0===l.width?0:this.horizontalSpacing)+("line"===n.chartType||"spline"===n.chartType||"stepLine"===n.chartType?2*0.1*this.lineHeight:0));l.items.push(n);this.width=Math.max(l.width,this.width)}}this.height=!1===this.itemWrap?p.length*this.lineHeight:this.height+v;this.height=Math.min(f,this.height);this.width=Math.min(g,this.width)}"top"===this.verticalAlign?(e="left"===this.horizontalAlign?b.x1:"right"===this.horizontalAlign?b.x2-
this.width:b.x1+b.width/2-this.width/2,d=b.y1):"center"===this.verticalAlign?(e="left"===this.horizontalAlign?b.x1:"right"===this.horizontalAlign?b.x2-this.width:b.x1+b.width/2-this.width/2,d=b.y1+b.height/2-this.height/2):"bottom"===this.verticalAlign&&(e="left"===this.horizontalAlign?b.x1:"right"===this.horizontalAlign?b.x2-this.width:b.x1+b.width/2-this.width/2,d=b.y2-this.height);this.items=h;for(k=0;k<this.items.length;k++)n=h[k],n.id=++this.chart._eventManager.lastObjectId,this.chart._eventManager.objectMap[n.id]=
{id:n.id,objectType:"legendItem",legendItemIndex:k,dataSeriesIndex:n.dataSeriesIndex,dataPointIndex:n.dataPointIndex};for(k=b=0;k<p.length;k++){l=p[k];for(h=v=0;h<l.items.length;h++){n=l.items[h];m=n.textBlock.x+e+(0===h?0.2*q:this.horizontalSpacing);r=d+b;u=m;this.chart.data[n.dataSeriesIndex].visible||(this.ctx.globalAlpha=0.5);this.ctx.save();this.ctx.rect(e,d,g,f);this.ctx.clip();if("line"===n.chartType||"stepLine"===n.chartType||"spline"===n.chartType)this.ctx.strokeStyle=n.lineColor,this.ctx.lineWidth=
Math.ceil(this.lineHeight/8),this.ctx.beginPath(),this.ctx.moveTo(m-0.1*this.lineHeight,r+this.lineHeight/2),this.ctx.lineTo(m+0.7*this.lineHeight,r+this.lineHeight/2),this.ctx.stroke(),u-=0.1*this.lineHeight;J.drawMarker(m+q/2,r+this.lineHeight/2,this.ctx,n.markerType,n.markerSize,n.markerColor,n.markerBorderColor,n.markerBorderThickness);n.textBlock.x=m+0.1*this.horizontalSpacing+q;if("line"===n.chartType||"stepLine"===n.chartType||"spline"===n.chartType)n.textBlock.x+=0.1*this.lineHeight;n.textBlock.y=
r;n.textBlock.render(!0);this.ctx.restore();v=0<h?Math.max(v,n.textBlock.height):n.textBlock.height;this.chart.data[n.dataSeriesIndex].visible||(this.ctx.globalAlpha=1);m=C(n.id);this.ghostCtx.fillStyle=m;this.ghostCtx.beginPath();this.ghostCtx.fillRect(u,n.textBlock.y,n.textBlock.x+n.textBlock.width-u,n.textBlock.height);n.x1=this.chart._eventManager.objectMap[n.id].x1=u;n.y1=this.chart._eventManager.objectMap[n.id].y1=n.textBlock.y;n.x2=this.chart._eventManager.objectMap[n.id].x2=n.textBlock.x+
n.textBlock.width;n.y2=this.chart._eventManager.objectMap[n.id].y2=n.textBlock.y+n.textBlock.height}b+=v}a.layoutManager.registerSpace(c,{width:this.width+2+2,height:this.height+5+5});this.bounds={x1:e,y1:d,x2:e+this.width,y2:d+this.height}};N(pa,E);pa.prototype.render=function(){var a=this.chart.layoutManager.getFreeSpace();this.ctx.fillStyle="red";this.ctx.fillRect(a.x1,a.y1,a.x2,a.y2)};N(R,E);R.prototype.getDefaultAxisPlacement=function(){var a=this.type;if("column"===a||"line"===a||"stepLine"===
a||"spline"===a||"area"===a||"stepArea"===a||"splineArea"===a||"stackedColumn"===a||"stackedLine"===a||"bubble"===a||"scatter"===a||"stackedArea"===a||"stackedColumn100"===a||"stackedLine100"===a||"stackedArea100"===a||"candlestick"===a||"ohlc"===a||"rangeColumn"===a||"rangeArea"===a||"rangeSplineArea"===a)return"normal";if("bar"===a||"stackedBar"===a||"stackedBar100"===a||"rangeBar"===a)return"xySwapped";if("pie"===a||"doughnut"===a||"funnel"===a)return"none";window.console.log("Unknown Chart Type: "+
a);return null};R.getDefaultLegendMarker=function(a){if("column"===a||"stackedColumn"===a||"stackedLine"===a||"bar"===a||"stackedBar"===a||"stackedBar100"===a||"bubble"===a||"scatter"===a||"stackedColumn100"===a||"stackedLine100"===a||"stepArea"===a||"candlestick"===a||"ohlc"===a||"rangeColumn"===a||"rangeBar"===a||"rangeArea"===a||"rangeSplineArea"===a)return"square";if("line"===a||"stepLine"===a||"spline"===a||"pie"===a||"doughnut"===a||"funnel"===a)return"circle";if("area"===a||"splineArea"===
a||"stackedArea"===a||"stackedArea100"===a)return"triangle";window.console.log("Unknown Chart Type: "+a);return null};R.prototype.getDataPointAtX=function(a,b){if(!this.dataPoints||0===this.dataPoints.length)return null;var c={dataPoint:null,distance:Infinity,index:NaN},d=null,e=0,g=0,f=1,h=Infinity,p=0,k=0,l=0;"none"!==this.chart.plotInfo.axisPlacement&&(l=this.dataPoints[this.dataPoints.length-1].x-this.dataPoints[0].x,l=0<l?Math.min(Math.max((this.dataPoints.length-1)/l*(a-this.dataPoints[0].x)>>
0,0),this.dataPoints.length):0);for(;;){g=0<f?l+e:l-e;if(0<=g&&g<this.dataPoints.length){var d=this.dataPoints[g],n=Math.abs(d.x-a);n<c.distance&&(c.dataPoint=d,c.distance=n,c.index=g);d=Math.abs(d.x-a);d<=h?h=d:0<f?p++:k++;if(1E3<p&&1E3<k)break}else if(0>l-e&&l+e>=this.dataPoints.length)break;-1===f?(e++,f=1):f=-1}return b||c.dataPoint.x!==a?b&&null!==c.dataPoint?c:null:c};R.prototype.getDataPointAtXY=function(a,b,c){if(!this.dataPoints||0===this.dataPoints.length)return null;c=c||!1;var d=[],e=
0,g=0,f=1,h=!1,p=Infinity,k=0,l=0,n=0;"none"!==this.chart.plotInfo.axisPlacement&&(n=this.chart.axisX.getXValueAt({x:a,y:b}),g=this.dataPoints[this.dataPoints.length-1].x-this.dataPoints[0].x,n=0<g?Math.min(Math.max((this.dataPoints.length-1)/g*(n-this.dataPoints[0].x)>>0,0),this.dataPoints.length):0);for(;;){g=0<f?n+e:n-e;if(0<=g&&g<this.dataPoints.length){var m=this.chart._eventManager.objectMap[this.dataPointIds[g]],r=this.dataPoints[g],q=null;if(m){switch(this.type){case "column":case "stackedColumn":case "stackedColumn100":case "bar":case "stackedBar":case "stackedBar100":case "rangeColumn":case "rangeBar":a>=
m.x1&&(a<=m.x2&&b>=m.y1&&b<=m.y2)&&(d.push({dataPoint:r,dataPointIndex:g,dataSeries:this,distance:Math.min(Math.abs(m.x1-a),Math.abs(m.x2-a),Math.abs(m.y1-b),Math.abs(m.y2-b))}),h=!0);break;case "line":case "stepLine":case "spline":case "area":case "stepArea":case "stackedArea":case "stackedArea100":case "splineArea":case "scatter":var s=M("markerSize",r,this)||4,t=c?20:s,q=Math.sqrt(Math.pow(m.x1-a,2)+Math.pow(m.y1-b,2));q<=t&&d.push({dataPoint:r,dataPointIndex:g,dataSeries:this,distance:q});g=Math.abs(m.x1-
a);g<=p?p=g:0<f?k++:l++;q<=s/2&&(h=!0);break;case "rangeArea":case "rangeSplineArea":s=M("markerSize",r,this)||4;t=c?20:s;q=Math.min(Math.sqrt(Math.pow(m.x1-a,2)+Math.pow(m.y1-b,2)),Math.sqrt(Math.pow(m.x1-a,2)+Math.pow(m.y2-b,2)));q<=t&&d.push({dataPoint:r,dataPointIndex:g,dataSeries:this,distance:q});g=Math.abs(m.x1-a);g<=p?p=g:0<f?k++:l++;q<=s/2&&(h=!0);break;case "bubble":s=m.size;q=Math.sqrt(Math.pow(m.x1-a,2)+Math.pow(m.y1-b,2));q<=s/2&&(d.push({dataPoint:r,dataPointIndex:g,dataSeries:this,
distance:q}),h=!0);break;case "pie":case "doughnut":s=m.center;t="doughnut"===this.type?m.percentInnerRadius*m.radius:0;q=Math.sqrt(Math.pow(s.x-a,2)+Math.pow(s.y-b,2));q<m.radius&&q>t&&(q=Math.atan2(b-s.y,a-s.x),0>q&&(q+=2*Math.PI),q=Number(((180*(q/Math.PI)%360+360)%360).toFixed(12)),s=Number(((180*(m.startAngle/Math.PI)%360+360)%360).toFixed(12)),t=Number(((180*(m.endAngle/Math.PI)%360+360)%360).toFixed(12)),0===t&&1<m.endAngle&&(t=360),s>=t&&0!==r.y&&(t+=360,q<s&&(q+=360)),q>s&&q<t&&(d.push({dataPoint:r,
dataPointIndex:g,dataSeries:this,distance:0}),h=!0));break;case "candlestick":if(a>=m.x1-m.borderThickness/2&&a<=m.x2+m.borderThickness/2&&b>=m.y2-m.borderThickness/2&&b<=m.y3+m.borderThickness/2||Math.abs(m.x2-a+m.x1-a)<m.borderThickness&&b>=m.y1&&b<=m.y4)d.push({dataPoint:r,dataPointIndex:g,dataSeries:this,distance:Math.min(Math.abs(m.x1-a),Math.abs(m.x2-a),Math.abs(m.y2-b),Math.abs(m.y3-b))}),h=!0;break;case "ohlc":if(Math.abs(m.x2-a+m.x1-a)<m.borderThickness&&b>=m.y2&&b<=m.y3||a>=m.x1&&a<=(m.x2+
m.x1)/2&&b>=m.y1-m.borderThickness/2&&b<=m.y1+m.borderThickness/2||a>=(m.x1+m.x2)/2&&a<=m.x2&&b>=m.y4-m.borderThickness/2&&b<=m.y4+m.borderThickness/2)d.push({dataPoint:r,dataPointIndex:g,dataSeries:this,distance:Math.min(Math.abs(m.x1-a),Math.abs(m.x2-a),Math.abs(m.y2-b),Math.abs(m.y3-b))}),h=!0}if(h||1E3<k&&1E3<l)break}}else if(0>n-e&&n+e>=this.dataPoints.length)break;-1===f?(e++,f=1):f=-1}a=null;for(b=0;b<d.length;b++)a?d[b].distance<=a.distance&&(a=d[b]):a=d[b];return a};R.prototype.getMarkerProperties=
function(a,b,c,d){var e=this.dataPoints;return{x:b,y:c,ctx:d,type:e[a].markerType?e[a].markerType:this.markerType,size:e[a].markerSize?e[a].markerSize:this.markerSize,color:e[a].markerColor?e[a].markerColor:this.markerColor?this.markerColor:e[a].color?e[a].color:this.color?this.color:this._colorSet[a%this._colorSet.length],borderColor:e[a].markerBorderColor?e[a].markerBorderColor:this.markerBorderColor?this.markerBorderColor:null,borderThickness:e[a].markerBorderThickness?e[a].markerBorderThickness:
this.markerBorderThickness?this.markerBorderThickness:null}};N(F,E);F.prototype.createLabels=function(){var a,b=0,c,d=0,e=0,b=0;if("bottom"===this._position||"top"===this._position)b=this.lineCoordinates.width/Math.abs(this.viewportMaximum-this.viewportMinimum)*this.interval,d=this.labelAutoFit?"undefined"===typeof this._options.labelMaxWidth?0.9*b>>0:this.labelMaxWidth:"undefined"===typeof this._options.labelMaxWidth?0.7*this.chart.width>>0:this.labelMaxWidth,e="undefined"===typeof this._options.labelWrap||
this.labelWrap?0.5*this.chart.height>>0:1.5*this.labelFontSize;else if("left"===this._position||"right"===this._position)b=this.lineCoordinates.height/Math.abs(this.viewportMaximum-this.viewportMinimum)*this.interval,d=this.labelAutoFit?"undefined"===typeof this._options.labelMaxWidth?0.3*this.chart.width>>0:this.labelMaxWidth:"undefined"===typeof this._options.labelMaxWidth?0.5*this.chart.width>>0:this.labelMaxWidth,e="undefined"===typeof this._options.labelWrap||this.labelWrap?2*b>>0:1.5*this.labelFontSize;
if("axisX"===this.type&&"dateTime"===this.chart.plotInfo.axisXValueType)for(c=ta(new Date(this.viewportMaximum),this.interval,this.intervalType),b=this.intervalStartPosition;b<c;ta(b,this.interval,this.intervalType))a=b.getTime(),a=this.labelFormatter?this.labelFormatter({chart:this.chart,axis:this._options,value:b,label:this.labels[b]?this.labels[b]:null}):"axisX"===this.type&&this.labels[a]?this.labels[a]:ra(b,this.valueFormatString,this.chart._cultureInfo),a=new G(this.ctx,{x:0,y:0,maxWidth:d,
maxHeight:e,angle:this.labelAngle,text:this.prefix+a+this.suffix,horizontalAlign:"left",fontSize:this.labelFontSize,fontFamily:this.labelFontFamily,fontWeight:this.labelFontWeight,fontColor:this.labelFontColor,fontStyle:this.labelFontStyle,textBaseline:"middle"}),this._labels.push({position:b.getTime(),textBlock:a,effectiveHeight:null});else{c=this.viewportMaximum;if(this.labels&&this.labels.length){a=Math.ceil(this.interval);for(var g=Math.ceil(this.intervalStartPosition),f=!1,b=g;b<this.viewportMaximum;b+=
a)if(this.labels[b])f=!0;else{f=!1;break}f&&(this.interval=a,this.intervalStartPosition=g)}for(b=this.intervalStartPosition;b<=c;b=parseFloat((b+this.interval).toFixed(14)))a=this.labelFormatter?this.labelFormatter({chart:this.chart,axis:this._options,value:b,label:this.labels[b]?this.labels[b]:null}):"axisX"===this.type&&this.labels[b]?this.labels[b]:W(b,this.valueFormatString,this.chart._cultureInfo),a=new G(this.ctx,{x:0,y:0,maxWidth:d,maxHeight:e,angle:this.labelAngle,text:this.prefix+a+this.suffix,
horizontalAlign:"left",fontSize:this.labelFontSize,fontFamily:this.labelFontFamily,fontWeight:this.labelFontWeight,fontColor:this.labelFontColor,fontStyle:this.labelFontStyle,textBaseline:"middle",borderThickness:0}),this._labels.push({position:b,textBlock:a,effectiveHeight:null})}for(b=0;b<this.stripLines.length;b++)c=this.stripLines[b],a=new G(this.ctx,{x:0,y:0,backgroundColor:c.labelBackgroundColor,maxWidth:d,maxHeight:e,angle:this.labelAngle,text:c.labelFormatter?c.labelFormatter({chart:this.chart,
axis:this,stripLine:c}):c.label,horizontalAlign:"left",fontSize:c.labelFontSize,fontFamily:c.labelFontFamily,fontWeight:c.labelFontWeight,fontColor:c._options.labelFontColor||c.color,fontStyle:c.labelFontStyle,textBaseline:"middle",borderThickness:0}),this._labels.push({position:c.value,textBlock:a,effectiveHeight:null,stripLine:c})};F.prototype.createLabelsAndCalculateWidth=function(){var a=0;this._labels=[];if("left"===this._position||"right"===this._position)for(this.createLabels(),i=0;i<this._labels.length;i++){var b=
this._labels[i].textBlock.measureText(),c=0,c=0===this.labelAngle?b.width:b.width*Math.cos(Math.PI/180*Math.abs(this.labelAngle))+b.height/2*Math.sin(Math.PI/180*Math.abs(this.labelAngle));a<c&&(a=c);this._labels[i].effectiveWidth=c}return(this.title?ea(this.titleFontFamily,this.titleFontSize,this.titleFontWeight)+2:0)+a+this.tickLength+5};F.prototype.createLabelsAndCalculateHeight=function(){var a=0;this._labels=[];var b,c=0;this.createLabels();if("bottom"===this._position||"top"===this._position)for(c=
0;c<this._labels.length;c++){b=this._labels[c].textBlock;b=b.measureText();var d=0,d=0===this.labelAngle?b.height:b.width*Math.sin(Math.PI/180*Math.abs(this.labelAngle))+b.height/2*Math.cos(Math.PI/180*Math.abs(this.labelAngle));a<d&&(a=d);this._labels[c].effectiveHeight=d}return(this.title?ea(this.titleFontFamily,this.titleFontSize,this.titleFontWeight)+2:0)+a+this.tickLength+5};F.setLayoutAndRender=function(a,b,c,d,e){var g,f,h,p=a.chart,k=p.ctx;a.calculateAxisParameters();b&&b.calculateAxisParameters();
c&&c.calculateAxisParameters();var l=b?b.margin:0;if("normal"===d){a.lineCoordinates={};var n=Math.ceil(b?b.createLabelsAndCalculateWidth():0);g=Math.round(e.x1+n+l);a.lineCoordinates.x1=g;l=Math.ceil(c?c.createLabelsAndCalculateWidth():0);f=Math.round(e.x2-l>a.chart.width-10?a.chart.width-10:e.x2-l);a.lineCoordinates.x2=f;a.lineCoordinates.width=Math.abs(f-g);var m=Math.ceil(a.createLabelsAndCalculateHeight());d=Math.round(e.y2-m-a.margin);h=Math.round(e.y2-a.margin);a.lineCoordinates.y1=d;a.lineCoordinates.y2=
d;a.boundingRect={x1:g,y1:d,x2:f,y2:h,width:f-g,height:h-d};b&&(g=Math.round(e.x1+b.margin),d=Math.round(10>e.y1?10:e.y1),f=Math.round(e.x1+n+b.margin),h=Math.round(e.y2-m-a.margin),b.lineCoordinates={x1:f,y1:d,x2:f,y2:h,height:Math.abs(h-d)},b.boundingRect={x1:g,y1:d,x2:f,y2:h,width:f-g,height:h-d});c&&(g=Math.round(a.lineCoordinates.x2),d=Math.round(10>e.y1?10:e.y1),f=Math.round(g+l+c.margin),h=Math.round(e.y2-m-a.margin),c.lineCoordinates={x1:g,y1:d,x2:g,y2:h,height:Math.abs(h-d)},c.boundingRect=
{x1:g,y1:d,x2:f,y2:h,width:f-g,height:h-d});a.calculateValueToPixelConversionParameters();b&&b.calculateValueToPixelConversionParameters();c&&c.calculateValueToPixelConversionParameters();k.save();k.rect(5,a.boundingRect.y1,a.chart.width-10,a.boundingRect.height);k.clip();a.renderLabelsTicksAndTitle();k.restore();b&&b.renderLabelsTicksAndTitle();c&&c.renderLabelsTicksAndTitle()}else{n=Math.ceil(a.createLabelsAndCalculateWidth());b&&(b.lineCoordinates={},g=Math.round(e.x1+n+a.margin),f=Math.round(e.x2>
b.chart.width-10?b.chart.width-10:e.x2),b.lineCoordinates.x1=g,b.lineCoordinates.x2=f,b.lineCoordinates.width=Math.abs(f-g));c&&(c.lineCoordinates={},g=Math.round(e.x1+n+a.margin),f=Math.round(e.x2>c.chart.width-10?c.chart.width-10:e.x2),c.lineCoordinates.x1=g,c.lineCoordinates.x2=f,c.lineCoordinates.width=Math.abs(f-g));var m=Math.ceil(b?b.createLabelsAndCalculateHeight():0),r=Math.ceil(c?c.createLabelsAndCalculateHeight():0);b&&(d=Math.round(e.y2-m-b.margin),h=Math.round(e.y2-l>b.chart.height-10?
b.chart.height-10:e.y2-l),b.lineCoordinates.y1=d,b.lineCoordinates.y2=d,b.boundingRect={x1:g,y1:d,x2:f,y2:h,width:f-g,height:m});c&&(d=Math.round(e.y1+c.margin),h=e.y1+c.margin+r,c.lineCoordinates.y1=h,c.lineCoordinates.y2=h,c.boundingRect={x1:g,y1:d,x2:f,y2:h,width:f-g,height:r});g=Math.round(e.x1+a.margin);d=Math.round(c?c.lineCoordinates.y2:10>e.y1?10:e.y1);f=Math.round(e.x1+n+a.margin);h=Math.round(b?b.lineCoordinates.y1:e.y2-l>a.chart.height-10?a.chart.height-10:e.y2-l);a.lineCoordinates={x1:f,
y1:d,x2:f,y2:h,height:Math.abs(h-d)};a.boundingRect={x1:g,y1:d,x2:f,y2:h,width:f-g,height:h-d};a.calculateValueToPixelConversionParameters();b&&b.calculateValueToPixelConversionParameters();c&&c.calculateValueToPixelConversionParameters();b&&b.renderLabelsTicksAndTitle();c&&c.renderLabelsTicksAndTitle();a.renderLabelsTicksAndTitle()}p.preparePlotArea();e=a.chart.plotArea;k.save();k.rect(e.x1,e.y1,Math.abs(e.x2-e.x1),Math.abs(e.y2-e.y1));k.clip();a.renderStripLinesOfThicknessType("value");b&&b.renderStripLinesOfThicknessType("value");
c&&c.renderStripLinesOfThicknessType("value");a.renderInterlacedColors();b&&b.renderInterlacedColors();c&&c.renderInterlacedColors();k.restore();a.renderGrid();b&&b.renderGrid();c&&c.renderGrid();a.renderAxisLine();b&&b.renderAxisLine();c&&c.renderAxisLine();a.renderStripLinesOfThicknessType("pixel");b&&b.renderStripLinesOfThicknessType("pixel");c&&c.renderStripLinesOfThicknessType("pixel")};F.prototype.renderLabelsTicksAndTitle=function(){var a=!1,b=0,c=1,d=0;0!==this.labelAngle&&360!==this.labelAngle&&
(c=1.2);if("undefined"===typeof this._options.interval){if("bottom"===this._position||"top"===this._position){for(e=0;e<this._labels.length;e++)g=this._labels[e],g.position<this.viewportMinimum||g.stripLine||(g=g.textBlock.width*Math.cos(Math.PI/180*this.labelAngle)+g.textBlock.height*Math.sin(Math.PI/180*this.labelAngle),b+=g);b>this.lineCoordinates.width*c&&(a=!0)}if("left"===this._position||"right"===this._position){for(e=0;e<this._labels.length;e++)g=this._labels[e],g.position<this.viewportMinimum||
g.stripLine||(g=g.textBlock.height*Math.cos(Math.PI/180*this.labelAngle)+g.textBlock.width*Math.sin(Math.PI/180*this.labelAngle),b+=g);b>this.lineCoordinates.height*c&&(a=!0)}}if("bottom"===this._position){for(var e=0,g,e=0;e<this._labels.length;e++)if(g=this._labels[e],!(g.position<this.viewportMinimum||g.position>this.viewportMaximum)){b=this.getPixelCoordinatesOnAxis(g.position);if(this.tickThickness&&!this._labels[e].stripLine||this._labels[e].stripLine&&"pixel"===this._labels[e].stripLine._thicknessType)this._labels[e].stripLine?
(c=this._labels[e].stripLine,this.ctx.lineWidth=c.thickness,this.ctx.strokeStyle=c.color):(this.ctx.lineWidth=this.tickThickness,this.ctx.strokeStyle=this.tickColor),c=1===this.ctx.lineWidth%2?(b.x<<0)+0.5:b.x<<0,this.ctx.beginPath(),this.ctx.moveTo(c,b.y<<0),this.ctx.lineTo(c,b.y+this.tickLength<<0),this.ctx.stroke();if(!a||0===d++%2||this._labels[e].stripLine)0===g.textBlock.angle?(b.x-=g.textBlock.width/2,b.y+=this.tickLength+g.textBlock.fontSize/2):(b.x-=0>this.labelAngle?g.textBlock.width*Math.cos(Math.PI/
180*this.labelAngle):0,b.y+=this.tickLength+Math.abs(0>this.labelAngle?g.textBlock.width*Math.sin(Math.PI/180*this.labelAngle)-5:5)),g.textBlock.x=b.x,g.textBlock.y=b.y,g.textBlock.render(!0)}this.title&&(this._titleTextBlock=new G(this.ctx,{x:this.lineCoordinates.x1,y:this.boundingRect.y2-this.titleFontSize-5,maxWidth:this.lineCoordinates.width,maxHeight:1.5*this.titleFontSize,angle:0,text:this.title,horizontalAlign:"center",fontSize:this.titleFontSize,fontFamily:this.titleFontFamily,fontWeight:this.titleFontWeight,
fontColor:this.titleFontColor,fontStyle:this.titleFontStyle,textBaseline:"top"}),this._titleTextBlock.measureText(),this._titleTextBlock.x=this.lineCoordinates.x1+this.lineCoordinates.width/2-this._titleTextBlock.width/2,this._titleTextBlock.y=this.boundingRect.y2-this._titleTextBlock.height-3,this._titleTextBlock.render(!0))}else if("top"===this._position){for(e=0;e<this._labels.length;e++)if(g=this._labels[e],!(g.position<this.viewportMinimum||g.position>this.viewportMaximum)){b=this.getPixelCoordinatesOnAxis(g.position);
if(this.tickThickness&&!this._labels[e].stripLine||this._labels[e].stripLine&&"pixel"===this._labels[e].stripLine._thicknessType)this._labels[e].stripLine?(c=this._labels[e].stripLine,this.ctx.lineWidth=c.thickness,this.ctx.strokeStyle=c.color):(this.ctx.lineWidth=this.tickThickness,this.ctx.strokeStyle=this.tickColor),c=1===this.ctx.lineWidth%2?(b.x<<0)+0.5:b.x<<0,this.ctx.beginPath(),this.ctx.moveTo(c,b.y<<0),this.ctx.lineTo(c,b.y-this.tickLength<<0),this.ctx.stroke();if(!a||0===d++%2||this._labels[e].stripLine)0===
g.textBlock.angle?(b.x-=g.textBlock.width/2,b.y-=this.tickLength+g.textBlock.height/2):(b.x-=0<this.labelAngle?g.textBlock.width*Math.cos(Math.PI/180*this.labelAngle):0,b.y-=this.tickLength+Math.abs(0<this.labelAngle?g.textBlock.width*Math.sin(Math.PI/180*this.labelAngle)+5:5)),g.textBlock.x=b.x,g.textBlock.y=b.y,g.textBlock.render(!0)}this.title&&(this._titleTextBlock=new G(this.ctx,{x:this.lineCoordinates.x1,y:this.boundingRect.y1+1,maxWidth:this.lineCoordinates.width,maxHeight:1.5*this.titleFontSize,
angle:0,text:this.title,horizontalAlign:"center",fontSize:this.titleFontSize,fontFamily:this.titleFontFamily,fontWeight:this.titleFontWeight,fontColor:this.titleFontColor,fontStyle:this.titleFontStyle,textBaseline:"top"}),this._titleTextBlock.measureText(),this._titleTextBlock.x=this.lineCoordinates.x1+this.lineCoordinates.width/2-this._titleTextBlock.width/2,this._titleTextBlock.render(!0))}else if("left"===this._position){for(e=0;e<this._labels.length;e++)if(g=this._labels[e],!(g.position<this.viewportMinimum||
g.position>this.viewportMaximum)){b=this.getPixelCoordinatesOnAxis(g.position);if(this.tickThickness&&!this._labels[e].stripLine||this._labels[e].stripLine&&"pixel"===this._labels[e].stripLine._thicknessType)this._labels[e].stripLine?(c=this._labels[e].stripLine,this.ctx.lineWidth=c.thickness,this.ctx.strokeStyle=c.color):(this.ctx.lineWidth=this.tickThickness,this.ctx.strokeStyle=this.tickColor),c=1===this.ctx.lineWidth%2?(b.y<<0)+0.5:b.y<<0,this.ctx.beginPath(),this.ctx.moveTo(b.x<<0,c),this.ctx.lineTo(b.x-
this.tickLength<<0,c),this.ctx.stroke();if(!a||0===d++%2||this._labels[e].stripLine)g.textBlock.x=b.x-g.textBlock.width*Math.cos(Math.PI/180*this.labelAngle)-this.tickLength-5,g.textBlock.y=0===this.labelAngle?b.y:b.y-g.textBlock.width*Math.sin(Math.PI/180*this.labelAngle),g.textBlock.render(!0)}this.title&&(this._titleTextBlock=new G(this.ctx,{x:this.boundingRect.x1+1,y:this.lineCoordinates.y2,maxWidth:this.lineCoordinates.height,maxHeight:1.5*this.titleFontSize,angle:-90,text:this.title,horizontalAlign:"center",
fontSize:this.titleFontSize,fontFamily:this.titleFontFamily,fontWeight:this.titleFontWeight,fontColor:this.titleFontColor,fontStyle:this.titleFontStyle,textBaseline:"top"}),this._titleTextBlock.measureText(),this._titleTextBlock.y=this.lineCoordinates.height/2+this._titleTextBlock.width/2+this.lineCoordinates.y1,this._titleTextBlock.render(!0))}else if("right"===this._position){for(e=0;e<this._labels.length;e++)if(g=this._labels[e],!(g.position<this.viewportMinimum||g.position>this.viewportMaximum)){b=
this.getPixelCoordinatesOnAxis(g.position);if(this.tickThickness&&!this._labels[e].stripLine||this._labels[e].stripLine&&"pixel"===this._labels[e].stripLine._thicknessType)this._labels[e].stripLine?(c=this._labels[e].stripLine,this.ctx.lineWidth=c.thickness,this.ctx.strokeStyle=c.color):(this.ctx.lineWidth=this.tickThickness,this.ctx.strokeStyle=this.tickColor),c=1===this.ctx.lineWidth%2?(b.y<<0)+0.5:b.y<<0,this.ctx.beginPath(),this.ctx.moveTo(b.x<<0,c),this.ctx.lineTo(b.x+this.tickLength<<0,c),this.ctx.stroke();
if(!a||0===d++%2||this._labels[e].stripLine)g.textBlock.x=b.x+this.tickLength+5,g.textBlock.y=b.y,g.textBlock.render(!0)}this.title&&(this._titleTextBlock=new G(this.ctx,{x:this.boundingRect.x2-1,y:this.lineCoordinates.y2,maxWidth:this.lineCoordinates.height,maxHeight:1.5*this.titleFontSize,angle:90,text:this.title,horizontalAlign:"center",fontSize:this.titleFontSize,fontFamily:this.titleFontFamily,fontWeight:this.titleFontWeight,fontColor:this.titleFontColor,fontStyle:this.titleFontStyle,textBaseline:"top"}),
this._titleTextBlock.measureText(),this._titleTextBlock.y=this.lineCoordinates.height/2-this._titleTextBlock.width/2+this.lineCoordinates.y1,this._titleTextBlock.render(!0))}};F.prototype.renderInterlacedColors=function(){var a=this.chart.plotArea.ctx,b,c,d=this.chart.plotArea,e=0;b=!0;if(("bottom"===this._position||"top"===this._position)&&this.interlacedColor)for(a.fillStyle=this.interlacedColor,e=0;e<this._labels.length;e++)this._labels[e].stripLine||(b?(b=this.getPixelCoordinatesOnAxis(this._labels[e].position),
c=e+1>=this._labels.length-1?this.getPixelCoordinatesOnAxis(this.viewportMaximum):this.getPixelCoordinatesOnAxis(this._labels[e+1].position),a.fillRect(b.x,d.y1,Math.abs(c.x-b.x),Math.abs(d.y1-d.y2)),b=!1):b=!0);else if(("left"===this._position||"right"===this._position)&&this.interlacedColor)for(a.fillStyle=this.interlacedColor,e=0;e<this._labels.length;e++)this._labels[e].stripLine||(b?(c=this.getPixelCoordinatesOnAxis(this._labels[e].position),b=e+1>=this._labels.length-1?this.getPixelCoordinatesOnAxis(this.viewportMaximum):
this.getPixelCoordinatesOnAxis(this._labels[e+1].position),a.fillRect(d.x1,b.y,Math.abs(d.x1-d.x2),Math.abs(b.y-c.y)),b=!1):b=!0);a.beginPath()};F.prototype.renderStripLinesOfThicknessType=function(a){if(this.stripLines&&0<this.stripLines.length&&a)for(var b=0,b=0;b<this.stripLines.length;b++){var c=this.stripLines[b];c._thicknessType===a&&("pixel"===a&&(c.value<this.viewportMinimum||c.value>this.viewportMaximum)||(c.showOnTop?this.chart.addEventListener("dataAnimationIterationEnd",c.render,c):c.render()))}};
F.prototype.renderGrid=function(){if(this.gridThickness&&0<this.gridThickness){var a=this.chart.ctx,b,c=this.chart.plotArea;a.lineWidth=this.gridThickness;a.strokeStyle=this.gridColor;a.setLineDash&&a.setLineDash(L(this.gridDashType,this.gridThickness));if("bottom"===this._position||"top"===this._position)for(d=0;d<this._labels.length&&!this._labels[d].stripLine;d++)this._labels[d].position<this.viewportMinimum||this._labels[d].position>this.viewportMaximum||(a.beginPath(),b=this.getPixelCoordinatesOnAxis(this._labels[d].position),
b=1===a.lineWidth%2?(b.x<<0)+0.5:b.x<<0,a.moveTo(b,c.y1<<0),a.lineTo(b,c.y2<<0),a.stroke());else if("left"===this._position||"right"===this._position)for(var d=0;d<this._labels.length&&!this._labels[d].stripLine;d++)0===d&&"axisY"===this.type&&this.chart.axisX&&this.chart.axisX.lineThickness||(this._labels[d].position<this.viewportMinimum||this._labels[d].position>this.viewportMaximum)||(a.beginPath(),b=this.getPixelCoordinatesOnAxis(this._labels[d].position),b=1===a.lineWidth%2?(b.y<<0)+0.5:b.y<<
0,a.moveTo(c.x1<<0,b),a.lineTo(c.x2<<0,b),a.stroke())}};F.prototype.renderAxisLine=function(){var a=this.chart.ctx;if("bottom"===this._position||"top"===this._position){if(this.lineThickness){a.lineWidth=this.lineThickness;a.strokeStyle=this.lineColor?this.lineColor:"black";a.setLineDash&&a.setLineDash(L(this.lineDashType,this.lineThickness));var b=1===this.lineThickness%2?(this.lineCoordinates.y1<<0)+0.5:this.lineCoordinates.y1<<0;a.beginPath();a.moveTo(this.lineCoordinates.x1,b);a.lineTo(this.lineCoordinates.x2,
b);a.stroke()}}else"left"!==this._position&&"right"!==this._position||!this.lineThickness||(a.lineWidth=this.lineThickness,a.strokeStyle=this.lineColor,a.setLineDash&&a.setLineDash(L(this.lineDashType,this.lineThickness)),b=1===this.lineThickness%2?(this.lineCoordinates.x1<<0)+0.5:this.lineCoordinates.x1<<0,a.beginPath(),a.moveTo(b,this.lineCoordinates.y1),a.lineTo(b,this.lineCoordinates.y2),a.stroke())};F.prototype.getPixelCoordinatesOnAxis=function(a){var b={};if("bottom"===this._position||"top"===
this._position){var c=this.conversionParameters.pixelPerUnit;b.x=this.conversionParameters.reference+c*(a-this.viewportMinimum);b.y=this.lineCoordinates.y1}if("left"===this._position||"right"===this._position)c=-this.conversionParameters.pixelPerUnit,b.y=this.conversionParameters.reference-c*(a-this.viewportMinimum),b.x=this.lineCoordinates.x2;return b};F.prototype.convertPixelToValue=function(a){if(!a)return null;var b=0;return b=this.conversionParameters.minimum+(("left"===this._position||"right"===
this._position?a.y:a.x)-this.conversionParameters.reference)/this.conversionParameters.pixelPerUnit};F.prototype.setViewPortRange=function(a,b){this.sessionVariables.newViewportMinimum=this.viewportMinimum=Math.min(a,b);this.sessionVariables.newViewportMaximum=this.viewportMaximum=Math.max(a,b)};F.prototype.getXValueAt=function(a){if(!a)return null;var b=null;"left"===this._position?b=(this.chart.axisX.viewportMaximum-this.chart.axisX.viewportMinimum)/this.chart.axisX.lineCoordinates.height*(this.chart.axisX.lineCoordinates.y2-
a.y)+this.chart.axisX.viewportMinimum:"bottom"===this._position&&(b=(this.chart.axisX.viewportMaximum-this.chart.axisX.viewportMinimum)/this.chart.axisX.lineCoordinates.width*(a.x-this.chart.axisX.lineCoordinates.x1)+this.chart.axisX.viewportMinimum);return b};F.prototype.calculateValueToPixelConversionParameters=function(a){this.reversed=!1;a={pixelPerUnit:null,minimum:null,reference:null};var b=this.lineCoordinates.width,c=this.lineCoordinates.height;a.minimum=this.viewportMinimum;if("bottom"===
this._position||"top"===this._position)a.pixelPerUnit=(this.reversed?-1:1)*b/Math.abs(this.viewportMaximum-this.viewportMinimum),a.reference=this.reversed?this.lineCoordinates.x2:this.lineCoordinates.x1;if("left"===this._position||"right"===this._position)a.pixelPerUnit=(this.reversed?1:-1)*c/Math.abs(this.viewportMaximum-this.viewportMinimum),a.reference=this.reversed?this.lineCoordinates.y1:this.lineCoordinates.y2;this.conversionParameters=a};F.prototype.calculateAxisParameters=function(){var a=
this.chart.layoutManager.getFreeSpace(),b=!1;"bottom"===this._position||"top"===this._position?(this.maxWidth=a.width,this.maxHeight=a.height):(this.maxWidth=a.height,this.maxHeight=a.width);var a="axisX"===this.type?500>this.maxWidth?8:Math.max(6,Math.floor(this.maxWidth/62)):Math.max(Math.floor(this.maxWidth/40),2),c,d,e,g;g=0;if(null===this.viewportMinimum||isNaN(this.viewportMinimum))this.viewportMinimum=this.minimum;if(null===this.viewportMaximum||isNaN(this.viewportMaximum))this.viewportMaximum=
this.maximum;"axisX"===this.type?(c=null!==this.viewportMinimum?this.viewportMinimum:this.dataInfo.viewPortMin,d=null!==this.viewportMaximum?this.viewportMaximum:this.dataInfo.viewPortMax,0===d-c&&(g="undefined"===typeof this._options.interval?0.4:this._options.interval,d+=g,c-=g),Infinity!==this.dataInfo.minDiff?e=this.dataInfo.minDiff:1<d-c?e=0.5*Math.abs(d-c):(e=1,"dateTime"===this.chart.plotInfo.axisXValueType&&(b=!0))):"axisY"===this.type&&(c=null!==this.viewportMinimum?this.viewportMinimum:
this.dataInfo.viewPortMin,d=null!==this.viewportMaximum?this.viewportMaximum:this.dataInfo.viewPortMax,isFinite(c)||isFinite(d)?isFinite(c)?isFinite(d)||(d=c):c=d:(d="undefined"===typeof this._options.interval?-Infinity:this._options.interval,c=0),0===c&&0===d?(d+=9,c=0):0===d-c?(g=Math.min(Math.abs(0.01*Math.abs(d)),5),d+=g,c-=g):c>d?(g=Math.min(Math.abs(0.01*Math.abs(d-c)),5),0<=d?c=d-g:d=c+g):(g=Math.min(Math.abs(0.01*Math.abs(d-c)),0.05),0!==d&&(d+=g),0!==c&&(c-=g)),e=Infinity!==this.dataInfo.minDiff?
this.dataInfo.minDiff:1<d-c?0.5*Math.abs(d-c):1,this.includeZero&&(null===this.viewportMinimum||isNaN(this.viewportMinimum))&&0<c&&(c=0),this.includeZero&&(null===this.viewportMaximum||isNaN(this.viewportMaximum))&&0>d&&(d=0));g=(isNaN(this.viewportMaximum)||null===this.viewportMaximum?d:this.viewportMaximum)-(isNaN(this.viewportMinimum)||null===this.viewportMinimum?c:this.viewportMinimum);if("axisX"===this.type&&"dateTime"===this.chart.plotInfo.axisXValueType){this.intervalType||(g/1<=a?(this.interval=
1,this.intervalType="millisecond"):g/2<=a?(this.interval=2,this.intervalType="millisecond"):g/5<=a?(this.interval=5,this.intervalType="millisecond"):g/10<=a?(this.interval=10,this.intervalType="millisecond"):g/20<=a?(this.interval=20,this.intervalType="millisecond"):g/50<=a?(this.interval=50,this.intervalType="millisecond"):g/100<=a?(this.interval=100,this.intervalType="millisecond"):g/200<=a?(this.interval=200,this.intervalType="millisecond"):g/250<=a?(this.interval=250,this.intervalType="millisecond"):
g/300<=a?(this.interval=300,this.intervalType="millisecond"):g/400<=a?(this.interval=400,this.intervalType="millisecond"):g/500<=a?(this.interval=500,this.intervalType="millisecond"):g/(1*y.secondDuration)<=a?(this.interval=1,this.intervalType="second"):g/(2*y.secondDuration)<=a?(this.interval=2,this.intervalType="second"):g/(5*y.secondDuration)<=a?(this.interval=5,this.intervalType="second"):g/(10*y.secondDuration)<=a?(this.interval=10,this.intervalType="second"):g/(15*y.secondDuration)<=a?(this.interval=
15,this.intervalType="second"):g/(20*y.secondDuration)<=a?(this.interval=20,this.intervalType="second"):g/(30*y.secondDuration)<=a?(this.interval=30,this.intervalType="second"):g/(1*y.minuteDuration)<=a?(this.interval=1,this.intervalType="minute"):g/(2*y.minuteDuration)<=a?(this.interval=2,this.intervalType="minute"):g/(5*y.minuteDuration)<=a?(this.interval=5,this.intervalType="minute"):g/(10*y.minuteDuration)<=a?(this.interval=10,this.intervalType="minute"):g/(15*y.minuteDuration)<=a?(this.interval=
15,this.intervalType="minute"):g/(20*y.minuteDuration)<=a?(this.interval=20,this.intervalType="minute"):g/(30*y.minuteDuration)<=a?(this.interval=30,this.intervalType="minute"):g/(1*y.hourDuration)<=a?(this.interval=1,this.intervalType="hour"):g/(2*y.hourDuration)<=a?(this.interval=2,this.intervalType="hour"):g/(3*y.hourDuration)<=a?(this.interval=3,this.intervalType="hour"):g/(6*y.hourDuration)<=a?(this.interval=6,this.intervalType="hour"):g/(1*y.dayDuration)<=a?(this.interval=1,this.intervalType=
"day"):g/(2*y.dayDuration)<=a?(this.interval=2,this.intervalType="day"):g/(4*y.dayDuration)<=a?(this.interval=4,this.intervalType="day"):g/(1*y.weekDuration)<=a?(this.interval=1,this.intervalType="week"):g/(2*y.weekDuration)<=a?(this.interval=2,this.intervalType="week"):g/(3*y.weekDuration)<=a?(this.interval=3,this.intervalType="week"):g/(1*y.monthDuration)<=a?(this.interval=1,this.intervalType="month"):g/(2*y.monthDuration)<=a?(this.interval=2,this.intervalType="month"):g/(3*y.monthDuration)<=a?
(this.interval=3,this.intervalType="month"):g/(6*y.monthDuration)<=a?(this.interval=6,this.intervalType="month"):(this.interval=g/(1*y.yearDuration)<=a?1:g/(2*y.yearDuration)<=a?2:g/(4*y.yearDuration)<=a?4:Math.floor(F.getNiceNumber(g/(a-1),!0)/y.yearDuration),this.intervalType="year"));if(null===this.viewportMinimum||isNaN(this.viewportMinimum))this.viewportMinimum=c-e/2;if(null===this.viewportMaximum||isNaN(this.viewportMaximum))this.viewportMaximum=d+e/2;this.valueFormatString||(b?this.valueFormatString=
"MMM DD YYYY HH:mm":"year"===this.intervalType?this.valueFormatString="YYYY":"month"===this.intervalType?this.valueFormatString="MMM YYYY":"week"===this.intervalType?this.valueFormatString="MMM DD YYYY":"day"===this.intervalType?this.valueFormatString="MMM DD YYYY":"hour"===this.intervalType?this.valueFormatString="hh:mm TT":"minute"===this.intervalType?this.valueFormatString="hh:mm TT":"second"===this.intervalType?this.valueFormatString="hh:mm:ss TT":"millisecond"===this.intervalType&&(this.valueFormatString=
"fff'ms'"))}else{this.intervalType="number";g=F.getNiceNumber(g,!1);this.interval=this._options&&this._options.interval?this._options.interval:F.getNiceNumber(g/(a-1),!0);if(null===this.viewportMinimum||isNaN(this.viewportMinimum))this.viewportMinimum="axisX"===this.type?c-e/2:Math.floor(c/this.interval)*this.interval;if(null===this.viewportMaximum||isNaN(this.viewportMaximum))this.viewportMaximum="axisX"===this.type?d+e/2:Math.ceil(d/this.interval)*this.interval;0===this.viewportMaximum&&0===this.viewportMinimum&&
(0===this._options.viewportMinimum?this.viewportMaximum+=10:0===this._options.viewportMaximum&&(this.viewportMinimum-=10),this._options&&"undefined"===typeof this._options.interval&&(this.interval=F.getNiceNumber((this.viewportMaximum-this.viewportMinimum)/(a-1),!0)))}if(null===this.minimum||null===this.maximum)if("axisX"===this.type?(c=null!==this.minimum?this.minimum:this.dataInfo.min,d=null!==this.maximum?this.maximum:this.dataInfo.max,0===d-c&&(g="undefined"===typeof this._options.interval?0.4:
this._options.interval,d+=g,c-=g),e=Infinity!==this.dataInfo.minDiff?this.dataInfo.minDiff:1<d-c?0.5*Math.abs(d-c):1):"axisY"===this.type&&(c=null!==this.minimum?this.minimum:this.dataInfo.min,d=null!==this.maximum?this.maximum:this.dataInfo.max,isFinite(c)||isFinite(d)?0===c&&0===d?(d+=9,c=0):0===d-c?(g=Math.min(Math.abs(0.01*Math.abs(d)),5),d+=g,c-=g):c>d?(g=Math.min(Math.abs(0.01*Math.abs(d-c)),5),0<=d?c=d-g:d=c+g):(g=Math.min(Math.abs(0.01*Math.abs(d-c)),0.05),0!==d&&(d+=g),0!==c&&(c-=g)):(d=
"undefined"===typeof this._options.interval?-Infinity:this._options.interval,c=0),e=Infinity!==this.dataInfo.minDiff?this.dataInfo.minDiff:1<d-c?0.5*Math.abs(d-c):1,this.includeZero&&(null===this.minimum||isNaN(this.minimum))&&0<c&&(c=0),this.includeZero&&(null===this.maximum||isNaN(this.maximum))&&0>d&&(d=0)),"axisX"===this.type&&"dateTime"===this.chart.plotInfo.axisXValueType){if(null===this.minimum||isNaN(this.minimum))this.minimum=c-e/2;if(null===this.maximum||isNaN(this.maximum))this.maximum=
d+e/2}else this.intervalType="number",null===this.minimum&&(this.minimum="axisX"===this.type?c-e/2:Math.floor(c/this.interval)*this.interval,this.minimum=Math.min(this.minimum,null===this.sessionVariables.viewportMinimum||isNaN(this.sessionVariables.viewportMinimum)?Infinity:this.sessionVariables.viewportMinimum)),null===this.maximum&&(this.maximum="axisX"===this.type?d+e/2:Math.ceil(d/this.interval)*this.interval,this.maximum=Math.max(this.maximum,null===this.sessionVariables.viewportMaximum||isNaN(this.sessionVariables.viewportMaximum)?
-Infinity:this.sessionVariables.viewportMaximum)),0===this.maximum&&0===this.minimum&&(0===this._options.minimum?this.maximum+=10:0===this._options.maximum&&(this.minimum-=10));this.viewportMinimum=Math.max(this.viewportMinimum,this.minimum);this.viewportMaximum=Math.min(this.viewportMaximum,this.maximum);this.intervalStartPosition="axisX"===this.type&&"dateTime"===this.chart.plotInfo.axisXValueType?this.getLabelStartPoint(new Date(this.viewportMinimum),this.intervalType,this.interval):Math.floor((this.viewportMinimum+
0.2*this.interval)/this.interval)*this.interval;if(!this.valueFormatString&&(this.valueFormatString="#,##0.##",g=Math.abs(this.viewportMaximum-this.viewportMinimum),1>g)){b=Math.floor(Math.abs(Math.log(g)/Math.LN10))+2;if(isNaN(b)||!isFinite(b))b=2;if(2<b)for(c=0;c<b-2;c++)this.valueFormatString+="#"}};F.getNiceNumber=function(a,b){var c=Math.floor(Math.log(a)/Math.LN10),d=a/Math.pow(10,c);return Number(((b?1.5>d?1:3>d?2:7>d?5:10:1>=d?1:2>=d?2:5>=d?5:10)*Math.pow(10,c)).toFixed(20))};F.prototype.getLabelStartPoint=
function(){var a=y[this.intervalType+"Duration"]*this.interval,a=new Date(Math.floor(this.viewportMinimum/a)*a);if("millisecond"!==this.intervalType)if("second"===this.intervalType)0<a.getMilliseconds()&&(a.setSeconds(a.getSeconds()+1),a.setMilliseconds(0));else if("minute"===this.intervalType){if(0<a.getSeconds()||0<a.getMilliseconds())a.setMinutes(a.getMinutes()+1),a.setSeconds(0),a.setMilliseconds(0)}else if("hour"===this.intervalType){if(0<a.getMinutes()||0<a.getSeconds()||0<a.getMilliseconds())a.setHours(a.getHours()+
1),a.setMinutes(0),a.setSeconds(0),a.setMilliseconds(0)}else if("day"===this.intervalType){if(0<a.getHours()||0<a.getMinutes()||0<a.getSeconds()||0<a.getMilliseconds())a.setDate(a.getDate()+1),a.setHours(0),a.setMinutes(0),a.setSeconds(0),a.setMilliseconds(0)}else if("week"===this.intervalType){if(0<a.getDay()||0<a.getHours()||0<a.getMinutes()||0<a.getSeconds()||0<a.getMilliseconds())a.setDate(a.getDate()+(7-a.getDay())),a.setHours(0),a.setMinutes(0),a.setSeconds(0),a.setMilliseconds(0)}else if("month"===
this.intervalType){if(1<a.getDate()||0<a.getHours()||0<a.getMinutes()||0<a.getSeconds()||0<a.getMilliseconds())a.setMonth(a.getMonth()+1),a.setDate(1),a.setHours(0),a.setMinutes(0),a.setSeconds(0),a.setMilliseconds(0)}else"year"===this.intervalType&&(0<a.getMonth()||1<a.getDate()||0<a.getHours()||0<a.getMinutes()||0<a.getSeconds()||0<a.getMilliseconds())&&(a.setFullYear(a.getFullYear()+1),a.setMonth(0),a.setDate(1),a.setHours(0),a.setMinutes(0),a.setSeconds(0),a.setMilliseconds(0));return a};N(la,
E);la.prototype.render=function(){var a=this.parent.getPixelCoordinatesOnAxis(this.value),b=Math.abs("pixel"===this._thicknessType?this.thickness:this.parent.conversionParameters.pixelPerUnit*this.thickness);if(0<b){var c=null===this.opacity?1:this.opacity;this.ctx.strokeStyle=this.color;this.ctx.beginPath();var d=this.ctx.globalAlpha;this.ctx.globalAlpha=c;C(this.id);var e,g,f,h;this.ctx.lineWidth=b;this.ctx.setLineDash&&this.ctx.setLineDash(L(this.lineDashType,b));if("bottom"===this.parent._position||
"top"===this.parent._position)e=g=1===this.ctx.lineWidth%2?(a.x<<0)+0.5:a.x<<0,f=this.chart.plotArea.y1,h=this.chart.plotArea.y2;else if("left"===this.parent._position||"right"===this.parent._position)f=h=1===this.ctx.lineWidth%2?(a.y<<0)+0.5:a.y<<0,e=this.chart.plotArea.x1,g=this.chart.plotArea.x2;this.ctx.moveTo(e,f);this.ctx.lineTo(g,h);this.ctx.stroke();this.ctx.globalAlpha=d}};N(P,E);P.prototype._initialize=function(){if(this.enabled){this.container=document.createElement("div");this.container.setAttribute("class",
"canvasjs-chart-tooltip");this.container.style.position="absolute";this.container.style.height="auto";this.container.style.boxShadow="1px 1px 2px 2px rgba(0,0,0,0.1)";this.container.style.zIndex="1000";this.container.style.display="none";var a;a='<div style=" width: auto;height: auto;min-width: 50px;';a+="line-height: auto;";a+="margin: 0px 0px 0px 0px;";a+="padding: 5px;";a+="font-family: Calibri, Arial, Georgia, serif;";a+="font-weight: normal;";a+="font-style: "+(t?"italic;":"normal;");a+="font-size: 14px;";
a+="color: #000000;";a+="text-shadow: 1px 1px 1px rgba(0, 0, 0, 0.1);";a+="text-align: left;";a+="border: 2px solid gray;";a+=t?"background: rgba(255,255,255,.9);":"background: rgb(255,255,255);";a+="text-indent: 0px;";a+="white-space: nowrap;";a+="border-radius: 5px;";a+="-moz-user-select:none;";a+="-khtml-user-select: none;";a+="-webkit-user-select: none;";a+="-ms-user-select: none;";a+="user-select: none;";t||(a+="filter: alpha(opacity = 90);",a+="filter: progid:DXImageTransform.Microsoft.Shadow(Strength=3, Direction=135, Color='#666666');");
a+='} "> Sample Tooltip</div>';this.container.innerHTML=a;this.contentDiv=this.container.firstChild;this.container.style.borderRadius=this.contentDiv.style.borderRadius;this.chart._canvasJSContainer.appendChild(this.container)}};P.prototype.mouseMoveHandler=function(a,b){this._lastUpdated&&40>(new Date).getTime()-this._lastUpdated||(this._lastUpdated=(new Date).getTime(),this._updateToolTip(a,b))};P.prototype._updateToolTip=function(a,b){if(!this.chart.disableToolTip){if("undefined"===typeof a||"undefined"===
typeof b){if(isNaN(this._prevX)||isNaN(this._prevY))return;a=this._prevX;b=this._prevY}else this._prevX=a,this._prevY=b;var c=null,d=null,e=[],g=0;if(this.shared&&this.enabled&&"none"!==this.chart.plotInfo.axisPlacement){g="xySwapped"===this.chart.plotInfo.axisPlacement?(this.chart.axisX.viewportMaximum-this.chart.axisX.viewportMinimum)/this.chart.axisX.lineCoordinates.height*(this.chart.axisX.lineCoordinates.y2-b)+this.chart.axisX.viewportMinimum:(this.chart.axisX.viewportMaximum-this.chart.axisX.viewportMinimum)/
this.chart.axisX.lineCoordinates.width*(a-this.chart.axisX.lineCoordinates.x1)+this.chart.axisX.viewportMinimum;d=[];for(c=0;c<this.chart.data.length;c++){var f=this.chart.data[c].getDataPointAtX(g,!0);f&&0<=f.index&&(f.dataSeries=this.chart.data[c],null!==f.dataPoint.y&&d.push(f))}if(0===d.length)return;d.sort(function(a,b){return a.distance-b.distance});g=d[0];for(c=0;c<d.length;c++)d[c].dataPoint.x.valueOf()===g.dataPoint.x.valueOf()&&e.push(d[c]);d=null}else{if(f=this.chart.getDataPointAtXY(a,
b,!0))this.currentDataPointIndex=f.dataPointIndex,this.currentSeriesIndex=f.dataSeries.index;else if(t)if(f=wa(a,b,this.chart._eventManager.ghostCtx),0<f&&"undefined"!==typeof this.chart._eventManager.objectMap[f]){eventObject=this.chart._eventManager.objectMap[f];if("legendItem"===eventObject.objectType)return;this.currentSeriesIndex=eventObject.dataSeriesIndex;this.currentDataPointIndex=0<=eventObject.dataPointIndex?eventObject.dataPointIndex:-1}else this.currentDataPointIndex=-1;else this.currentDataPointIndex=
-1;if(0<=this.currentSeriesIndex){d=this.chart.data[this.currentSeriesIndex];f={};if(0<=this.currentDataPointIndex)c=d.dataPoints[this.currentDataPointIndex],f.dataSeries=d,f.dataPoint=c,f.index=this.currentDataPointIndex,f.distance=Math.abs(c.x-g);else{if(!this.enabled||"line"!==d.type&&"stepLine"!==d.type&&"spline"!==d.type&&"area"!==d.type&&"stepArea"!==d.type&&"splineArea"!==d.type&&"stackedArea"!==d.type&&"stackedArea100"!==d.type&&"rangeArea"!==d.type&&"rangeSplineArea"!==d.type&&"candlestick"!==
d.type&&"ohlc"!==d.type)return;g=d.axisX.conversionParameters.minimum+(a-d.axisX.conversionParameters.reference)/d.axisX.conversionParameters.pixelPerUnit;f=d.getDataPointAtX(g,!0);f.dataSeries=d;this.currentDataPointIndex=f.index;c=f.dataPoint}if(null!==f.dataPoint.y)if(f.dataSeries.axisY)if(0<f.dataPoint.y.length){for(c=g=0;c<f.dataPoint.y.length;c++)f.dataPoint.y[c]<f.dataSeries.axisY.viewportMinimum?g--:f.dataPoint.y[c]>f.dataSeries.axisY.viewportMaximum&&g++;g<f.dataPoint.y.length&&g>-f.dataPoint.y.length&&
e.push(f)}else f.dataPoint.y>=f.dataSeries.axisY.viewportMinimum&&f.dataPoint.y<=f.dataSeries.axisY.viewportMaximum&&e.push(f);else e.push(f)}}if(0<e.length&&(this.highlightObjects(e),this.enabled))if(g="",g=this.getToolTipInnerHTML({entries:e}),null!==g){this.contentDiv.innerHTML=g;this.contentDiv.innerHTML=g;g=!1;"none"===this.container.style.display&&(g=!0,this.container.style.display="block");try{this.contentDiv.style.background=this.backgroundColor?this.backgroundColor:t?"rgba(255,255,255,.9)":
"rgb(255,255,255)",this.contentDiv.style.borderRightColor=this.contentDiv.style.borderLeftColor=this.contentDiv.style.borderColor=this.borderColor?this.borderColor:e[0].dataPoint.color?e[0].dataPoint.color:e[0].dataSeries.color?e[0].dataSeries.color:e[0].dataSeries._colorSet[e[0].index%e[0].dataSeries._colorSet.length],this.contentDiv.style.borderWidth=this.borderThickness||0===this.borderThickness?this.borderThickness+"px":"2px",this.contentDiv.style.borderRadius=this.cornerRadius||0===this.cornerRadius?
this.cornerRadius+"px":"5px",this.container.style.borderRadius=this.contentDiv.style.borderRadius,this.contentDiv.style.fontSize=this.fontSize||0===this.fontSize?this.fontSize+"px":"14px",this.contentDiv.style.color=this.fontColor?this.fontColor:"#000000",this.contentDiv.style.fontFamily=this.fontFamily?this.fontFamily:"Calibri, Arial, Georgia, serif;",this.contentDiv.style.fontWeight=this.fontWeight?this.fontWeight:"normal",this.contentDiv.style.fontStyle=this.fontStyle?this.fontStyle:t?"italic":
"normal"}catch(h){}"pie"===e[0].dataSeries.type||"doughnut"===e[0].dataSeries.type||"funnel"===e[0].dataSeries.type||"bar"===e[0].dataSeries.type||"rangeBar"===e[0].dataSeries.type||"stackedBar"===e[0].dataSeries.type||"stackedBar100"===e[0].dataSeries.type?toolTipLeft=a-10-this.container.clientWidth:(toolTipLeft=e[0].dataSeries.axisX.conversionParameters.reference+e[0].dataSeries.axisX.conversionParameters.pixelPerUnit*(e[0].dataPoint.x-e[0].dataSeries.axisX.conversionParameters.minimum)-this.container.clientWidth<<
0,toolTipLeft-=10);0>toolTipLeft&&(toolTipLeft+=this.container.clientWidth+20);toolTipLeft+this.container.clientWidth>this.chart._container.clientWidth&&(toolTipLeft=Math.max(0,this.chart._container.clientWidth-this.container.clientWidth));toolTipLeft+="px";e=1!==e.length||this.shared||"line"!==e[0].dataSeries.type&&"stepLine"!==e[0].dataSeries.type&&"spline"!==e[0].dataSeries.type&&"area"!==e[0].dataSeries.type&&"stepArea"!==e[0].dataSeries.type&&"splineArea"!==e[0].dataSeries.type&&"stackedArea"!==
e[0].dataSeries.type&&"stackedArea100"!==e[0].dataSeries.type?"bar"===e[0].dataSeries.type||"rangeBar"===e[0].dataSeries.type||"stackedBar"===e[0].dataSeries.type||"stackedBar100"===e[0].dataSeries.type?e[0].dataSeries.axisX.conversionParameters.reference+e[0].dataSeries.axisX.conversionParameters.pixelPerUnit*(e[0].dataPoint.x-e[0].dataSeries.axisX.viewportMinimum)+0.5<<0:b:e[0].dataSeries.axisY.conversionParameters.reference+e[0].dataSeries.axisY.conversionParameters.pixelPerUnit*(e[0].dataPoint.y-
e[0].dataSeries.axisY.viewportMinimum)+0.5<<0;e=-e+10;0<e+this.container.clientHeight+5&&(e-=e+this.container.clientHeight+5-0);this.container.style.left=toolTipLeft;this.container.style.bottom=e+"px";!this.animationEnabled||g?this.disableAnimation():this.enableAnimation()}else this.hide(!1)}};P.prototype.highlightObjects=function(a){var b=this.chart.overlaidCanvasCtx;this.chart.resetOverlayedCanvas();b.save();var c=this.chart.plotArea,d=0;b.strokeStyle="rgba(0,0,0,0)";b.lineWidth=1;b.rect(c.x1,c.y1,
c.x2-c.x1,c.y2-c.y1);b.stroke();b.clip();for(c=0;c<a.length;c++){var e=a[c];if((e=this.chart._eventManager.objectMap[e.dataSeries.dataPointIds[e.index]])&&e.objectType&&"dataPoint"===e.objectType){var d=this.chart.data[e.dataSeriesIndex],g=d.dataPoints[e.dataPointIndex],f=e.dataPointIndex;!1===g.highlightEnabled||!0!==d.highlightEnabled&&!0!==g.highlightEnabled||("line"===d.type||"stepLine"===d.type||"spline"===d.type||"scatter"===d.type||"area"===d.type||"stepArea"===d.type||"splineArea"===d.type||
"stackedArea"===d.type||"stackedArea100"===d.type||"rangeArea"===d.type||"rangeSplineArea"===d.type?(g=d.getMarkerProperties(f,e.x1,e.y1,this.chart.overlaidCanvasCtx),g.size=Math.max(1.5*g.size<<0,10),g.borderColor=g.borderColor||"#FFFFFF",g.borderThickness=g.borderThickness||Math.ceil(0.1*g.size),J.drawMarkers([g]),"undefined"!==typeof e.y2&&(g=d.getMarkerProperties(f,e.x1,e.y2,this.chart.overlaidCanvasCtx),g.size=Math.max(1.5*g.size<<0,10),g.borderColor=g.borderColor||"#FFFFFF",g.borderThickness=
g.borderThickness||Math.ceil(0.1*g.size),J.drawMarkers([g]))):"bubble"===d.type?(g=d.getMarkerProperties(f,e.x1,e.y1,this.chart.overlaidCanvasCtx),g.size=e.size,g.color="white",g.borderColor="white",b.globalAlpha=0.3,J.drawMarkers([g]),b.globalAlpha=1):"column"===d.type||"stackedColumn"===d.type||"stackedColumn100"===d.type||"bar"===d.type||"rangeBar"===d.type||"stackedBar"===d.type||"stackedBar100"===d.type||"rangeColumn"===d.type?H(b,e.x1,e.y1,e.x2,e.y2,"white",0,null,!1,!1,!1,!1,0.3):"pie"===d.type||
"doughnut"===d.type?sa(b,e.center,e.radius,"white",d.type,e.startAngle,e.endAngle,0.3,e.percentInnerRadius):"candlestick"===d.type?(b.globalAlpha=1,b.strokeStyle=e.color,b.lineWidth=2*e.borderThickness,d=0===b.lineWidth%2?0:0.5,b.beginPath(),b.moveTo(e.x3-d,e.y2),b.lineTo(e.x3-d,Math.min(e.y1,e.y4)),b.stroke(),b.beginPath(),b.moveTo(e.x3-d,Math.max(e.y1,e.y4)),b.lineTo(e.x3-d,e.y3),b.stroke(),H(b,e.x1,Math.min(e.y1,e.y4),e.x2,Math.max(e.y1,e.y4),"transparent",2*e.borderThickness,e.color,!1,!1,!1,
!1),b.globalAlpha=1):"ohlc"===d.type&&(b.globalAlpha=1,b.strokeStyle=e.color,b.lineWidth=2*e.borderThickness,d=0===b.lineWidth%2?0:0.5,b.beginPath(),b.moveTo(e.x3-d,e.y2),b.lineTo(e.x3-d,e.y3),b.stroke(),b.beginPath(),b.moveTo(e.x3,e.y1),b.lineTo(e.x1,e.y1),b.stroke(),b.beginPath(),b.moveTo(e.x3,e.y4),b.lineTo(e.x2,e.y4),b.stroke(),b.globalAlpha=1))}}b.globalAlpha=1;b.beginPath()};P.prototype.getToolTipInnerHTML=function(a){a=a.entries;for(var b=null,c=null,d=null,e=0,g="",f=!0,h=0;h<a.length;h++)if(a[h].dataSeries.toolTipContent||
a[h].dataPoint.toolTipContent){f=!1;break}if(f&&(this.content&&"function"===typeof this.content||this.contentFormatter))a={chart:this.chart,toolTip:this._options,entries:a},b=this.contentFormatter?this.contentFormatter(a):this.content(a);else if(this.shared&&"none"!==this.chart.plotInfo.axisPlacement){for(var p="",h=0;h<a.length;h++)if(c=a[h].dataSeries,d=a[h].dataPoint,e=a[h].index,g="",0===h&&(f&&!this.content)&&(p+="undefined"!==typeof this.chart.axisX.labels[d.x]?this.chart.axisX.labels[d.x]:
"{x}",p+="</br>",p=this.chart.replaceKeywordsWithValue(p,d,c,e)),null!==d.toolTipContent&&("undefined"!==typeof d.toolTipContent||null!==c._options.toolTipContent)){if("line"===c.type||"stepLine"===c.type||"spline"===c.type||"area"===c.type||"stepArea"===c.type||"splineArea"===c.type||"column"===c.type||"bar"===c.type||"scatter"===c.type||"stackedColumn"===c.type||"stackedColumn100"===c.type||"stackedBar"===c.type||"stackedBar100"===c.type||"stackedArea"===c.type||"stackedArea100"===c.type)g+=d.toolTipContent?
d.toolTipContent:c.toolTipContent?c.toolTipContent:this.content&&"function"!==typeof this.content?this.content:"<span style='\"'color:{color};'\"'>{name}:</span>&nbsp;&nbsp;{y}";else if("bubble"===c.type)g+=d.toolTipContent?d.toolTipContent:c.toolTipContent?c.toolTipContent:this.content&&"function"!==typeof this.content?this.content:"<span style='\"'color:{color};'\"'>{name}:</span>&nbsp;&nbsp;{y}, &nbsp;&nbsp;{z}";else if("pie"===c.type||"doughnut"===c.type||"funnel"===c.type)g+=d.toolTipContent?
d.toolTipContent:c.toolTipContent?c.toolTipContent:this.content&&"function"!==typeof this.content?this.content:"&nbsp;&nbsp;{y}";else if("rangeColumn"===c.type||"rangeBar"===c.type||"rangeArea"===c.type||"rangeSplineArea"===c.type)g+=d.toolTipContent?d.toolTipContent:c.toolTipContent?c.toolTipContent:this.content&&"function"!==typeof this.content?this.content:"<span style='\"'color:{color};'\"'>{name}:</span>&nbsp;&nbsp;{y[0]},&nbsp;{y[1]}";else if("candlestick"===c.type||"ohlc"===c.type)g+=d.toolTipContent?
d.toolTipContent:c.toolTipContent?c.toolTipContent:this.content&&"function"!==typeof this.content?this.content:"<span style='\"'color:{color};'\"'>{name}:</span><br/>Open: &nbsp;&nbsp;{y[0]}<br/>High: &nbsp;&nbsp;&nbsp;{y[1]}<br/>Low:&nbsp;&nbsp;&nbsp;{y[2]}<br/>Close: &nbsp;&nbsp;{y[3]}";null===b&&(b="");!0===this.reversed?(b=this.chart.replaceKeywordsWithValue(g,d,c,e)+b,h<a.length-1&&(b="</br>"+b)):(b+=this.chart.replaceKeywordsWithValue(g,d,c,e),h<a.length-1&&(b+="</br>"))}null!==b&&(b=p+b)}else{c=
a[0].dataSeries;d=a[0].dataPoint;e=a[0].index;if(null===d.toolTipContent||"undefined"===typeof d.toolTipContent&&null===c._options.toolTipContent)return null;if("line"===c.type||"stepLine"===c.type||"spline"===c.type||"area"===c.type||"stepArea"===c.type||"splineArea"===c.type||"column"===c.type||"bar"===c.type||"scatter"===c.type||"stackedColumn"===c.type||"stackedColumn100"===c.type||"stackedBar"===c.type||"stackedBar100"===c.type||"stackedArea"===c.type||"stackedArea100"===c.type)g=d.toolTipContent?
d.toolTipContent:c.toolTipContent?c.toolTipContent:this.content&&"function"!==typeof this.content?this.content:"<span style='\"'color:{color};'\"'>"+(d.label?"{label}":"{x}")+" :</span>&nbsp;&nbsp;{y}";else if("bubble"===c.type)g=d.toolTipContent?d.toolTipContent:c.toolTipContent?c.toolTipContent:this.content&&"function"!==typeof this.content?this.content:"<span style='\"'color:{color};'\"'>"+(d.label?"{label}":"{x}")+":</span>&nbsp;&nbsp;{y}, &nbsp;&nbsp;{z}";else if("pie"===c.type||"doughnut"===
c.type||"funnel"===c.type)g=d.toolTipContent?d.toolTipContent:c.toolTipContent?c.toolTipContent:this.content&&"function"!==typeof this.content?this.content:(d.name?"{name}:&nbsp;&nbsp;":d.label?"{label}:&nbsp;&nbsp;":"")+"{y}";else if("rangeColumn"===c.type||"rangeBar"===c.type||"rangeArea"===c.type||"rangeSplineArea"===c.type)g=d.toolTipContent?d.toolTipContent:c.toolTipContent?c.toolTipContent:this.content&&"function"!==typeof this.content?this.content:"<span style='\"'color:{color};'\"'>"+(d.label?
"{label}":"{x}")+" :</span>&nbsp;&nbsp;{y[0]}, &nbsp;{y[1]}";else if("candlestick"===c.type||"ohlc"===c.type)g=d.toolTipContent?d.toolTipContent:c.toolTipContent?c.toolTipContent:this.content&&"function"!==typeof this.content?this.content:"<span style='\"'color:{color};'\"'>"+(d.label?"{label}":"{x}")+"</span><br/>Open: &nbsp;&nbsp;{y[0]}<br/>High: &nbsp;&nbsp;&nbsp;{y[1]}<br/>Low: &nbsp;&nbsp;&nbsp;&nbsp;{y[2]}<br/>Close: &nbsp;&nbsp;{y[3]}";null===b&&(b="");b+=this.chart.replaceKeywordsWithValue(g,
d,c,e)}return b};P.prototype.enableAnimation=function(){this.container.style.WebkitTransition||(this.container.style.WebkitTransition="left .2s ease-out, bottom .2s ease-out",this.container.style.MozTransition="left .2s ease-out, bottom .2s ease-out",this.container.style.MsTransition="left .2s ease-out, bottom .2s ease-out",this.container.style.transition="left .2s ease-out, bottom .2s ease-out")};P.prototype.disableAnimation=function(){this.container.style.WebkitTransition&&(this.container.style.WebkitTransition=
"",this.container.style.MozTransition="",this.container.style.MsTransition="",this.container.style.transition="")};P.prototype.hide=function(a){this.enabled&&(this.container.style.display="none",this.currentSeriesIndex=-1,this._prevY=this._prevX=NaN,("undefined"===typeof a||a)&&this.chart.resetOverlayedCanvas())};u.prototype.getPercentAndTotal=function(a,b){var c=null,d=null,e=null;if(0<=a.type.indexOf("stacked"))d=0,c=b.x.getTime?b.x.getTime():b.x,c in a.plotUnit.yTotals&&(d=a.plotUnit.yTotals[c],
e=isNaN(b.y)?0:0===d?0:100*(b.y/d));else if("pie"===a.type||"doughnut"===a.type){for(i=d=0;i<a.dataPoints.length;i++)isNaN(a.dataPoints[i].y)||(d+=a.dataPoints[i].y);e=isNaN(b.y)?0:100*(b.y/d)}return{percent:e,total:d}};u.prototype.replaceKeywordsWithValue=function(a,b,c,d,e){var g=this;e="undefined"===typeof e?0:e;if((0<=c.type.indexOf("stacked")||"pie"===c.type||"doughnut"===c.type)&&(0<=a.indexOf("#percent")||0<=a.indexOf("#total"))){var f="#percent",h="#total",p=this.getPercentAndTotal(c,b),h=
p.total?p.total:h,f=isNaN(p.percent)?f:p.percent;do{p="";if(c.percentFormatString)p=c.percentFormatString;else{var p="#,##0.",k=Math.max(Math.ceil(Math.log(1/Math.abs(f))/Math.LN10),2);if(isNaN(k)||!isFinite(k))k=2;for(var l=0;l<k;l++)p+="#"}a=a.replace("#percent",W(f,p,g._cultureInfo));a=a.replace("#total",W(h,c.yValueFormatString?c.yValueFormatString:"#,##0.########"))}while(0<=a.indexOf("#percent")||0<=a.indexOf("#total"))}return a.replace(/\{.*?\}|"[^"]*"|'[^']*'/g,function(a){if('"'===a[0]&&
'"'===a[a.length-1]||"'"===a[0]&&"'"===a[a.length-1])return a.slice(1,a.length-1);a=$(a.slice(1,a.length-1));a=a.replace("#index",e);var f=null;try{var h=a.match(/(.*?)\s*\[\s*(.*?)\s*\]/);h&&0<h.length&&(f=$(h[2]),a=$(h[1]))}catch(k){}h=null;if("color"===a)return b.color?b.color:c.color?c.color:c._colorSet[d%c._colorSet.length];if(b.hasOwnProperty(a))h=b;else if(c.hasOwnProperty(a))h=c;else return"";h=h[a];null!==f&&(h=h[f]);return"x"===a?g.axisX&&"dateTime"===g.plotInfo.axisXValueType?ra(h,b.xValueFormatString?
b.xValueFormatString:c.xValueFormatString?c.xValueFormatString:g.axisX&&g.axisX.valueFormatString?g.axisX.valueFormatString:"DD MMM YY",g._cultureInfo):W(h,b.xValueFormatString?b.xValueFormatString:c.xValueFormatString?c.xValueFormatString:"#,##0.########",g._cultureInfo):"y"===a?W(h,b.yValueFormatString?b.yValueFormatString:c.yValueFormatString?c.yValueFormatString:"#,##0.########",g._cultureInfo):"z"===a?W(h,b.zValueFormatString?b.zValueFormatString:c.zValueFormatString?c.zValueFormatString:"#,##0.########",
g._cultureInfo):h})};aa.prototype.reset=function(){this.lastObjectId=0;this.objectMap=[];this.rectangularRegionEventSubscriptions=[];this.previousDataPointEventObject=null;this.eventObjects=[];t&&(this.ghostCtx.clearRect(0,0,this.chart.width,this.chart.height),this.ghostCtx.beginPath())};aa.prototype.getNewObjectTrackingId=function(){return++this.lastObjectId};aa.prototype.mouseEventHandler=function(a){if("mousemove"===a.type||"click"===a.type){var b=[],c=na(a),d=null;if((d=this.chart.getObjectAtXY(c.x,
c.y,!1))&&"undefined"!==typeof this.objectMap[d])if(d=this.objectMap[d],"dataPoint"===d.objectType){var e=this.chart.data[d.dataSeriesIndex],g=e.dataPoints[d.dataPointIndex],f=d.dataPointIndex;d.eventParameter={x:c.x,y:c.y,dataPoint:g,dataSeries:e._options,dataPointIndex:f,dataSeriesIndex:e.index,chart:this.chart._publicChartReference};d.eventContext={context:g,userContext:g,mouseover:"mouseover",mousemove:"mousemove",mouseout:"mouseout",click:"click"};b.push(d);d=this.objectMap[e.id];d.eventParameter=
{x:c.x,y:c.y,dataPoint:g,dataSeries:e._options,dataPointIndex:f,dataSeriesIndex:e.index,chart:this.chart._publicChartReference};d.eventContext={context:e,userContext:e._options,mouseover:"mouseover",mousemove:"mousemove",mouseout:"mouseout",click:"click"};b.push(this.objectMap[e.id])}else"legendItem"===d.objectType&&(e=this.chart.data[d.dataSeriesIndex],g=null!==d.dataPointIndex?e.dataPoints[d.dataPointIndex]:null,d.eventParameter={x:c.x,y:c.y,dataSeries:e._options,dataPoint:g,dataPointIndex:d.dataPointIndex,
dataSeriesIndex:d.dataSeriesIndex,chart:this.chart._publicChartReference},d.eventContext={context:this.chart.legend,userContext:this.chart.legend._options,mouseover:"itemmouseover",mousemove:"itemmousemove",mouseout:"itemmouseout",click:"itemclick"},b.push(d));e=[];for(c=0;c<this.mouseoveredObjectMaps.length;c++){g=!0;for(d=0;d<b.length;d++)if(b[d].id===this.mouseoveredObjectMaps[c].id){g=!1;break}g?this.fireEvent(this.mouseoveredObjectMaps[c],"mouseout",a):e.push(this.mouseoveredObjectMaps[c])}this.mouseoveredObjectMaps=
e;for(c=0;c<b.length;c++){e=!1;for(d=0;d<this.mouseoveredObjectMaps.length;d++)if(b[c].id===this.mouseoveredObjectMaps[d].id){e=!0;break}e||(this.fireEvent(b[c],"mouseover",a),this.mouseoveredObjectMaps.push(b[c]));"click"===a.type?this.fireEvent(b[c],"click",a):"mousemove"===a.type&&this.fireEvent(b[c],"mousemove",a)}}};aa.prototype.fireEvent=function(a,b,c){if(a&&b){var d=a.eventParameter,e=a.eventContext,g=a.eventContext.userContext;g&&(e&&g[e[b]])&&g[e[b]].call(g,d);"mouseout"!==b?g.cursor&&g.cursor!==
c.target.style.cursor&&(c.target.style.cursor=g.cursor):(c.target.style.cursor=this.chart._defaultCursor,delete a.eventParameter,delete a.eventContext);"click"===b&&("dataPoint"===a.objectType&&this.chart.pieDoughnutClickHandler)&&this.chart.pieDoughnutClickHandler.call(this.chart.data[a.dataSeriesIndex],d)}};N(ca,E);qa.prototype.animate=function(a,b,c,d,e){var g=this;this.chart.isAnimating=!0;e=e||z.easing.linear;c&&this.animations.push({startTime:(new Date).getTime()+(a?a:0),duration:b,animationCallback:c,
onComplete:d});for(a=[];0<this.animations.length;)if(b=this.animations.shift(),c=(new Date).getTime(),d=0,b.startTime<=c&&(d=e(Math.min(c-b.startTime,b.duration),0,1,b.duration),d=Math.min(d,1),isNaN(d)||!isFinite(d))&&(d=1),1>d&&a.push(b),b.animationCallback(d),1<=d&&b.onComplete)b.onComplete();this.animations=a;0<this.animations.length?this.animationRequestId=this.chart.requestAnimFrame.call(window,function(){g.animate.call(g)}):this.chart.isAnimating=!1};qa.prototype.cancelAllAnimations=function(){this.animations=
[];this.animationRequestId&&this.chart.cancelRequestAnimFrame.call(window,this.animationRequestId);this.animationRequestId=null;this.chart.isAnimating=!1};var z={yScaleAnimation:function(a,b){if(0!==a){var c=b.dest,d=b.source.canvas,e=b.animationBase;c.drawImage(d,0,0,d.width,d.height,0,e-e*a,c.canvas.width/I,a*c.canvas.height/I)}},xScaleAnimation:function(a,b){if(0!==a){var c=b.dest,d=b.source.canvas,e=b.animationBase;c.drawImage(d,0,0,d.width,d.height,e-e*a,0,a*c.canvas.width/I,c.canvas.height/
I)}},xClipAnimation:function(a,b){if(0!==a){var c=b.dest,d=b.source.canvas;c.save();0<a&&c.drawImage(d,0,0,d.width*a,d.height,0,0,d.width*a/I,d.height/I);c.restore()}},fadeInAnimation:function(a,b){if(0!==a){var c=b.dest,d=b.source.canvas;c.save();c.globalAlpha=a;c.drawImage(d,0,0,d.width,d.height,0,0,c.canvas.width/I,c.canvas.height/I);c.restore()}},easing:{linear:function(a,b,c,d){return c*a/d+b},easeOutQuad:function(a,b,c,d){return-c*(a/=d)*(a-2)+b},easeOutQuart:function(a,b,c,d){return-c*((a=
a/d-1)*a*a*a-1)+b},easeInQuad:function(a,b,c,d){return c*(a/=d)*a+b},easeInQuart:function(a,b,c,d){return c*(a/=d)*a*a*a+b}}},J={drawMarker:function(a,b,c,d,e,g,f,h){if(c){var p=1;c.fillStyle=g?g:"#000000";c.strokeStyle=f?f:"#000000";c.lineWidth=h?h:0;"circle"===d?(c.moveTo(a,b),c.beginPath(),c.arc(a,b,e/2,0,2*Math.PI,!1),g&&c.fill(),h&&(f?c.stroke():(p=c.globalAlpha,c.globalAlpha=0.15,c.strokeStyle="black",c.stroke(),c.globalAlpha=p))):"square"===d?(c.beginPath(),c.rect(a-e/2,b-e/2,e,e),g&&c.fill(),
h&&(f?c.stroke():(p=c.globalAlpha,c.globalAlpha=0.15,c.strokeStyle="black",c.stroke(),c.globalAlpha=p))):"triangle"===d?(c.beginPath(),c.moveTo(a-e/2,b+e/2),c.lineTo(a+e/2,b+e/2),c.lineTo(a,b-e/2),c.closePath(),g&&c.fill(),h&&(f?c.stroke():(p=c.globalAlpha,c.globalAlpha=0.15,c.strokeStyle="black",c.stroke(),c.globalAlpha=p)),c.beginPath()):"cross"===d&&(c.strokeStyle=g,c.lineWidth=e/4,c.beginPath(),c.moveTo(a-e/2,b-e/2),c.lineTo(a+e/2,b+e/2),c.stroke(),c.moveTo(a+e/2,b-e/2),c.lineTo(a-e/2,b+e/2),
c.stroke())}},drawMarkers:function(a){for(var b=0;b<a.length;b++){var c=a[b];J.drawMarker(c.x,c.y,c.ctx,c.type,c.size,c.color,c.borderColor,c.borderThickness)}}},Aa={Chart:function(a,b){var c=new u(a,b,this);this.render=function(){c.render(this.options)};this.options=c._options},addColorSet:function(a,b){V[a]=b},addCultureInfo:function(a,b){da[a]=b},formatNumber:function(a,b,c){c=c||"en";if(da[c])return W(a,b||"#,##0.##",new ca(c));throw"Unknown Culture Name";},formatDate:function(a,b,c){c=c||"en";
if(da[c])return ra(a,b||"DD MMM YYYY",new ca(c));throw"Unknown Culture Name";}};Aa.Chart.version="v1.8.0 Beta";window.CanvasJS=Aa})();
/*
  excanvas is used to support IE678 which do not implement HTML5 Canvas Element. You can safely remove the following excanvas code if you don't need to support older browsers.

  Copyright 2006 Google Inc. https://code.google.com/p/explorercanvas/
  Licensed under the Apache License, Version 2.0
*/
document.createElement("canvas").getContext||function(){function V(){return this.context_||(this.context_=new C(this))}function W(a,b,c){var g=M.call(arguments,2);return function(){return a.apply(b,g.concat(M.call(arguments)))}}function N(a){return String(a).replace(/&/g,"&amp;").replace(/"/g,"&quot;")}function O(a){a.namespaces.g_vml_||a.namespaces.add("g_vml_","urn:schemas-microsoft-com:vml","#default#VML");a.namespaces.g_o_||a.namespaces.add("g_o_","urn:schemas-microsoft-com:office:office","#default#VML");
a.styleSheets.ex_canvas_||(a=a.createStyleSheet(),a.owningElement.id="ex_canvas_",a.cssText="canvas{display:inline-block;overflow:hidden;text-align:left;width:300px;height:150px}")}function X(a){var b=a.srcElement;switch(a.propertyName){case "width":b.getContext().clearRect();b.style.width=b.attributes.width.nodeValue+"px";b.firstChild.style.width=b.clientWidth+"px";break;case "height":b.getContext().clearRect(),b.style.height=b.attributes.height.nodeValue+"px",b.firstChild.style.height=b.clientHeight+
"px"}}function Y(a){a=a.srcElement;a.firstChild&&(a.firstChild.style.width=a.clientWidth+"px",a.firstChild.style.height=a.clientHeight+"px")}function D(){return[[1,0,0],[0,1,0],[0,0,1]]}function t(a,b){for(var c=D(),g=0;3>g;g++)for(var e=0;3>e;e++){for(var f=0,d=0;3>d;d++)f+=a[g][d]*b[d][e];c[g][e]=f}return c}function P(a,b){b.fillStyle=a.fillStyle;b.lineCap=a.lineCap;b.lineJoin=a.lineJoin;b.lineWidth=a.lineWidth;b.miterLimit=a.miterLimit;b.shadowBlur=a.shadowBlur;b.shadowColor=a.shadowColor;b.shadowOffsetX=
a.shadowOffsetX;b.shadowOffsetY=a.shadowOffsetY;b.strokeStyle=a.strokeStyle;b.globalAlpha=a.globalAlpha;b.font=a.font;b.textAlign=a.textAlign;b.textBaseline=a.textBaseline;b.arcScaleX_=a.arcScaleX_;b.arcScaleY_=a.arcScaleY_;b.lineScale_=a.lineScale_}function Q(a){var b=a.indexOf("(",3),c=a.indexOf(")",b+1),b=a.substring(b+1,c).split(",");if(4!=b.length||"a"!=a.charAt(3))b[3]=1;return b}function E(a,b,c){return Math.min(c,Math.max(b,a))}function F(a,b,c){0>c&&c++;1<c&&c--;return 1>6*c?a+6*(b-a)*c:
1>2*c?b:2>3*c?a+6*(b-a)*(2/3-c):a}function G(a){if(a in H)return H[a];var b,c=1;a=String(a);if("#"==a.charAt(0))b=a;else if(/^rgb/.test(a)){c=Q(a);b="#";for(var g,e=0;3>e;e++)g=-1!=c[e].indexOf("%")?Math.floor(255*(parseFloat(c[e])/100)):+c[e],b+=v[E(g,0,255)];c=+c[3]}else if(/^hsl/.test(a)){e=c=Q(a);b=parseFloat(e[0])/360%360;0>b&&b++;g=E(parseFloat(e[1])/100,0,1);e=E(parseFloat(e[2])/100,0,1);if(0==g)g=e=b=e;else{var f=0.5>e?e*(1+g):e+g-e*g,d=2*e-f;g=F(d,f,b+1/3);e=F(d,f,b);b=F(d,f,b-1/3)}b="#"+
v[Math.floor(255*g)]+v[Math.floor(255*e)]+v[Math.floor(255*b)];c=c[3]}else b=Z[a]||a;return H[a]={color:b,alpha:c}}function C(a){this.m_=D();this.mStack_=[];this.aStack_=[];this.currentPath_=[];this.fillStyle=this.strokeStyle="#000";this.lineWidth=1;this.lineJoin="miter";this.lineCap="butt";this.miterLimit=1*q;this.globalAlpha=1;this.font="10px sans-serif";this.textAlign="left";this.textBaseline="alphabetic";this.canvas=a;var b="width:"+a.clientWidth+"px;height:"+a.clientHeight+"px;overflow:hidden;position:absolute",
c=a.ownerDocument.createElement("div");c.style.cssText=b;a.appendChild(c);b=c.cloneNode(!1);b.style.backgroundColor="red";b.style.filter="alpha(opacity=0)";a.appendChild(b);this.element_=c;this.lineScale_=this.arcScaleY_=this.arcScaleX_=1}function R(a,b,c,g){a.currentPath_.push({type:"bezierCurveTo",cp1x:b.x,cp1y:b.y,cp2x:c.x,cp2y:c.y,x:g.x,y:g.y});a.currentX_=g.x;a.currentY_=g.y}function S(a,b){var c=G(a.strokeStyle),g=c.color,c=c.alpha*a.globalAlpha,e=a.lineScale_*a.lineWidth;1>e&&(c*=e);b.push("<g_vml_:stroke",
' opacity="',c,'"',' joinstyle="',a.lineJoin,'"',' miterlimit="',a.miterLimit,'"',' endcap="',$[a.lineCap]||"square",'"',' weight="',e,'px"',' color="',g,'" />')}function T(a,b,c,g){var e=a.fillStyle,f=a.arcScaleX_,d=a.arcScaleY_,k=g.x-c.x,n=g.y-c.y;if(e instanceof w){var h=0,l=g=0,u=0,m=1;if("gradient"==e.type_){h=e.x1_/f;c=e.y1_/d;var p=s(a,e.x0_/f,e.y0_/d),h=s(a,h,c),h=180*Math.atan2(h.x-p.x,h.y-p.y)/Math.PI;0>h&&(h+=360);1E-6>h&&(h=0)}else p=s(a,e.x0_,e.y0_),g=(p.x-c.x)/k,l=(p.y-c.y)/n,k/=f*q,
n/=d*q,m=x.max(k,n),u=2*e.r0_/m,m=2*e.r1_/m-u;f=e.colors_;f.sort(function(a,b){return a.offset-b.offset});d=f.length;p=f[0].color;c=f[d-1].color;k=f[0].alpha*a.globalAlpha;a=f[d-1].alpha*a.globalAlpha;for(var n=[],r=0;r<d;r++){var t=f[r];n.push(t.offset*m+u+" "+t.color)}b.push('<g_vml_:fill type="',e.type_,'"',' method="none" focus="100%"',' color="',p,'"',' color2="',c,'"',' colors="',n.join(","),'"',' opacity="',a,'"',' g_o_:opacity2="',k,'"',' angle="',h,'"',' focusposition="',g,",",l,'" />')}else e instanceof
I?k&&n&&b.push("<g_vml_:fill",' position="',-c.x/k*f*f,",",-c.y/n*d*d,'"',' type="tile"',' src="',e.src_,'" />'):(e=G(a.fillStyle),b.push('<g_vml_:fill color="',e.color,'" opacity="',e.alpha*a.globalAlpha,'" />'))}function s(a,b,c){a=a.m_;return{x:q*(b*a[0][0]+c*a[1][0]+a[2][0])-r,y:q*(b*a[0][1]+c*a[1][1]+a[2][1])-r}}function z(a,b,c){isFinite(b[0][0])&&(isFinite(b[0][1])&&isFinite(b[1][0])&&isFinite(b[1][1])&&isFinite(b[2][0])&&isFinite(b[2][1]))&&(a.m_=b,c&&(a.lineScale_=aa(ba(b[0][0]*b[1][1]-b[0][1]*
b[1][0]))))}function w(a){this.type_=a;this.r1_=this.y1_=this.x1_=this.r0_=this.y0_=this.x0_=0;this.colors_=[]}function I(a,b){if(!a||1!=a.nodeType||"IMG"!=a.tagName)throw new A("TYPE_MISMATCH_ERR");if("complete"!=a.readyState)throw new A("INVALID_STATE_ERR");switch(b){case "repeat":case null:case "":this.repetition_="repeat";break;case "repeat-x":case "repeat-y":case "no-repeat":this.repetition_=b;break;default:throw new A("SYNTAX_ERR");}this.src_=a.src;this.width_=a.width;this.height_=a.height}
function A(a){this.code=this[a];this.message=a+": DOM Exception "+this.code}var x=Math,k=x.round,J=x.sin,K=x.cos,ba=x.abs,aa=x.sqrt,q=10,r=q/2;navigator.userAgent.match(/MSIE ([\d.]+)?/);var M=Array.prototype.slice;O(document);var U={init:function(a){a=a||document;a.createElement("canvas");a.attachEvent("onreadystatechange",W(this.init_,this,a))},init_:function(a){a=a.getElementsByTagName("canvas");for(var b=0;b<a.length;b++)this.initElement(a[b])},initElement:function(a){if(!a.getContext){a.getContext=
V;O(a.ownerDocument);a.innerHTML="";a.attachEvent("onpropertychange",X);a.attachEvent("onresize",Y);var b=a.attributes;b.width&&b.width.specified?a.style.width=b.width.nodeValue+"px":a.width=a.clientWidth;b.height&&b.height.specified?a.style.height=b.height.nodeValue+"px":a.height=a.clientHeight}return a}};U.init();for(var v=[],d=0;16>d;d++)for(var B=0;16>B;B++)v[16*d+B]=d.toString(16)+B.toString(16);var Z={aliceblue:"#F0F8FF",antiquewhite:"#FAEBD7",aquamarine:"#7FFFD4",azure:"#F0FFFF",beige:"#F5F5DC",
bisque:"#FFE4C4",black:"#000000",blanchedalmond:"#FFEBCD",blueviolet:"#8A2BE2",brown:"#A52A2A",burlywood:"#DEB887",cadetblue:"#5F9EA0",chartreuse:"#7FFF00",chocolate:"#D2691E",coral:"#FF7F50",cornflowerblue:"#6495ED",cornsilk:"#FFF8DC",crimson:"#DC143C",cyan:"#00FFFF",darkblue:"#00008B",darkcyan:"#008B8B",darkgoldenrod:"#B8860B",darkgray:"#A9A9A9",darkgreen:"#006400",darkgrey:"#A9A9A9",darkkhaki:"#BDB76B",darkmagenta:"#8B008B",darkolivegreen:"#556B2F",darkorange:"#FF8C00",darkorchid:"#9932CC",darkred:"#8B0000",
darksalmon:"#E9967A",darkseagreen:"#8FBC8F",darkslateblue:"#483D8B",darkslategray:"#2F4F4F",darkslategrey:"#2F4F4F",darkturquoise:"#00CED1",darkviolet:"#9400D3",deeppink:"#FF1493",deepskyblue:"#00BFFF",dimgray:"#696969",dimgrey:"#696969",dodgerblue:"#1E90FF",firebrick:"#B22222",floralwhite:"#FFFAF0",forestgreen:"#228B22",gainsboro:"#DCDCDC",ghostwhite:"#F8F8FF",gold:"#FFD700",goldenrod:"#DAA520",grey:"#808080",greenyellow:"#ADFF2F",honeydew:"#F0FFF0",hotpink:"#FF69B4",indianred:"#CD5C5C",indigo:"#4B0082",
ivory:"#FFFFF0",khaki:"#F0E68C",lavender:"#E6E6FA",lavenderblush:"#FFF0F5",lawngreen:"#7CFC00",lemonchiffon:"#FFFACD",lightblue:"#ADD8E6",lightcoral:"#F08080",lightcyan:"#E0FFFF",lightgoldenrodyellow:"#FAFAD2",lightgreen:"#90EE90",lightgrey:"#D3D3D3",lightpink:"#FFB6C1",lightsalmon:"#FFA07A",lightseagreen:"#20B2AA",lightskyblue:"#87CEFA",lightslategray:"#778899",lightslategrey:"#778899",lightsteelblue:"#B0C4DE",lightyellow:"#FFFFE0",limegreen:"#32CD32",linen:"#FAF0E6",magenta:"#FF00FF",mediumaquamarine:"#66CDAA",
mediumblue:"#0000CD",mediumorchid:"#BA55D3",mediumpurple:"#9370DB",mediumseagreen:"#3CB371",mediumslateblue:"#7B68EE",mediumspringgreen:"#00FA9A",mediumturquoise:"#48D1CC",mediumvioletred:"#C71585",midnightblue:"#191970",mintcream:"#F5FFFA",mistyrose:"#FFE4E1",moccasin:"#FFE4B5",navajowhite:"#FFDEAD",oldlace:"#FDF5E6",olivedrab:"#6B8E23",orange:"#FFA500",orangered:"#FF4500",orchid:"#DA70D6",palegoldenrod:"#EEE8AA",palegreen:"#98FB98",paleturquoise:"#AFEEEE",palevioletred:"#DB7093",papayawhip:"#FFEFD5",
peachpuff:"#FFDAB9",peru:"#CD853F",pink:"#FFC0CB",plum:"#DDA0DD",powderblue:"#B0E0E6",rosybrown:"#BC8F8F",royalblue:"#4169E1",saddlebrown:"#8B4513",salmon:"#FA8072",sandybrown:"#F4A460",seagreen:"#2E8B57",seashell:"#FFF5EE",sienna:"#A0522D",skyblue:"#87CEEB",slateblue:"#6A5ACD",slategray:"#708090",slategrey:"#708090",snow:"#FFFAFA",springgreen:"#00FF7F",steelblue:"#4682B4",tan:"#D2B48C",thistle:"#D8BFD8",tomato:"#FF6347",turquoise:"#40E0D0",violet:"#EE82EE",wheat:"#F5DEB3",whitesmoke:"#F5F5F5",yellowgreen:"#9ACD32"},
H={},L={},$={butt:"flat",round:"round"},d=C.prototype;d.clearRect=function(){this.textMeasureEl_&&(this.textMeasureEl_.removeNode(!0),this.textMeasureEl_=null);this.element_.innerHTML=""};d.beginPath=function(){this.currentPath_=[]};d.moveTo=function(a,b){var c=s(this,a,b);this.currentPath_.push({type:"moveTo",x:c.x,y:c.y});this.currentX_=c.x;this.currentY_=c.y};d.lineTo=function(a,b){var c=s(this,a,b);this.currentPath_.push({type:"lineTo",x:c.x,y:c.y});this.currentX_=c.x;this.currentY_=c.y};d.bezierCurveTo=
function(a,b,c,g,e,f){e=s(this,e,f);a=s(this,a,b);c=s(this,c,g);R(this,a,c,e)};d.quadraticCurveTo=function(a,b,c,g){a=s(this,a,b);c=s(this,c,g);g={x:this.currentX_+2/3*(a.x-this.currentX_),y:this.currentY_+2/3*(a.y-this.currentY_)};R(this,g,{x:g.x+(c.x-this.currentX_)/3,y:g.y+(c.y-this.currentY_)/3},c)};d.arc=function(a,b,c,g,e,f){c*=q;var d=f?"at":"wa",k=a+K(g)*c-r,n=b+J(g)*c-r;g=a+K(e)*c-r;e=b+J(e)*c-r;k!=g||f||(k+=0.125);a=s(this,a,b);k=s(this,k,n);g=s(this,g,e);this.currentPath_.push({type:d,
x:a.x,y:a.y,radius:c,xStart:k.x,yStart:k.y,xEnd:g.x,yEnd:g.y})};d.rect=function(a,b,c,g){this.moveTo(a,b);this.lineTo(a+c,b);this.lineTo(a+c,b+g);this.lineTo(a,b+g);this.closePath()};d.strokeRect=function(a,b,c,g){var e=this.currentPath_;this.beginPath();this.moveTo(a,b);this.lineTo(a+c,b);this.lineTo(a+c,b+g);this.lineTo(a,b+g);this.closePath();this.stroke();this.currentPath_=e};d.fillRect=function(a,b,c,g){var e=this.currentPath_;this.beginPath();this.moveTo(a,b);this.lineTo(a+c,b);this.lineTo(a+
c,b+g);this.lineTo(a,b+g);this.closePath();this.fill();this.currentPath_=e};d.createLinearGradient=function(a,b,c,g){var e=new w("gradient");e.x0_=a;e.y0_=b;e.x1_=c;e.y1_=g;return e};d.createRadialGradient=function(a,b,c,g,e,f){var d=new w("gradientradial");d.x0_=a;d.y0_=b;d.r0_=c;d.x1_=g;d.y1_=e;d.r1_=f;return d};d.drawImage=function(a,b){var c,g,e,d,r,y,n,h;e=a.runtimeStyle.width;d=a.runtimeStyle.height;a.runtimeStyle.width="auto";a.runtimeStyle.height="auto";var l=a.width,u=a.height;a.runtimeStyle.width=
e;a.runtimeStyle.height=d;if(3==arguments.length)c=arguments[1],g=arguments[2],r=y=0,n=e=l,h=d=u;else if(5==arguments.length)c=arguments[1],g=arguments[2],e=arguments[3],d=arguments[4],r=y=0,n=l,h=u;else if(9==arguments.length)r=arguments[1],y=arguments[2],n=arguments[3],h=arguments[4],c=arguments[5],g=arguments[6],e=arguments[7],d=arguments[8];else throw Error("Invalid number of arguments");var m=s(this,c,g),p=[];p.push(" <g_vml_:group",' coordsize="',10*q,",",10*q,'"',' coordorigin="0,0"',' style="width:',
10,"px;height:",10,"px;position:absolute;");if(1!=this.m_[0][0]||this.m_[0][1]||1!=this.m_[1][1]||this.m_[1][0]){var t=[];t.push("M11=",this.m_[0][0],",","M12=",this.m_[1][0],",","M21=",this.m_[0][1],",","M22=",this.m_[1][1],",","Dx=",k(m.x/q),",","Dy=",k(m.y/q),"");var v=s(this,c+e,g),w=s(this,c,g+d);c=s(this,c+e,g+d);m.x=x.max(m.x,v.x,w.x,c.x);m.y=x.max(m.y,v.y,w.y,c.y);p.push("padding:0 ",k(m.x/q),"px ",k(m.y/q),"px 0;filter:progid:DXImageTransform.Microsoft.Matrix(",t.join(""),", sizingmethod='clip');")}else p.push("top:",
k(m.y/q),"px;left:",k(m.x/q),"px;");p.push(' ">','<g_vml_:image src="',a.src,'"',' style="width:',q*e,"px;"," height:",q*d,'px"',' cropleft="',r/l,'"',' croptop="',y/u,'"',' cropright="',(l-r-n)/l,'"',' cropbottom="',(u-y-h)/u,'"'," />","</g_vml_:group>");this.element_.insertAdjacentHTML("BeforeEnd",p.join(""))};d.stroke=function(a){var b=[];b.push("<g_vml_:shape",' filled="',!!a,'"',' style="position:absolute;width:',10,"px;height:",10,'px;"',' coordorigin="0,0"',' coordsize="',10*q,",",10*q,'"',
' stroked="',!a,'"',' path="');for(var c={x:null,y:null},d={x:null,y:null},e=0;e<this.currentPath_.length;e++){var f=this.currentPath_[e];switch(f.type){case "moveTo":b.push(" m ",k(f.x),",",k(f.y));break;case "lineTo":b.push(" l ",k(f.x),",",k(f.y));break;case "close":b.push(" x ");f=null;break;case "bezierCurveTo":b.push(" c ",k(f.cp1x),",",k(f.cp1y),",",k(f.cp2x),",",k(f.cp2y),",",k(f.x),",",k(f.y));break;case "at":case "wa":b.push(" ",f.type," ",k(f.x-this.arcScaleX_*f.radius),",",k(f.y-this.arcScaleY_*
f.radius)," ",k(f.x+this.arcScaleX_*f.radius),",",k(f.y+this.arcScaleY_*f.radius)," ",k(f.xStart),",",k(f.yStart)," ",k(f.xEnd),",",k(f.yEnd))}if(f){if(null==c.x||f.x<c.x)c.x=f.x;if(null==d.x||f.x>d.x)d.x=f.x;if(null==c.y||f.y<c.y)c.y=f.y;if(null==d.y||f.y>d.y)d.y=f.y}}b.push(' ">');a?T(this,b,c,d):S(this,b);b.push("</g_vml_:shape>");this.element_.insertAdjacentHTML("beforeEnd",b.join(""))};d.fill=function(){this.stroke(!0)};d.closePath=function(){this.currentPath_.push({type:"close"})};d.save=function(){var a=
{};P(this,a);this.aStack_.push(a);this.mStack_.push(this.m_);this.m_=t(D(),this.m_)};d.restore=function(){this.aStack_.length&&(P(this.aStack_.pop(),this),this.m_=this.mStack_.pop())};d.translate=function(a,b){z(this,t([[1,0,0],[0,1,0],[a,b,1]],this.m_),!1)};d.rotate=function(a){var b=K(a);a=J(a);z(this,t([[b,a,0],[-a,b,0],[0,0,1]],this.m_),!1)};d.scale=function(a,b){this.arcScaleX_*=a;this.arcScaleY_*=b;z(this,t([[a,0,0],[0,b,0],[0,0,1]],this.m_),!0)};d.transform=function(a,b,c,d,e,f){z(this,t([[a,
b,0],[c,d,0],[e,f,1]],this.m_),!0)};d.setTransform=function(a,b,c,d,e,f){z(this,[[a,b,0],[c,d,0],[e,f,1]],!0)};d.drawText_=function(a,b,c,d,e){var f=this.m_;d=0;var r=1E3,t=0,n=[],h;h=this.font;if(L[h])h=L[h];else{var l=document.createElement("div").style;try{l.font=h}catch(u){}h=L[h]={style:l.fontStyle||"normal",variant:l.fontVariant||"normal",weight:l.fontWeight||"normal",size:l.fontSize||10,family:l.fontFamily||"sans-serif"}}var l=h,m=this.element_;h={};for(var p in l)h[p]=l[p];p=parseFloat(m.currentStyle.fontSize);
m=parseFloat(l.size);"number"==typeof l.size?h.size=l.size:-1!=l.size.indexOf("px")?h.size=m:-1!=l.size.indexOf("em")?h.size=p*m:-1!=l.size.indexOf("%")?h.size=p/100*m:-1!=l.size.indexOf("pt")?h.size=m/0.75:h.size=p;h.size*=0.981;p=h.style+" "+h.variant+" "+h.weight+" "+h.size+"px "+h.family;m=this.element_.currentStyle;l=this.textAlign.toLowerCase();switch(l){case "left":case "center":case "right":break;case "end":l="ltr"==m.direction?"right":"left";break;case "start":l="rtl"==m.direction?"right":
"left";break;default:l="left"}switch(this.textBaseline){case "hanging":case "top":t=h.size/1.75;break;case "middle":break;default:case null:case "alphabetic":case "ideographic":case "bottom":t=-h.size/2.25}switch(l){case "right":d=1E3;r=0.05;break;case "center":d=r=500}b=s(this,b+0,c+t);n.push('<g_vml_:line from="',-d,' 0" to="',r,' 0.05" ',' coordsize="100 100" coordorigin="0 0"',' filled="',!e,'" stroked="',!!e,'" style="position:absolute;width:1px;height:1px;">');e?S(this,n):T(this,n,{x:-d,y:0},
{x:r,y:h.size});e=f[0][0].toFixed(3)+","+f[1][0].toFixed(3)+","+f[0][1].toFixed(3)+","+f[1][1].toFixed(3)+",0,0";b=k(b.x/q)+","+k(b.y/q);n.push('<g_vml_:skew on="t" matrix="',e,'" ',' offset="',b,'" origin="',d,' 0" />','<g_vml_:path textpathok="true" />','<g_vml_:textpath on="true" string="',N(a),'" style="v-text-align:',l,";font:",N(p),'" /></g_vml_:line>');this.element_.insertAdjacentHTML("beforeEnd",n.join(""))};d.fillText=function(a,b,c,d){this.drawText_(a,b,c,d,!1)};d.strokeText=function(a,
b,c,d){this.drawText_(a,b,c,d,!0)};d.measureText=function(a){this.textMeasureEl_||(this.element_.insertAdjacentHTML("beforeEnd",'<span style="position:absolute;top:-20000px;left:0;padding:0;margin:0;border:none;white-space:pre;"></span>'),this.textMeasureEl_=this.element_.lastChild);var b=this.element_.ownerDocument;this.textMeasureEl_.innerHTML="";this.textMeasureEl_.style.font=this.font;this.textMeasureEl_.appendChild(b.createTextNode(a));return{width:this.textMeasureEl_.offsetWidth}};d.clip=function(){};
d.arcTo=function(){};d.createPattern=function(a,b){return new I(a,b)};w.prototype.addColorStop=function(a,b){b=G(b);this.colors_.push({offset:a,color:b.color,alpha:b.alpha})};d=A.prototype=Error();d.INDEX_SIZE_ERR=1;d.DOMSTRING_SIZE_ERR=2;d.HIERARCHY_REQUEST_ERR=3;d.WRONG_DOCUMENT_ERR=4;d.INVALID_CHARACTER_ERR=5;d.NO_DATA_ALLOWED_ERR=6;d.NO_MODIFICATION_ALLOWED_ERR=7;d.NOT_FOUND_ERR=8;d.NOT_SUPPORTED_ERR=9;d.INUSE_ATTRIBUTE_ERR=10;d.INVALID_STATE_ERR=11;d.SYNTAX_ERR=12;d.INVALID_MODIFICATION_ERR=
13;d.NAMESPACE_ERR=14;d.INVALID_ACCESS_ERR=15;d.VALIDATION_ERR=16;d.TYPE_MISMATCH_ERR=17;G_vmlCanvasManager=U;CanvasRenderingContext2D=C;CanvasGradient=w;CanvasPattern=I;DOMException=A}();
