# Supplementary material for: An open-hardware platform for optogenetics and photobiology
Source: Sci Rep. 2016 Nov 2;6:35363. doi: 10.1038/srep35363 (PMC5096413; doi:10.1038/srep35363)
Supplement: Supplementary Files [file srep35363-s2.zip › Supplementary Files/Iris/js/handsontable.full.min.js]

/*!
 * Handsontable 0.18.0
 * Handsontable is a JavaScript library for editable tables with basic copy-paste compatibility with Excel and Google Docs
 *
 * Copyright (c) 2012-2014 Marcin Warpechowski
 * Copyright 2015 Handsoncode sp. z o.o. <hello@handsontable.com>
 * Licensed under the MIT license.
 * http://handsontable.com/
 *
 * Date: Thu Sep 10 2015 14:56:37 GMT+0200 (CEST)
 */
window.Handsontable={version:"0.18.0",buildDate:"Thu Sep 10 2015 14:56:37 GMT+0200 (CEST)"},function(e){if("object"==typeof exports&&"undefined"!=typeof module)module.exports=e();else if("function"==typeof define&&define.amd)define([],e);else{var t;t="undefined"!=typeof window?window:"undefined"!=typeof global?global:"undefined"!=typeof self?self:this,t.Handsontable=e()}}(function(){var e;return function(e,t,n){return function o(e,t,n){function r(a,l){if(!t[a]){if(!e[a]){var u="function"==typeof require&&require;if(!l&&u)return u(a,!0);if(i)return i(a,!0);if(s[a]&&"undefined"!=typeof window[s[a]])return window[s[a]];var d=new Error("Cannot find module '"+a+"'");throw d.code="MODULE_NOT_FOUND",d}var c=t[a]={exports:{}};e[a][0].call(c.exports,function(t){var n=e[a][1][t];return r(n?n:t)},c,c.exports,o,e,t,n)}return t[a].exports}for(var i="function"==typeof require&&require,s=JSON.parse('{"zeroclipboard":"ZeroClipboard","moment":"moment","pikaday":"Pikaday"}')||{},a=0;a<n.length;a++)r(n[a]);return r}(e,t,n),function(){return Handsontable}}({1:[function(e,t,n){"use strict";window.jQuery&&!function(e,t,n){t.fn.handsontable=function(e){var t,o,r,i,s,a=this.first(),l=a.data("handsontable");if("string"!=typeof e)return s=e||{},l?l.updateSettings(s):(l=new n.Core(a[0],s),a.data("handsontable",l),l.init()),a;if(r=[],arguments.length>1)for(t=1,o=arguments.length;o>t;t++)r.push(arguments[t]);if(l){if("undefined"==typeof l[e])throw new Error("Handsontable do not provide action: "+e);i=l[e].apply(l,r),"destroy"===e&&a.removeData()}return i}}(window,jQuery,Handsontable)},{}],2:[function(e,t,n){"use strict";Object.defineProperties(n,{WalkontableBorder:{get:function(){return w}},__esModule:{value:!0}});var o,r,i,s,a=(o=e("helpers/dom/element"),o&&o.__esModule&&o||{"default":o}),l=a.getComputedStyle,u=a.getTrimmingContainer,d=a.innerWidth,c=a.offset,h=a.outerHeight,f=a.outerWidth,p=(r=e("helpers/dom/event"),r&&r.__esModule&&r||{"default":r}).stopImmediatePropagation,g=(i=e("eventManager"),i&&i.__esModule&&i||{"default":i}).EventManager,m=(s=e("cell/coords"),s&&s.__esModule&&s||{"default":s}).WalkontableCellCoords,w=function(e,t){t&&(this.eventManager=new g(e),this.instance=e,this.wot=e,this.settings=t,this.mouseDown=!1,this.main=null,this.top=null,this.left=null,this.bottom=null,this.right=null,this.topStyle=null,this.leftStyle=null,this.bottomStyle=null,this.rightStyle=null,this.cornerDefaultStyle={width:"5px",height:"5px",borderWidth:"2px",borderStyle:"solid",borderColor:"#FFF"},this.corner=null,this.cornerStyle=null,this.createBorders(t),this.registerListeners())};$traceurRuntime.createClass(w,{registerListeners:function(){var e=this;this.eventManager.addEventListener(document.body,"mousedown",function(){return e.onMouseDown()}),this.eventManager.addEventListener(document.body,"mouseup",function(){return e.onMouseUp()});for(var t=0,n=this.main.childNodes.length;n>t;t++)this.eventManager.addEventListener(this.main.childNodes[t],"mouseenter",function(t){return e.onMouseEnter(t)})},onMouseDown:function(){this.mouseDown=!0},onMouseUp:function(){this.mouseDown=!1},onMouseEnter:function(e){function t(e){return e.clientY<Math.floor(r.top)?!0:e.clientY>Math.ceil(r.top+r.height)?!0:e.clientX<Math.floor(r.left)?!0:e.clientX>Math.ceil(r.left+r.width)?!0:void 0}function n(e){t(e)&&(o.eventManager.removeEventListener(document.body,"mousemove",n),o.style.display="block")}if(this.mouseDown&&this.wot.getSetting("hideBorderOnMouseDownOver")){e.preventDefault(),p(e);var o=this,r=this.getBoundingClientRect();this.style.display="none",this.eventManager.addEventListener(document.body,"mousemove",n)}},createBorders:function(e){this.main=document.createElement("div");var t=["top","left","bottom","right","corner"],n=this.main.style;n.position="absolute",n.top=0,n.left=0;for(var o=0;5>o;o++){var r=t[o],i=document.createElement("div");i.className="wtBorder "+(this.settings.className||""),this.settings[r]&&this.settings[r].hide&&(i.className+=" hidden"),n=i.style,n.backgroundColor=this.settings[r]&&this.settings[r].color?this.settings[r].color:e.border.color,n.height=this.settings[r]&&this.settings[r].width?this.settings[r].width+"px":e.border.width+"px",n.width=this.settings[r]&&this.settings[r].width?this.settings[r].width+"px":e.border.width+"px",this.main.appendChild(i)}this.top=this.main.childNodes[0],this.left=this.main.childNodes[1],this.bottom=this.main.childNodes[2],this.right=this.main.childNodes[3],this.topStyle=this.top.style,this.leftStyle=this.left.style,this.bottomStyle=this.bottom.style,this.rightStyle=this.right.style,this.corner=this.main.childNodes[4],this.corner.className+=" corner",this.cornerStyle=this.corner.style,this.cornerStyle.width=this.cornerDefaultStyle.width,this.cornerStyle.height=this.cornerDefaultStyle.height,this.cornerStyle.border=[this.cornerDefaultStyle.borderWidth,this.cornerDefaultStyle.borderStyle,this.cornerDefaultStyle.borderColor].join(" "),Handsontable.mobileBrowser&&this.createMultipleSelectorHandles(),this.disappear(),this.wot.wtTable.bordersHolder||(this.wot.wtTable.bordersHolder=document.createElement("div"),this.wot.wtTable.bordersHolder.className="htBorders",this.wot.wtTable.spreader.appendChild(this.wot.wtTable.bordersHolder)),this.wot.wtTable.bordersHolder.insertBefore(this.main,this.wot.wtTable.bordersHolder.firstChild)},createMultipleSelectorHandles:function(){this.selectionHandles={topLeft:document.createElement("DIV"),topLeftHitArea:document.createElement("DIV"),bottomRight:document.createElement("DIV"),bottomRightHitArea:document.createElement("DIV")};var e=10,t=40;this.selectionHandles.topLeft.className="topLeftSelectionHandle",this.selectionHandles.topLeftHitArea.className="topLeftSelectionHandle-HitArea",this.selectionHandles.bottomRight.className="bottomRightSelectionHandle",this.selectionHandles.bottomRightHitArea.className="bottomRightSelectionHandle-HitArea",this.selectionHandles.styles={topLeft:this.selectionHandles.topLeft.style,topLeftHitArea:this.selectionHandles.topLeftHitArea.style,bottomRight:this.selectionHandles.bottomRight.style,bottomRightHitArea:this.selectionHandles.bottomRightHitArea.style};var n={position:"absolute",height:t+"px",width:t+"px","border-radius":parseInt(t/1.5,10)+"px"};for(var o in n)n.hasOwnProperty(o)&&(this.selectionHandles.styles.bottomRightHitArea[o]=n[o],this.selectionHandles.styles.topLeftHitArea[o]=n[o]);var r={position:"absolute",height:e+"px",width:e+"px","border-radius":parseInt(e/1.5,10)+"px",background:"#F5F5FF",border:"1px solid #4285c8"};for(var i in r)r.hasOwnProperty(i)&&(this.selectionHandles.styles.bottomRight[i]=r[i],this.selectionHandles.styles.topLeft[i]=r[i]);this.main.appendChild(this.selectionHandles.topLeft),this.main.appendChild(this.selectionHandles.bottomRight),this.main.appendChild(this.selectionHandles.topLeftHitArea),this.main.appendChild(this.selectionHandles.bottomRightHitArea)},isPartRange:function(e,t){return!this.wot.selections.area.cellRange||e==this.wot.selections.area.cellRange.to.row&&t==this.wot.selections.area.cellRange.to.col?!1:!0},updateMultipleSelectionHandlesPosition:function(e,t,n,o,r,i){var s=parseInt(this.selectionHandles.styles.topLeft.width,10),a=parseInt(this.selectionHandles.styles.topLeftHitArea.width,10);this.selectionHandles.styles.topLeft.top=parseInt(n-s,10)+"px",this.selectionHandles.styles.topLeft.left=parseInt(o-s,10)+"px",this.selectionHandles.styles.topLeftHitArea.top=parseInt(n-a/4*3,10)+"px",this.selectionHandles.styles.topLeftHitArea.left=parseInt(o-a/4*3,10)+"px",this.selectionHandles.styles.bottomRight.top=parseInt(n+i,10)+"px",this.selectionHandles.styles.bottomRight.left=parseInt(o+r,10)+"px",this.selectionHandles.styles.bottomRightHitArea.top=parseInt(n+i-a/4,10)+"px",this.selectionHandles.styles.bottomRightHitArea.left=parseInt(o+r-a/4,10)+"px",this.settings.border.multipleSelectionHandlesVisible&&this.settings.border.multipleSelectionHandlesVisible()?(this.selectionHandles.styles.topLeft.display="block",this.selectionHandles.styles.topLeftHitArea.display="block",this.isPartRange(e,t)?(this.selectionHandles.styles.bottomRight.display="none",this.selectionHandles.styles.bottomRightHitArea.display="none"):(this.selectionHandles.styles.bottomRight.display="block",this.selectionHandles.styles.bottomRightHitArea.display="block")):(this.selectionHandles.styles.topLeft.display="none",this.selectionHandles.styles.bottomRight.display="none",this.selectionHandles.styles.topLeftHitArea.display="none",this.selectionHandles.styles.bottomRightHitArea.display="none"),e==this.wot.wtSettings.getSetting("fixedRowsTop")||t==this.wot.wtSettings.getSetting("fixedColumnsLeft")?(this.selectionHandles.styles.topLeft.zIndex="9999",this.selectionHandles.styles.topLeftHitArea.zIndex="9999"):(this.selectionHandles.styles.topLeft.zIndex="",this.selectionHandles.styles.topLeftHitArea.zIndex="")},appear:function(e){if(!this.disabled){var t,n,o,r,i,s,a,p,g,w,v,y,b,C,R,_,S;S=this.wot.cloneOverlay instanceof WalkontableTopOverlay||this.wot.cloneOverlay instanceof WalkontableCornerOverlay?this.wot.getSetting("fixedRowsTop"):this.wot.wtTable.getRenderedRowsCount();for(var E=0;S>E;E++){var T=this.wot.wtTable.rowFilter.renderedToSource(E);if(T>=e[0]&&T<=e[2]){b=T;break}}for(var M=S-1;M>=0;M--){var H=this.wot.wtTable.rowFilter.renderedToSource(M);if(H>=e[0]&&H<=e[2]){R=H;break}}S=this.wot.wtTable.getRenderedColumnsCount();for(var k=0;S>k;k++){var O=this.wot.wtTable.columnFilter.renderedToSource(k);if(O>=e[1]&&O<=e[3]){C=O;break}}for(var D=S-1;D>=0;D--){var x=this.wot.wtTable.columnFilter.renderedToSource(D);if(x>=e[1]&&x<=e[3]){_=x;break}}if(void 0===b||void 0===C)return void this.disappear();t=b!==R||C!==_,n=this.wot.wtTable.getCell(new m(b,C)),o=t?this.wot.wtTable.getCell(new m(R,_)):n,r=c(n),i=t?c(o):r,s=c(this.wot.wtTable.TABLE),p=r.top,v=i.top+h(o)-p,w=r.left,y=i.left+f(o)-w,a=p-s.top-1,g=w-s.left-1;var A=l(n);parseInt(A.borderTopWidth,10)>0&&(a+=1,v=v>0?v-1:0),parseInt(A.borderLeftWidth,10)>0&&(g+=1,y=y>0?y-1:0),this.topStyle.top=a+"px",this.topStyle.left=g+"px",this.topStyle.width=y+"px",this.topStyle.display="block",this.leftStyle.top=a+"px",this.leftStyle.left=g+"px",this.leftStyle.height=v+"px",this.leftStyle.display="block";var P=Math.floor(this.settings.border.width/2);if(this.bottomStyle.top=a+v-P+"px",this.bottomStyle.left=g+"px",this.bottomStyle.width=y+"px",this.bottomStyle.display="block",this.rightStyle.top=a+"px",this.rightStyle.left=g+y-P+"px",this.rightStyle.height=v+1+"px",this.rightStyle.display="block",Handsontable.mobileBrowser||!this.hasSetting(this.settings.border.cornerVisible)||this.isPartRange(R,_))this.cornerStyle.display="none";else if(this.cornerStyle.top=a+v-4+"px",this.cornerStyle.left=g+y-4+"px",this.cornerStyle.borderRightWidth=this.cornerDefaultStyle.borderWidth,this.cornerStyle.width=this.cornerDefaultStyle.width,this.cornerStyle.display="block",_===this.wot.getSetting("totalColumns")-1){var N=u(this.wot.wtTable.TABLE),L=o.offsetLeft+f(o)>=d(N);L&&(this.cornerStyle.left=Math.floor(g+y-3-parseInt(this.cornerDefaultStyle.width)/2)+"px",this.cornerStyle.borderRightWidth=0)}Handsontable.mobileBrowser&&this.updateMultipleSelectionHandlesPosition(b,C,a,g,y,v)}},disappear:function(){this.topStyle.display="none",this.leftStyle.display="none",this.bottomStyle.display="none",this.rightStyle.display="none",this.cornerStyle.display="none",Handsontable.mobileBrowser&&(this.selectionHandles.styles.topLeft.display="none",this.selectionHandles.styles.bottomRight.display="none")},hasSetting:function(e){return"function"==typeof e?e():!!e}},{}),window.WalkontableBorder=w},{"cell/coords":5,eventManager:40,"helpers/dom/element":44,"helpers/dom/event":45}],3:[function(e,t,n){"use strict";Object.defineProperties(n,{WalkontableViewportColumnsCalculator:{get:function(){return r}},__esModule:{value:!0}});var o=new WeakMap,r=function(e,t,n,r,i,s,a){o.set(this,{viewportWidth:e,scrollOffset:t,totalColumns:n,columnWidthFn:r,overrideFn:i,onlyFullyVisible:s}),this.count=0,this.startColumn=null,this.endColumn=null,this.startPosition=null,this.stretchAllRatio=0,this.stretchLastWidth=0,this.stretch=a,this.totalTargetWidth=0,this.needVerifyLastColumnWidth=!0,this.stretchAllColumnsWidth=[],this.calculate()},i=r;$traceurRuntime.createClass(r,{calculate:function(){for(var e,t=0,n=!0,r=[],i=o.get(this),s=i.onlyFullyVisible,a=i.overrideFn,l=i.scrollOffset,u=i.totalColumns,d=i.viewportWidth,c=0;u>c;c++)if(e=this._getColumnWidth(c),l>=t&&!s&&(this.startColumn=c),t>=l&&l+d>=t+e&&(null==this.startColumn&&(this.startColumn=c),this.endColumn=c),r.push(t),t+=e,s||(this.endColumn=c),t>=l+d){n=!1;break}if(this.endColumn===u-1&&n)for(this.startColumn=this.endColumn;this.startColumn>0;){var h=r[this.endColumn]+e-r[this.startColumn-1];if((d>=h||!s)&&this.startColumn--,h>d)break}null!==this.startColumn&&a&&a(this),this.startPosition=r[this.startColumn],void 0==this.startPosition&&(this.startPosition=null),null!==this.startColumn&&(this.count=this.endColumn-this.startColumn+1)},refreshStretching:function(e){if("none"!==this.stretch){for(var t,n,r=0,i=o.get(this),s=i.totalColumns,a=0;s>a;a++)t=this._getColumnWidth(a),r+=t;this.totalTargetWidth=e,n=r-e,"all"===this.stretch&&0>n?(this.stretchAllRatio=e/r,this.stretchAllColumnsWidth=[],this.needVerifyLastColumnWidth=!0):"last"===this.stretch&&e!==1/0&&(this.stretchLastWidth=-n+this._getColumnWidth(s-1))}},getStretchedColumnWidth:function(e,t){var n=null;return"all"===this.stretch&&0!==this.stretchAllRatio?n=this._getStretchedAllColumnWidth(e,t):"last"===this.stretch&&0!==this.stretchLastWidth&&(n=this._getStretchedLastColumnWidth(e)),n},_getStretchedAllColumnWidth:function(e,t){var n=0,r=o.get(this),i=r.totalColumns;if(this.stretchAllColumnsWidth[e]||(this.stretchAllColumnsWidth[e]=Math.round(t*this.stretchAllRatio)),this.stretchAllColumnsWidth.length===i&&this.needVerifyLastColumnWidth){this.needVerifyLastColumnWidth=!1;for(var s=0;s<this.stretchAllColumnsWidth.length;s++)n+=this.stretchAllColumnsWidth[s];n!==this.totalTargetWidth&&(this.stretchAllColumnsWidth[this.stretchAllColumnsWidth.length-1]+=this.totalTargetWidth-n)}return this.stretchAllColumnsWidth[e]},_getStretchedLastColumnWidth:function(e){var t=o.get(this),n=t.totalColumns;return e===n-1?this.stretchLastWidth:null},_getColumnWidth:function(e){var t=o.get(this).columnWidthFn(e);return void 0===t&&(t=i.DEFAULT_WIDTH),t}},{get DEFAULT_WIDTH(){return 50}}),window.WalkontableViewportColumnsCalculator=r},{}],4:[function(e,t,n){"use strict";Object.defineProperties(n,{WalkontableViewportRowsCalculator:{get:function(){return r}},__esModule:{value:!0}});var o=new WeakMap,r=function(e,t,n,r,i,s,a){o.set(this,{viewportHeight:e,scrollOffset:t,totalRows:n,rowHeightFn:r,overrideFn:i,onlyFullyVisible:s,horizontalScrollbarHeight:a}),this.count=0,this.startRow=null,this.endRow=null,this.startPosition=null,this.calculate()},i=r;$traceurRuntime.createClass(r,{calculate:function(){for(var e=0,t=!0,n=[],r=o.get(this),s=r.onlyFullyVisible,a=r.overrideFn,l=r.rowHeightFn,u=r.scrollOffset,d=r.totalRows,c=r.viewportHeight,h=r.horizontalScrollbarHeight||0,f=0;d>f;f++){var p=l(f);if(void 0===p&&(p=i.DEFAULT_HEIGHT),u>=e&&!s&&(this.startRow=f),e>=u&&u+c-h>=e+p&&(null===this.startRow&&(this.startRow=f),this.endRow=f),n.push(e),e+=p,s||(this.endRow=f),e>=u+c-h){t=!1;break}}if(this.endRow===d-1&&t)for(this.startRow=this.endRow;this.startRow>0;){var g=n[this.endRow]+p-n[this.startRow-1];if((c-h>=g||!s)&&this.startRow--,g>=c-h)break}null!==this.startRow&&a&&a(this),this.startPosition=n[this.startRow],void 0==this.startPosition&&(this.startPosition=null),null!==this.startRow&&(this.count=this.endRow-this.startRow+1)}},{get DEFAULT_HEIGHT(){return 23}}),window.WalkontableViewportRowsCalculator=r},{}],5:[function(e,t,n){"use strict";Object.defineProperties(n,{WalkontableCellCoords:{get:function(){return o}},__esModule:{value:!0}});var o=function(e,t){"undefined"!=typeof e&&"undefined"!=typeof t?(this.row=e,this.col=t):(this.row=null,this.col=null)};$traceurRuntime.createClass(o,{isValid:function(e){return this.row<0||this.col<0?!1:this.row>=e.getSetting("totalRows")||this.col>=e.getSetting("totalColumns")?!1:!0},isEqual:function(e){return e===this?!0:this.row===e.row&&this.col===e.col},isSouthEastOf:function(e){return this.row>=e.row&&this.col>=e.col},isNorthWestOf:function(e){return this.row<=e.row&&this.col<=e.col},isSouthWestOf:function(e){return this.row>=e.row&&this.col<=e.col},isNorthEastOf:function(e){return this.row<=e.row&&this.col>=e.col}},{}),window.WalkontableCellCoords=o},{}],6:[function(e,t,n){"use strict";Object.defineProperties(n,{WalkontableCellRange:{get:function(){return i}},__esModule:{value:!0}});var o,r=(o=e("cell/coords"),o&&o.__esModule&&o||{"default":o}).WalkontableCellCoords,i=function(e,t,n){this.highlight=e,this.from=t,this.to=n},s=i;$traceurRuntime.createClass(i,{isValid:function(e){return this.from.isValid(e)&&this.to.isValid(e)},isSingle:function(){return this.from.row===this.to.row&&this.from.col===this.to.col},getHeight:function(){return Math.max(this.from.row,this.to.row)-Math.min(this.from.row,this.to.row)+1},getWidth:function(){return Math.max(this.from.col,this.to.col)-Math.min(this.from.col,this.to.col)+1},includes:function(e){var t=this.getTopLeftCorner(),n=this.getBottomRightCorner();return e.row<0&&(e.row=0),e.col<0&&(e.col=0),t.row<=e.row&&n.row>=e.row&&t.col<=e.col&&n.col>=e.col},includesRange:function(e){return this.includes(e.getTopLeftCorner())&&this.includes(e.getBottomRightCorner())},isEqual:function(e){return Math.min(this.from.row,this.to.row)==Math.min(e.from.row,e.to.row)&&Math.max(this.from.row,this.to.row)==Math.max(e.from.row,e.to.row)&&Math.min(this.from.col,this.to.col)==Math.min(e.from.col,e.to.col)&&Math.max(this.from.col,this.to.col)==Math.max(e.from.col,e.to.col)},overlaps:function(e){return e.isSouthEastOf(this.getTopLeftCorner())&&e.isNorthWestOf(this.getBottomRightCorner())},isSouthEastOf:function(e){return this.getTopLeftCorner().isSouthEastOf(e)||this.getBottomRightCorner().isSouthEastOf(e)},isNorthWestOf:function(e){return this.getTopLeftCorner().isNorthWestOf(e)||this.getBottomRightCorner().isNorthWestOf(e)},expand:function(e){var t=this.getTopLeftCorner(),n=this.getBottomRightCorner();return e.row<t.row||e.col<t.col||e.row>n.row||e.col>n.col?(this.from=new r(Math.min(t.row,e.row),Math.min(t.col,e.col)),this.to=new r(Math.max(n.row,e.row),Math.max(n.col,e.col)),!0):!1},expandByRange:function(e){if(this.includesRange(e)||!this.overlaps(e))return!1;var t=this.getTopLeftCorner(),n=this.getBottomRightCorner(),o=(this.getTopRightCorner(),this.getBottomLeftCorner(),e.getTopLeftCorner()),i=e.getBottomRightCorner(),a=Math.min(t.row,o.row),l=Math.min(t.col,o.col),u=Math.max(n.row,i.row),d=Math.max(n.col,i.col),c=new r(a,l),h=new r(u,d),f=new s(c,c,h).isCorner(this.from,e),p=e.isEqual(new s(c,c,h));return f&&!p&&(this.from.col>c.col&&(c.col=d,h.col=l),this.from.row>c.row&&(c.row=u,h.row=a)),this.from=c,this.to=h,!0},getDirection:function(){return this.from.isNorthWestOf(this.to)?"NW-SE":this.from.isNorthEastOf(this.to)?"NE-SW":this.from.isSouthEastOf(this.to)?"SE-NW":this.from.isSouthWestOf(this.to)?"SW-NE":void 0},setDirection:function(e){switch(e){case"NW-SE":this.from=this.getTopLeftCorner(),this.to=this.getBottomRightCorner();break;case"NE-SW":this.from=this.getTopRightCorner(),this.to=this.getBottomLeftCorner();break;case"SE-NW":this.from=this.getBottomRightCorner(),this.to=this.getTopLeftCorner();break;case"SW-NE":this.from=this.getBottomLeftCorner(),this.to=this.getTopRightCorner()}},getTopLeftCorner:function(){return new r(Math.min(this.from.row,this.to.row),Math.min(this.from.col,this.to.col))},getBottomRightCorner:function(){return new r(Math.max(this.from.row,this.to.row),Math.max(this.from.col,this.to.col))},getTopRightCorner:function(){return new r(Math.min(this.from.row,this.to.row),Math.max(this.from.col,this.to.col))},getBottomLeftCorner:function(){return new r(Math.max(this.from.row,this.to.row),Math.min(this.from.col,this.to.col))},isCorner:function(e,t){return t&&t.includes(e)&&(this.getTopLeftCorner().isEqual(new r(t.from.row,t.from.col))||this.getTopRightCorner().isEqual(new r(t.from.row,t.to.col))||this.getBottomLeftCorner().isEqual(new r(t.to.row,t.from.col))||this.getBottomRightCorner().isEqual(new r(t.to.row,t.to.col)))?!0:e.isEqual(this.getTopLeftCorner())||e.isEqual(this.getTopRightCorner())||e.isEqual(this.getBottomLeftCorner())||e.isEqual(this.getBottomRightCorner())},getOppositeCorner:function(e,t){if(!(e instanceof r))return!1;if(t&&t.includes(e)){if(this.getTopLeftCorner().isEqual(new r(t.from.row,t.from.col)))return this.getBottomRightCorner();if(this.getTopRightCorner().isEqual(new r(t.from.row,t.to.col)))return this.getBottomLeftCorner();if(this.getBottomLeftCorner().isEqual(new r(t.to.row,t.from.col)))return this.getTopRightCorner();if(this.getBottomRightCorner().isEqual(new r(t.to.row,t.to.col)))return this.getTopLeftCorner()}return e.isEqual(this.getBottomRightCorner())?this.getTopLeftCorner():e.isEqual(this.getTopLeftCorner())?this.getBottomRightCorner():e.isEqual(this.getTopRightCorner())?this.getBottomLeftCorner():e.isEqual(this.getBottomLeftCorner())?this.getTopRightCorner():void 0},getBordersSharedWith:function(e){if(!this.includesRange(e))return[];var t={top:Math.min(this.from.row,this.to.row),bottom:Math.max(this.from.row,this.to.row),left:Math.min(this.from.col,this.to.col),right:Math.max(this.from.col,this.to.col)},n={top:Math.min(e.from.row,e.to.row),bottom:Math.max(e.from.row,e.to.row),left:Math.min(e.from.col,e.to.col),right:Math.max(e.from.col,e.to.col)},o=[];return t.top==n.top&&o.push("top"),t.right==n.right&&o.push("right"),t.bottom==n.bottom&&o.push("bottom"),t.left==n.left&&o.push("left"),o},getInner:function(){for(var e=this.getTopLeftCorner(),t=this.getBottomRightCorner(),n=[],o=e.row;o<=t.row;o++)for(var i=e.col;i<=t.col;i++)this.from.row===o&&this.from.col===i||this.to.row===o&&this.to.col===i||n.push(new r(o,i));return n},getAll:function(){for(var e=this.getTopLeftCorner(),t=this.getBottomRightCorner(),n=[],o=e.row;o<=t.row;o++)for(var i=e.col;i<=t.col;i++)e.row===o&&e.col===i?n.push(e):t.row===o&&t.col===i?n.push(t):n.push(new r(o,i));return n},forAll:function(e){for(var t=this.getTopLeftCorner(),n=this.getBottomRightCorner(),o=t.row;o<=n.row;o++)for(var r=t.col;r<=n.col;r++){var i=e(o,r);if(i===!1)return}}},{}),window.WalkontableCellRange=i},{"cell/coords":5}],7:[function(e,t,n){"use strict";Object.defineProperties(n,{Walkontable:{get:function(){return M}},__esModule:{value:!0}});var o,r,i,s,a,l,u,d,c,h=(o=e("helpers/dom/element"),o&&o.__esModule&&o||{"default":o}),f=h.addClass,p=h.fastInnerText,g=h.isVisible,m=h.removeClass,w=(r=e("helpers/object"),r&&r.__esModule&&r||{"default":r}).objectEach,v=(i=e("helpers/string"),i&&i.__esModule&&i||{"default":i}),y=v.toUpperCaseFirst,b=v.randomString,C=(s=e("event"),s&&s.__esModule&&s||{"default":s}).WalkontableEvent,R=(a=e("overlays"),a&&a.__esModule&&a||{"default":a}).WalkontableOverlays,_=(l=e("scroll"),l&&l.__esModule&&l||{"default":l}).WalkontableScroll,S=(u=e("settings"),u&&u.__esModule&&u||{"default":u}).WalkontableSettings,E=(d=e("table"),d&&d.__esModule&&d||{"default":d}).WalkontableTable,T=(c=e("viewport"),c&&c.__esModule&&c||{"default":c}).WalkontableViewport,M=function(e){var t=[];if(this.guid="wt_"+b(),e.cloneSource?(this.cloneSource=e.cloneSource,this.cloneOverlay=e.cloneOverlay,this.wtSettings=e.cloneSource.wtSettings,this.wtTable=new E(this,e.table,e.wtRootElement),this.wtScroll=new _(this),this.wtViewport=e.cloneSource.wtViewport,this.wtEvent=new C(this),this.selections=this.cloneSource.selections):(this.wtSettings=new S(this,e),this.wtTable=new E(this,e.table),this.wtScroll=new _(this),this.wtViewport=new T(this),this.wtEvent=new C(this),this.selections=this.getSetting("selections"),this.wtOverlays=new R(this),this.exportSettingsAsClassNames()),this.wtTable.THEAD.childNodes.length&&this.wtTable.THEAD.childNodes[0].childNodes.length){for(var n=0,o=this.wtTable.THEAD.childNodes[0].childNodes.length;o>n;n++)t.push(this.wtTable.THEAD.childNodes[0].childNodes[n].innerHTML);this.getSetting("columnHeaders").length||this.update("columnHeaders",[function(e,n){p(n,t[e])}])}this.drawn=!1,this.drawInterrupted=!1};$traceurRuntime.createClass(M,{draw:function(){var e=void 0!==arguments[0]?arguments[0]:!1;return this.drawInterrupted=!1,e||g(this.wtTable.TABLE)?this.wtTable.draw(e):this.drawInterrupted=!0,this},getCell:function(e){var t=void 0!==arguments[1]?arguments[1]:!1;if(!t)return this.wtTable.getCell(e);var n=this.wtSettings.getSetting("fixedRowsTop"),o=this.wtSettings.getSetting("fixedColumnsLeft");return e.row<n&&e.col<o?this.wtOverlays.topLeftCornerOverlay.clone.wtTable.getCell(e):e.row<n?this.wtOverlays.topOverlay.clone.wtTable.getCell(e):e.col<o?this.wtOverlays.leftOverlay.clone.wtTable.getCell(e):this.wtTable.getCell(e)},update:function(e,t){return this.wtSettings.update(e,t)},scrollVertical:function(e){return this.wtOverlays.topOverlay.scrollTo(e),this.getSetting("onScrollVertically"),this},scrollHorizontal:function(e){return this.wtOverlays.leftOverlay.scrollTo(e),this.getSetting("onScrollHorizontally"),this},scrollViewport:function(e){return this.wtScroll.scrollViewport(e),this},getViewport:function(){return[this.wtTable.getFirstVisibleRow(),this.wtTable.getFirstVisibleColumn(),this.wtTable.getLastVisibleRow(),this.wtTable.getLastVisibleColumn()]},getOverlayName:function(){return this.cloneOverlay?this.cloneOverlay.type:"master"},exportSettingsAsClassNames:function(){var e=this,t={rowHeaders:["array"],columnHeaders:["array"]},n=[],o=[];w(t,function(t,r){t.indexOf("array")>-1&&e.getSetting(r).length&&o.push("ht"+y(r)),n.push("ht"+y(r))}),m(this.wtTable.wtRootElement.parentNode,n),f(this.wtTable.wtRootElement.parentNode,o)},getSetting:function(e,t,n,o,r){return this.wtSettings.getSetting(e,t,n,o,r)},hasSetting:function(e){return this.wtSettings.has(e)},destroy:function(){this.wtOverlays.destroy(),this.wtEvent.destroy()}},{}),window.Walkontable=M},{event:8,"helpers/dom/element":44,"helpers/object":49,"helpers/string":51,overlays:16,scroll:17,settings:19,table:20,viewport:22}],8:[function(e,t,n){"use strict";function o(e){var t=this,n=d(e);this.instance=e;var o=[null,null];this.dblClickTimeout=[null,null];var r,i,s=function(e){var n=t.parentCell(e.realTarget);l(e.realTarget,"corner")?t.instance.getSetting("onCellCornerMouseDown",e,e.realTarget):n.TD&&t.instance.hasSetting("onCellMouseDown")&&t.instance.getSetting("onCellMouseDown",e,n.coords,n.TD,t.instance),2!==e.button&&n.TD&&(o[0]=n.TD,clearTimeout(t.dblClickTimeout[0]),t.dblClickTimeout[0]=setTimeout(function(){o[0]=null},1e3))},c=function(e){t.instance.touchMoving=!0},h=function(e){n.addEventListener(this,"touchmove",c),t.checkIfTouchMove=setTimeout(function(){return t.instance.touchMoving===!0?(t.instance.touchMoving=void 0,void n.removeEventListener("touchmove",c,!1)):void s(e)},30)},f=function(e){var n,o;t.instance.hasSetting("onCellMouseOver")&&(n=t.instance.wtTable.TABLE,o=a(e.realTarget,["TD","TH"],n),o&&o!==i&&u(o,n)&&(i=o,t.instance.getSetting("onCellMouseOver",e,t.instance.wtTable.getCoords(o),o,t.instance)))},p=function(e){if(2!==e.button){var n=t.parentCell(e.realTarget);n.TD===o[0]&&n.TD===o[1]?(l(e.realTarget,"corner")?t.instance.getSetting("onCellCornerDblClick",e,n.coords,n.TD,t.instance):t.instance.getSetting("onCellDblClick",e,n.coords,n.TD,t.instance),o[0]=null,o[1]=null):n.TD===o[0]&&(o[1]=n.TD,clearTimeout(t.dblClickTimeout[1]),t.dblClickTimeout[1]=setTimeout(function(){o[1]=null},500))}},g=function(e){clearTimeout(r),e.preventDefault(),p(e)};if(n.addEventListener(this.instance.wtTable.holder,"mousedown",s),n.addEventListener(this.instance.wtTable.TABLE,"mouseover",f),n.addEventListener(this.instance.wtTable.holder,"mouseup",p),this.instance.wtTable.holder.parentNode.parentNode&&Handsontable.mobileBrowser&&!t.instance.wtTable.isWorkingOnClone()){var m="."+this.instance.wtTable.holder.parentNode.className.split(" ").join(".");n.addEventListener(this.instance.wtTable.holder,"touchstart",function(e){t.instance.touchApplied=!0,u(e.target,m)&&h.call(e.target,e)}),n.addEventListener(this.instance.wtTable.holder,"touchend",function(e){t.instance.touchApplied=!1,u(e.target,m)&&g.call(e.target,e)}),t.instance.momentumScrolling||(t.instance.momentumScrolling={}),n.addEventListener(this.instance.wtTable.holder,"scroll",function(e){clearTimeout(t.instance.momentumScrolling._timeout),t.instance.momentumScrolling.ongoing||t.instance.getSetting("onBeforeTouchScroll"),t.instance.momentumScrolling.ongoing=!0,t.instance.momentumScrolling._timeout=setTimeout(function(){t.instance.touchApplied||(t.instance.momentumScrolling.ongoing=!1,t.instance.getSetting("onAfterMomentumScroll"))},200)})}n.addEventListener(window,"resize",function(){"none"!==t.instance.getSetting("stretchH")&&t.instance.draw()}),this.destroy=function(){clearTimeout(this.dblClickTimeout[0]),clearTimeout(this.dblClickTimeout[1]),n.destroy()}}Object.defineProperties(n,{WalkontableEvent:{get:function(){return o}},__esModule:{value:!0}});var r,i,s=(r=e("helpers/dom/element"),r&&r.__esModule&&r||{"default":r}),a=s.closest,l=s.hasClass,u=s.isChildOf,d=(i=e("eventManager"),i&&i.__esModule&&i||{"default":i}).eventManager;o.prototype.parentCell=function(e){var t={},n=this.instance.wtTable.TABLE,o=a(e,["TD","TH"],n);return o&&u(o,n)?(t.coords=this.instance.wtTable.getCoords(o),t.TD=o):l(e,"wtBorder")&&l(e,"current")?(t.coords=this.instance.selections.current.cellRange.highlight,t.TD=this.instance.wtTable.getCell(t.coords)):l(e,"wtBorder")&&l(e,"area")&&this.instance.selections.area.cellRange&&(t.coords=this.instance.selections.area.cellRange.to,t.TD=this.instance.wtTable.getCell(t.coords)),t},window.WalkontableEvent=o},{eventManager:40,"helpers/dom/element":44}],9:[function(e,t,n){"use strict";Object.defineProperties(n,{WalkontableColumnFilter:{get:function(){return o}},__esModule:{value:!0}});var o=function(e,t,n){this.offset=e,this.total=t,this.countTH=n};$traceurRuntime.createClass(o,{offsetted:function(e){return e+this.offset},unOffsetted:function(e){return e-this.offset},renderedToSource:function(e){return this.offsetted(e)},sourceToRendered:function(e){return this.unOffsetted(e)},offsettedTH:function(e){return e-this.countTH},unOffsettedTH:function(e){return e+this.countTH},visibleRowHeadedColumnToSourceColumn:function(e){return this.renderedToSource(this.offsettedTH(e))},sourceColumnToVisibleRowHeadedColumn:function(e){return this.unOffsettedTH(this.sourceToRendered(e))}},{}),window.WalkontableColumnFilter=o},{}],10:[function(e,t,n){"use strict";Object.defineProperties(n,{WalkontableRowFilter:{get:function(){return o}},__esModule:{value:!0}});var o=function(e,t,n){this.offset=e,this.total=t,this.countTH=n};$traceurRuntime.createClass(o,{offsetted:function(e){return e+this.offset},unOffsetted:function(e){return e-this.offset},renderedToSource:function(e){return this.offsetted(e)},sourceToRendered:function(e){return this.unOffsetted(e)},offsettedTH:function(e){return e-this.countTH},unOffsettedTH:function(e){return e+this.countTH},visibleColHeadedRowToSourceRow:function(e){return this.renderedToSource(this.offsettedTH(e))},sourceRowToVisibleColHeadedRow:function(e){return this.unOffsettedTH(this.sourceToRendered(e))}},{}),window.WalkontableRowFilter=o},{}],11:[function(e,t,n){"use strict";Object.defineProperties(n,{WalkontableOverlay:{get:function(){return c}},__esModule:{value:!0}});var o,r,i,s=(o=e("helpers/dom/element"),o&&o.__esModule&&o||{"default":o}),a=s.getScrollableElement,l=s.getTrimmingContainer,u=(r=e("helpers/object"),r&&r.__esModule&&r||{"default":r}).defineGetter,d=(i=e("eventManager"),i&&i.__esModule&&i||{"default":i}).eventManager,c=function(e){u(this,"wot",e,{writable:!1}),this.instance=this.wot,this.type="",this.TABLE=this.wot.wtTable.TABLE,this.hider=this.wot.wtTable.hider,this.spreader=this.wot.wtTable.spreader,this.holder=this.wot.wtTable.holder,
this.wtRootElement=this.wot.wtTable.wtRootElement,this.trimmingContainer=l(this.hider.parentNode.parentNode),this.mainTableScrollableElement=a(this.wot.wtTable.TABLE),this.needFullRender=this.shouldBeRendered(),this.areElementSizesAdjusted=!1},h=c;$traceurRuntime.createClass(c,{shouldBeRendered:function(){return!0},makeClone:function(e){if(-1===h.CLONE_TYPES.indexOf(e))throw new Error('Clone type "'+e+'" is not supported.');var t=document.createElement("DIV"),n=document.createElement("TABLE");return t.className="ht_clone_"+e+" handsontable",t.style.position="absolute",t.style.top=0,t.style.left=0,t.style.overflow="hidden",n.className=this.wot.wtTable.TABLE.className,t.appendChild(n),this.type=e,this.wot.wtTable.wtRootElement.parentNode.appendChild(t),new Walkontable({cloneSource:this.wot,cloneOverlay:this,table:n})},refresh:function(){var e=void 0!==arguments[0]?arguments[0]:!1,t=this.shouldBeRendered();this.clone&&(this.needFullRender||t)&&this.clone.draw(e),this.needFullRender=t},destroy:function(){d(this.clone).destroy()}},{get CLONE_TOP(){return"top"},get CLONE_LEFT(){return"left"},get CLONE_CORNER(){return"corner"},get CLONE_DEBUG(){return"debug"},get CLONE_TYPES(){return[h.CLONE_TOP,h.CLONE_LEFT,h.CLONE_CORNER,h.CLONE_DEBUG]}}),window.WalkontableOverlay=c},{eventManager:40,"helpers/dom/element":44,"helpers/object":49}],12:[function(e,t,n){"use strict";Object.defineProperties(n,{WalkontableCornerOverlay:{get:function(){return d}},__esModule:{value:!0}});var o,r,i=(o=e("helpers/dom/element"),o&&o.__esModule&&o||{"default":o}),s=i.outerHeight,a=i.outerWidth,l=i.setOverlayPosition,u=(r=e("_base"),r&&r.__esModule&&r||{"default":r}).WalkontableOverlay,d=function(e){$traceurRuntime.superConstructor(c).call(this,e),this.clone=this.makeClone(u.CLONE_CORNER)},c=d;$traceurRuntime.createClass(d,{shouldBeRendered:function(){return(this.wot.getSetting("fixedRowsTop")||this.wot.getSetting("columnHeaders").length)&&(this.wot.getSetting("fixedColumnsLeft")||this.wot.getSetting("rowHeaders").length)?!0:!1},resetFixedPosition:function(){if(this.wot.wtTable.holder.parentNode){var e=this.clone.wtTable.holder.parentNode,t=s(this.clone.wtTable.TABLE),n=a(this.clone.wtTable.TABLE);if(this.trimmingContainer===window){var o,r,i=this.wot.wtTable.hider.getBoundingClientRect(),u=Math.ceil(i.top),d=Math.ceil(i.left),c=Math.ceil(i.bottom),h=Math.ceil(i.right);o=0>d&&h-e.offsetWidth>0?-d+"px":"0",r=0>u&&c-e.offsetHeight>0?-u+"px":"0",l(e,o,r)}e.style.height=(0===t?t:t+4)+"px",e.style.width=(0===n?n:n+4)+"px"}}},{},u),window.WalkontableCornerOverlay=d},{_base:11,"helpers/dom/element":44}],13:[function(e,t,n){"use strict";Object.defineProperties(n,{WalkontableDebugOverlay:{get:function(){return a}},__esModule:{value:!0}});var o,r,i=(o=e("helpers/dom/element"),o&&o.__esModule&&o||{"default":o}).addClass,s=(r=e("_base"),r&&r.__esModule&&r||{"default":r}).WalkontableOverlay,a=function(e){$traceurRuntime.superConstructor(l).call(this,e),this.clone=this.makeClone(s.CLONE_DEBUG),this.clone.wtTable.holder.style.opacity=.4,this.clone.wtTable.holder.style.textShadow="0 0 2px #ff0000",i(this.clone.wtTable.holder.parentNode,"wtDebugVisible")},l=a;$traceurRuntime.createClass(a,{},{},s),window.WalkontableDebugOverlay=a},{_base:11,"helpers/dom/element":44}],14:[function(e,t,n){"use strict";Object.defineProperties(n,{WalkontableLeftOverlay:{get:function(){return g}},__esModule:{value:!0}});var o,r,i=(o=e("helpers/dom/element"),o&&o.__esModule&&o||{"default":o}),s=i.addClass,a=i.getScrollbarWidth,l=i.getScrollLeft,u=i.getWindowScrollTop,d=i.hasClass,c=i.outerWidth,h=i.removeClass,f=i.setOverlayPosition,p=(r=e("_base"),r&&r.__esModule&&r||{"default":r}).WalkontableOverlay,g=function(e){$traceurRuntime.superConstructor(m).call(this,e),this.clone=this.makeClone(p.CLONE_LEFT)},m=g;$traceurRuntime.createClass(g,{shouldBeRendered:function(){return this.wot.getSetting("fixedColumnsLeft")||this.wot.getSetting("rowHeaders").length?!0:!1},resetFixedPosition:function(){if(this.needFullRender&&this.wot.wtTable.holder.parentNode){var e=this.clone.wtTable.holder.parentNode,t=0;if(this.trimmingContainer===window){var n,o,r=this.wot.wtTable.hider.getBoundingClientRect(),i=Math.ceil(r.left),s=Math.ceil(r.right);o=this.wot.wtTable.hider.style.top,o=""===o?0:o,n=0>i&&s-e.offsetWidth>0?-i:0,t=n,n+="px",f(e,n,o)}else t=this.getScrollPosition();this.adjustHeaderBordersPosition(t),this.adjustElementsSize()}},setScrollPosition:function(e){this.mainTableScrollableElement===window?window.scrollTo(e,u()):this.mainTableScrollableElement.scrollLeft=e},onScroll:function(){this.wot.getSetting("onScrollHorizontally")},sumCellSizes:function(e,t){for(var n=0,o=this.wot.wtSettings.defaultColumnWidth;t>e;)n+=this.wot.wtTable.getStretchedColumnWidth(e)||o,e++;return n},adjustElementsSize:function(){var e=void 0!==arguments[0]?arguments[0]:!1;(this.needFullRender||e)&&(this.adjustRootElementSize(),this.adjustRootChildsSize(),e||(this.areElementSizesAdjusted=!0))},adjustRootElementSize:function(){var e,t=this.wot.wtTable.holder,n=t.clientHeight!==t.offsetHeight?a():0,o=this.clone.wtTable.holder.parentNode,r=o.style;this.trimmingContainer!==window&&(r.height=this.wot.wtViewport.getWorkspaceHeight()-n+"px"),this.clone.wtTable.holder.style.height=r.height,e=c(this.clone.wtTable.TABLE),r.width=(0===e?e:e+4)+"px"},adjustRootChildsSize:function(){var e=a();this.clone.wtTable.hider.style.height=this.hider.style.height,this.clone.wtTable.holder.style.height=this.clone.wtTable.holder.parentNode.style.height,0===e&&(e=30),this.clone.wtTable.holder.style.width=parseInt(this.clone.wtTable.holder.parentNode.style.width,10)+e+"px"},applyToDOM:function(){var e=this.wot.getSetting("totalColumns");if(this.areElementSizesAdjusted||this.adjustElementsSize(),"number"==typeof this.wot.wtViewport.columnsRenderCalculator.startPosition)this.spreader.style.left=this.wot.wtViewport.columnsRenderCalculator.startPosition+"px";else{if(0!==e)throw new Error("Incorrect value of the columnsRenderCalculator");this.spreader.style.left="0"}this.spreader.style.right="",this.needFullRender&&this.syncOverlayOffset()},syncOverlayOffset:function(){"number"==typeof this.wot.wtViewport.rowsRenderCalculator.startPosition?this.clone.wtTable.spreader.style.top=this.wot.wtViewport.rowsRenderCalculator.startPosition+"px":this.clone.wtTable.spreader.style.top=""},scrollTo:function(e,t){var n=this.getTableParentOffset(),o=this.wot.cloneSource?this.wot.cloneSource:this.wot,r=o.wtTable.holder,i=0;t&&r.offsetWidth!==r.clientWidth&&(i=a()),t?(n+=this.sumCellSizes(0,e+1),n-=this.wot.wtViewport.getViewportWidth()):n+=this.sumCellSizes(this.wot.getSetting("fixedColumnsLeft"),e),n+=i,this.setScrollPosition(n)},getTableParentOffset:function(){return this.trimmingContainer===window?this.wot.wtTable.holderOffset.left:0},getScrollPosition:function(){return l(this.mainTableScrollableElement)},adjustHeaderBordersPosition:function(e){var t=this.wot.wtTable.holder.parentNode,n=this.wot.getSetting("rowHeaders"),o=this.wot.getSetting("fixedColumnsLeft");if(o&&!n.length)s(t,"innerBorderLeft");else if(!o&&n.length){var r=d(t,"innerBorderLeft");e?s(t,"innerBorderLeft"):h(t,"innerBorderLeft"),(!r&&e||r&&!e)&&this.wot.wtOverlays.adjustElementsSize()}}},{},p),window.WalkontableLeftOverlay=g},{_base:11,"helpers/dom/element":44}],15:[function(e,t,n){"use strict";Object.defineProperties(n,{WalkontableTopOverlay:{get:function(){return g}},__esModule:{value:!0}});var o,r,i=(o=e("helpers/dom/element"),o&&o.__esModule&&o||{"default":o}),s=i.addClass,a=i.getScrollbarWidth,l=i.getScrollTop,u=i.getWindowScrollLeft,d=i.hasClass,c=i.outerHeight,h=i.removeClass,f=i.setOverlayPosition,p=(r=e("_base"),r&&r.__esModule&&r||{"default":r}).WalkontableOverlay,g=function(e){$traceurRuntime.superConstructor(m).call(this,e),this.clone=this.makeClone(p.CLONE_TOP)},m=g;$traceurRuntime.createClass(g,{shouldBeRendered:function(){return this.wot.getSetting("fixedRowsTop")||this.wot.getSetting("columnHeaders").length?!0:!1},resetFixedPosition:function(){if(this.needFullRender&&this.wot.wtTable.holder.parentNode){var e=this.clone.wtTable.holder.parentNode,t=0;if(this.wot.wtOverlays.leftOverlay.trimmingContainer===window){var n,o,r=this.wot.wtTable.hider.getBoundingClientRect(),i=Math.ceil(r.top),s=Math.ceil(r.bottom);n=this.wot.wtTable.hider.style.left,n=""===n?0:n,o=0>i&&s-e.offsetHeight>0?-i:0,t=o,o+="px",f(e,n,o)}else t=this.getScrollPosition();this.adjustHeaderBordersPosition(t),this.adjustElementsSize()}},setScrollPosition:function(e){this.mainTableScrollableElement===window?window.scrollTo(u(),e):this.mainTableScrollableElement.scrollTop=e},onScroll:function(){this.wot.getSetting("onScrollVertically")},sumCellSizes:function(e,t){for(var n=0,o=this.wot.wtSettings.settings.defaultRowHeight;t>e;)n+=this.wot.wtTable.getRowHeight(e)||o,e++;return n},adjustElementsSize:function(){var e=void 0!==arguments[0]?arguments[0]:!1;(this.needFullRender||e)&&(this.adjustRootElementSize(),this.adjustRootChildsSize(),e||(this.areElementSizesAdjusted=!0))},adjustRootElementSize:function(){var e,t=this.wot.wtTable.holder,n=t.clientWidth!==t.offsetWidth?a():0,o=this.clone.wtTable.holder.parentNode,r=o.style;this.trimmingContainer!==window&&(r.width=this.wot.wtViewport.getWorkspaceWidth()-n+"px"),this.clone.wtTable.holder.style.width=r.width,e=c(this.clone.wtTable.TABLE),r.height=(0===e?e:e+4)+"px"},adjustRootChildsSize:function(){var e=a();this.clone.wtTable.hider.style.width=this.hider.style.width,this.clone.wtTable.holder.style.width=this.clone.wtTable.holder.parentNode.style.width,0===e&&(e=30),this.clone.wtTable.holder.style.height=parseInt(this.clone.wtTable.holder.parentNode.style.height,10)+e+"px"},applyToDOM:function(){var e=this.wot.getSetting("totalRows");if(this.areElementSizesAdjusted||this.adjustElementsSize(),"number"==typeof this.wot.wtViewport.rowsRenderCalculator.startPosition)this.spreader.style.top=this.wot.wtViewport.rowsRenderCalculator.startPosition+"px";else{if(0!==e)throw new Error("Incorrect value of the rowsRenderCalculator");this.spreader.style.top="0"}this.spreader.style.bottom="",this.needFullRender&&this.syncOverlayOffset()},syncOverlayOffset:function(){"number"==typeof this.wot.wtViewport.columnsRenderCalculator.startPosition?this.clone.wtTable.spreader.style.left=this.wot.wtViewport.columnsRenderCalculator.startPosition+"px":this.clone.wtTable.spreader.style.left=""},scrollTo:function(e,t){var n=this.getTableParentOffset(),o=this.wot.cloneSource?this.wot.cloneSource:this.wot,r=o.wtTable.holder,i=0;t&&r.offsetHeight!==r.clientHeight&&(i=a()),t?(n+=this.sumCellSizes(0,e+1),n-=this.wot.wtViewport.getViewportHeight(),n+=1):n+=this.sumCellSizes(this.wot.getSetting("fixedRowsTop"),e),n+=i,this.setScrollPosition(n)},getTableParentOffset:function(){return this.mainTableScrollableElement===window?this.wot.wtTable.holderOffset.top:0},getScrollPosition:function(){return l(this.mainTableScrollableElement)},adjustHeaderBordersPosition:function(e){if(0===this.wot.getSetting("fixedRowsTop")&&this.wot.getSetting("columnHeaders").length>0){var t=this.wot.wtTable.holder.parentNode,n=d(t,"innerBorderTop");e?s(t,"innerBorderTop"):h(t,"innerBorderTop"),(!n&&e||n&&!e)&&this.wot.wtOverlays.adjustElementsSize()}if(0===this.wot.getSetting("rowHeaders").length){var o=this.clone.wtTable.THEAD.querySelector("th:nth-of-type(2)");o&&(o.style["border-left-width"]=0)}}},{},p),window.WalkontableTopOverlay=g},{_base:11,"helpers/dom/element":44}],16:[function(e,t,n){"use strict";Object.defineProperties(n,{WalkontableOverlays:{get:function(){return C}},__esModule:{value:!0}});var o,r,i,s,a,l,u,d=(o=e("helpers/dom/element"),o&&o.__esModule&&o||{"default":o}),c=d.getScrollableElement,h=d.getScrollbarWidth,f=d.getScrollLeft,p=d.getScrollTop,g=(r=e("helpers/unicode"),r&&r.__esModule&&r||{"default":r}).isKey,m=(i=e("eventManager"),i&&i.__esModule&&i||{"default":i}).EventManager,w=(s=e("overlay/corner"),s&&s.__esModule&&s||{"default":s}).WalkontableCornerOverlay,v=(a=e("overlay/debug"),a&&a.__esModule&&a||{"default":a}).WalkontableDebugOverlay,y=(l=e("overlay/left"),l&&l.__esModule&&l||{"default":l}).WalkontableLeftOverlay,b=(u=e("overlay/top"),u&&u.__esModule&&u||{"default":u}).WalkontableTopOverlay,C=function(e){this.wot=e,this.instance=this.wot,this.eventManager=new m(this.wot),this.wot.update("scrollbarWidth",h()),this.wot.update("scrollbarHeight",h()),this.mainTableScrollableElement=c(this.wot.wtTable.TABLE),this.topOverlay=new b(this.wot),this.leftOverlay=new y(this.wot),this.topOverlay.needFullRender&&this.leftOverlay.needFullRender&&(this.topLeftCornerOverlay=new w(this.wot)),this.wot.getSetting("debug")&&(this.debug=new v(this.wot)),this.destroyed=!1,this.keyPressed=!1,this.spreaderLastSize={width:null,height:null},this.overlayScrollPositions={master:{top:0,left:0},top:{top:null,left:0},left:{top:0,left:null}},this.registerListeners()};$traceurRuntime.createClass(C,{refreshAll:function(){if(this.wot.drawn){if(!this.wot.wtTable.holder.parentNode)return void this.destroy();this.wot.draw(!0),this.topOverlay.onScroll(),this.leftOverlay.onScroll()}},registerListeners:function(){var e=this;this.eventManager.addEventListener(document.documentElement,"keydown",function(t){return e.onKeyDown(t)}),this.eventManager.addEventListener(document.documentElement,"keyup",function(){return e.onKeyUp()}),this.eventManager.addEventListener(document,"visibilitychange",function(){return e.onKeyUp()}),this.eventManager.addEventListener(this.mainTableScrollableElement,"scroll",function(t){return e.onTableScroll(t)}),this.topOverlay.needFullRender&&(this.eventManager.addEventListener(this.topOverlay.clone.wtTable.holder,"scroll",function(t){return e.onTableScroll(t)}),this.eventManager.addEventListener(this.topOverlay.clone.wtTable.holder,"wheel",function(t){return e.onTableScroll(t)})),this.leftOverlay.needFullRender&&(this.eventManager.addEventListener(this.leftOverlay.clone.wtTable.holder,"scroll",function(t){return e.onTableScroll(t)}),this.eventManager.addEventListener(this.leftOverlay.clone.wtTable.holder,"wheel",function(t){return e.onTableScroll(t)})),this.topOverlay.trimmingContainer!==window&&this.leftOverlay.trimmingContainer!==window&&this.eventManager.addEventListener(window,"wheel",function(t){var n,o=t.wheelDeltaY||t.deltaY,r=t.wheelDeltaX||t.deltaX;e.topOverlay.clone.wtTable.holder.contains(t.realTarget)?n="top":e.leftOverlay.clone.wtTable.holder.contains(t.realTarget)&&(n="left"),"top"==n&&0!==o?t.preventDefault():"left"==n&&0!==r&&t.preventDefault()})},onTableScroll:function(e){Handsontable.mobileBrowser||(!this.keyPressed||this.mainTableScrollableElement===window||e.target.contains(this.mainTableScrollableElement))&&("scroll"===e.type?this.syncScrollPositions(e):this.translateMouseWheelToScroll(e))},onKeyDown:function(e){this.keyPressed=g(e.keyCode,"ARROW_UP|ARROW_RIGHT|ARROW_DOWN|ARROW_LEFT")},onKeyUp:function(){this.keyPressed=!1},translateMouseWheelToScroll:function(e){for(var t,n=this.topOverlay.clone.wtTable.holder,o=this.leftOverlay.clone.wtTable.holder,r={type:"wheel"},i=e.target,s=e.wheelDeltaY||-1*e.deltaY,a=e.wheelDeltaX||-1*e.deltaX;i!=document&&null!=i;){if(i.className.indexOf("wtHolder")>-1){t=i;break}i=i.parentNode}return r.target=t,t==n?this.syncScrollPositions(r,-.2*s):t==o&&this.syncScrollPositions(r,-.2*a),!1},syncScrollPositions:function(e){var t=void 0!==arguments[1]?arguments[1]:null;if(!this.destroyed){if(0===arguments.length)return void this.syncScrollWithMaster();var n,o,r=this.mainTableScrollableElement,i=e.target,s=0,a=!1;this.topOverlay.needFullRender&&(n=this.topOverlay.clone.wtTable.holder),this.leftOverlay.needFullRender&&(o=this.leftOverlay.clone.wtTable.holder),i===document&&(i=window),i===r?(s=f(i),this.overlayScrollPositions.master.left!==s&&(this.overlayScrollPositions.master.left=s,a=!0,n&&(n.scrollLeft=s)),s=p(i),this.overlayScrollPositions.master.top!==s&&(this.overlayScrollPositions.master.top=s,a=!0,o&&(o.scrollTop=s))):i===n?(s=f(i),this.overlayScrollPositions.top.left!==s&&(this.overlayScrollPositions.top.left=s,a=!0,r.scrollLeft=s),null!==t&&(a=!0,r.scrollTop+=t)):i===o&&(s=p(i),this.overlayScrollPositions.left.top!==s&&(this.overlayScrollPositions.left.top=s,a=!0,r.scrollTop=s),null!==t&&(a=!0,r.scrollLeft+=t)),!this.keyPressed&&a&&"scroll"===e.type&&this.refreshAll()}},syncScrollWithMaster:function(){var e=this.topOverlay.mainTableScrollableElement;this.topOverlay.needFullRender&&(this.topOverlay.clone.wtTable.holder.scrollLeft=e.scrollLeft),this.leftOverlay.needFullRender&&(this.leftOverlay.clone.wtTable.holder.scrollTop=e.scrollTop)},destroy:function(){this.eventManager.destroy(),this.topOverlay.destroy(),this.leftOverlay.destroy(),this.topLeftCornerOverlay&&this.topLeftCornerOverlay.destroy(),this.debug&&this.debug.destroy(),this.destroyed=!0},refresh:function(){var e=void 0!==arguments[0]?arguments[0]:!1;if(this.topOverlay.areElementSizesAdjusted&&this.leftOverlay.areElementSizesAdjusted){var t=this.wot.wtTable.wtRootElement.parentNode||this.wot.wtTable.wtRootElement,n=t.clientWidth,o=t.clientHeight;(n!==this.spreaderLastSize.width||o!==this.spreaderLastSize.height)&&(this.spreaderLastSize.width=n,this.spreaderLastSize.height=o,this.adjustElementsSize())}this.leftOverlay.refresh(e),this.topOverlay.refresh(e),this.topLeftCornerOverlay&&this.topLeftCornerOverlay.refresh(e),this.debug&&this.debug.refresh(e)},adjustElementsSize:function(){var e=void 0!==arguments[0]?arguments[0]:!1,t=this.wot.getSetting("totalColumns"),n=this.wot.getSetting("totalRows"),o=this.wot.wtViewport.getRowHeaderWidth(),r=this.wot.wtViewport.getColumnHeaderHeight(),i=this.wot.wtTable.hider.style;i.width=o+this.leftOverlay.sumCellSizes(0,t)+"px",i.height=r+this.topOverlay.sumCellSizes(0,n)+1+"px",this.topOverlay.adjustElementsSize(e),this.leftOverlay.adjustElementsSize(e)},applyToDOM:function(){this.topOverlay.areElementSizesAdjusted&&this.leftOverlay.areElementSizesAdjusted||this.adjustElementsSize(),this.topOverlay.applyToDOM(),this.leftOverlay.applyToDOM()}},{}),window.WalkontableOverlays=C},{eventManager:40,"helpers/dom/element":44,"helpers/unicode":52,"overlay/corner":12,"overlay/debug":13,"overlay/left":14,"overlay/top":15}],17:[function(e,t,n){"use strict";Object.defineProperties(n,{WalkontableScroll:{get:function(){return o}},__esModule:{value:!0}});var o=function(e){this.wot=e,this.instance=e};$traceurRuntime.createClass(o,{scrollViewport:function(e){if(this.wot.drawn){var t=this.wot.getSetting("totalRows"),n=this.wot.getSetting("totalColumns");if(e.row<0||e.row>t-1)throw new Error("row "+e.row+" does not exist");if(e.col<0||e.col>n-1)throw new Error("column "+e.col+" does not exist");e.row>this.instance.wtTable.getLastVisibleRow()?this.wot.wtOverlays.topOverlay.scrollTo(e.row,!0):e.row>=this.instance.getSetting("fixedRowsTop")&&e.row<this.instance.wtTable.getFirstVisibleRow()&&this.wot.wtOverlays.topOverlay.scrollTo(e.row),e.col>this.instance.wtTable.getLastVisibleColumn()?this.wot.wtOverlays.leftOverlay.scrollTo(e.col,!0):e.col>=this.instance.getSetting("fixedColumnsLeft")&&e.col<this.instance.wtTable.getFirstVisibleColumn()&&this.wot.wtOverlays.leftOverlay.scrollTo(e.col)}}},{}),window.WalkontableScroll=o},{}],18:[function(e,t,n){"use strict";Object.defineProperties(n,{WalkontableSelection:{get:function(){return c}},__esModule:{value:!0}});var o,r,i,s,a=(o=e("helpers/dom/element"),o&&o.__esModule&&o||{"default":o}).addClass,l=(r=e("border"),r&&r.__esModule&&r||{"default":r}).WalkontableBorder,u=(i=e("cell/coords"),i&&i.__esModule&&i||{"default":i}).WalkontableCellCoords,d=(s=e("cell/range"),s&&s.__esModule&&s||{"default":s}).WalkontableCellRange,c=function(e,t){this.settings=e,this.cellRange=t||null,this.instanceBorders={}};$traceurRuntime.createClass(c,{getBorder:function(e){return this.instanceBorders[e.guid]?this.instanceBorders[e.guid]:void(this.instanceBorders[e.guid]=new l(e,this.settings))},isEmpty:function(){return null===this.cellRange},add:function(e){this.isEmpty()?this.cellRange=new d(e,e,e):this.cellRange.expand(e)},replace:function(e,t){if(!this.isEmpty()){if(this.cellRange.from.isEqual(e))return this.cellRange.from=t,!0;if(this.cellRange.to.isEqual(e))return this.cellRange.to=t,!0}return!1},clear:function(){this.cellRange=null},getCorners:function(){var e=this.cellRange.getTopLeftCorner(),t=this.cellRange.getBottomRightCorner();return[e.row,e.col,t.row,t.col]},addClassAtCoords:function(e,t,n,o){var r=e.wtTable.getCell(new u(t,n));"object"==typeof r&&a(r,o)},draw:function(e){if(this.isEmpty()){if(this.settings.border){var t=this.getBorder(e);t&&t.disappear()}}else{for(var n,o,r,i=e.wtTable.getRenderedRowsCount(),s=e.wtTable.getRenderedColumnsCount(),l=this.getCorners(),u=0;s>u;u++)o=e.wtTable.columnFilter.renderedToSource(u),o>=l[1]&&o<=l[3]&&(r=e.wtTable.getColumnHeader(o),r&&this.settings.highlightColumnClassName&&a(r,this.settings.highlightColumnClassName));for(var d=0;i>d;d++){n=e.wtTable.rowFilter.renderedToSource(d),n>=l[0]&&n<=l[2]&&(r=e.wtTable.getRowHeader(n),r&&this.settings.highlightRowClassName&&a(r,this.settings.highlightRowClassName));for(var c=0;s>c;c++)o=e.wtTable.columnFilter.renderedToSource(c),n>=l[0]&&n<=l[2]&&o>=l[1]&&o<=l[3]?this.settings.className&&this.addClassAtCoords(e,n,o,this.settings.className):n>=l[0]&&n<=l[2]?this.settings.highlightRowClassName&&this.addClassAtCoords(e,n,o,this.settings.highlightRowClassName):o>=l[1]&&o<=l[3]&&this.settings.highlightColumnClassName&&this.addClassAtCoords(e,n,o,this.settings.highlightColumnClassName)}if(e.getSetting("onBeforeDrawBorders",l,this.settings.className),this.settings.border){var h=this.getBorder(e);h&&h.appear(l)}}}},{}),window.WalkontableSelection=c},{border:2,"cell/coords":5,"cell/range":6,"helpers/dom/element":44}],19:[function(e,t,n){"use strict";Object.defineProperties(n,{WalkontableSettings:{get:function(){return i}},__esModule:{value:!0}});var o,r=(o=e("helpers/dom/element"),o&&o.__esModule&&o||{"default":o}).fastInnerText,i=function(e,t){var n=this;this.wot=e,this.instance=e,this.defaults={table:void 0,debug:!1,externalRowCalculator:!1,stretchH:"none",currentRowClassName:null,currentColumnClassName:null,data:void 0,fixedColumnsLeft:0,fixedRowsTop:0,rowHeaders:function(){return[]},columnHeaders:function(){return[]},totalRows:void 0,totalColumns:void 0,cellRenderer:function(e,t,o){var i=n.getSetting("data",e,t);r(o,void 0===i||null===i?"":i)},columnWidth:function(e){},rowHeight:function(e){},defaultRowHeight:23,defaultColumnWidth:50,selections:null,hideBorderOnMouseDownOver:!1,viewportRowCalculatorOverride:null,viewportColumnCalculatorOverride:null,onCellMouseDown:null,onCellMouseOver:null,onCellDblClick:null,onCellCornerMouseDown:null,onCellCornerDblClick:null,beforeDraw:null,onDraw:null,onBeforeDrawBorders:null,onScrollVertically:null,onScrollHorizontally:null,onBeforeTouchScroll:null,onAfterMomentumScroll:null,scrollbarWidth:10,scrollbarHeight:10,renderAllRows:!1,groups:!1},this.settings={};for(var o in this.defaults)if(this.defaults.hasOwnProperty(o))if(void 0!==t[o])this.settings[o]=t[o];else{if(void 0===this.defaults[o])throw new Error('A required setting "'+o+'" was not provided');this.settings[o]=this.defaults[o]}};$traceurRuntime.createClass(i,{update:function(e,t){if(void 0===t)for(var n in e)e.hasOwnProperty(n)&&(this.settings[n]=e[n]);else this.settings[e]=t;return this.wot},getSetting:function(e,t,n,o,r){return"function"==typeof this.settings[e]?this.settings[e](t,n,o,r):void 0!==t&&Array.isArray(this.settings[e])?this.settings[e][t]:this.settings[e]},has:function(e){return!!this.settings[e]}},{}),window.WalkontableSettings=i},{"helpers/dom/element":44}],20:[function(e,t,n){"use strict";Object.defineProperties(n,{WalkontableTable:{get:function(){return k}},__esModule:{value:!0}});var o,r,i,s,a,l,u,d,c,h,f=(o=e("helpers/dom/element"),o&&o.__esModule&&o||{"default":o}),p=f.getStyle,g=f.getTrimmingContainer,m=f.hasClass,w=f.index,v=f.offset,y=f.removeClass,b=f.removeTextNodes,C=(f.overlayContainsElement,(r=e("cell/coords"),r&&r.__esModule&&r||{"default":r}).WalkontableCellCoords),R=((i=e("cell/range"),i&&i.__esModule&&i||{"default":i}).WalkontableCellRange,(s=e("filter/column"),s&&s.__esModule&&s||{"default":s}).WalkontableColumnFilter),_=(a=e("overlay/corner"),a&&a.__esModule&&a||{"default":a}).WalkontableCornerOverlay,S=(l=e("overlay/debug"),l&&l.__esModule&&l||{"default":l}).WalkontableDebugOverlay,E=(u=e("overlay/left"),u&&u.__esModule&&u||{"default":u}).WalkontableLeftOverlay,T=(d=e("filter/row"),d&&d.__esModule&&d||{"default":d}).WalkontableRowFilter,M=(c=e("tableRenderer"),c&&c.__esModule&&c||{"default":c}).WalkontableTableRenderer,H=(h=e("overlay/top"),h&&h.__esModule&&h||{"default":h}).WalkontableTopOverlay,k=function(e,t){this.wot=e,this.instance=this.wot,this.TABLE=t,this.TBODY=null,this.THEAD=null,this.COLGROUP=null,this.tableOffset=0,this.holderOffset=0,b(this.TABLE),this.spreader=this.createSpreader(this.TABLE),this.hider=this.createHider(this.spreader),this.holder=this.createHolder(this.hider),this.wtRootElement=this.holder.parentNode,this.alignOverlaysWithTrimmingContainer(),this.fixTableDomTree(),this.colgroupChildrenLength=this.COLGROUP.childNodes.length,this.theadChildrenLength=this.THEAD.firstChild?this.THEAD.firstChild.childNodes.length:0,this.tbodyChildrenLength=this.TBODY.childNodes.length,this.rowFilter=null,this.columnFilter=null};$traceurRuntime.createClass(k,{fixTableDomTree:function(){this.TBODY=this.TABLE.querySelector("tbody"),this.TBODY||(this.TBODY=document.createElement("tbody"),this.TABLE.appendChild(this.TBODY)),this.THEAD=this.TABLE.querySelector("thead"),this.THEAD||(this.THEAD=document.createElement("thead"),this.TABLE.insertBefore(this.THEAD,this.TBODY)),this.COLGROUP=this.TABLE.querySelector("colgroup"),this.COLGROUP||(this.COLGROUP=document.createElement("colgroup"),this.TABLE.insertBefore(this.COLGROUP,this.THEAD)),this.wot.getSetting("columnHeaders").length&&!this.THEAD.childNodes.length&&this.THEAD.appendChild(document.createElement("TR"))},createSpreader:function(e){var t,n=e.parentNode;return n&&1===n.nodeType&&m(n,"wtHolder")||(t=document.createElement("div"),t.className="wtSpreader",n&&n.insertBefore(t,e),t.appendChild(e)),t.style.position="relative",t},createHider:function(e){var t,n=e.parentNode;return n&&1===n.nodeType&&m(n,"wtHolder")||(t=document.createElement("div"),t.className="wtHider",n&&n.insertBefore(t,e),t.appendChild(e)),t},createHolder:function(e){var t,n=e.parentNode;return n&&1===n.nodeType&&m(n,"wtHolder")||(t=document.createElement("div"),t.style.position="relative",t.className="wtHolder",n&&n.insertBefore(t,e),this.isWorkingOnClone()||(t.parentNode.className+="ht_master handsontable"),t.appendChild(e)),t},alignOverlaysWithTrimmingContainer:function(){var e=g(this.wtRootElement);this.isWorkingOnClone()||(this.holder.parentNode.style.position="relative",e===window?(this.holder.style.overflow="visible",this.wtRootElement.style.overflow="visible"):(this.holder.style.width=p(e,"width"),this.holder.style.height=p(e,"height"),this.holder.style.overflow=""))},isWorkingOnClone:function(){return!!this.wot.cloneSource},draw:function(e){if(this.isWorkingOnClone()||(this.holderOffset=v(this.holder),e=this.wot.wtViewport.createRenderCalculators(e)),e)this.isWorkingOnClone()||this.wot.wtViewport.createVisibleCalculators(),this.wot.wtOverlays&&this.wot.wtOverlays.refresh(!0);else{this.isWorkingOnClone()?this.tableOffset=this.wot.cloneSource.wtTable.tableOffset:this.tableOffset=v(this.TABLE);var t;t=this.wot.cloneOverlay instanceof S||this.wot.cloneOverlay instanceof H||this.wot.cloneOverlay instanceof _?0:this.wot.wtViewport.rowsRenderCalculator.startRow;var n;n=this.wot.cloneOverlay instanceof S||this.wot.cloneOverlay instanceof E||this.wot.cloneOverlay instanceof _?0:this.wot.wtViewport.columnsRenderCalculator.startColumn,this.rowFilter=new T(t,this.wot.getSetting("totalRows"),this.wot.getSetting("columnHeaders").length),this.columnFilter=new R(n,this.wot.getSetting("totalColumns"),this.wot.getSetting("rowHeaders").length),this._doDraw(),this.alignOverlaysWithTrimmingContainer()}return this.refreshSelections(e),this.isWorkingOnClone()||(this.wot.wtOverlays.topOverlay.resetFixedPosition(),this.wot.wtOverlays.leftOverlay.resetFixedPosition(),this.wot.wtOverlays.topLeftCornerOverlay&&this.wot.wtOverlays.topLeftCornerOverlay.resetFixedPosition()),this.wot.drawn=!0,this},_doDraw:function(){var e=new M(this);e.render()},removeClassFromCells:function(e){for(var t=this.TABLE.querySelectorAll("."+e),n=0,o=t.length;o>n;n++)y(t[n],e)},refreshSelections:function(e){if(this.wot.selections){var t=this.wot.selections.length;if(e)for(var n=0;t>n;n++)this.wot.selections[n].settings.className&&this.removeClassFromCells(this.wot.selections[n].settings.className),this.wot.selections[n].settings.highlightRowClassName&&this.removeClassFromCells(this.wot.selections[n].settings.highlightRowClassName),this.wot.selections[n].settings.highlightColumnClassName&&this.removeClassFromCells(this.wot.selections[n].settings.highlightColumnClassName);for(var o=0;t>o;o++)this.wot.selections[o].draw(this.wot,e)}},getCell:function(e){if(this.isRowBeforeRenderedRows(e.row))return-1;if(this.isRowAfterRenderedRows(e.row))return-2;var t=this.TBODY.childNodes[this.rowFilter.sourceToRendered(e.row)];return t?t.childNodes[this.columnFilter.sourceColumnToVisibleRowHeadedColumn(e.col)]:void 0},getColumnHeader:function(e){var t=void 0!==arguments[1]?arguments[1]:0,n=this.THEAD.childNodes[t];return n?n.childNodes[this.columnFilter.sourceColumnToVisibleRowHeadedColumn(e)]:void 0},getRowHeader:function(e){if(0===this.columnFilter.sourceColumnToVisibleRowHeadedColumn(0))return null;var t=this.TBODY.childNodes[this.rowFilter.sourceToRendered(e)];return t?t.childNodes[0]:void 0},getCoords:function(e){var t=e.parentNode,n=w(t);n=t.parentNode===this.THEAD?this.rowFilter.visibleColHeadedRowToSourceRow(n):this.rowFilter.renderedToSource(n);var o=this.columnFilter.visibleRowHeadedColumnToSourceColumn(e.cellIndex);return new C(n,o)},getTrForRow:function(e){return this.TBODY.childNodes[this.rowFilter.sourceToRendered(e)]},getFirstRenderedRow:function(){return this.wot.wtViewport.rowsRenderCalculator.startRow},getFirstVisibleRow:function(){return this.wot.wtViewport.rowsVisibleCalculator.startRow},getFirstRenderedColumn:function(){return this.wot.wtViewport.columnsRenderCalculator.startColumn},getFirstVisibleColumn:function(){return this.wot.wtViewport.columnsVisibleCalculator.startColumn},getLastRenderedRow:function(){return this.wot.wtViewport.rowsRenderCalculator.endRow},getLastVisibleRow:function(){return this.wot.wtViewport.rowsVisibleCalculator.endRow},getLastRenderedColumn:function(){return this.wot.wtViewport.columnsRenderCalculator.endColumn},getLastVisibleColumn:function(){return this.wot.wtViewport.columnsVisibleCalculator.endColumn},isRowBeforeRenderedRows:function(e){return this.rowFilter.sourceToRendered(e)<0&&e>=0},isRowAfterViewport:function(e){return e>this.getLastVisibleRow()},isRowAfterRenderedRows:function(e){return e>this.getLastRenderedRow()},isColumnBeforeViewport:function(e){return this.columnFilter.sourceToRendered(e)<0&&e>=0},isColumnAfterViewport:function(e){return e>this.getLastVisibleColumn()},isLastRowFullyVisible:function(){return this.getLastVisibleRow()===this.getLastRenderedRow()},isLastColumnFullyVisible:function(){return this.getLastVisibleColumn()===this.getLastRenderedColumn()},getRenderedColumnsCount:function(){return this.wot.cloneOverlay instanceof S?this.wot.getSetting("totalColumns"):this.wot.cloneOverlay instanceof E||this.wot.cloneOverlay instanceof _?this.wot.getSetting("fixedColumnsLeft"):this.wot.wtViewport.columnsRenderCalculator.count},getRenderedRowsCount:function(){return this.wot.cloneOverlay instanceof S?this.wot.getSetting("totalRows"):this.wot.cloneOverlay instanceof H||this.wot.cloneOverlay instanceof _?this.wot.getSetting("fixedRowsTop"):this.wot.wtViewport.rowsRenderCalculator.count},getVisibleRowsCount:function(){
return this.wot.wtViewport.rowsVisibleCalculator.count},allRowsInViewport:function(){return this.wot.getSetting("totalRows")==this.getVisibleRowsCount()},getRowHeight:function(e){var t=this.wot.wtSettings.settings.rowHeight(e),n=this.wot.wtViewport.oversizedRows[e];return void 0!==n&&(t=t?Math.max(t,n):n),t},getColumnHeaderHeight:function(e){var t=this.wot.wtSettings.settings.defaultRowHeight,n=this.wot.wtViewport.oversizedColumnHeaders[e];return void 0!==n&&(t=t?Math.max(t,n):n),t},getVisibleColumnsCount:function(){return this.wot.wtViewport.columnsVisibleCalculator.count},allColumnsInViewport:function(){return this.wot.getSetting("totalColumns")==this.getVisibleColumnsCount()},getColumnWidth:function(e){var t=this.wot.wtSettings.settings.columnWidth;return"function"==typeof t?t=t(e):"object"==typeof t&&(t=t[e]),t||this.wot.wtSettings.settings.defaultColumnWidth},getStretchedColumnWidth:function(e){var t=this.getColumnWidth(e),n=this.wot.wtViewport.columnsRenderCalculator;if(n){var o=n.getStretchedColumnWidth(e,t);o&&(t=o)}return t}},{}),window.WalkontableTable=k},{"cell/coords":5,"cell/range":6,"filter/column":9,"filter/row":10,"helpers/dom/element":44,"overlay/corner":12,"overlay/debug":13,"overlay/left":14,"overlay/top":15,tableRenderer:21}],21:[function(e,t,n){"use strict";function o(e,t){var n=document.createElement("TH");return t.insertBefore(n,e),t.removeChild(e),n}function r(e,t){var n=document.createElement("TD");return t.insertBefore(n,e),t.removeChild(e),n}Object.defineProperties(n,{WalkontableTableRenderer:{get:function(){return h}},__esModule:{value:!0}});var i,s=(i=e("helpers/dom/element"),i&&i.__esModule&&i||{"default":i}),a=s.addClass,l=s.empty,u=s.getScrollbarWidth,d=s.hasClass,c=s.innerHeight,h=function(e){this.wtTable=e,this.wot=e.instance,this.instance=e.instance,this.rowFilter=e.rowFilter,this.columnFilter=e.columnFilter,this.TABLE=e.TABLE,this.THEAD=e.THEAD,this.TBODY=e.TBODY,this.COLGROUP=e.COLGROUP,this.rowHeaders=[],this.rowHeaderCount=0,this.columnHeaders=[],this.columnHeaderCount=0,this.fixedRowsTop=0};$traceurRuntime.createClass(h,{render:function(){this.wtTable.isWorkingOnClone()||this.wot.getSetting("beforeDraw",!0),this.rowHeaders=this.wot.getSetting("rowHeaders"),this.rowHeaderCount=this.rowHeaders.length,this.fixedRowsTop=this.wot.getSetting("fixedRowsTop"),this.columnHeaders=this.wot.getSetting("columnHeaders"),this.columnHeaderCount=this.columnHeaders.length;var e,t=this.wtTable.getRenderedColumnsCount(),n=this.wtTable.getRenderedRowsCount(),o=this.wot.getSetting("totalColumns"),r=this.wot.getSetting("totalRows"),i=!1;if(o>0&&(this.adjustAvailableNodes(),i=!0,this.renderColumnHeaders(),this.renderRows(r,n,t),this.wtTable.isWorkingOnClone()||(e=this.wot.wtViewport.getWorkspaceWidth(),this.wot.wtViewport.containerWidth=null),this.adjustColumnHeaderHeights(),this.adjustColumnWidths(t),this.markOversizedColumns()),i||this.adjustAvailableNodes(),this.removeRedundantRows(n),!this.wtTable.isWorkingOnClone()){if(this.markOversizedRows(),this.wot.wtViewport.createVisibleCalculators(),this.wot.wtOverlays.refresh(!1),this.wot.wtOverlays.applyToDOM(),e!==this.wot.wtViewport.getWorkspaceWidth()){this.wot.wtViewport.containerWidth=null;for(var s=this.wtTable.getFirstRenderedColumn(),a=this.wtTable.getLastRenderedColumn(),l=s;a>l;l++){var u=this.wtTable.getStretchedColumnWidth(l),d=this.columnFilter.sourceToRendered(l);this.COLGROUP.childNodes[d+this.rowHeaderCount].style.width=u+"px"}}this.wot.getSetting("onDraw",!0)}},removeRedundantRows:function(e){for(;this.wtTable.tbodyChildrenLength>e;)this.TBODY.removeChild(this.TBODY.lastChild),this.wtTable.tbodyChildrenLength--},renderRows:function(e,t,n){for(var o,r,i=0,s=this.rowFilter.renderedToSource(i),a=this.wtTable.isWorkingOnClone();e>s&&s>=0;){if(i>1e3)throw new Error("Security brake: Too much TRs. Please define height for your table, which will enforce scrollbars.");if(void 0!==t&&i===t)break;if(r=this.getOrCreateTrForRow(i,r),this.renderRowHeaders(s,r),this.adjustColumns(r,n+this.rowHeaderCount),o=this.renderCells(s,r,n),a||this.resetOversizedRow(s),r.firstChild){var l=this.wot.wtTable.getRowHeight(s);l?(l--,r.firstChild.style.height=l+"px"):r.firstChild.style.height=""}i++,s=this.rowFilter.renderedToSource(i)}},resetOversizedRow:function(e){this.wot.getSetting("externalRowCalculator")||this.wot.wtViewport.oversizedRows&&this.wot.wtViewport.oversizedRows[e]&&(this.wot.wtViewport.oversizedRows[e]=void 0)},markOversizedRows:function(){if(!this.wot.getSetting("externalRowCalculator")){var e,t,n,o,r,i=this.instance.wtTable.TBODY.childNodes.length,s=i*this.instance.wtSettings.settings.defaultRowHeight,a=c(this.instance.wtTable.TBODY)-1;if(s!==a)for(;i;)i--,n=this.instance.wtTable.rowFilter.renderedToSource(i),e=this.instance.wtTable.getRowHeight(n),o=this.instance.wtTable.getTrForRow(n),r=o.querySelector("th"),t=r?c(r):c(o)-1,(!e&&this.instance.wtSettings.settings.defaultRowHeight<t||t>e)&&(this.instance.wtViewport.oversizedRows[n]=++t)}},markOversizedColumns:function(){var e=this.wot.getOverlayName();if(this.columnHeaderCount&&!this.wot.wtViewport.isMarkedOversizedColumn[e]&&!this.wtTable.isWorkingOnClone()){for(var t=this.wtTable.getRenderedColumnsCount(),n=0;n<this.columnHeaderCount;n++)for(var o=-1*this.rowHeaderCount;t>o;o++)this.markIfOversizedColumnHeader(o);this.wot.wtViewport.isMarkedOversizedColumn[e]=!0}},adjustColumnHeaderHeights:function(){for(var e=this.wot.getSetting("columnHeaders"),t=this.wot.wtTable.THEAD.childNodes,n=this.wot.wtViewport.oversizedColumnHeaders,o=0,r=e.length;r>o;o++)if(n[o]){if(0===t[o].childNodes.length)return;t[o].childNodes[0].style.height=n[o]+"px"}},markIfOversizedColumnHeader:function(e){for(var t,n,o,r=this.wot.wtTable.columnFilter.renderedToSource(e),i=this.columnHeaderCount,s=this.wot.wtSettings.settings.defaultRowHeight;i;)i--,t=this.wot.wtTable.getColumnHeaderHeight(i),n=this.wot.wtTable.getColumnHeader(r,i),n&&(o=c(n),(!t&&o>s||o>t)&&(this.wot.wtViewport.oversizedColumnHeaders[i]=o))},renderCells:function(e,t,n){for(var o,i,s=0;n>s;s++)i=this.columnFilter.renderedToSource(s),o=0===s?t.childNodes[this.columnFilter.sourceColumnToVisibleRowHeadedColumn(i)]:o.nextSibling,"TH"==o.nodeName&&(o=r(o,t)),d(o,"hide")||(o.className=""),o.removeAttribute("style"),this.wot.wtSettings.settings.cellRenderer(e,i,o);return o},adjustColumnWidths:function(e){var t=0,n=this.wot.cloneSource?this.wot.cloneSource:this.wot,o=n.wtTable.holder;o.offsetHeight<o.scrollHeight&&(t=u()),this.wot.wtViewport.columnsRenderCalculator.refreshStretching(this.wot.wtViewport.getViewportWidth()-t);for(var r=0;e>r;r++){var i=this.wtTable.getStretchedColumnWidth(this.columnFilter.renderedToSource(r));this.COLGROUP.childNodes[r+this.rowHeaderCount].style.width=i+"px"}},appendToTbody:function(e){this.TBODY.appendChild(e),this.wtTable.tbodyChildrenLength++},getOrCreateTrForRow:function(e,t){var n;return e>=this.wtTable.tbodyChildrenLength?(n=this.createRow(),this.appendToTbody(n)):n=0===e?this.TBODY.firstChild:t.nextSibling,n},createRow:function(){for(var e=document.createElement("TR"),t=0;t<this.rowHeaderCount;t++)e.appendChild(document.createElement("TH"));return e},renderRowHeader:function(e,t,n){n.className="",n.removeAttribute("style"),this.rowHeaders[t](e,n,t)},renderRowHeaders:function(e,t){for(var n=t.firstChild,r=0;r<this.rowHeaderCount;r++)n?"TD"==n.nodeName&&(n=o(n,t)):(n=document.createElement("TH"),t.appendChild(n)),this.renderRowHeader(e,r,n),n=n.nextSibling},adjustAvailableNodes:function(){this.adjustColGroups(),this.adjustThead()},renderColumnHeaders:function(){this.wot.getOverlayName();if(this.columnHeaderCount)for(var e=this.wtTable.getRenderedColumnsCount(),t=0;t<this.columnHeaderCount;t++)for(var n=this.getTrForColumnHeaders(t),o=-1*this.rowHeaderCount;e>o;o++){var r=this.columnFilter.renderedToSource(o);this.renderColumnHeader(t,r,n.childNodes[o+this.rowHeaderCount])}},adjustColGroups:function(){for(var e=this.wtTable.getRenderedColumnsCount();this.wtTable.colgroupChildrenLength<e+this.rowHeaderCount;)this.COLGROUP.appendChild(document.createElement("COL")),this.wtTable.colgroupChildrenLength++;for(;this.wtTable.colgroupChildrenLength>e+this.rowHeaderCount;)this.COLGROUP.removeChild(this.COLGROUP.lastChild),this.wtTable.colgroupChildrenLength--;this.rowHeaderCount&&a(this.COLGROUP.childNodes[0],"rowHeader")},adjustThead:function(){var e=this.wtTable.getRenderedColumnsCount(),t=this.THEAD.firstChild;if(this.columnHeaders.length){for(var n=0,o=this.columnHeaders.length;o>n;n++){for(t=this.THEAD.childNodes[n],t||(t=document.createElement("TR"),this.THEAD.appendChild(t)),this.theadChildrenLength=t.childNodes.length;this.theadChildrenLength<e+this.rowHeaderCount;)t.appendChild(document.createElement("TH")),this.theadChildrenLength++;for(;this.theadChildrenLength>e+this.rowHeaderCount;)t.removeChild(t.lastChild),this.theadChildrenLength--}var r=this.THEAD.childNodes.length;if(r>this.columnHeaders.length)for(var i=this.columnHeaders.length;r>i;i++)this.THEAD.removeChild(this.THEAD.lastChild)}else t&&l(t)},getTrForColumnHeaders:function(e){return this.THEAD.childNodes[e]},renderColumnHeader:function(e,t,n){return n.className="",n.removeAttribute("style"),this.columnHeaders[e](t,n,e)},adjustColumns:function(e,t){for(var n=e.childNodes.length;t>n;){var o=document.createElement("TD");e.appendChild(o),n++}for(;n>t;)e.removeChild(e.lastChild),n--},removeRedundantColumns:function(e){for(;this.wtTable.tbodyChildrenLength>e;)this.TBODY.removeChild(this.TBODY.lastChild),this.wtTable.tbodyChildrenLength--}},{}),window.WalkontableTableRenderer=h},{"helpers/dom/element":44}],22:[function(e,t,n){"use strict";Object.defineProperties(n,{WalkontableViewport:{get:function(){return w}},__esModule:{value:!0}});var o,r,i,s,a=(o=e("helpers/dom/element"),o&&o.__esModule&&o||{"default":o}),l=a.getScrollbarWidth,u=a.getScrollTop,d=a.getStyle,c=a.offset,h=a.outerHeight,f=a.outerWidth,p=(r=e("eventManager"),r&&r.__esModule&&r||{"default":r}).EventManager,g=(i=e("calculator/viewportColumns"),i&&i.__esModule&&i||{"default":i}).WalkontableViewportColumnsCalculator,m=(s=e("calculator/viewportRows"),s&&s.__esModule&&s||{"default":s}).WalkontableViewportRowsCalculator,w=function(e){var t=this;this.wot=e,this.instance=this.wot,this.oversizedRows=[],this.oversizedColumnHeaders=[],this.isMarkedOversizedColumn={},this.clientHeight=0,this.containerWidth=NaN,this.rowHeaderWidth=NaN,this.rowsVisibleCalculator=null,this.columnsVisibleCalculator=null,this.eventManager=new p(this.wot),this.eventManager.addEventListener(window,"resize",function(){t.clientHeight=t.getWorkspaceHeight()})};$traceurRuntime.createClass(w,{getWorkspaceHeight:function(){var e,t=this.instance.wtOverlays.topOverlay.trimmingContainer,n=0;return t===window?n=document.documentElement.clientHeight:(e=h(t),n=e>0&&t.clientHeight>0?t.clientHeight:1/0),n},getWorkspaceWidth:function(){var e,t,n=this.instance.getSetting("totalColumns"),o=this.instance.wtOverlays.leftOverlay.trimmingContainer,r=this.instance.getSetting("stretchH"),i=document.documentElement.offsetWidth;return e=Handsontable.freezeOverlays?Math.min(i-this.getWorkspaceOffset().left,i):Math.min(this.getContainerFillWidth(),i-this.getWorkspaceOffset().left,i),o===window&&n>0&&this.sumColumnWidths(0,n-1)>e?document.documentElement.clientWidth:o!==window&&(t=d(this.instance.wtOverlays.leftOverlay.trimmingContainer,"overflow"),"scroll"==t||"hidden"==t||"auto"==t)?Math.max(e,o.clientWidth):"none"!==r&&r?e:Math.max(e,f(this.instance.wtTable.TABLE))},hasVerticalScroll:function(){return this.getWorkspaceActualHeight()>this.getWorkspaceHeight()},hasHorizontalScroll:function(){return this.getWorkspaceActualWidth()>this.getWorkspaceWidth()},sumColumnWidths:function(e,t){for(var n=0;t>e;)n+=this.wot.wtTable.getColumnWidth(e),e++;return n},getContainerFillWidth:function(){if(this.containerWidth)return this.containerWidth;var e,t,n=this.instance.wtTable.holder;return t=document.createElement("DIV"),t.style.width="100%",t.style.height="1px",n.appendChild(t),e=t.offsetWidth,this.containerWidth=e,n.removeChild(t),e},getWorkspaceOffset:function(){return c(this.wot.wtTable.TABLE)},getWorkspaceActualHeight:function(){return h(this.wot.wtTable.TABLE)},getWorkspaceActualWidth:function(){return f(this.wot.wtTable.TABLE)||f(this.wot.wtTable.TBODY)||f(this.wot.wtTable.THEAD)},getColumnHeaderHeight:function(){return isNaN(this.columnHeaderHeight)&&(this.columnHeaderHeight=h(this.wot.wtTable.THEAD)),this.columnHeaderHeight},getViewportHeight:function(){var e,t=this.getWorkspaceHeight();return t===1/0?t:(e=this.getColumnHeaderHeight(),e>0&&(t-=e),t)},getRowHeaderWidth:function(){if(this.wot.cloneSource)return this.wot.cloneSource.wtViewport.getRowHeaderWidth();if(isNaN(this.rowHeaderWidth)){var e=this.instance.getSetting("rowHeaders");if(e.length){var t=this.instance.wtTable.TABLE.querySelector("TH");this.rowHeaderWidth=0;for(var n=0,o=e.length;o>n;n++)t?(this.rowHeaderWidth+=f(t),t=t.nextSibling):this.rowHeaderWidth+=50}else this.rowHeaderWidth=0}return this.rowHeaderWidth},getViewportWidth:function(){var e,t=this.getWorkspaceWidth();return t===1/0?t:(e=this.getRowHeaderWidth(),e>0?t-e:t)},createRowsCalculator:function(){var e,t,n,o,r=void 0!==arguments[0]?arguments[0]:!1,i=this;if(this.rowHeaderWidth=NaN,e=this.wot.wtSettings.settings.renderAllRows?1/0:this.getViewportHeight(),t=u(this.wot.wtOverlays.mainTableScrollableElement)-this.wot.wtOverlays.topOverlay.getTableParentOffset(),0>t&&(t=0),n=this.wot.getSetting("fixedRowsTop")){var s=this.wot.wtOverlays.topOverlay.sumCellSizes(0,n);t+=s,e-=s}return o=this.wot.wtTable.holder.clientHeight!==this.wot.wtTable.holder.offsetHeight?l():0,new m(e,t,this.wot.getSetting("totalRows"),function(e){return i.wot.wtTable.getRowHeight(e)},r?null:this.wot.wtSettings.settings.viewportRowCalculatorOverride,r,o)},createColumnsCalculator:function(){var e,t,n=void 0!==arguments[0]?arguments[0]:!1,o=this,r=this.getViewportWidth();if(this.columnHeaderHeight=NaN,e=this.wot.wtOverlays.leftOverlay.getScrollPosition()-this.wot.wtOverlays.leftOverlay.getTableParentOffset(),0>e&&(e=0),t=this.wot.getSetting("fixedColumnsLeft")){var i=this.wot.wtOverlays.leftOverlay.sumCellSizes(0,t);e+=i,r-=i}return this.wot.wtTable.holder.clientWidth!==this.wot.wtTable.holder.offsetWidth&&(r-=l()),new g(r,e,this.wot.getSetting("totalColumns"),function(e){return o.wot.wtTable.getColumnWidth(e)},n?null:this.wot.wtSettings.settings.viewportColumnCalculatorOverride,n,this.wot.getSetting("stretchH"))},createRenderCalculators:function(){var e=void 0!==arguments[0]?arguments[0]:!1;if(e){var t=this.createRowsCalculator(!0),n=this.createColumnsCalculator(!0);this.areAllProposedVisibleRowsAlreadyRendered(t)&&this.areAllProposedVisibleColumnsAlreadyRendered(n)||(e=!1)}return e||(this.rowsRenderCalculator=this.createRowsCalculator(),this.columnsRenderCalculator=this.createColumnsCalculator()),this.rowsVisibleCalculator=null,this.columnsVisibleCalculator=null,e},createVisibleCalculators:function(){this.rowsVisibleCalculator=this.createRowsCalculator(!0),this.columnsVisibleCalculator=this.createColumnsCalculator(!0)},areAllProposedVisibleRowsAlreadyRendered:function(e){return this.rowsVisibleCalculator?e.startRow<this.rowsRenderCalculator.startRow||e.startRow===this.rowsRenderCalculator.startRow&&e.startRow>0?!1:e.endRow>this.rowsRenderCalculator.endRow||e.endRow===this.rowsRenderCalculator.endRow&&e.endRow<this.wot.getSetting("totalRows")-1?!1:!0:!1},areAllProposedVisibleColumnsAlreadyRendered:function(e){return this.columnsVisibleCalculator?e.startColumn<this.columnsRenderCalculator.startColumn||e.startColumn===this.columnsRenderCalculator.startColumn&&e.startColumn>0?!1:e.endColumn>this.columnsRenderCalculator.endColumn||e.endColumn===this.columnsRenderCalculator.endColumn&&e.endColumn<this.wot.getSetting("totalColumns")-1?!1:!0:!1}},{}),window.WalkontableViewport=w},{"calculator/viewportColumns":3,"calculator/viewportRows":4,eventManager:40,"helpers/dom/element":44}],23:[function(e,t,n){"use strict";var o,r,i,s,a,l,u,d,c,h,f,p,g,m,w,v,y,b,C,R=Handsontable.version,_=Handsontable.buildDate;window.Handsontable=function I(e,t){var n=new I.Core(e,t||{});return n.init(),n},Handsontable.version=R,Handsontable.buildDate=_,o=e("shims/classes"),o&&o.__esModule&&o||{"default":o},r=e("es6collections"),r&&r.__esModule&&r||{"default":r},Handsontable.plugins={};var S=(i=e("pluginHooks"),i&&i.__esModule&&i||{"default":i}).Hooks;Handsontable.hooks||(Handsontable.hooks=new S),s=e("core"),s&&s.__esModule&&s||{"default":s},a=e("renderers/_cellDecorator"),a&&a.__esModule&&a||{"default":a},l=e("cellTypes"),l&&l.__esModule&&l||{"default":l},u=e("plugins/jqueryHandsontable"),u&&u.__esModule&&u||{"default":u};var E=(d=e("helpers/array"),d&&d.__esModule&&d||{"default":d}),T=(c=e("helpers/browser"),c&&c.__esModule&&c||{"default":c}),M=(h=e("helpers/data"),h&&h.__esModule&&h||{"default":h}),H=(f=e("helpers/function"),f&&f.__esModule&&f||{"default":f}),k=(p=e("helpers/mixed"),p&&p.__esModule&&p||{"default":p}),O=(g=e("helpers/number"),g&&g.__esModule&&g||{"default":g}),D=(m=e("helpers/object"),m&&m.__esModule&&m||{"default":m}),x=(w=e("helpers/setting"),w&&w.__esModule&&w||{"default":w}),A=(v=e("helpers/string"),v&&v.__esModule&&v||{"default":v}),P=(y=e("helpers/unicode"),y&&y.__esModule&&y||{"default":y}),N=[E,T,M,H,k,O,D,x,A,P];Handsontable.helper={},E.arrayEach(N,function(e){E.arrayEach(Object.getOwnPropertyNames(e),function(t){"_"!==t.charAt(0)&&(Handsontable.helper[t]=e[t])})});var L=(b=e("helpers/dom/element"),b&&b.__esModule&&b||{"default":b}),W=(C=e("helpers/dom/event"),C&&C.__esModule&&C||{"default":C});Handsontable.dom={},Handsontable.Dom=Handsontable.dom,E.arrayEach([L,W],function(e){E.arrayEach(Object.getOwnPropertyNames(e),function(t){"_"!==t.charAt(0)&&(Handsontable.dom[t]=e[t])})})},{cellTypes:24,core:25,es6collections:"es6collections","helpers/array":41,"helpers/browser":42,"helpers/data":43,"helpers/dom/element":44,"helpers/dom/event":45,"helpers/function":46,"helpers/mixed":47,"helpers/number":48,"helpers/object":49,"helpers/setting":50,"helpers/string":51,"helpers/unicode":52,pluginHooks:54,"plugins/jqueryHandsontable":1,"renderers/_cellDecorator":88,"shims/classes":95}],24:[function(e,t,n){"use strict";var o,r,i,s,a,l,u,d,c,h,f,p,g,m,w,v,y,b,C,R,_,S,E=(o=e("helpers/browser"),o&&o.__esModule&&o||{"default":o}).isMobileBrowser,T=(r=e("editors"),r&&r.__esModule&&r||{"default":r}).getEditorConstructor,M=(i=e("renderers"),i&&i.__esModule&&i||{"default":i}).getRenderer;(s=e("editors/autocompleteEditor"),s&&s.__esModule&&s||{"default":s}).AutocompleteEditor,(a=e("editors/checkboxEditor"),a&&a.__esModule&&a||{"default":a}).CheckboxEditor,(l=e("editors/dateEditor"),l&&l.__esModule&&l||{"default":l}).DateEditor,(u=e("editors/dropdownEditor"),u&&u.__esModule&&u||{"default":u}).DropdownEditor,(d=e("editors/handsontableEditor"),d&&d.__esModule&&d||{"default":d}).HandsontableEditor,(c=e("editors/mobileTextEditor"),c&&c.__esModule&&c||{"default":c}).MobileTextEditor,(h=e("editors/numericEditor"),h&&h.__esModule&&h||{"default":h}).NumericEditor,(f=e("editors/passwordEditor"),f&&f.__esModule&&f||{"default":f}).PasswordEditor,(p=e("editors/selectEditor"),p&&p.__esModule&&p||{"default":p}).SelectEditor,(g=e("editors/textEditor"),g&&g.__esModule&&g||{"default":g}).TextEditor,(m=e("renderers/autocompleteRenderer"),m&&m.__esModule&&m||{"default":m}).AutocompleteRenderer,(w=e("renderers/checkboxRenderer"),w&&w.__esModule&&w||{"default":w}).CheckboxRenderer,(v=e("renderers/htmlRenderer"),v&&v.__esModule&&v||{"default":v}).HtmlRenderer,(y=e("renderers/numericRenderer"),y&&y.__esModule&&y||{"default":y}).NumericRenderer,(b=e("renderers/passwordRenderer"),b&&b.__esModule&&b||{"default":b}).PasswordRenderer,(C=e("renderers/textRenderer"),C&&C.__esModule&&C||{"default":C}).TextRenderer,(R=e("validators/autocompleteValidator"),R&&R.__esModule&&R||{"default":R}).AutocompleteValidator,(_=e("validators/dateValidator"),_&&_.__esModule&&_||{"default":_}).DateValidator,(S=e("validators/numericValidator"),S&&S.__esModule&&S||{"default":S}).NumericValidator;Handsontable.mobileBrowser=E(),Handsontable.AutocompleteCell={editor:T("autocomplete"),renderer:M("autocomplete"),validator:Handsontable.AutocompleteValidator},Handsontable.CheckboxCell={editor:T("checkbox"),renderer:M("checkbox")},Handsontable.TextCell={editor:T(Handsontable.mobileBrowser?"mobile":"text"),renderer:M("text")},Handsontable.NumericCell={editor:T("numeric"),renderer:M("numeric"),validator:Handsontable.NumericValidator,dataType:"number"},Handsontable.DateCell={editor:T("date"),validator:Handsontable.DateValidator,renderer:M("autocomplete")},Handsontable.HandsontableCell={editor:T("handsontable"),renderer:M("autocomplete")},Handsontable.PasswordCell={editor:T("password"),renderer:M("password"),copyable:!1},Handsontable.DropdownCell={editor:T("dropdown"),renderer:M("autocomplete"),validator:Handsontable.AutocompleteValidator},Handsontable.cellTypes={text:Handsontable.TextCell,date:Handsontable.DateCell,numeric:Handsontable.NumericCell,checkbox:Handsontable.CheckboxCell,autocomplete:Handsontable.AutocompleteCell,handsontable:Handsontable.HandsontableCell,password:Handsontable.PasswordCell,dropdown:Handsontable.DropdownCell},Handsontable.cellLookup={validator:{numeric:Handsontable.NumericValidator,autocomplete:Handsontable.AutocompleteValidator}}},{editors:28,"editors/autocompleteEditor":30,"editors/checkboxEditor":31,"editors/dateEditor":32,"editors/dropdownEditor":33,"editors/handsontableEditor":34,"editors/mobileTextEditor":35,"editors/numericEditor":36,"editors/passwordEditor":37,"editors/selectEditor":38,"editors/textEditor":39,"helpers/browser":42,renderers:87,"renderers/autocompleteRenderer":89,"renderers/checkboxRenderer":90,"renderers/htmlRenderer":91,"renderers/numericRenderer":92,"renderers/passwordRenderer":93,"renderers/textRenderer":94,"validators/autocompleteValidator":99,"validators/dateValidator":100,"validators/numericValidator":101}],25:[function(e,t,n){"use strict";var o,r,i,s,a,l,u,d,c,h,f,p,g,m,w,v,y=(o=e("numeral"),o&&o.__esModule&&o||{"default":o})["default"],b=(r=e("helpers/dom/element"),r&&r.__esModule&&r||{"default":r}),C=b.addClass,R=b.empty,_=b.isChildOfWebComponentTable,S=b.removeClass,E=(i=e("helpers/setting"),i&&i.__esModule&&i||{"default":i}).columnFactory,T=(s=e("dataMap"),s&&s.__esModule&&s||{"default":s}).DataMap,M=(a=e("editorManager"),a&&a.__esModule&&a||{"default":a}).EditorManager,H=(l=e("eventManager"),l&&l.__esModule&&l||{"default":l}).eventManager,k=(u=e("helpers/object"),u&&u.__esModule&&u||{"default":u}),O=k.extend,D=k.duckSchema,x=k.isObjectEquals,A=k.deepClone,P=(d=e("plugins"),d&&d.__esModule&&d||{"default":d}).getPlugin,N=(c=e("renderers"),c&&c.__esModule&&c||{"default":c}).getRenderer,L=(h=e("helpers/string"),h&&h.__esModule&&h||{"default":h}).randomString,W=(f=e("tableView"),f&&f.__esModule&&f||{"default":f}).TableView,I=(p=e("helpers/data"),p&&p.__esModule&&p||{"default":p}),j=I.translateRowsToColumns,V=I.cellMethodLookupFactory,B=I.spreadsheetColumnLabel,F=(g=e("3rdparty/walkontable/src/cell/coords"),g&&g.__esModule&&g||{"default":g}).WalkontableCellCoords,z=(m=e("3rdparty/walkontable/src/cell/range"),m&&m.__esModule&&m||{"default":m}).WalkontableCellRange,G=((w=e("3rdparty/walkontable/src/selection"),w&&w.__esModule&&w||{"default":w}).WalkontableSelection,(v=e("3rdparty/walkontable/src/calculator/viewportColumns"),v&&v.__esModule&&v||{"default":v}).WalkontableViewportColumnsCalculator);Handsontable.activeGuid=null,Handsontable.Core=function(e,t){function n(){var e=!1;return{validatorsInQueue:0,valid:!0,addValidatorToQueue:function(){this.validatorsInQueue++,e=!1},removeValidatorFormQueue:function(){this.validatorsInQueue=this.validatorsInQueue-1<0?0:this.validatorsInQueue-1,this.checkIfQueueIsEmpty()},onQueueEmpty:function(e){},checkIfQueueIsEmpty:function(){0==this.validatorsInQueue&&0==e&&(e=!0,this.onQueueEmpty(this.valid))}}}function o(e,t,o){function r(){var n;e.length&&(n=Handsontable.hooks.run(g,"beforeChange",e,t),"function"==typeof n?console.warn("Your beforeChange callback returns a function. It's not supported since Handsontable 0.12.1 (and the returned function will not be executed)."):n===!1&&e.splice(0,e.length)),o()}var i=new n;i.onQueueEmpty=r;for(var s=e.length-1;s>=0;s--)if(null===e[s])e.splice(s,1);else{var a=e[s][0],l=c.propToCol(e[s][1]),u=g.runHooks("modifyCol",l),d=g.getCellMeta(a,u);if("numeric"===d.type&&"string"==typeof e[s][3]&&e[s][3].length>0&&(/^-?[\d\s]*(\.|\,)?\d*$/.test(e[s][3])||d.format)){var h=e[s][3].length;"undefined"==typeof d.language?y.language("en"):e[s][3].indexOf(".")===h-3&&-1===e[s][3].indexOf(",")?y.language("en"):y.language(d.language),y.validate(e[s][3])&&(e[s][3]=y().unformat(e[s][3]))}g.getCellValidator(d)&&(i.addValidatorToQueue(),g.validateCell(e[s][3],d,function(t,n){return function(o){if("boolean"!=typeof o)throw new Error("Validation error: result is not boolean");o===!1&&n.allowInvalid===!1&&(e.splice(t,1),n.valid=!0,--t),i.removeValidatorFormQueue()}}(s,d),t))}i.checkIfQueueIsEmpty()}function r(e,t){var n=e.length-1;if(!(0>n)){for(;n>=0;n--)if(null!==e[n]){if(null!=e[n][2]||null!=e[n][3]){if(d.settings.allowInsertRow)for(;e[n][0]>g.countRows()-1;)c.createRow();if("array"===g.dataType&&d.settings.allowInsertColumn)for(;c.propToCol(e[n][1])>g.countCols()-1;)c.createCol();c.set(e[n][0],e[n][1],e[n][3])}}else e.splice(n,1);g.forceFullRender=!0,h.adjustRowsAndCols(),Handsontable.hooks.run(g,"beforeChangeRender",e,t),f.refreshBorders(null,!0),g.view.wt.wtOverlays.adjustElementsSize(),Handsontable.hooks.run(g,"afterChange",e,t||"edit")}}function i(e,t,n){return"object"==typeof e?e:[[e,t,n]]}function s(e){if(e.hasOwnProperty("type")){var t,n={};if("object"==typeof e.type)t=e.type;else if("string"==typeof e.type&&(t=Handsontable.cellTypes[e.type],void 0===t))throw new Error('You declared cell type "'+e.type+'" as a string that is not mapped to a known object. Cell type must be an object or a string mapped to an object in Handsontable.cellTypes');for(var o in t)t.hasOwnProperty(o)&&!e.hasOwnProperty(o)&&(n[o]=t[o]);return n}}function a(e){return Handsontable.hooks.run(g,"modifyRow",e)}function l(e){return Handsontable.hooks.run(g,"modifyCol",e)}function u(){throw new Error("This method cannot be called because this Handsontable instance has been destroyed")}var d,c,h,f,p,g=this,m=function(){},w=H(g);O(m.prototype,Y.prototype),O(m.prototype,t),O(m.prototype,s(t)),this.rootElement=e,this.isHotTableEnv=_(this.rootElement),Handsontable.eventManager.isHotTableEnv=this.isHotTableEnv,this.container=document.createElement("DIV"),this.renderCall=!1,e.insertBefore(this.container,e.firstChild),this.guid="ht_"+L(),this.rootElement.id&&"ht_"!==this.rootElement.id.substring(0,3)||(this.rootElement.id=this.guid),d={cellSettings:[],columnSettings:[],columnsSettingConflicts:["data","width"],settings:new m,selRange:null,isPopulated:null,scrollable:null,firstRun:!0},h={alter:function(e,t,n,o,r){var i;switch(n=n||1,e){case"insert_row":if(g.getSettings().maxRows===g.countRows())return;i=c.createRow(t,n),i&&(f.isSelected()&&d.selRange.from.row>=t?(d.selRange.from.row=d.selRange.from.row+i,f.transformEnd(i,0)):f.refreshBorders());break;case"insert_col":if(i=c.createCol(t,n)){if(Array.isArray(g.getSettings().colHeaders)){var s=[t,0];s.length+=i,Array.prototype.splice.apply(g.getSettings().colHeaders,s)}f.isSelected()&&d.selRange.from.col>=t?(d.selRange.from.col=d.selRange.from.col+i,f.transformEnd(0,i)):f.refreshBorders()}break;case"remove_row":t=g.runHooks("modifyCol",t),c.removeRow(t,n),d.cellSettings.splice(t,n);var a=g.getSettings().fixedRowsTop;a>=t+1&&(g.getSettings().fixedRowsTop-=Math.min(n,a-t)),h.adjustRowsAndCols(),f.refreshBorders();break;case"remove_col":c.removeCol(t,n);for(var l=0,u=c.getAll().length;u>l;l++)l in d.cellSettings&&d.cellSettings[l].splice(t,n);var p=g.getSettings().fixedColumnsLeft;p>=t+1&&(g.getSettings().fixedColumnsLeft-=Math.min(n,p-t)),Array.isArray(g.getSettings().colHeaders)&&("undefined"==typeof t&&(t=-1),g.getSettings().colHeaders.splice(t,n)),h.adjustRowsAndCols(),f.refreshBorders();break;default:throw new Error('There is no such action "'+e+'"')}r||h.adjustRowsAndCols()},adjustRowsAndCols:function(){if(d.settings.minRows){var e=g.countRows();if(e<d.settings.minRows)for(var t=0,n=d.settings.minRows;n-e>t;t++)c.createRow(g.countRows(),1,!0)}if(d.settings.minSpareRows){var o=g.countEmptyRows(!0);if(o<d.settings.minSpareRows)for(;o<d.settings.minSpareRows&&g.countRows()<d.settings.maxRows;o++)c.createRow(g.countRows(),1,!0)}var r;if((d.settings.minCols||d.settings.minSpareCols)&&(r=g.countEmptyCols(!0)),d.settings.minCols&&!d.settings.columns&&g.countCols()<d.settings.minCols)for(;g.countCols()<d.settings.minCols;r++)c.createCol(g.countCols(),1,!0);if(d.settings.minSpareCols&&!d.settings.columns&&"array"===g.dataType&&r<d.settings.minSpareCols)for(;r<d.settings.minSpareCols&&g.countCols()<d.settings.maxCols;r++)c.createCol(g.countCols(),1,!0);var i=g.countRows(),s=g.countCols();if((0===i||0===s)&&f.deselect(),f.isSelected()){var a=!1,l=d.selRange.from.row,u=d.selRange.from.col,h=d.selRange.to.row,p=d.selRange.to.col;l>i-1?(l=i-1,a=!0,h>l&&(h=l)):h>i-1&&(h=i-1,a=!0,l>h&&(l=h)),u>s-1?(u=s-1,a=!0,p>u&&(p=u)):p>s-1&&(p=s-1,a=!0,u>p&&(u=p)),a&&g.selectCell(l,u,h,p)}g.view&&g.view.wt.wtOverlays.adjustElementsSize()},populateFromArray:function(e,t,n,o,r,i,s){var a,l,u,c,h=[],f={};if(l=t.length,0===l)return!1;var p,m,w,v;switch(r){case"shift_down":for(p=n?n.col-e.col+1:0,m=n?n.row-e.row+1:0,t=j(t),u=0,c=t.length,w=Math.max(c,p);w>u;u++)if(c>u){for(a=0,l=t[u].length;m-l>a;a++)t[u].push(t[u][a%l]);t[u].unshift(e.col+u,e.row,0),g.spliceCol.apply(g,t[u])}else t[u%c][0]=e.col+u,g.spliceCol.apply(g,t[u%c]);break;case"shift_right":for(p=n?n.col-e.col+1:0,m=n?n.row-e.row+1:0,a=0,l=t.length,v=Math.max(l,m);v>a;a++)if(l>a){for(u=0,c=t[a].length;p-c>u;u++)t[a].push(t[a][u%c]);t[a].unshift(e.row+a,e.col,0),g.spliceRow.apply(g,t[a])}else t[a%l][0]=e.row+a,g.spliceRow.apply(g,t[a%l]);break;case"overwrite":default:f.row=e.row,f.col=e.col;var y={row:0,col:0},b={row:n&&e?n.row-e.row+1:1,col:n&&e?n.col-e.col+1:1},C=!0;for(-1!==["up","left"].indexOf(i)?y={row:Math.ceil(b.row/l)||1,col:Math.ceil(b.col/t[0].length)||1}:-1!==["down","right"].indexOf(i)&&(y={row:1,col:1}),a=0;l>a&&!(n&&f.row>n.row||!d.settings.allowInsertRow&&f.row>g.countRows()-1||f.row>=d.settings.maxRows);a++){for(f.col=e.col,c=t[a]?t[a].length:0,u=0;c>u&&!(n&&f.col>n.col||!d.settings.allowInsertColumn&&f.col>g.countCols()-1||f.col>=d.settings.maxCols);u++){if(!g.getCellMeta(f.row,f.col).readOnly){var R,_,S,E=t[a][u],T=g.getDataAtCell(f.row,f.col),M={row:a,col:u};"autofill"===o&&(R=g.runHooks("beforeAutofillInsidePopulate",M,i,t,s,y,b),R&&(y="undefined"!=typeof R.iterators?R.iterators:y,E="undefined"!=typeof R.value?R.value:E)),null!==E&&"object"==typeof E?null===T||"object"!=typeof T?C=!1:(S=D(T[0]||T),_=D(E[0]||E),x(S,_)?E=A(E):C=!1):null!==T&&"object"==typeof T&&(C=!1),C&&h.push([f.row,f.col,E]),C=!0}f.col++,n&&u===c-1&&(u=-1,-1!==["down","right"].indexOf(i)?y.col++:-1!==["up","left"].indexOf(i)&&y.col>1&&y.col--)}f.row++,y.col=1,n&&a===l-1&&(a=-1,-1!==["down","right"].indexOf(i)?y.row++:-1!==["up","left"].indexOf(i)&&y.row>1&&y.row--)}g.setDataAtCell(h,null,null,o||"populateFromArray")}}},this.selection=f={inProgress:!1,selectedHeader:{cols:!1,rows:!1},setSelectedHeaders:function(e,t){g.selection.selectedHeader.rows=e,g.selection.selectedHeader.cols=t},begin:function(){g.selection.inProgress=!0},finish:function(){var e=g.getSelected();Handsontable.hooks.run(g,"afterSelectionEnd",e[0],e[1],e[2],e[3]),Handsontable.hooks.run(g,"afterSelectionEndByProp",e[0],g.colToProp(e[1]),e[2],g.colToProp(e[3])),g.selection.inProgress=!1},isInProgress:function(){return g.selection.inProgress},setRangeStart:function(e,t){Handsontable.hooks.run(g,"beforeSetRangeStart",e),d.selRange=new z(e,e,e),
f.setRangeEnd(e,null,t)},setRangeEnd:function(e,t,n){if(null!==d.selRange){var o,r=!1,i=!0,s=g.view.wt.wtTable.getFirstVisibleRow(),a=g.view.wt.wtTable.getFirstVisibleColumn(),l={row:null,col:null};Handsontable.hooks.run(g,"beforeSetRangeEnd",e),g.selection.begin(),l.row=e.row<0?s:e.row,l.col=e.col<0?a:e.col,d.selRange.to=new F(l.row,l.col),d.settings.multiSelect||(d.selRange.from=e),g.view.wt.selections.current.clear(),o=g.getCellMeta(d.selRange.highlight.row,d.selRange.highlight.col).disableVisualSelection,"string"==typeof o&&(o=[o]),(o===!1||Array.isArray(o)&&-1===o.indexOf("current"))&&g.view.wt.selections.current.add(d.selRange.highlight),g.view.wt.selections.area.clear(),(o===!1||Array.isArray(o)&&-1===o.indexOf("area"))&&f.isMultiple()&&(g.view.wt.selections.area.add(d.selRange.from),g.view.wt.selections.area.add(d.selRange.to)),(d.settings.currentRowClassName||d.settings.currentColClassName)&&(g.view.wt.selections.highlight.clear(),g.view.wt.selections.highlight.add(d.selRange.from),g.view.wt.selections.highlight.add(d.selRange.to)),Handsontable.hooks.run(g,"afterSelection",d.selRange.from.row,d.selRange.from.col,d.selRange.to.row,d.selRange.to.col),Handsontable.hooks.run(g,"afterSelectionByProp",d.selRange.from.row,c.colToProp(d.selRange.from.col),d.selRange.to.row,c.colToProp(d.selRange.to.col)),(0===d.selRange.from.row&&d.selRange.to.row===g.countRows()-1&&g.countRows()>1||0===d.selRange.from.col&&d.selRange.to.col===g.countCols()-1&&g.countCols()>1)&&(r=!0),(e.row<0||e.col<0)&&(i=!1),t!==!1&&!r&&i&&(d.selRange.from&&!f.isMultiple()?g.view.scrollViewport(d.selRange.from):g.view.scrollViewport(e)),f.refreshBorders(null,n)}},refreshBorders:function(e,t){t||p.destroyEditor(e),g.view.render(),f.isSelected()&&!t&&p.prepareEditor()},isMultiple:function(){var e=!(d.selRange.to.col===d.selRange.from.col&&d.selRange.to.row===d.selRange.from.row),t=Handsontable.hooks.run(g,"afterIsMultipleSelection",e);return e?t:void 0},transformStart:function(e,t,n,o){var r,i,s,a=new F(e,t),l=0,u=0;g.runHooks("modifyTransformStart",a),r=g.countRows(),i=g.countCols(),d.selRange.highlight.row+e>r-1?n&&d.settings.minSpareRows>0?(g.alter("insert_row",r),r=g.countRows()):d.settings.autoWrapCol&&(a.row=1-r,a.col=d.selRange.highlight.col+a.col==i-1?1-i:1):d.settings.autoWrapCol&&d.selRange.highlight.row+a.row<0&&d.selRange.highlight.col+a.col>=0&&(a.row=r-1,a.col=d.selRange.highlight.col+a.col==0?i-1:-1),d.selRange.highlight.col+a.col>i-1?n&&d.settings.minSpareCols>0?(g.alter("insert_col",i),i=g.countCols()):d.settings.autoWrapRow&&(a.row=d.selRange.highlight.row+a.row==r-1?1-r:1,a.col=1-i):d.settings.autoWrapRow&&d.selRange.highlight.col+a.col<0&&d.selRange.highlight.row+a.row>=0&&(a.row=d.selRange.highlight.row+a.row==0?r-1:-1,a.col=i-1),s=new F(d.selRange.highlight.row+a.row,d.selRange.highlight.col+a.col),s.row<0?(l=-1,s.row=0):s.row>0&&s.row>=r&&(l=1,s.row=r-1),s.col<0?(u=-1,s.col=0):s.col>0&&s.col>=i&&(u=1,s.col=i-1),g.runHooks("afterModifyTransformStart",s,l,u),f.setRangeStart(s,o)},transformEnd:function(e,t){var n,o,r,i=new F(e,t),s=0,a=0;g.runHooks("modifyTransformEnd",i),n=g.countRows(),o=g.countCols(),r=new F(d.selRange.to.row+i.row,d.selRange.to.col+i.col),r.row<0?(s=-1,r.row=0):r.row>0&&r.row>=n&&(s=1,r.row=n-1),r.col<0?(a=-1,r.col=0):r.col>0&&r.col>=o&&(a=1,r.col=o-1),g.runHooks("afterModifyTransformEnd",r,s,a),f.setRangeEnd(r,!0)},isSelected:function(){return null!==d.selRange},inInSelection:function(e){return f.isSelected()?d.selRange.includes(e):!1},deselect:function(){f.isSelected()&&(g.selection.inProgress=!1,d.selRange=null,g.view.wt.selections.current.clear(),g.view.wt.selections.area.clear(),(d.settings.currentRowClassName||d.settings.currentColClassName)&&g.view.wt.selections.highlight.clear(),p.destroyEditor(),f.refreshBorders(),Handsontable.hooks.run(g,"afterDeselect"))},selectAll:function(){d.settings.multiSelect&&(f.setRangeStart(new F(0,0)),f.setRangeEnd(new F(g.countRows()-1,g.countCols()-1),!1))},empty:function(){if(f.isSelected()){var e,t,n=d.selRange.getTopLeftCorner(),o=d.selRange.getBottomRightCorner(),r=[];for(e=n.row;e<=o.row;e++)for(t=n.col;t<=o.col;t++)g.getCellMeta(e,t).readOnly||r.push([e,t,""]);g.setDataAtCell(r)}}},this.init=function(){Handsontable.hooks.run(g,"beforeInit"),Handsontable.mobileBrowser&&C(g.rootElement,"mobile"),this.updateSettings(d.settings,!0),this.view=new W(this),p=new M(g,d,f,c),this.forceFullRender=!0,Handsontable.hooks.run(g,"init"),this.view.render(),"object"==typeof d.firstRun&&(Handsontable.hooks.run(g,"afterChange",d.firstRun[0],d.firstRun[1]),d.firstRun=!1),Handsontable.hooks.run(g,"afterInit")},this.validateCell=function(e,t,n,o){function r(e){var o=t.col,r=t.row,i=g.getCell(r,o,!0);i&&g.view.wt.wtSettings.settings.cellRenderer(r,o,i),n(e)}var i=g.getCellValidator(t);"[object RegExp]"===Object.prototype.toString.call(i)&&(i=function(e){return function(t,n){n(e.test(t))}}(i)),"function"==typeof i?(e=Handsontable.hooks.run(g,"beforeValidate",e,t.row,t.prop,o),g._registerTimeout(setTimeout(function(){i.call(t,e,function(n){n=Handsontable.hooks.run(g,"afterValidate",n,e,t.row,t.prop,o),t.valid=n,r(n),Handsontable.hooks.run(g,"postAfterValidate",n,e,t.row,t.prop,o)})},0))):(t.valid=!0,r(t.valid))},this.setDataAtCell=function(e,t,n,s){var a,l,u,d=i(e,t,n),h=[];for(a=0,l=d.length;l>a;a++){if("object"!=typeof d[a])throw new Error("Method `setDataAtCell` accepts row number or changes array of arrays as its first parameter");if("number"!=typeof d[a][1])throw new Error("Method `setDataAtCell` accepts row and column number as its parameters. If you want to use object property name, use method `setDataAtRowProp`");u=c.colToProp(d[a][1]),h.push([d[a][0],u,c.get(d[a][0],u),d[a][2]])}s||"object"!=typeof e||(s=t),o(h,s,function(){r(h,s)})},this.setDataAtRowProp=function(e,t,n,s){var a,l,u=i(e,t,n),d=[];for(a=0,l=u.length;l>a;a++)d.push([u[a][0],u[a][1],c.get(u[a][0],u[a][1]),u[a][2]]);s||"object"!=typeof e||(s=t),o(d,s,function(){r(d,s)})},this.listen=function(){Handsontable.activeGuid=g.guid,document.activeElement&&document.activeElement!==document.body?document.activeElement.blur():document.activeElement||document.body.focus()},this.unlisten=function(){Handsontable.activeGuid=null},this.isListening=function(){return Handsontable.activeGuid===g.guid},this.destroyEditor=function(e){f.refreshBorders(e)},this.populateFromArray=function(e,t,n,o,r,i,s,a,l){var u;if("object"!=typeof n||"object"!=typeof n[0])throw new Error("populateFromArray parameter `input` must be an array of arrays");return u="number"==typeof o?new F(o,r):null,h.populateFromArray(new F(e,t),n,u,i,s,a,l)},this.spliceCol=function(e,t,n){return c.spliceCol.apply(c,arguments)},this.spliceRow=function(e,t,n){return c.spliceRow.apply(c,arguments)},this.getSelected=function(){return f.isSelected()?[d.selRange.from.row,d.selRange.from.col,d.selRange.to.row,d.selRange.to.col]:void 0},this.getSelectedRange=function(){return f.isSelected()?d.selRange:void 0},this.render=function(){g.view&&(g.renderCall=!0,g.forceFullRender=!0,f.refreshBorders(null,!0))},this.loadData=function(e){function t(){d.cellSettings.length=0}if("object"==typeof e&&null!==e)e.push&&e.splice||(e=[e]);else{if(null!==e)throw new Error("loadData only accepts array of objects or array of arrays ("+typeof e+" given)");e=[];for(var n,o=0,r=d.settings.startRows;r>o;o++){n=[];for(var i=0,s=d.settings.startCols;s>i;i++)n.push(null);e.push(n)}}d.isPopulated=!1,m.prototype.data=e,Array.isArray(d.settings.dataSchema)||Array.isArray(e[0])?g.dataType="array":"function"==typeof d.settings.dataSchema?g.dataType="function":g.dataType="object",c=new T(g,d,m),t(),h.adjustRowsAndCols(),Handsontable.hooks.run(g,"afterLoadData"),d.firstRun?d.firstRun=[null,"loadData"]:(Handsontable.hooks.run(g,"afterChange",null,"loadData"),g.render()),d.isPopulated=!0},this.getData=function(e,t,n,o){return"undefined"==typeof e?c.getAll():c.getRange(new F(e,t),new F(n,o),c.DESTINATION_RENDERER)},this.getCopyableData=function(e,t,n,o){return c.getCopyableText(new F(e,t),new F(n,o))},this.getSchema=function(){return c.getSchema()},this.updateSettings=function(e,t){var n,o;if("undefined"!=typeof e.rows)throw new Error("'rows' setting is no longer supported. do you mean startRows, minRows or maxRows?");if("undefined"!=typeof e.cols)throw new Error("'cols' setting is no longer supported. do you mean startCols, minCols or maxCols?");for(n in e)"data"!==n&&(Handsontable.hooks.getRegistered().indexOf(n)>-1?("function"==typeof e[n]||Array.isArray(e[n]))&&g.addHook(n,e[n]):!t&&e.hasOwnProperty(n)&&(m.prototype[n]=e[n]));if(void 0===e.data&&void 0===d.settings.data?g.loadData(null):void 0!==e.data?g.loadData(e.data):void 0!==e.columns&&c.createMap(),o=g.countCols(),d.cellSettings.length=0,o>0){var r,i;for(n=0;o>n;n++)d.columnSettings[n]=E(m,d.columnsSettingConflicts),r=d.columnSettings[n].prototype,m.prototype.columns&&(i=m.prototype.columns[n],O(r,i),O(r,s(i)))}if("undefined"!=typeof e.cell)for(n in e.cell)if(e.cell.hasOwnProperty(n)){var a=e.cell[n];g.setCellMetaObject(a.row,a.col,a)}if(Handsontable.hooks.run(g,"afterCellMetaReset"),"undefined"!=typeof e.className&&(m.prototype.className&&S(g.rootElement,m.prototype.className),e.className&&C(g.rootElement,e.className)),"undefined"!=typeof e.height){var l=e.height;"function"==typeof l&&(l=l()),g.rootElement.style.height=l+"px"}if("undefined"!=typeof e.width){var u=e.width;"function"==typeof u&&(u=u()),g.rootElement.style.width=u+"px"}l&&(g.rootElement.style.overflow="hidden"),t||Handsontable.hooks.run(g,"afterUpdateSettings"),h.adjustRowsAndCols(),g.view&&!d.firstRun&&(g.forceFullRender=!0,f.refreshBorders(null,!0))},this.getValue=function(){var e=g.getSelected();if(m.prototype.getValue){if("function"==typeof m.prototype.getValue)return m.prototype.getValue.call(g);if(e)return g.getData()[e[0]][m.prototype.getValue]}else if(e)return g.getDataAtCell(e[0],e[1])},this.getSettings=function(){return d.settings},this.clear=function(){f.selectAll(),f.empty()},this.alter=function(e,t,n,o,r){h.alter(e,t,n,o,r)},this.getCell=function(e,t,n){return g.view.getCellAtCoords(new F(e,t),n)},this.getCoords=function(e){return this.view.wt.wtTable.getCoords.call(this.view.wt.wtTable,e)},this.colToProp=function(e){return c.colToProp(e)},this.propToCol=function(e){return c.propToCol(e)},this.getDataAtCell=function(e,t){return c.get(e,c.colToProp(t))},this.getDataAtRowProp=function(e,t){return c.get(e,t)},this.getDataAtCol=function(e){var t=[];return t.concat.apply(t,c.getRange(new F(0,e),new F(d.settings.data.length-1,e),c.DESTINATION_RENDERER))},this.getDataAtProp=function(e){var t,n=[];return t=c.getRange(new F(0,c.propToCol(e)),new F(d.settings.data.length-1,c.propToCol(e)),c.DESTINATION_RENDERER),n.concat.apply(n,t)},this.getSourceDataAtCol=function(e){for(var t=[],n=d.settings.data,o=0;o<n.length;o++)t.push(n[o][e]);return t},this.getSourceDataAtRow=function(e){return d.settings.data[e]},this.getDataAtRow=function(e){var t=c.getRange(new F(e,0),new F(e,this.countCols()-1),c.DESTINATION_RENDERER);return t[0]},this.removeCellMeta=function(e,t,n){var o=g.getCellMeta(e,t);void 0!=o[n]&&delete d.cellSettings[e][t][n]},this.setCellMetaObject=function(e,t,n){if("object"==typeof n)for(var o in n)if(n.hasOwnProperty(o)){var r=n[o];this.setCellMeta(e,t,o,r)}},this.setCellMeta=function(e,t,n,o){d.cellSettings[e]||(d.cellSettings[e]=[]),d.cellSettings[e][t]||(d.cellSettings[e][t]=new d.columnSettings[t]),d.cellSettings[e][t][n]=o,Handsontable.hooks.run(g,"afterSetCellMeta",e,t,n,o)},this.getCellMeta=function(e,t){var n,o=c.colToProp(t);if(e=a(e),t=l(t),d.columnSettings[t]||(d.columnSettings[t]=E(m,d.columnsSettingConflicts)),d.cellSettings[e]||(d.cellSettings[e]=[]),d.cellSettings[e][t]||(d.cellSettings[e][t]=new d.columnSettings[t]),n=d.cellSettings[e][t],n.row=e,n.col=t,n.prop=o,n.instance=g,Handsontable.hooks.run(g,"beforeGetCellMeta",e,t,n),O(n,s(n)),n.cells){var r=n.cells.call(n,e,t,o);r&&(O(n,r),O(n,s(r)))}return Handsontable.hooks.run(g,"afterGetCellMeta",e,t,n),n},this.isColumnModificationAllowed=function(){return!("object"===g.dataType||g.getSettings().columns)};var v=V("renderer");this.getCellRenderer=function(e,t){var n=v.call(this,e,t);return N(n)},this.getCellEditor=V("editor"),this.getCellValidator=V("validator"),this.validateCells=function(e){var t=new n;t.onQueueEmpty=e;for(var o=g.countRows()-1;o>=0;){for(var r=g.countCols()-1;r>=0;)t.addValidatorToQueue(),g.validateCell(g.getDataAtCell(o,r),g.getCellMeta(o,r),function(e){if("boolean"!=typeof e)throw new Error("Validation error: result is not boolean");e===!1&&(t.valid=!1),t.removeValidatorFormQueue()},"validateCells"),r--;o--}t.checkIfQueueIsEmpty()},this.getRowHeader=function(e){if(void 0===e){for(var t=[],n=0,o=g.countRows();o>n;n++)t.push(g.getRowHeader(n));return t}return Array.isArray(d.settings.rowHeaders)&&void 0!==d.settings.rowHeaders[e]?d.settings.rowHeaders[e]:"function"==typeof d.settings.rowHeaders?d.settings.rowHeaders(e):d.settings.rowHeaders&&"string"!=typeof d.settings.rowHeaders&&"number"!=typeof d.settings.rowHeaders?e+1:d.settings.rowHeaders},this.hasRowHeaders=function(){return!!d.settings.rowHeaders},this.hasColHeaders=function(){if(void 0!==d.settings.colHeaders&&null!==d.settings.colHeaders)return!!d.settings.colHeaders;for(var e=0,t=g.countCols();t>e;e++)if(g.getColHeader(e))return!0;return!1},this.getColHeader=function(e){if(void 0===e){for(var t=[],n=0,o=g.countCols();o>n;n++)t.push(g.getColHeader(n));return t}var r=e;return e=Handsontable.hooks.run(g,"modifyCol",e),d.settings.columns&&d.settings.columns[e]&&d.settings.columns[e].title?d.settings.columns[e].title:Array.isArray(d.settings.colHeaders)&&void 0!==d.settings.colHeaders[e]?d.settings.colHeaders[e]:"function"==typeof d.settings.colHeaders?d.settings.colHeaders(e):d.settings.colHeaders&&"string"!=typeof d.settings.colHeaders&&"number"!=typeof d.settings.colHeaders?B(r):d.settings.colHeaders},this._getColWidthFromSettings=function(e){var t=g.getCellMeta(0,e),n=t.width;if((void 0===n||n===d.settings.width)&&(n=t.colWidths),void 0!==n&&null!==n){switch(typeof n){case"object":n=n[e];break;case"function":n=n(e)}"string"==typeof n&&(n=parseInt(n,10))}return n},this.getColWidth=function(e){var t=g._getColWidthFromSettings(e);return t=Handsontable.hooks.run(g,"modifyColWidth",t,e),void 0===t&&(t=G.DEFAULT_WIDTH),t},this._getRowHeightFromSettings=function(e){var t=d.settings.rowHeights;if(void 0!==t&&null!==t){switch(typeof t){case"object":t=t[e];break;case"function":t=t(e)}"string"==typeof t&&(t=parseInt(t,10))}return t},this.getRowHeight=function(e){var t=g._getRowHeightFromSettings(e);return t=Handsontable.hooks.run(g,"modifyRowHeight",t,e)},this.countRows=function(){return d.settings.data.length},this.countCols=function(){return"object"===g.dataType||"function"===g.dataType?d.settings.columns&&d.settings.columns.length?d.settings.columns.length:c.colToPropCache.length:"array"===g.dataType?d.settings.columns&&d.settings.columns.length?d.settings.columns.length:d.settings.data&&d.settings.data[0]&&d.settings.data[0].length?d.settings.data[0].length:0:void 0},this.rowOffset=function(){return g.view.wt.wtTable.getFirstRenderedRow()},this.colOffset=function(){return g.view.wt.wtTable.getFirstRenderedColumn()},this.countRenderedRows=function(){return g.view.wt.drawn?g.view.wt.wtTable.getRenderedRowsCount():-1},this.countVisibleRows=function(){return g.view.wt.drawn?g.view.wt.wtTable.getVisibleRowsCount():-1},this.countRenderedCols=function(){return g.view.wt.drawn?g.view.wt.wtTable.getRenderedColumnsCount():-1},this.countVisibleCols=function(){return g.view.wt.drawn?g.view.wt.wtTable.getVisibleColumnsCount():-1},this.countEmptyRows=function(e){for(var t,n=g.countRows()-1,o=0;n>=0;){if(t=Handsontable.hooks.run(this,"modifyRow",n),g.isEmptyRow(t))o++;else if(e)break;n--}return o},this.countEmptyCols=function(e){if(g.countRows()<1)return 0;for(var t=g.countCols()-1,n=0;t>=0;){if(g.isEmptyCol(t))n++;else if(e)break;t--}return n},this.isEmptyRow=function(e){return d.settings.isEmptyRow.call(g,e)},this.isEmptyCol=function(e){return d.settings.isEmptyCol.call(g,e)},this.selectCell=function(e,t,n,o,r,i){var s;if(i="undefined"==typeof i||i===!0,"number"!=typeof e||0>e||e>=g.countRows())return!1;if("number"!=typeof t||0>t||t>=g.countCols())return!1;if("undefined"!=typeof n){if("number"!=typeof n||0>n||n>=g.countRows())return!1;if("number"!=typeof o||0>o||o>=g.countCols())return!1}return s=new F(e,t),d.selRange=new z(s,s,s),document.activeElement&&document.activeElement!==document.documentElement&&document.activeElement!==document.body&&document.activeElement.blur(),i&&g.listen(),"undefined"==typeof n?f.setRangeEnd(d.selRange.from,r):f.setRangeEnd(new F(n,o),r),g.selection.finish(),!0},this.selectCellByProp=function(e,t,n,o,r){return arguments[1]=c.propToCol(arguments[1]),"undefined"!=typeof arguments[3]&&(arguments[3]=c.propToCol(arguments[3])),g.selectCell.apply(g,arguments)},this.deselectCell=function(){f.deselect()},this.destroy=function(){g._clearTimeouts(),g.view&&g.view.destroy(),R(g.rootElement),w.destroy(),Handsontable.hooks.run(g,"afterDestroy"),Handsontable.hooks.destroy(g);for(var e in g)g.hasOwnProperty(e)&&("function"==typeof g[e]?g[e]=u:"guid"!==e&&(g[e]=null));d=null,c=null,h=null,f=null,p=null,g=null,m=null},this.getActiveEditor=function(){return p.getActiveEditor()},this.getPlugin=function(e){return P(this,e)},this.getInstance=function(){return g},this.addHook=function(e,t){Handsontable.hooks.add(e,t,g)},this.addHookOnce=function(e,t){Handsontable.hooks.once(e,t,g)},this.removeHook=function(e,t){Handsontable.hooks.remove(e,t,g)},this.runHooks=function(e,t,n,o,r,i,s){return Handsontable.hooks.run(g,e,t,n,o,r,i,s)},this.timeouts=[],this._registerTimeout=function(e){this.timeouts.push(e)},this._clearTimeouts=function(){for(var e=0,t=this.timeouts.length;t>e;e++)clearTimeout(this.timeouts[e])},this.version=Handsontable.version,Handsontable.hooks.run(g,"construct")};var Y=function(){};Y.prototype={data:void 0,dataSchema:void 0,width:void 0,height:void 0,startRows:5,startCols:5,rowHeaders:null,colHeaders:null,colWidths:void 0,columns:void 0,cells:void 0,cell:[],comments:!1,customBorders:!1,minRows:0,minCols:0,maxRows:1/0,maxCols:1/0,minSpareRows:0,minSpareCols:0,allowInsertRow:!0,allowInsertColumn:!0,allowRemoveRow:!0,allowRemoveColumn:!0,multiSelect:!0,fillHandle:!0,fixedRowsTop:0,fixedColumnsLeft:0,outsideClickDeselects:!0,enterBeginsEditing:!0,enterMoves:{row:1,col:0},tabMoves:{row:0,col:1},autoWrapRow:!1,autoWrapCol:!1,copyRowsLimit:1e3,copyColsLimit:1e3,pasteMode:"overwrite",persistentState:!1,currentRowClassName:void 0,currentColClassName:void 0,className:void 0,tableClassName:void 0,stretchH:"none",isEmptyRow:function(e){var t,n,o,r;for(t=0,n=this.countCols();n>t;t++)if(o=this.getDataAtCell(e,t),""!==o&&null!==o&&"undefined"!=typeof o)return"object"==typeof o?(r=this.getCellMeta(e,t),x(this.getSchema()[r.prop],o)):!1;return!0},isEmptyCol:function(e){var t,n,o;for(t=0,n=this.countRows();n>t;t++)if(o=this.getDataAtCell(t,e),""!==o&&null!==o&&"undefined"!=typeof o)return!1;return!0},observeDOMVisibility:!0,allowInvalid:!0,invalidCellClassName:"htInvalid",placeholder:!1,placeholderCellClassName:"htPlaceholder",readOnlyCellClassName:"htDimmed",renderer:void 0,commentedCellClassName:"htCommentCell",fragmentSelection:!1,readOnly:!1,search:!1,type:"text",copyable:!0,editor:void 0,autoComplete:void 0,visibleRows:10,trimDropdown:!0,debug:!1,wordWrap:!0,noWordWrapClassName:"htNoWrap",contextMenu:void 0,dropdownMenu:void 0,undo:void 0,columnSorting:void 0,manualColumnMove:void 0,manualColumnResize:void 0,manualRowMove:void 0,manualRowResize:void 0,mergeCells:!1,viewportRowRenderingOffset:"auto",viewportColumnRenderingOffset:"auto",groups:void 0,validator:void 0,disableVisualSelection:!1,sortIndicator:!1,manualColumnFreeze:void 0,trimWhitespace:!0,settings:void 0,source:void 0,title:void 0,checkedTemplate:void 0,uncheckedTemplate:void 0,format:void 0,language:void 0,selectOptions:void 0,autoColumnSize:void 0,autoRowSize:void 0,dateFormat:void 0,correctFormat:!1,defaultDate:void 0,strict:void 0},Handsontable.DefaultSettings=Y},{"3rdparty/walkontable/src/calculator/viewportColumns":3,"3rdparty/walkontable/src/cell/coords":5,"3rdparty/walkontable/src/cell/range":6,"3rdparty/walkontable/src/selection":18,dataMap:26,editorManager:27,eventManager:40,"helpers/data":43,"helpers/dom/element":44,"helpers/object":49,"helpers/setting":50,"helpers/string":51,numeral:"numeral",plugins:55,renderers:87,tableView:96}],26:[function(e,t,n){"use strict";function o(e,t,n){this.instance=e,this.priv=t,this.GridSettings=n,this.dataSource=this.instance.getSettings().data,this.dataSource[0]?this.duckSchema=this.recursiveDuckSchema(this.dataSource[0]):this.duckSchema={},this.createMap()}Object.defineProperties(n,{DataMap:{get:function(){return o}},__esModule:{value:!0}});var r,i,s,a,l,u,d=(r=e("SheetClip"),r&&r.__esModule&&r||{"default":r})["default"],c=(i=e("helpers/data"),i&&i.__esModule&&i||{"default":i}).cellMethodLookupFactory,h=(s=e("helpers/setting"),s&&s.__esModule&&s||{"default":s}).columnFactory,f=(a=e("helpers/object"),a&&a.__esModule&&a||{"default":a}),p=f.duckSchema,g=f.deepExtend,m=(l=e("helpers/array"),l&&l.__esModule&&l||{"default":l}),w=m.extendArray,v=m.to2dArray,y=(u=e("multiMap"),u&&u.__esModule&&u||{"default":u}).MultiMap;o.prototype.DESTINATION_RENDERER=1,o.prototype.DESTINATION_CLIPBOARD_GENERATOR=2,o.prototype.recursiveDuckSchema=function(e){return p(e)},o.prototype.recursiveDuckColumns=function(e,t,n){var o,r;if("undefined"==typeof t&&(t=0,n=""),"object"==typeof e&&!Array.isArray(e))for(r in e)e.hasOwnProperty(r)&&(null===e[r]?(o=n+r,this.colToPropCache.push(o),this.propToColCache.set(o,t),t++):t=this.recursiveDuckColumns(e[r],t,r+"."));return t},o.prototype.createMap=function(){var e,t,n=this.getSchema();if("undefined"==typeof n)throw new Error("trying to create `columns` definition but you didnt' provide `schema` nor `data`");this.colToPropCache=[],this.propToColCache=new y;var o=this.instance.getSettings().columns;if(o)for(e=0,t=o.length;t>e;e++)"undefined"!=typeof o[e].data&&(this.colToPropCache[e]=o[e].data,this.propToColCache.set(o[e].data,e));else this.recursiveDuckColumns(n)},o.prototype.colToProp=function(e){return e=Handsontable.hooks.run(this.instance,"modifyCol",e),this.colToPropCache&&"undefined"!=typeof this.colToPropCache[e]?this.colToPropCache[e]:e},o.prototype.propToCol=function(e){var t;return t="undefined"!=typeof this.propToColCache.get(e)?this.propToColCache.get(e):e,t=Handsontable.hooks.run(this.instance,"modifyCol",t)},o.prototype.getSchema=function(){var e=this.instance.getSettings().dataSchema;return e?"function"==typeof e?e():e:this.duckSchema},o.prototype.createRow=function(e,t,n){var o,r,i=this.instance.countCols(),s=0;t||(t=1),("number"!=typeof e||e>=this.instance.countRows())&&(e=this.instance.countRows()),r=e;for(var a=this.instance.getSettings().maxRows;t>s&&this.instance.countRows()<a;){if("array"===this.instance.dataType){o=[];for(var l=0;i>l;l++)o.push(null)}else"function"===this.instance.dataType?o=this.instance.getSettings().dataSchema(e):(o={},g(o,this.getSchema()));e===this.instance.countRows()?this.dataSource.push(o):this.dataSource.splice(e,0,o),s++,r++}return Handsontable.hooks.run(this.instance,"afterCreateRow",e,s,n),this.instance.forceFullRender=!0,s},o.prototype.createCol=function(e,t,n){if(!this.instance.isColumnModificationAllowed())throw new Error("Cannot create new column. When data source in an object, you can only have as much columns as defined in first data row, data schema or in the 'columns' setting.If you want to be able to add new columns, you have to use array datasource.");var o,r,i=this.instance.countRows(),s=this.dataSource,a=0;t||(t=1),r=e;for(var l=this.instance.getSettings().maxCols;t>a&&this.instance.countCols()<l;){if(o=h(this.GridSettings,this.priv.columnsSettingConflicts),"number"!=typeof e||e>=this.instance.countCols()){for(var u=0;i>u;u++)"undefined"==typeof s[u]&&(s[u]=[]),s[u].push(null);this.priv.columnSettings.push(o)}else{for(var u=0;i>u;u++)s[u].splice(r,0,null);this.priv.columnSettings.splice(r,0,o)}a++,r++}return Handsontable.hooks.run(this.instance,"afterCreateCol",e,a,n),this.instance.forceFullRender=!0,a},o.prototype.removeRow=function(e,t){t||(t=1),"number"!=typeof e&&(e=-t),e=(this.instance.countRows()+e)%this.instance.countRows();var n=this.physicalRowsToLogical(e,t),o=Handsontable.hooks.run(this.instance,"beforeRemoveRow",e,t);if(o!==!1){var r=this.dataSource,i=r.filter(function(e,t){return-1==n.indexOf(t)});r.length=0,Array.prototype.push.apply(r,i),Handsontable.hooks.run(this.instance,"afterRemoveRow",e,t),this.instance.forceFullRender=!0}},o.prototype.removeCol=function(e,t){if("object"===this.instance.dataType||this.instance.getSettings().columns)throw new Error("cannot remove column with object data source or columns option specified");t||(t=1),"number"!=typeof e&&(e=-t),e=(this.instance.countCols()+e)%this.instance.countCols();var n=Handsontable.hooks.run(this.instance,"beforeRemoveCol",e,t);if(n!==!1){for(var o=this.dataSource,r=0,i=this.instance.countRows();i>r;r++)o[r].splice(e,t);this.priv.columnSettings.splice(e,t),Handsontable.hooks.run(this.instance,"afterRemoveCol",e,t),this.instance.forceFullRender=!0}},o.prototype.spliceCol=function(e,t,n){var o=4<=arguments.length?[].slice.call(arguments,3):[],r=this.instance.getDataAtCol(e),i=r.slice(t,t+n),s=r.slice(t+n);w(o,s);for(var a=0;n>a;)o.push(null),a++;return v(o),this.instance.populateFromArray(t,e,o,null,null,"spliceCol"),i},o.prototype.spliceRow=function(e,t,n){var o=4<=arguments.length?[].slice.call(arguments,3):[],r=this.instance.getSourceDataAtRow(e),i=r.slice(t,t+n),s=r.slice(t+n);w(o,s);for(var a=0;n>a;)o.push(null),a++;return this.instance.populateFromArray(e,t,[o],null,null,"spliceRow"),i},o.prototype.get=function(e,t){if(e=Handsontable.hooks.run(this.instance,"modifyRow",e),"string"==typeof t&&t.indexOf(".")>-1){var n=t.split("."),o=this.dataSource[e];if(!o)return null;for(var r=0,i=n.length;i>r;r++)if(o=o[n[r]],"undefined"==typeof o)return null;return o}return"function"==typeof t?t(this.dataSource.slice(e,e+1)[0]):this.dataSource[e]?this.dataSource[e][t]:null};var b=c("copyable",!1);o.prototype.getCopyable=function(e,t){return b.call(this.instance,e,this.propToCol(t))?this.get(e,t):""},o.prototype.set=function(e,t,n,o){if(e=Handsontable.hooks.run(this.instance,"modifyRow",e,o||"datamapGet"),"string"==typeof t&&t.indexOf(".")>-1){for(var r=t.split("."),i=this.dataSource[e],s=0,a=r.length-1;a>s;s++)"undefined"==typeof i[r[s]]&&(i[r[s]]={}),i=i[r[s]];i[r[s]]=n}else"function"==typeof t?t(this.dataSource.slice(e,e+1)[0],n):this.dataSource[e][t]=n},o.prototype.physicalRowsToLogical=function(e,t){for(var n,o=this.instance.countRows(),r=(o+e)%o,i=[],s=t;o>r&&s;)n=Handsontable.hooks.run(this.instance,"modifyRow",r),i.push(n),s--,r++;return i},o.prototype.clear=function(){for(var e=0;e<this.instance.countRows();e++)for(var t=0;t<this.instance.countCols();t++)this.set(e,this.colToProp(t),"")},o.prototype.getAll=function(){return this.dataSource},o.prototype.getRange=function(e,t,n){var o,r,i,s,a,l=[],u=n===this.DESTINATION_CLIPBOARD_GENERATOR?this.getCopyable:this.get;for(r=Math.max(e.row,t.row),s=Math.max(e.col,t.col),o=Math.min(e.row,t.row);r>=o;o++){for(a=[],i=Math.min(e.col,t.col);s>=i;i++)a.push(u.call(this,o,this.colToProp(i)));l.push(a)}return l},o.prototype.getText=function(e,t){return d.stringify(this.getRange(e,t,this.DESTINATION_RENDERER))},o.prototype.getCopyableText=function(e,t){return d.stringify(this.getRange(e,t,this.DESTINATION_CLIPBOARD_GENERATOR))},Handsontable.DataMap=o},{SheetClip:"SheetClip","helpers/array":41,"helpers/data":43,"helpers/object":49,"helpers/setting":50,multiMap:53}],27:[function(e,t,n){"use strict";function o(e,t,n){function o(e){var o="function"==typeof t.settings.enterMoves?t.settings.enterMoves(event):t.settings.enterMoves;e?n.transformStart(-o.row,-o.col):n.transformStart(o.row,o.col,!0)}function r(e){e?n.transformEnd(-1,0):n.transformStart(-1,0)}function i(e){e?n.transformEnd(1,0):n.transformStart(1,0)}function s(e){e?n.transformEnd(0,1):n.transformStart(0,1)}function a(e){e?n.transformEnd(0,-1):n.transformStart(0,-1)}function l(l){var d,p;if(e.isListening()&&(Handsontable.hooks.run(e,"beforeKeyDown",l),!C&&!w(l)&&(t.lastKeyCode=l.keyCode,n.isSelected()))){if(d=(l.ctrlKey||l.metaKey)&&!l.altKey,y&&!y.isWaiting()&&!(h(l.keyCode)||f(l.keyCode)||d||b.isEditorOpened()))return void b.openEditor("",l);switch(p=l.shiftKey?n.setRangeEnd:n.setRangeStart,l.keyCode){case c.A:!b.isEditorOpened()&&d&&(n.selectAll(),l.preventDefault(),g(l));break;case c.ARROW_UP:b.isEditorOpened()&&!y.isWaiting()&&b.closeEditorAndSaveChanges(d),r(l.shiftKey),l.preventDefault(),g(l);break;case c.ARROW_DOWN:b.isEditorOpened()&&!y.isWaiting()&&b.closeEditorAndSaveChanges(d),i(l.shiftKey),l.preventDefault(),g(l);break;case c.ARROW_RIGHT:b.isEditorOpened()&&!y.isWaiting()&&b.closeEditorAndSaveChanges(d),s(l.shiftKey),l.preventDefault(),g(l);break;case c.ARROW_LEFT:b.isEditorOpened()&&!y.isWaiting()&&b.closeEditorAndSaveChanges(d),a(l.shiftKey),l.preventDefault(),g(l);break;case c.TAB:var v="function"==typeof t.settings.tabMoves?t.settings.tabMoves(l):t.settings.tabMoves;l.shiftKey?n.transformStart(-v.row,-v.col):n.transformStart(v.row,v.col,!0),l.preventDefault(),g(l);break;case c.BACKSPACE:case c.DELETE:n.empty(l),b.prepareEditor(),l.preventDefault();break;case c.F2:b.openEditor(null,l),y&&y.enableFullEditMode(),l.preventDefault();break;case c.ENTER:b.isEditorOpened()?(y&&y.state!==Handsontable.EditorState.WAITING&&b.closeEditorAndSaveChanges(d),o(l.shiftKey)):e.getSettings().enterBeginsEditing?(b.openEditor(null,l),y&&y.enableFullEditMode()):o(l.shiftKey),l.preventDefault(),m(l);break;case c.ESCAPE:b.isEditorOpened()&&b.closeEditorAndRestoreOriginalValue(d),l.preventDefault();break;case c.HOME:p(l.ctrlKey||l.metaKey?new u(0,t.selRange.from.col):new u(t.selRange.from.row,0)),l.preventDefault(),g(l);break;case c.END:p(l.ctrlKey||l.metaKey?new u(e.countRows()-1,t.selRange.from.col):new u(t.selRange.from.row,e.countCols()-1)),l.preventDefault(),g(l);break;case c.PAGE_UP:n.transformStart(-e.countVisibleRows(),0),l.preventDefault(),g(l);break;case c.PAGE_DOWN:n.transformStart(e.countVisibleRows(),0),l.preventDefault(),g(l)}}}function d(){function t(e,t,n){"TD"==n.nodeName&&(b.openEditor(),y&&y.enableFullEditMode())}e.addHook("afterDocumentKeyDown",l),p.addEventListener(document.documentElement,"keydown",function(t){e.runHooks("afterDocumentKeyDown",t)}),e.view.wt.update("onCellDblClick",t),e.addHook("afterDestroy",function(){C=!0})}var p,y,b=this,C=!1;p=v(e),this.destroyEditor=function(e){this.closeEditor(e)},this.getActiveEditor=function(){return y},this.prepareEditor=function(){var n,o,r,i,s,a,l;return y&&y.isWaiting()?void this.closeEditor(!1,!1,function(e){e&&b.prepareEditor()}):(n=t.selRange.highlight.row,o=t.selRange.highlight.col,r=e.colToProp(o),i=e.getCell(n,o),s=e.getDataAtCell(n,o),a=e.getCellMeta(n,o),l=e.getCellEditor(a),void(l?(y=Handsontable.editors.getEditor(l,e),y.prepare(n,o,r,i,s,a)):y=void 0))},this.isEditorOpened=function(){return y&&y.isOpened()},this.openEditor=function(e,t){y&&!y.cellProperties.readOnly?y.beginEditing(e,t):y&&y.cellProperties.readOnly&&t&&t.keyCode===c.ENTER&&o()},this.closeEditor=function(e,t,n){y?y.finishEditing(e,t,n):n&&n(!1)},this.closeEditorAndSaveChanges=function(e){return this.closeEditor(!1,e)},this.closeEditorAndRestoreOriginalValue=function(e){return this.closeEditor(!0,e)},d()}Object.defineProperties(n,{EditorManager:{get:function(){return o}},__esModule:{value:!0}});var r,i,s,a,l,u=(r=e("3rdparty/walkontable/src/cell/coords"),r&&r.__esModule&&r||{"default":r}).WalkontableCellCoords,d=(i=e("helpers/unicode"),i&&i.__esModule&&i||{"default":i}),c=d.KEY_CODES,h=d.isMetaKey,f=d.isCtrlKey,p=(s=e("helpers/dom/event"),
s&&s.__esModule&&s||{"default":s}),g=p.stopPropagation,m=p.stopImmediatePropagation,w=p.isImmediatePropagationStopped,v=((a=e("editors"),a&&a.__esModule&&a||{"default":a}).getEditor,(l=e("eventManager"),l&&l.__esModule&&l||{"default":l}).eventManager);Handsontable.EditorManager=o},{"3rdparty/walkontable/src/cell/coords":5,editors:28,eventManager:40,"helpers/dom/event":45,"helpers/unicode":52}],28:[function(e,t,n){"use strict";function o(e){var t,n;n={},t=e,this.getConstructor=function(){return e},this.getInstance=function(e){return e.guid in n||(n[e.guid]=new t(e)),n[e.guid]}}function r(e,t){var n=new o(t);"string"==typeof e&&(d[e]=n,Handsontable.editors[u(e)+"Editor"]=t),c.set(t,n)}function i(e,t){var n;if("function"==typeof e)c.get(e)||r(null,e),n=c.get(e);else{if("string"!=typeof e)throw Error('Only strings and functions can be passed as "editor" parameter ');n=d[e]}if(!n)throw Error('No editor registered under name "'+e+'"');return n.getInstance(t)}function s(e){var t;if("string"!=typeof e)throw Error('Only strings and functions can be passed as "editor" parameter ');if(t=d[e],!t)throw Error('No editor registered under name "'+e+'"');return t.getConstructor()}function a(e){return d[e]?!0:!1}Object.defineProperties(n,{registerEditor:{get:function(){return r}},getEditor:{get:function(){return i}},hasEditor:{get:function(){return a}},getEditorConstructor:{get:function(){return s}},__esModule:{value:!0}});var l,u=(l=e("helpers/string"),l&&l.__esModule&&l||{"default":l}).toUpperCaseFirst,d={},c=new WeakMap;Handsontable.editors=Handsontable.editors||{},Handsontable.editors.registerEditor=r,Handsontable.editors.getEditor=i},{"helpers/string":51}],29:[function(e,t,n){"use strict";function o(e){this.instance=e,this.state=Handsontable.EditorState.VIRGIN,this._opened=!1,this._fullEditMode=!1,this._closeCallback=null,this.init()}Object.defineProperties(n,{BaseEditor:{get:function(){return o}},__esModule:{value:!0}});var r,i,s=(r=e("helpers/mixed"),r&&r.__esModule&&r||{"default":r}).stringify,a=(i=e("3rdparty/walkontable/src/cell/coords"),i&&i.__esModule&&i||{"default":i}).WalkontableCellCoords;Handsontable.editors=Handsontable.editors||{},Handsontable.editors.BaseEditor=o,Handsontable.EditorState={VIRGIN:"STATE_VIRGIN",EDITING:"STATE_EDITING",WAITING:"STATE_WAITING",FINISHED:"STATE_FINISHED"},o.prototype._fireCallbacks=function(e){this._closeCallback&&(this._closeCallback(e),this._closeCallback=null)},o.prototype.init=function(){},o.prototype.getValue=function(){throw Error("Editor getValue() method unimplemented")},o.prototype.setValue=function(e){throw Error("Editor setValue() method unimplemented")},o.prototype.open=function(){throw Error("Editor open() method unimplemented")},o.prototype.close=function(){throw Error("Editor close() method unimplemented")},o.prototype.prepare=function(e,t,n,o,r,i){this.TD=o,this.row=e,this.col=t,this.prop=n,this.originalValue=r,this.cellProperties=i,this.state=Handsontable.EditorState.VIRGIN},o.prototype.extend=function(){function e(){n.apply(this,arguments)}function t(e,t){function n(){}return n.prototype=t.prototype,e.prototype=new n,e.prototype.constructor=e,e}var n=this.constructor;return t(e,n)},o.prototype.saveValue=function(e,t){var n,o;t?(n=this.instance.getSelected(),n[0]>n[2]&&(o=n[0],n[0]=n[2],n[2]=o),n[1]>n[3]&&(o=n[1],n[1]=n[3],n[3]=o),this.instance.populateFromArray(n[0],n[1],e,n[2],n[3],"edit")):this.instance.populateFromArray(this.row,this.col,e,null,null,"edit")},o.prototype.beginEditing=function(e,t){this.state==Handsontable.EditorState.VIRGIN&&(this.instance.view.scrollViewport(new a(this.row,this.col)),this.instance.view.render(),this.state=Handsontable.EditorState.EDITING,e="string"==typeof e?e:this.originalValue,this.setValue(s(e)),this.open(t),this._opened=!0,this.focus(),this.instance.view.render())},o.prototype.finishEditing=function(e,t,n){var o,r=this;if(n){var i=this._closeCallback;this._closeCallback=function(e){i&&i(e),n(e)}}if(!this.isWaiting()){if(this.state==Handsontable.EditorState.VIRGIN)return void this.instance._registerTimeout(setTimeout(function(){r._fireCallbacks(!0)},0));if(this.state==Handsontable.EditorState.EDITING){if(e)return this.cancelChanges(),void this.instance.view.render();o=this.instance.getSettings().trimWhitespace?[["string"==typeof this.getValue()?String.prototype.trim.call(this.getValue()||""):this.getValue()]]:[[this.getValue()]],this.state=Handsontable.EditorState.WAITING,this.saveValue(o,t),this.instance.getCellValidator(this.cellProperties)?this.instance.addHookOnce("postAfterValidate",function(e){r.state=Handsontable.EditorState.FINISHED,r.discardEditor(e)}):(this.state=Handsontable.EditorState.FINISHED,this.discardEditor(!0))}}},o.prototype.cancelChanges=function(){this.state=Handsontable.EditorState.FINISHED,this.discardEditor()},o.prototype.discardEditor=function(e){this.state===Handsontable.EditorState.FINISHED&&(e===!1&&this.cellProperties.allowInvalid!==!0?(this.instance.selectCell(this.row,this.col),this.focus(),this.state=Handsontable.EditorState.EDITING,this._fireCallbacks(!1)):(this.close(),this._opened=!1,this._fullEditMode=!1,this.state=Handsontable.EditorState.VIRGIN,this._fireCallbacks(!0)))},o.prototype.enableFullEditMode=function(){this._fullEditMode=!0},o.prototype.isInFullEditMode=function(){return this._fullEditMode},o.prototype.isOpened=function(){return this._opened},o.prototype.isWaiting=function(){return this.state===Handsontable.EditorState.WAITING}},{"3rdparty/walkontable/src/cell/coords":5,"helpers/mixed":47}],30:[function(e,t,n){"use strict";function o(e){T=!1;var t=this.getActiveEditor();if(h(e.keyCode)||e.keyCode===c.BACKSPACE||e.keyCode===c.DELETE||e.keyCode===c.INSERT){var n=0;if(e.keyCode===c.C&&(e.ctrlKey||e.metaKey))return;t.isOpened()||(n+=10),t.htEditor&&t.instance._registerTimeout(setTimeout(function(){t.queryChoices(t.TEXTAREA.value),T=!0},n))}}Object.defineProperties(n,{AutocompleteEditor:{get:function(){return E}},__esModule:{value:!0}});var r,i,s,a,l,u,d=(r=e("helpers/unicode"),r&&r.__esModule&&r||{"default":r}),c=d.KEY_CODES,h=d.isPrintableChar,f=(i=e("helpers/mixed"),i&&i.__esModule&&i||{"default":i}).stringify,p=(s=e("helpers/array"),s&&s.__esModule&&s||{"default":s}).pivot,g=(a=e("helpers/dom/element"),a&&a.__esModule&&a||{"default":a}),m=g.addClass,w=g.getCaretPosition,v=g.getScrollbarWidth,y=g.getSelectionEndPosition,b=g.outerWidth,C=g.setCaretPosition,R=(l=e("editors"),l&&l.__esModule&&l||{"default":l}),_=(R.getEditorConstructor,R.registerEditor),S=(u=e("handsontableEditor"),u&&u.__esModule&&u||{"default":u}).HandsontableEditor,E=S.prototype.extend();E.prototype.init=function(){S.prototype.init.apply(this,arguments),this.query=null,this.choices=[]},E.prototype.createElements=function(){S.prototype.createElements.apply(this,arguments),m(this.htContainer,"autocompleteEditor"),m(this.htContainer,-1!==window.navigator.platform.indexOf("Mac")?"htMacScroll":"")};var T=!1;E.prototype.prepare=function(){this.instance.addHook("beforeKeyDown",o),S.prototype.prepare.apply(this,arguments)},E.prototype.open=function(){this.TEXTAREA_PARENT.style.overflow="auto",S.prototype.open.apply(this,arguments),this.TEXTAREA_PARENT.style.overflow="";var e=this.htEditor.getInstance(),t=this,n=void 0===this.cellProperties.trimDropdown?!0:this.cellProperties.trimDropdown;this.TEXTAREA.style.visibility="visible",this.focus(),e.updateSettings({colWidths:n?[b(this.TEXTAREA)-2]:void 0,width:n?b(this.TEXTAREA)+v()+2:void 0,afterRenderer:function(e,n,o,r,i){var s,a,l=this.getCellMeta(n,o).filteringCaseSensitive===!0,i=f(i);i&&(s=l?i.indexOf(this.query):i.toLowerCase().indexOf(t.query.toLowerCase()),-1!=s&&(a=i.substr(s,t.query.length),e.innerHTML=i.replace(a,"<strong>"+a+"</strong>")))},autoColumnSize:!0,modifyColWidth:function(e,t){var o=this.getPlugin("autoColumnSize").widths;return o[t]&&(e=o[t]),n?e:e+15}}),this.htEditor.view.wt.wtTable.holder.parentNode.style["padding-right"]=v()+2+"px",T&&(T=!1),t.instance._registerTimeout(setTimeout(function(){t.queryChoices(t.TEXTAREA.value)},0))},E.prototype.close=function(){S.prototype.close.apply(this,arguments)},E.prototype.queryChoices=function(e){if(this.query=e,"function"==typeof this.cellProperties.source){var t=this;this.cellProperties.source(e,function(e){t.updateChoicesList(e)})}else if(Array.isArray(this.cellProperties.source)){var n;if(e&&this.cellProperties.filter!==!1){var o=this.cellProperties.filteringCaseSensitive===!0,r=e.toLowerCase();n=this.cellProperties.source.filter(function(t){return o?-1!=t.indexOf(e):-1!=t.toLowerCase().indexOf(r)})}else n=this.cellProperties.source;this.updateChoicesList(n)}else this.updateChoicesList([])},E.prototype.updateChoicesList=function(e){var t,n=w(this.TEXTAREA),o=y(this.TEXTAREA),r=E.sortByRelevance(this.getValue(),e,this.cellProperties.filteringCaseSensitive);if(0!=this.cellProperties.filter){for(var i=[],s=0,a=r.length;a>s;s++)i.push(e[r[s]]);t=0,e=i}else t=r[0];this.choices=e,this.htEditor.loadData(p([e])),this.updateDropdownHeight(),this.cellProperties.strict===!0&&this.highlightBestMatchingChoice(t),this.instance.listen(),this.TEXTAREA.focus(),C(this.TEXTAREA,n,n!=o?o:void 0)},E.prototype.updateDropdownHeight=function(){var e=this.htEditor.getColWidth(0)+v()+2,t=void 0===this.cellProperties.trimDropdown?!0:this.cellProperties.trimDropdown;this.htEditor.updateSettings({height:this.getDropdownHeight(),width:t?void 0:e}),this.htEditor.view.wt.wtTable.alignOverlaysWithTrimmingContainer()},E.prototype.finishEditing=function(e){e||this.instance.removeHook("beforeKeyDown",o),S.prototype.finishEditing.apply(this,arguments)},E.prototype.highlightBestMatchingChoice=function(e){"number"==typeof e?this.htEditor.selectCell(e,0):this.htEditor.deselectCell()},E.sortByRelevance=function(e,t,n){var o,r,i,s,a,l=[],u=e.length,d=[];if(0===u){for(s=0,a=t.length;a>s;s++)d.push(s);return d}for(s=0,a=t.length;a>s;s++)o=f(t[s]),r=n?o.indexOf(e):o.toLowerCase().indexOf(e.toLowerCase()),-1!=r&&(i=o.length-r-u,l.push({baseIndex:s,index:r,charsLeft:i,value:o}));for(l.sort(function(e,t){return-1===t.index?-1:-1===e.index?1:e.index<t.index?-1:t.index<e.index?1:e.index===t.index?e.charsLeft<t.charsLeft?-1:e.charsLeft>t.charsLeft?1:0:void 0}),s=0,a=l.length;a>s;s++)d.push(l[s].baseIndex);return d},E.prototype.getDropdownHeight=function(){var e=this.htEditor.getInstance().getRowHeight(0)||23,t=this.cellProperties.visibleRows;return this.choices.length>=t?t*e:this.choices.length*e+8},E.prototype.allowKeyEventPropagation=function(e){var t={row:this.htEditor.getSelectedRange()?this.htEditor.getSelectedRange().from.row:-1},n=!1;return e===c.ARROW_DOWN&&t.row<this.htEditor.countRows()-1&&(n=!0),e===c.ARROW_UP&&t.row>-1&&(n=!0),n},_("autocomplete",E)},{editors:28,handsontableEditor:34,"helpers/array":41,"helpers/dom/element":44,"helpers/mixed":47,"helpers/unicode":52}],31:[function(e,t,n){"use strict";Object.defineProperties(n,{CheckboxEditor:{get:function(){return u}},__esModule:{value:!0}});var o,r,i,s=(o=e("editors"),o&&o.__esModule&&o||{"default":o}).registerEditor,a=(r=e("_baseEditor"),r&&r.__esModule&&r||{"default":r}).BaseEditor,l=(i=e("helpers/dom/element"),i&&i.__esModule&&i||{"default":i}).hasClass,u=function(){$traceurRuntime.superConstructor(d).apply(this,arguments)},d=u;$traceurRuntime.createClass(u,{beginEditing:function(){var e=this.TD.querySelector('input[type="checkbox"]');l(e,"htBadValue")||e.click()},finishEditing:function(){},init:function(){},open:function(){},close:function(){},getValue:function(){},setValue:function(){},focus:function(){}},{},a),s("checkbox",u)},{_baseEditor:29,editors:28,"helpers/dom/element":44}],32:[function(e,t,n){"use strict";Object.defineProperties(n,{DateEditor:{get:function(){return S}},__esModule:{value:!0}});var o,r,i,s,a,l,u,d,c,h=(o=e("helpers/dom/element"),o&&o.__esModule&&o||{"default":o}),f=h.addClass,p=h.outerHeight,g=(r=e("helpers/object"),r&&r.__esModule&&r||{"default":r}).deepExtend,m=(i=e("eventManager"),i&&i.__esModule&&i||{"default":i}).EventManager,w=(s=e("editors"),s&&s.__esModule&&s||{"default":s}),v=(w.getEditor,w.registerEditor),y=(a=e("helpers/unicode"),a&&a.__esModule&&a||{"default":a}).isMetaKey,b=(l=e("helpers/dom/event"),l&&l.__esModule&&l||{"default":l}).stopPropagation,C=(u=e("textEditor"),u&&u.__esModule&&u||{"default":u}).TextEditor,R=(d=e("moment"),d&&d.__esModule&&d||{"default":d})["default"],_=(c=e("pikaday"),c&&c.__esModule&&c||{"default":c})["default"];Handsontable.editors=Handsontable.editors||{},Handsontable.editors.DateEditor=S;var S=function(e){this.$datePicker=null,this.datePicker=null,this.datePickerStyle=null,this.defaultDateFormat="DD/MM/YYYY",this.isCellEdited=!1,this.parentDestroyed=!1,$traceurRuntime.superConstructor(E).call(this,e)},E=S;$traceurRuntime.createClass(S,{init:function(){var e=this;if("function"!=typeof R)throw new Error("You need to include moment.js to your project.");if("function"!=typeof _)throw new Error("You need to include Pikaday to your project.");$traceurRuntime.superGet(this,E.prototype,"init").call(this),this.instance.addHook("afterDestroy",function(){e.parentDestroyed=!0,e.destroyElements()})},createElements:function(){$traceurRuntime.superGet(this,E.prototype,"createElements").call(this),this.datePicker=document.createElement("DIV"),this.datePickerStyle=this.datePicker.style,this.datePickerStyle.position="absolute",this.datePickerStyle.top=0,this.datePickerStyle.left=0,this.datePickerStyle.zIndex=9999,f(this.datePicker,"htDatepickerHolder"),document.body.appendChild(this.datePicker),this.$datePicker=new _(this.getDatePickerConfig());var e=new m(this);e.addEventListener(this.datePicker,"mousedown",function(e){return b(e)}),this.hideDatepicker()},destroyElements:function(){this.$datePicker.destroy()},prepare:function(e,t,n,o,r,i){this._opened=!1,$traceurRuntime.superGet(this,E.prototype,"prepare").call(this,e,t,n,o,r,i)},open:function(){var e=void 0!==arguments[0]?arguments[0]:null;$traceurRuntime.superGet(this,E.prototype,"open").call(this),this.showDatepicker(e)},close:function(){var e=this;this._opened=!1,this.instance._registerTimeout(setTimeout(function(){e.instance.selection.refreshBorders()},0)),$traceurRuntime.superGet(this,E.prototype,"close").call(this)},finishEditing:function(){var e=void 0!==arguments[0]?arguments[0]:!1,t=void 0!==arguments[1]?arguments[1]:!1;if(e){var n=this.originalValue;void 0!==n&&this.setValue(n)}this.hideDatepicker(),$traceurRuntime.superGet(this,E.prototype,"finishEditing").call(this,e,t)},showDatepicker:function(e){this.$datePicker.config(this.getDatePickerConfig());var t,n=this.TD.getBoundingClientRect(),o=this.cellProperties.dateFormat||this.defaultDateFormat,r=this.$datePicker.config(),i=this.instance.view.isMouseDown(),s=e?y(e.keyCode):!1;this.datePickerStyle.top=window.pageYOffset+n.top+p(this.TD)+"px",this.datePickerStyle.left=window.pageXOffset+n.left+"px",this.$datePicker._onInputFocus=function(){},r.format=o,this.originalValue?(t=this.originalValue,R(t,o,!0).isValid()&&this.$datePicker.setMoment(R(t,o),!0),s||i||this.setValue("")):this.cellProperties.defaultDate?(t=this.cellProperties.defaultDate,r.defaultDate=t,R(t,o,!0).isValid()&&this.$datePicker.setMoment(R(t,o),!0),s||i||this.setValue("")):this.$datePicker.gotoToday(),this.datePickerStyle.display="block",this.$datePicker.show()},hideDatepicker:function(){this.datePickerStyle.display="none",this.$datePicker.hide()},getDatePickerConfig:function(){var e=this,t=this.TEXTAREA,n={};this.cellProperties&&this.cellProperties.datePickerConfig&&g(n,this.cellProperties.datePickerConfig);var o=n.onSelect,r=n.onClose;return n.field=t,n.trigger=t,n.container=this.datePicker,n.bound=!1,n.format=n.format||this.defaultDateFormat,n.reposition=n.reposition||!1,n.onSelect=function(t){isNaN(t.getTime())||(t=R(t).format(e.cellProperties.dateFormat||e.defaultDateFormat)),e.setValue(t),e.hideDatepicker(),o&&o()},n.onClose=function(){e.parentDestroyed||e.finishEditing(!1),r&&r()},n}},{},C),v("date",S)},{editors:28,eventManager:40,"helpers/dom/element":44,"helpers/dom/event":45,"helpers/object":49,"helpers/unicode":52,moment:"moment",pikaday:"pikaday",textEditor:39}],33:[function(e,t,n){"use strict";Object.defineProperties(n,{DropdownEditor:{get:function(){return l}},__esModule:{value:!0}});var o,r,i=(o=e("editors"),o&&o.__esModule&&o||{"default":o}),s=(i.getEditor,i.registerEditor),a=(r=e("autocompleteEditor"),r&&r.__esModule&&r||{"default":r}).AutocompleteEditor,l=function(){$traceurRuntime.superConstructor(u).apply(this,arguments)},u=l;$traceurRuntime.createClass(l,{prepare:function(e,t,n,o,r,i){$traceurRuntime.superGet(this,u.prototype,"prepare").call(this,e,t,n,o,r,i),this.cellProperties.filter=!1,this.cellProperties.strict=!0}},{},a),Handsontable.hooks.add("beforeValidate",function(e,t,n,o){var r=this.getCellMeta(t,n);r.editor===Handsontable.editors.DropdownEditor&&void 0===r.strict&&(r.filter=!1,r.strict=!0)}),s("dropdown",l)},{autocompleteEditor:30,editors:28}],34:[function(e,t,n){"use strict";Object.defineProperties(n,{HandsontableEditor:{get:function(){return v}},__esModule:{value:!0}});var o,r,i,s,a,l,u=(o=e("helpers/unicode"),o&&o.__esModule&&o||{"default":o}).KEY_CODES,d=(r=e("helpers/object"),r&&r.__esModule&&r||{"default":r}).extend,c=(i=e("helpers/dom/element"),i&&i.__esModule&&i||{"default":i}).setCaretPosition,h=(s=e("helpers/dom/event"),s&&s.__esModule&&s||{"default":s}),f=h.stopImmediatePropagation,p=h.isImmediatePropagationStopped,g=(a=e("editors"),a&&a.__esModule&&a||{"default":a}),m=(g.getEditor,g.registerEditor),w=(l=e("textEditor"),l&&l.__esModule&&l||{"default":l}).TextEditor,v=w.prototype.extend();v.prototype.createElements=function(){w.prototype.createElements.apply(this,arguments);var e=document.createElement("DIV");e.className="handsontableEditor",this.TEXTAREA_PARENT.appendChild(e),this.htContainer=e,this.assignHooks()},v.prototype.prepare=function(e,t,n,o,r,i){w.prototype.prepare.apply(this,arguments);var s=this,a={startRows:0,startCols:0,minRows:0,minCols:0,className:"listbox",copyPaste:!1,autoColumnSize:!1,autoRowSize:!1,readOnly:!0,fillHandle:!1,afterOnCellMouseDown:function(){var e=this.getValue();void 0!==e&&s.setValue(e),s.instance.destroyEditor()}};this.cellProperties.handsontable&&d(a,i.handsontable),this.htOptions=a};var y=function(e){if(!p(e)){var t,n=this.getActiveEditor(),o=n.htEditor.getInstance();if(e.keyCode==u.ARROW_DOWN)if(o.getSelected()){var r=o.getSelected()[0],i=o.countRows()-1;t=Math.min(i,r+1)}else t=0;else if(e.keyCode==u.ARROW_UP&&o.getSelected()){var r=o.getSelected()[0];t=r-1}void 0!==t&&(0>t?o.deselectCell():o.selectCell(t,0),o.getData().length&&(e.preventDefault(),f(e),n.instance.listen(),n.TEXTAREA.focus()))}};v.prototype.open=function(){this.instance.addHook("beforeKeyDown",y),w.prototype.open.apply(this,arguments),this.htEditor&&this.htEditor.destroy(),this.htEditor=new Handsontable(this.htContainer,this.htOptions),this.cellProperties.strict?(this.htEditor.selectCell(0,0),this.TEXTAREA.style.visibility="hidden"):(this.htEditor.deselectCell(),this.TEXTAREA.style.visibility="visible"),c(this.TEXTAREA,0,this.TEXTAREA.value.length)},v.prototype.close=function(){this.instance.removeHook("beforeKeyDown",y),this.instance.listen(),w.prototype.close.apply(this,arguments)},v.prototype.focus=function(){this.instance.listen(),w.prototype.focus.apply(this,arguments)},v.prototype.beginEditing=function(e){var t=this.instance.getSettings().onBeginEditing;t&&t()===!1||w.prototype.beginEditing.apply(this,arguments)},v.prototype.finishEditing=function(e,t){if(this.htEditor&&this.htEditor.isListening()&&this.instance.listen(),this.htEditor&&this.htEditor.getSelected()){var n=this.htEditor.getInstance().getValue();void 0!==n&&this.setValue(n)}return w.prototype.finishEditing.apply(this,arguments)},v.prototype.assignHooks=function(){var e=this;this.instance.addHook("afterDestroy",function(){e.htEditor&&e.htEditor.destroy()})},m("handsontable",v)},{editors:28,"helpers/dom/element":44,"helpers/dom/event":45,"helpers/object":49,"helpers/unicode":52,textEditor:39}],35:[function(e,t,n){"use strict";Object.defineProperties(n,{MobileTextEditor:{get:function(){return H}},__esModule:{value:!0}});var o,r,i,s,a,l,u=(o=e("helpers/unicode"),o&&o.__esModule&&o||{"default":o}).KEY_CODES,d=(r=e("helpers/dom/event"),r&&r.__esModule&&r||{"default":r}),c=d.stopImmediatePropagation,h=d.isImmediatePropagationStopped,f=(i=e("helpers/dom/element"),i&&i.__esModule&&i||{"default":i}),p=f.addClass,g=f.getScrollLeft,m=f.getScrollTop,w=f.hasClass,v=f.isChildOf,y=f.offset,b=f.outerHeight,C=f.outerWidth,R=f.removeClass,_=f.setCaretPosition,S=(s=e("editors"),s&&s.__esModule&&s||{"default":s}),E=(S.getEditor,S.registerEditor),T=(a=e("_baseEditor"),a&&a.__esModule&&a||{"default":a}).BaseEditor,M=(l=e("eventManager"),l&&l.__esModule&&l||{"default":l}).eventManager,H=T.prototype.extend(),k={},O=function(){this.controls={},this.controls.leftButton=document.createElement("DIV"),this.controls.leftButton.className="leftButton",this.controls.rightButton=document.createElement("DIV"),this.controls.rightButton.className="rightButton",this.controls.upButton=document.createElement("DIV"),this.controls.upButton.className="upButton",this.controls.downButton=document.createElement("DIV"),this.controls.downButton.className="downButton";for(var e in this.controls)this.controls.hasOwnProperty(e)&&this.positionControls.appendChild(this.controls[e])};H.prototype.valueChanged=function(){return this.initValue!=this.getValue()},H.prototype.init=function(){var e=this;this.eventManager=M(this.instance),this.createElements(),this.bindEvents(),this.instance.addHook("afterDestroy",function(){e.destroy()})},H.prototype.getValue=function(){return this.TEXTAREA.value},H.prototype.setValue=function(e){this.initValue=e,this.TEXTAREA.value=e},H.prototype.createElements=function(){this.editorContainer=document.createElement("DIV"),this.editorContainer.className="htMobileEditorContainer",this.cellPointer=document.createElement("DIV"),this.cellPointer.className="cellPointer",this.moveHandle=document.createElement("DIV"),this.moveHandle.className="moveHandle",this.inputPane=document.createElement("DIV"),this.inputPane.className="inputs",this.positionControls=document.createElement("DIV"),this.positionControls.className="positionControls",this.TEXTAREA=document.createElement("TEXTAREA"),p(this.TEXTAREA,"handsontableInput"),this.inputPane.appendChild(this.TEXTAREA),this.editorContainer.appendChild(this.cellPointer),this.editorContainer.appendChild(this.moveHandle),this.editorContainer.appendChild(this.inputPane),this.editorContainer.appendChild(this.positionControls),O.call(this),document.body.appendChild(this.editorContainer)},H.prototype.onBeforeKeyDown=function(e){var t=this,n=t.getActiveEditor();if(e.target===n.TEXTAREA&&!h(e))switch(e.keyCode){case u.ENTER:n.close(),e.preventDefault();break;case u.BACKSPACE:c(e)}},H.prototype.open=function(){this.instance.addHook("beforeKeyDown",this.onBeforeKeyDown),p(this.editorContainer,"active"),R(this.cellPointer,"hidden"),this.updateEditorPosition()},H.prototype.focus=function(){this.TEXTAREA.focus(),_(this.TEXTAREA,this.TEXTAREA.value.length)},H.prototype.close=function(){this.TEXTAREA.blur(),this.instance.removeHook("beforeKeyDown",this.onBeforeKeyDown),R(this.editorContainer,"active")},H.prototype.scrollToView=function(){var e=this.instance.getSelectedRange().highlight;this.instance.view.scrollViewport(e)},H.prototype.hideCellPointer=function(){w(this.cellPointer,"hidden")||p(this.cellPointer,"hidden")},H.prototype.updateEditorPosition=function(e,t){if(e&&t)e=parseInt(e,10),t=parseInt(t,10),this.editorContainer.style.top=t+"px",this.editorContainer.style.left=e+"px";else{var n=this.instance.getSelected(),o=this.instance.getCell(n[0],n[1]);if(k.cellPointer||(k.cellPointer={height:b(this.cellPointer),width:C(this.cellPointer)}),k.editorContainer||(k.editorContainer={width:C(this.editorContainer)}),void 0!==o){var r=this.instance.view.wt.wtOverlays.leftOverlay.trimmingContainer==window?0:g(this.instance.view.wt.wtOverlays.leftOverlay.holder),i=this.instance.view.wt.wtOverlays.topOverlay.trimmingContainer==window?0:m(this.instance.view.wt.wtOverlays.topOverlay.holder),s=y(o),a=C(o),l={x:r,y:i};this.editorContainer.style.top=parseInt(s.top+b(o)-l.y+k.cellPointer.height,10)+"px",this.editorContainer.style.left=parseInt(window.innerWidth/2-k.editorContainer.width/2,10)+"px",s.left+a/2>parseInt(this.editorContainer.style.left,10)+k.editorContainer.width?this.editorContainer.style.left=window.innerWidth-k.editorContainer.width+"px":s.left+a/2<parseInt(this.editorContainer.style.left,10)+20&&(this.editorContainer.style.left="0px"),this.cellPointer.style.left=parseInt(s.left-k.cellPointer.width/2-y(this.editorContainer).left+a/2-l.x,10)+"px"}}},H.prototype.updateEditorData=function(){var e=this.instance.getSelected(),t=this.instance.getDataAtCell(e[0],e[1]);this.row=e[0],this.col=e[1],this.setValue(t),this.updateEditorPosition()},H.prototype.prepareAndSave=function(){var e;return this.valueChanged()?(e=this.instance.getSettings().trimWhitespace?[[String.prototype.trim.call(this.getValue())]]:[[this.getValue()]],void this.saveValue(e)):!0},H.prototype.bindEvents=function(){var e=this;this.eventManager.addEventListener(this.controls.leftButton,"touchend",function(t){e.prepareAndSave(),e.instance.selection.transformStart(0,-1,null,!0),e.updateEditorData(),t.preventDefault()}),this.eventManager.addEventListener(this.controls.rightButton,"touchend",function(t){e.prepareAndSave(),e.instance.selection.transformStart(0,1,null,!0),e.updateEditorData(),t.preventDefault()}),this.eventManager.addEventListener(this.controls.upButton,"touchend",function(t){e.prepareAndSave(),e.instance.selection.transformStart(-1,0,null,!0),e.updateEditorData(),t.preventDefault()}),this.eventManager.addEventListener(this.controls.downButton,"touchend",function(t){e.prepareAndSave(),e.instance.selection.transformStart(1,0,null,!0),e.updateEditorData(),t.preventDefault()}),this.eventManager.addEventListener(this.moveHandle,"touchstart",function(t){if(1==t.touches.length){var n=t.touches[0],o={x:e.editorContainer.offsetLeft,y:e.editorContainer.offsetTop},r={x:n.pageX-o.x,y:n.pageY-o.y};e.eventManager.addEventListener(this,"touchmove",function(t){var n=t.touches[0];e.updateEditorPosition(n.pageX-r.x,n.pageY-r.y),e.hideCellPointer(),t.preventDefault()})}}),this.eventManager.addEventListener(document.body,"touchend",function(t){v(t.target,e.editorContainer)||v(t.target,e.instance.rootElement)||e.close()}),this.eventManager.addEventListener(this.instance.view.wt.wtOverlays.leftOverlay.holder,"scroll",function(t){e.instance.view.wt.wtOverlays.leftOverlay.trimmingContainer!=window&&e.hideCellPointer()}),this.eventManager.addEventListener(this.instance.view.wt.wtOverlays.topOverlay.holder,"scroll",function(t){e.instance.view.wt.wtOverlays.topOverlay.trimmingContainer!=window&&e.hideCellPointer()})},H.prototype.destroy=function(){this.eventManager.clear(),this.editorContainer.parentNode.removeChild(this.editorContainer)},E("mobile",H)},{_baseEditor:29,editors:28,eventManager:40,"helpers/dom/element":44,"helpers/dom/event":45,"helpers/unicode":52}],36:[function(e,t,n){"use strict";Object.defineProperties(n,{NumericEditor:{get:function(){return d}},__esModule:{value:!0}});var o,r,i,s=(o=e("numeral"),o&&o.__esModule&&o||{"default":o})["default"],a=(r=e("editors"),r&&r.__esModule&&r||{"default":r}),l=(a.getEditor,a.registerEditor),u=(i=e("textEditor"),i&&i.__esModule&&i||{"default":i}).TextEditor,d=function(){$traceurRuntime.superConstructor(c).apply(this,arguments)},c=d;$traceurRuntime.createClass(d,{beginEditing:function(e){if("undefined"==typeof e&&this.originalValue){"undefined"!=typeof this.cellProperties.language&&s.language(this.cellProperties.language);var t=s.languageData().delimiters.decimal;e=(""+this.originalValue).replace(".",t)}$traceurRuntime.superGet(this,c.prototype,"beginEditing").call(this,e)}},{},u),l("numeric",d)},{editors:28,numeral:"numeral",textEditor:39}],37:[function(e,t,n){"use strict";Object.defineProperties(n,{PasswordEditor:{get:function(){return d}},__esModule:{value:!0}});var o,r,i,s=(o=e("helpers/dom/element"),o&&o.__esModule&&o||{"default":o}).empty,a=(r=e("editors"),r&&r.__esModule&&r||{"default":r}),l=(a.getEditor,a.registerEditor),u=(i=e("textEditor"),i&&i.__esModule&&i||{"default":i}).TextEditor,d=function(){$traceurRuntime.superConstructor(c).apply(this,arguments)},c=d;$traceurRuntime.createClass(d,{createElements:function(){$traceurRuntime.superGet(this,c.prototype,"createElements").call(this),this.TEXTAREA=document.createElement("input"),this.TEXTAREA.setAttribute("type","password"),this.TEXTAREA.className="handsontableInput",this.textareaStyle=this.TEXTAREA.style,this.textareaStyle.width=0,this.textareaStyle.height=0,s(this.TEXTAREA_PARENT),this.TEXTAREA_PARENT.appendChild(this.TEXTAREA)}},{},u),l("password",d)},{editors:28,"helpers/dom/element":44,textEditor:39}],38:[function(e,t,n){"use strict";Object.defineProperties(n,{SelectEditor:{get:function(){return S}},__esModule:{value:!0}});var o,r,i,s,a,l=(o=e("helpers/dom/element"),o&&o.__esModule&&o||{"default":o}),u=l.addClass,d=l.empty,c=l.fastInnerHTML,h=l.getComputedStyle,f=l.getCssTransform,p=l.getScrollableElement,g=l.offset,m=l.outerHeight,w=l.outerWidth,v=l.resetCssTransform,y=(r=e("helpers/dom/event"),r&&r.__esModule&&r||{"default":r}).stopImmediatePropagation,b=(i=e("helpers/unicode"),i&&i.__esModule&&i||{"default":i}).KEY_CODES,C=(s=e("editors"),s&&s.__esModule&&s||{"default":s}),R=(C.getEditor,C.registerEditor),_=(a=e("_baseEditor"),a&&a.__esModule&&a||{"default":a}).BaseEditor,S=_.prototype.extend();S.prototype.init=function(){this.select=document.createElement("SELECT"),u(this.select,"htSelectEditor"),this.select.style.display="none",this.instance.rootElement.appendChild(this.select),this.registerHooks()},S.prototype.registerHooks=function(){var e=this;this.instance.addHook("afterScrollVertically",function(){return e.refreshDimensions()}),this.instance.addHook("afterColumnResize",function(){return e.refreshDimensions()}),this.instance.addHook("afterRowResize",function(){return e.refreshDimensions()})},S.prototype.prepare=function(){_.prototype.prepare.apply(this,arguments);var e,t=this.cellProperties.selectOptions;e="function"==typeof t?this.prepareOptions(t(this.row,this.col,this.prop)):this.prepareOptions(t),d(this.select);for(var n in e)if(e.hasOwnProperty(n)){var o=document.createElement("OPTION");o.value=n,c(o,e[n]),this.select.appendChild(o)}},S.prototype.prepareOptions=function(e){var t={};if(Array.isArray(e))for(var n=0,o=e.length;o>n;n++)t[e[n]]=e[n];else"object"==typeof e&&(t=e);return t},S.prototype.getValue=function(){return this.select.value},S.prototype.setValue=function(e){this.select.value=e};var E=function(e){var t=this,n=t.getActiveEditor();switch(e.keyCode){case b.ARROW_UP:var o=n.select.selectedIndex-1;o>=0&&(n.select[o].selected=!0),y(e),e.preventDefault();break;case b.ARROW_DOWN:var r=n.select.selectedIndex+1;r<=n.select.length-1&&(n.select[r].selected=!0),y(e),e.preventDefault()}};S.prototype.checkEditorSection=function(){return this.row<this.instance.getSettings().fixedRowsTop?this.col<this.instance.getSettings().fixedColumnsLeft?"corner":"top":this.col<this.instance.getSettings().fixedColumnsLeft?"left":void 0},S.prototype.open=function(){this._opened=!0,this.refreshDimensions(),this.select.style.display="",this.instance.addHook("beforeKeyDown",E)},S.prototype.close=function(){this._opened=!1,this.select.style.display="none",this.instance.removeHook("beforeKeyDown",E)},S.prototype.focus=function(){this.select.focus()},S.prototype.refreshDimensions=function(){if(this.state===Handsontable.EditorState.EDITING){if(this.TD=this.getEditedCell(),!this.TD)return void this.close();var e,t=w(this.TD)+1,n=m(this.TD)+1,o=g(this.TD),r=g(this.instance.rootElement),i=p(this.TD),s=o.top-r.top-1-(i.scrollTop||0),a=o.left-r.left-1-(i.scrollLeft||0),l=this.checkEditorSection(),u=this.instance.getSettings();
u.rowHeaders?1:0,u.colHeaders?1:0;switch(l){case"top":e=f(this.instance.view.wt.wtOverlays.topOverlay.clone.wtTable.holder.parentNode);break;case"left":e=f(this.instance.view.wt.wtOverlays.leftOverlay.clone.wtTable.holder.parentNode);break;case"corner":e=f(this.instance.view.wt.wtOverlays.topLeftCornerOverlay.clone.wtTable.holder.parentNode)}0===this.instance.getSelected()[0]&&(s+=1),0===this.instance.getSelected()[1]&&(a+=1);var d=this.select.style;e&&-1!=e?d[e[0]]=e[1]:v(this.select);var c=h(this.TD);parseInt(c.borderTopWidth,10)>0&&(n-=1),parseInt(c.borderLeftWidth,10)>0&&(t-=1),d.height=n+"px",d.minWidth=t+"px",d.top=s+"px",d.left=a+"px",d.margin="0px"}},S.prototype.getEditedCell=function(){var e,t=this.checkEditorSection();switch(t){case"top":e=this.instance.view.wt.wtOverlays.topOverlay.clone.wtTable.getCell({row:this.row,col:this.col}),this.select.style.zIndex=101;break;case"corner":e=this.instance.view.wt.wtOverlays.topLeftCornerOverlay.clone.wtTable.getCell({row:this.row,col:this.col}),this.select.style.zIndex=103;break;case"left":e=this.instance.view.wt.wtOverlays.leftOverlay.clone.wtTable.getCell({row:this.row,col:this.col}),this.select.style.zIndex=102;break;default:e=this.instance.getCell(this.row,this.col),this.select.style.zIndex=""}return-1!=e&&-2!=e?e:void 0},R("select",S)},{_baseEditor:29,editors:28,"helpers/dom/element":44,"helpers/dom/event":45,"helpers/unicode":52}],39:[function(e,t,n){"use strict";Object.defineProperties(n,{TextEditor:{get:function(){return O}},__esModule:{value:!0}});var o,r,i,s,a,l,u,d=(o=e("helpers/dom/element"),o&&o.__esModule&&o||{"default":o}),c=d.addClass,h=d.getCaretPosition,f=d.getComputedStyle,p=d.getCssTransform,g=d.getScrollableElement,m=d.innerWidth,w=d.offset,v=d.resetCssTransform,y=d.setCaretPosition,b=(r=e("autoResize"),r&&r.__esModule&&r||{"default":r})["default"],C=(i=e("_baseEditor"),i&&i.__esModule&&i||{"default":i}).BaseEditor,R=(s=e("eventManager"),s&&s.__esModule&&s||{"default":s}).eventManager,_=(a=e("editors"),a&&a.__esModule&&a||{"default":a}),S=(_.getEditor,_.registerEditor),E=(l=e("helpers/unicode"),l&&l.__esModule&&l||{"default":l}).KEY_CODES,T=(u=e("helpers/dom/event"),u&&u.__esModule&&u||{"default":u}),M=T.stopPropagation,H=T.stopImmediatePropagation,k=T.isImmediatePropagationStopped,O=C.prototype.extend();O.prototype.init=function(){var e=this;this.createElements(),this.eventManager=R(this),this.bindEvents(),this.autoResize=b(),this.instance.addHook("afterDestroy",function(){e.destroy()})},O.prototype.getValue=function(){return this.TEXTAREA.value},O.prototype.setValue=function(e){this.TEXTAREA.value=e};var D=function(e){var t,n=this,o=n.getActiveEditor();if(t=(e.ctrlKey||e.metaKey)&&!e.altKey,e.target===o.TEXTAREA&&!k(e)){if(17===e.keyCode||224===e.keyCode||91===e.keyCode||93===e.keyCode)return void H(e);switch(e.keyCode){case E.ARROW_RIGHT:o.isInFullEditMode()&&(!o.isWaiting()&&!o.allowKeyEventPropagation||!o.isWaiting()&&o.allowKeyEventPropagation&&!o.allowKeyEventPropagation(e.keyCode))&&H(e);break;case E.ARROW_LEFT:o.isInFullEditMode()&&(!o.isWaiting()&&!o.allowKeyEventPropagation||!o.isWaiting()&&o.allowKeyEventPropagation&&!o.allowKeyEventPropagation(e.keyCode))&&H(e);break;case E.ARROW_UP:case E.ARROW_DOWN:o.isInFullEditMode()&&(!o.isWaiting()&&!o.allowKeyEventPropagation||!o.isWaiting()&&o.allowKeyEventPropagation&&!o.allowKeyEventPropagation(e.keyCode))&&H(e);break;case E.ENTER:var r=o.instance.getSelected(),i=!(r[0]===r[2]&&r[1]===r[3]);if(t&&!i||e.altKey){if(o.isOpened()){var s=h(o.TEXTAREA),a=o.getValue(),l=a.slice(0,s)+"\n"+a.slice(s);o.setValue(l),y(o.TEXTAREA,s+1)}else o.beginEditing(o.originalValue+"\n");H(e)}e.preventDefault();break;case E.A:case E.X:case E.C:case E.V:t&&H(e);break;case E.BACKSPACE:case E.DELETE:case E.HOME:case E.END:H(e)}-1===[E.ARROW_UP,E.ARROW_RIGHT,E.ARROW_DOWN,E.ARROW_LEFT].indexOf(e.keyCode)&&o.autoResize.resize(String.fromCharCode(e.keyCode))}};O.prototype.open=function(){this.refreshDimensions(),this.instance.addHook("beforeKeyDown",D)},O.prototype.close=function(){this.textareaParentStyle.display="none",this.autoResize.unObserve(),document.activeElement===this.TEXTAREA&&this.instance.listen(),this.instance.removeHook("beforeKeyDown",D)},O.prototype.focus=function(){this.TEXTAREA.focus(),y(this.TEXTAREA,this.TEXTAREA.value.length)},O.prototype.createElements=function(){this.TEXTAREA=document.createElement("TEXTAREA"),c(this.TEXTAREA,"handsontableInput"),this.textareaStyle=this.TEXTAREA.style,this.textareaStyle.width=0,this.textareaStyle.height=0,this.TEXTAREA_PARENT=document.createElement("DIV"),c(this.TEXTAREA_PARENT,"handsontableInputHolder"),this.textareaParentStyle=this.TEXTAREA_PARENT.style,this.textareaParentStyle.top=0,this.textareaParentStyle.left=0,this.textareaParentStyle.display="none",this.TEXTAREA_PARENT.appendChild(this.TEXTAREA),this.instance.rootElement.appendChild(this.TEXTAREA_PARENT);var e=this;this.instance._registerTimeout(setTimeout(function(){e.refreshDimensions()},0))},O.prototype.checkEditorSection=function(){return this.row<this.instance.getSettings().fixedRowsTop?this.col<this.instance.getSettings().fixedColumnsLeft?"corner":"top":this.col<this.instance.getSettings().fixedColumnsLeft?"left":void 0},O.prototype.getEditedCell=function(){var e,t=this.checkEditorSection();switch(t){case"top":e=this.instance.view.wt.wtOverlays.topOverlay.clone.wtTable.getCell({row:this.row,col:this.col}),this.textareaParentStyle.zIndex=101;break;case"corner":e=this.instance.view.wt.wtOverlays.topLeftCornerOverlay.clone.wtTable.getCell({row:this.row,col:this.col}),this.textareaParentStyle.zIndex=103;break;case"left":e=this.instance.view.wt.wtOverlays.leftOverlay.clone.wtTable.getCell({row:this.row,col:this.col}),this.textareaParentStyle.zIndex=102;break;default:e=this.instance.getCell(this.row,this.col),this.textareaParentStyle.zIndex=""}return-1!=e&&-2!=e?e:void 0},O.prototype.refreshDimensions=function(){if(this.state===Handsontable.EditorState.EDITING){if(this.TD=this.getEditedCell(),!this.TD)return void this.close();var e,t=w(this.TD),n=w(this.instance.rootElement),o=g(this.TD),r=t.top-n.top-1-(o.scrollTop||0),i=t.left-n.left-1-(o.scrollLeft||0),s=this.instance.getSettings(),a=(s.rowHeaders?1:0,s.colHeaders?1:0,this.checkEditorSection()),l=this.TD.style.backgroundColor;switch(a){case"top":e=p(this.instance.view.wt.wtOverlays.topOverlay.clone.wtTable.holder.parentNode);break;case"left":e=p(this.instance.view.wt.wtOverlays.leftOverlay.clone.wtTable.holder.parentNode);break;case"corner":e=p(this.instance.view.wt.wtOverlays.topLeftCornerOverlay.clone.wtTable.holder.parentNode)}0===this.instance.getSelected()[0]&&(r+=1),0===this.instance.getSelected()[1]&&(i+=1),e&&-1!=e?this.textareaParentStyle[e[0]]=e[1]:v(this.textareaParentStyle),this.textareaParentStyle.top=r+"px",this.textareaParentStyle.left=i+"px";var u=this.TD.offsetTop-this.instance.view.wt.wtOverlays.topOverlay.getScrollPosition(),d=this.TD.offsetLeft-this.instance.view.wt.wtOverlays.leftOverlay.getScrollPosition(),c=m(this.TD)-8,h=this.instance.view.maximumVisibleElementWidth(d)-9,y=this.TD.scrollHeight+1,b=Math.max(this.instance.view.maximumVisibleElementHeight(u)-2,23),C=f(this.TD);this.TEXTAREA.style.fontSize=C.fontSize,this.TEXTAREA.style.fontFamily=C.fontFamily,this.TEXTAREA.style.backgroundColor="",this.TEXTAREA.style.backgroundColor=l?l:f(this.TEXTAREA).backgroundColor,this.autoResize.init(this.TEXTAREA,{minHeight:Math.min(y,b),maxHeight:b,minWidth:Math.min(c,h),maxWidth:h},!0),this.textareaParentStyle.display="block"}},O.prototype.bindEvents=function(){var e=this;this.eventManager.addEventListener(this.TEXTAREA,"cut",function(e){M(e)}),this.eventManager.addEventListener(this.TEXTAREA,"paste",function(e){M(e)}),this.instance.addHook("afterScrollVertically",function(){e.refreshDimensions()}),this.instance.addHook("afterColumnResize",function(){e.refreshDimensions(),e.focus()}),this.instance.addHook("afterRowResize",function(){e.refreshDimensions(),e.focus()}),this.instance.addHook("afterDestroy",function(){e.eventManager.destroy()})},O.prototype.destroy=function(){this.eventManager.destroy()},S("text",O)},{_baseEditor:29,autoResize:"autoResize",editors:28,eventManager:40,"helpers/dom/element":44,"helpers/dom/event":45,"helpers/unicode":52}],40:[function(e,t,n){"use strict";function o(e,t){var n,o,r,i,s,a="HOT-TABLE";if(t.isTargetWebComponent=!1,t.realTarget=t.target,!Handsontable.eventManager.isHotTableEnv)return t;for(t=l(t),s=t.path?t.path.length:0;s--;){if(t.path[s].nodeName===a)n=!0;else if(n&&t.path[s].shadowRoot){i=t.path[s];break}0!==s||i||(i=t.path[s])}return i||(i=t.target),t.isTargetWebComponent=!0,d()?t.realTarget=t.srcElement||t.toElement:(e instanceof Handsontable.Core||e instanceof Walkontable)&&(e instanceof Handsontable.Core?o=e.view?e.view.wt.wtTable.TABLE:null:e instanceof Walkontable&&(o=e.wtTable.TABLE.parentNode.parentNode),r=u(t.target,[a],o),r?t.realTarget=o.querySelector(a)||t.target:t.realTarget=t.target),Object.defineProperty(t,"target",{get:function(){return l(i)},enumerable:!0,configurable:!0}),t}function r(e){return new c(e)}Object.defineProperties(n,{EventManager:{get:function(){return c}},eventManager:{get:function(){return r}},__esModule:{value:!0}});var i,s,a=(i=e("helpers/dom/element"),i&&i.__esModule&&i||{"default":i}),l=a.polymerWrap,u=a.closest,d=(s=e("helpers/browser"),s&&s.__esModule&&s||{"default":s}).isWebComponentSupportedNatively,c=function(){var e=void 0!==arguments[0]?arguments[0]:null;this.context=e||this,this.context.eventListeners||(this.context.eventListeners=[])};$traceurRuntime.createClass(c,{addEventListener:function(e,t,n){function r(e){void 0==e.target&&void 0!=e.srcElement&&(e.definePoperty?e.definePoperty("target",{value:e.srcElement}):e.target=e.srcElement),void 0==e.preventDefault&&(e.definePoperty?e.definePoperty("preventDefault",{value:function(){this.returnValue=!1}}):e.preventDefault=function(){this.returnValue=!1}),e=o(s,e),n.call(this,e)}var i=this,s=this.context;return this.context.eventListeners.push({element:e,event:t,callback:n,callbackProxy:r}),window.addEventListener?e.addEventListener(t,r,!1):e.attachEvent("on"+t,r),Handsontable.countEventManagerListeners++,function(){i.removeEventListener(e,t,n)}},removeEventListener:function(e,t,n){for(var o,r=this.context.eventListeners.length;r--;)if(o=this.context.eventListeners[r],o.event==t&&o.element==e){if(n&&n!=o.callback)continue;this.context.eventListeners.splice(r,1),o.element.removeEventListener?o.element.removeEventListener(o.event,o.callbackProxy,!1):o.element.detachEvent("on"+o.event,o.callbackProxy),Handsontable.countEventManagerListeners--}},clearEvents:function(){if(this.context)for(var e=this.context.eventListeners.length;e--;){var t=this.context.eventListeners[e];t&&this.removeEventListener(t.element,t.event,t.callback)}},clear:function(){this.clearEvents()},destroy:function(){this.clearEvents(),this.context=null},fireEvent:function(e,t){var n,o={bubbles:!0,cancelable:"mousemove"!==t,view:window,detail:0,screenX:0,screenY:0,clientX:1,clientY:1,ctrlKey:!1,altKey:!1,shiftKey:!1,metaKey:!1,button:0,relatedTarget:void 0};document.createEvent?(n=document.createEvent("MouseEvents"),n.initMouseEvent(t,o.bubbles,o.cancelable,o.view,o.detail,o.screenX,o.screenY,o.clientX,o.clientY,o.ctrlKey,o.altKey,o.shiftKey,o.metaKey,o.button,o.relatedTarget||document.body.parentNode)):n=document.createEventObject(),e.dispatchEvent?e.dispatchEvent(n):e.fireEvent("on"+t,n)}},{}),window.Handsontable=window.Handsontable||{},Handsontable.countEventManagerListeners=0,Handsontable.eventManager=r},{"helpers/browser":42,"helpers/dom/element":44}],41:[function(e,t,n){"use strict";function o(e){for(var t=0,n=e.length;n>t;)e[t]=[e[t]],t++}function r(e,t){for(var n=0,o=t.length;o>n;)e.push(t[n]),n++}function i(e){var t=[];if(!e||0===e.length||!e[0]||0===e[0].length)return t;for(var n=e.length,o=e[0].length,r=0;n>r;r++)for(var i=0;o>i;i++)t[i]||(t[i]=[]),t[i][r]=e[r][i];return t}function s(e,t,n,o){var r=-1,i=e.length;for(o&&i&&(n=e[++r]);++r<i;)n=t(n,e[r],r,e);return n}function a(e,t){for(var n=-1,o=e.length,r=-1,i=[];++n<o;){var s=e[n];t(s,n,e)&&(i[++r]=s)}return i}function l(e,t){for(var n=-1,o=e.length;++n<o&&t(e[n],n,e)!==!1;);return e}function u(e){return s(e,function(e,t){return e+t},0)}function d(e){return e.length?u(e)/e.length:0}Object.defineProperties(n,{to2dArray:{get:function(){return o}},extendArray:{get:function(){return r}},pivot:{get:function(){return i}},arrayFilter:{get:function(){return a}},arrayEach:{get:function(){return l}},arraySum:{get:function(){return u}},arrayAvg:{get:function(){return d}},__esModule:{value:!0}})},{}],42:[function(e,t,n){"use strict";function o(){return f}function r(){return p}function i(){return g}function s(){return m}function a(e){return e||(e=navigator.userAgent),/Android|webOS|iPhone|iPad|iPod|BlackBerry|IEMobile|Opera Mini/i.test(e)}function l(){return"ontouchstart"in window}function u(){var e=document.createElement("div");return e.createShadowRoot&&e.createShadowRoot.toString().match(/\[native code\]/)?!0:!1}function d(){var e=document.createElement("TABLE");e.style.borderSpacing=0,e.style.borderWidth=0,e.style.padding=0;var t=document.createElement("TBODY");e.appendChild(t),t.appendChild(document.createElement("TR")),t.firstChild.appendChild(document.createElement("TD")),t.firstChild.firstChild.innerHTML="<tr><td>t<br>t</td></tr>";var n=document.createElement("CAPTION");n.innerHTML="c<br>c<br>c<br>c",n.style.padding=0,n.style.margin=0,e.insertBefore(n,t),document.body.appendChild(e),h=e.offsetHeight<2*e.lastChild.offsetHeight,document.body.removeChild(e)}function c(){return void 0===h&&d(),h}Object.defineProperties(n,{isIE8:{get:function(){return o}},isIE9:{get:function(){return r}},isSafari:{get:function(){return i}},isChrome:{get:function(){return s}},isMobileBrowser:{get:function(){return a}},isTouchSupported:{get:function(){return l}},isWebComponentSupportedNatively:{get:function(){return u}},hasCaptionProblem:{get:function(){return c}},__esModule:{value:!0}});var h,f=!document.createTextNode("test").textContent,p=!!document.documentMode,g=/Safari/.test(navigator.userAgent)&&/Apple Computer/.test(navigator.vendor),m=/Chrome/.test(navigator.userAgent)&&/Google/.test(navigator.vendor)},{}],43:[function(e,t,n){"use strict";function o(e){for(var t,n=e+1,o="";n>0;)t=(n-1)%26,o=String.fromCharCode(65+t)+o,n=parseInt((n-t)/26,10);return o}function r(e,t){e="number"==typeof e?e:100,t="number"==typeof t?t:4;var n,r,i=[];for(n=0;e>n;n++){var s=[];for(r=0;t>r;r++)s.push(o(r)+(n+1));i.push(s)}return i}function i(e,t){e="number"==typeof e?e:100,t="number"==typeof t?t:4;var n,r,i=[];for(n=0;e>n;n++){var s={};for(r=0;t>r;r++)s["prop"+r]=o(r)+(n+1);i.push(s)}return i}function s(e){var t,n,o,r,i=[],s=0;for(t=0,n=e.length;n>t;t++)for(o=0,r=e[t].length;r>o;o++)o==s&&(i.push([]),s++),i[o].push(e[t][o]);return i}function a(e,t){function n(e){var t=Handsontable.cellTypes[e];if("undefined"==typeof t)throw new Error('You declared cell type "'+e+'" as a string that is not mapped to a known object. Cell type must be an object or a string mapped to an object in Handsontable.cellTypes');return t}return t="undefined"==typeof t?!0:t,function(o,r){return function i(o){if(o){if(o.hasOwnProperty(e)&&void 0!==o[e])return o[e];if(o.hasOwnProperty("type")&&o.type){var r;if("string"!=typeof o.type)throw new Error("Cell type must be a string ");if(r=n(o.type),r.hasOwnProperty(e))return r[e];if(t)return}return i(u(o))}}("number"==typeof o?this.getCellMeta(o,r):o)}}Object.defineProperties(n,{spreadsheetColumnLabel:{get:function(){return o}},createSpreadsheetData:{get:function(){return r}},createSpreadsheetObjectData:{get:function(){return i}},translateRowsToColumns:{get:function(){return s}},cellMethodLookupFactory:{get:function(){return a}},__esModule:{value:!0}});var l,u=(l=e("object"),l&&l.__esModule&&l||{"default":l}).getPrototypeOf},{object:49}],44:[function(e,t,n){"use strict";function o(e,t,n){for(;null!=e&&e!==n;){if(e.nodeType===Node.ELEMENT_NODE&&(t.indexOf(e.nodeName)>-1||t.indexOf(e)>-1))return e;e=e.host&&e.nodeType===Node.DOCUMENT_FRAGMENT_NODE?e.host:e.parentNode}return null}function r(e,t){var n=e.parentNode,o=[];for("string"==typeof t?o=Array.prototype.slice.call(document.querySelectorAll(t),0):o.push(t);null!=n;){if(o.indexOf(n)>-1)return!0;n=n.parentNode}return!1}function i(e){function t(e){return e.nodeType===Node.ELEMENT_NODE&&e.nodeName===o.toUpperCase()}var n,o="hot-table",r=!1;for(n=s(e);null!=n;){if(t(n)){r=!0;break}if(n.host&&n.nodeType===Node.DOCUMENT_FRAGMENT_NODE){if(r=t(n.host))break;n=n.host}n=n.parentNode}return r}function s(e){return"undefined"!=typeof Polymer&&"function"==typeof wrap?wrap(e):e}function a(e){return"undefined"!=typeof Polymer&&"function"==typeof unwrap?unwrap(e):e}function l(e){var t=0;if(e.previousSibling)for(;e=e.previousSibling;)++t;return t}function u(e,t){var n=document.querySelector(".ht_clone_"+e);return n?n.contains(t):null}function d(e){var t=0,n=[];if(!e||!e.length)return n;for(;e[t];)n.push(e[t]),t++;return n}function c(e,t){return $(e,t)}function h(e,t){return K(e,t)}function f(e,t){return X(e,t)}function p(e,t){if(3===e.nodeType)t.removeChild(e);else if(["TABLE","THEAD","TBODY","TFOOT","TR"].indexOf(e.nodeName)>-1)for(var n=e.childNodes,o=n.length-1;o>=0;o--)p(n[o],e)}function g(e){for(var t;t=e.lastChild;)e.removeChild(t)}function m(e,t){ie.test(t)?e.innerHTML=t:w(e,t)}function w(e,t){var n=e.firstChild;n&&3===n.nodeType&&null===n.nextSibling?se?n.textContent=t:n.data=t:(g(e),e.appendChild(document.createTextNode(t)))}function v(e){for(var t=e;a(t)!==document.documentElement;){if(null===t)return!1;if(t.nodeType===Node.DOCUMENT_FRAGMENT_NODE){if(t.host){if(t.host.impl)return v(t.host.impl);if(t.host)return v(t.host);throw new Error("Lost in Web Components world")}return!1}if("none"===t.style.display)return!1;t=t.parentNode}return!0}function y(e){var t,n,o,r,i;if(r=document.documentElement,ee()&&e.firstChild&&"CAPTION"===e.firstChild.nodeName)return i=e.getBoundingClientRect(),{top:i.top+(window.pageYOffset||r.scrollTop)-(r.clientTop||0),left:i.left+(window.pageXOffset||r.scrollLeft)-(r.clientLeft||0)};for(t=e.offsetLeft,n=e.offsetTop,o=e;(e=e.offsetParent)&&e!==document.body;)t+=e.offsetLeft,n+=e.offsetTop,o=e;return o&&"fixed"===o.style.position&&(t+=window.pageXOffset||r.scrollLeft,n+=window.pageYOffset||r.scrollTop),{left:t,top:n}}function b(){var e=window.scrollY;return void 0===e&&(e=document.documentElement.scrollTop),e}function C(){var e=window.scrollX;return void 0===e&&(e=document.documentElement.scrollLeft),e}function R(e){return e===window?b():e.scrollTop}function _(e){return e===window?C():e.scrollLeft}function S(e){for(var t,n,o,r=e.parentNode,i=["auto","scroll"],s="",a="",l="",u="";r&&r.style&&document.body!==r;){if(t=r.style.overflow,n=r.style.overflowX,o=r.style.overflowY,"scroll"==t||"scroll"==n||"scroll"==o)return r;if(window.getComputedStyle&&(s=window.getComputedStyle(r),a=s.getPropertyValue("overflow"),l=s.getPropertyValue("overflow-y"),u=s.getPropertyValue("overflow-x"),"scroll"===a||"scroll"===u||"scroll"===l))return r;if(r.clientHeight<=r.scrollHeight&&(-1!==i.indexOf(o)||-1!==i.indexOf(t)||-1!==i.indexOf(a)||-1!==i.indexOf(l)))return r;if(r.clientWidth<=r.scrollWidth&&(-1!==i.indexOf(n)||-1!==i.indexOf(t)||-1!==i.indexOf(a)||-1!==i.indexOf(u)))return r;r=r.parentNode}return window}function E(e){for(var t=e.parentNode;t&&t.style&&document.body!==t;){if("visible"!==t.style.overflow&&""!==t.style.overflow)return t;if(window.getComputedStyle){var n=window.getComputedStyle(t);if("visible"!==n.getPropertyValue("overflow")&&""!==n.getPropertyValue("overflow"))return t}t=t.parentNode}return window}function T(e,t){if(e){if(e!==window){var n,o=e.style[t];return""!==o&&void 0!==o?o:(n=M(e),""!==n[t]&&void 0!==n[t]?n[t]:void 0)}if("width"===t)return window.innerWidth+"px";if("height"===t)return window.innerHeight+"px"}}function M(e){return e.currentStyle||document.defaultView.getComputedStyle(e)}function H(e){return e.offsetWidth}function k(e){return ee()&&e.firstChild&&"CAPTION"===e.firstChild.nodeName?e.offsetHeight+e.firstChild.offsetHeight:e.offsetHeight}function O(e){return e.clientHeight||e.innerHeight}function D(e){return e.clientWidth||e.innerWidth}function x(e,t,n){window.addEventListener?e.addEventListener(t,n,!1):e.attachEvent("on"+t,n)}function A(e,t,n){window.removeEventListener?e.removeEventListener(t,n,!1):e.detachEvent("on"+t,n)}function P(e){if(e.selectionStart)return e.selectionStart;if(document.selection){e.focus();var t=document.selection.createRange();if(null==t)return 0;var n=e.createTextRange(),o=n.duplicate();return n.moveToBookmark(t.getBookmark()),o.setEndPoint("EndToStart",n),o.text.length}return 0}function N(e){if(e.selectionEnd)return e.selectionEnd;if(document.selection){var t=document.selection.createRange();if(null==t)return 0;var n=e.createTextRange();return n.text.indexOf(t.text)+t.text.length}}function L(e,t,n){if(void 0===n&&(n=t),e.setSelectionRange){e.focus();try{e.setSelectionRange(t,n)}catch(o){var r=e.parentNode,i=r.style.display;r.style.display="block",e.setSelectionRange(t,n),r.style.display=i}}else if(e.createTextRange){var s=e.createTextRange();s.collapse(!0),s.moveEnd("character",n),s.moveStart("character",t),s.select()}}function W(){var e=document.createElement("p");e.style.width="100%",e.style.height="200px";var t=document.createElement("div");t.style.position="absolute",t.style.top="0px",t.style.left="0px",t.style.visibility="hidden",t.style.width="200px",t.style.height="150px",t.style.overflow="hidden",t.appendChild(e),(document.body||document.documentElement).appendChild(t);var n=e.offsetWidth;t.style.overflow="scroll";var o=e.offsetWidth;return n==o&&(o=t.clientWidth),(document.body||document.documentElement).removeChild(t),n-o}function I(){return void 0===re&&(re=W()),re}function j(e,t,n){Z()||J()?(e.style.top=n,e.style.left=t):Q()?e.style["-webkit-transform"]="translate3d("+t+","+n+",0)":e.style.transform="translate3d("+t+","+n+",0)"}function V(e){var t;return e.style.transform&&""!==(t=e.style.transform)?["transform",t]:e.style["-webkit-transform"]&&""!==(t=e.style["-webkit-transform"])?["-webkit-transform",t]:-1}function B(e){e.transform&&""!==e.transform?e.transform="":e["-webkit-transform"]&&""!==e["-webkit-transform"]&&(e["-webkit-transform"]="")}function F(e){var t=["INPUT","SELECT","TEXTAREA"];return t.indexOf(e.nodeName)>-1||"true"===e.contentEditable}function z(e){return F(e)&&-1==e.className.indexOf("handsontableInput")&&-1==e.className.indexOf("copyPaste")}function G(e){return ue.call(window,e)}function Y(e){de.call(window,e)}Object.defineProperties(n,{closest:{get:function(){return o}},isChildOf:{get:function(){return r}},isChildOfWebComponentTable:{get:function(){return i}},polymerWrap:{get:function(){return s}},polymerUnwrap:{get:function(){return a}},index:{get:function(){return l}},overlayContainsElement:{get:function(){return u}},hasClass:{get:function(){return c}},addClass:{get:function(){return h}},removeClass:{get:function(){return f}},removeTextNodes:{get:function(){return p}},empty:{get:function(){return g}},HTML_CHARACTERS:{get:function(){return ie}},fastInnerHTML:{get:function(){return m}},fastInnerText:{get:function(){return w}},isVisible:{get:function(){return v}},offset:{get:function(){return y}},getWindowScrollTop:{get:function(){return b}},getWindowScrollLeft:{get:function(){return C}},getScrollTop:{get:function(){return R}},getScrollLeft:{get:function(){return _}},getScrollableElement:{get:function(){return S}},getTrimmingContainer:{get:function(){return E}},getStyle:{get:function(){return T}},getComputedStyle:{get:function(){return M}},outerWidth:{get:function(){return H}},outerHeight:{get:function(){return k}},innerHeight:{get:function(){return O}},innerWidth:{get:function(){return D}},addEvent:{get:function(){return x}},removeEvent:{get:function(){return A}},getCaretPosition:{get:function(){return P}},getSelectionEndPosition:{get:function(){return N}},setCaretPosition:{get:function(){return L}},getScrollbarWidth:{get:function(){return I}},setOverlayPosition:{get:function(){return j}},getCssTransform:{get:function(){return V}},resetCssTransform:{get:function(){return B}},isInput:{get:function(){return F}},isOutsideInput:{get:function(){return z}},requestAnimationFrame:{get:function(){return G}},cancelAnimationFrame:{get:function(){return Y}},__esModule:{value:!0}});var U,$,K,X,q=(U=e("../browser"),U&&U.__esModule&&U||{"default":U}),Z=q.isIE8,J=q.isIE9,Q=q.isSafari,ee=q.hasCaptionProblem,te=document.documentElement.classList?!0:!1;if(te){var ne=function(){var e=document.createElement("div");return e.classList.add("test","test2"),e.classList.contains("test2")}();$=function(e,t){return""===t?!1:e.classList.contains(t)},K=function(e,t){var n=0;if("string"==typeof t&&(t=t.split(" ")),t=d(t),ne)e.classList.add.apply(e.classList,t);else for(;t&&t[n];)e.classList.add(t[n]),n++},X=function(e,t){var n=0;if("string"==typeof t&&(t=t.split(" ")),t=d(t),ne)e.classList.remove.apply(e.classList,t);else for(;t&&t[n];)e.classList.remove(t[n]),n++}}else{var oe=function(e){return new RegExp("(\\s|^)"+e+"(\\s|$)")};$=function(e,t){return e.className.match(oe(t))?!0:!1},K=function(e,t){var n=0,o=e.className;if("string"==typeof t&&(t=t.split(" ")),""===o)o=t.join(" ");else for(;t&&t[n];)oe(t[n]).test(o)||(o+=" "+t[n]),n++;e.className=o},X=function(e,t){var n=0,o=e.className;for("string"==typeof t&&(t=t.split(" "));t&&t[n];)o=o.replace(oe(t[n])," ").trim(),n++;e.className!==o&&(e.className=o)}}for(var re,ie=/(<(.*)>|&(.*);)/,se=document.createTextNode("test").textContent?!0:!1,ae=0,le=["ms","moz","webkit","o"],ue=window.requestAnimationFrame,de=window.cancelAnimationFrame,ce=0;ce<le.length&&!ue;++ce)ue=window[le[ce]+"RequestAnimationFrame"],de=window[le[ce]+"CancelAnimationFrame"]||window[le[ce]+"CancelRequestAnimationFrame"];ue||(ue=function(e){var t=(new Date).getTime(),n=Math.max(0,16-(t-ae)),o=window.setTimeout(function(){e(t+n)},n);return ae=t+n,o}),de||(de=function(e){clearTimeout(e)})},{"../browser":42}],45:[function(e,t,n){"use strict";function o(e){e.isImmediatePropagationEnabled=!1,e.cancelBubble=!0}function r(e){return e.isImmediatePropagationEnabled===!1}function i(e){"function"==typeof e.stopPropagation?e.stopPropagation():e.cancelBubble=!0}function s(e){if(e.pageX)return e.pageX;var t=getWindowScrollLeft(),n=e.clientX+t;return n}function a(e){if(e.pageY)return e.pageY;var t=getWindowScrollTop(),n=e.clientY+t;return n}Object.defineProperties(n,{stopImmediatePropagation:{get:function(){return o}},isImmediatePropagationStopped:{get:function(){return r}},stopPropagation:{get:function(){return i}},pageX:{get:function(){return s}},pageY:{get:function(){return a}},__esModule:{value:!0}})},{}],46:[function(e,t,n){"use strict";function o(e,t){return function(){return e.apply(t,arguments)}}function r(e){function t(){var t=this,s=arguments,a=Date.now(),l=!1;r.lastCallThrottled=!0,o||(o=a,l=!0);var u=n-(a-o);return l?(r.lastCallThrottled=!1,e.apply(this,s)):(i&&clearTimeout(i),i=setTimeout(function(){r.lastCallThrottled=!1,e.apply(t,s),o=0,i=void 0},u)),r}var n=void 0!==arguments[1]?arguments[1]:200,o=0,r={lastCallThrottled:!0},i=null;return t}function i(e){function t(){a=i}function n(){return a?(a--,e.apply(this,arguments)):s.apply(this,arguments)}var o=void 0!==arguments[1]?arguments[1]:200,i=void 0!==arguments[2]?arguments[2]:10,s=r(e,o),a=i;return n.clearHits=t,n}Object.defineProperties(n,{proxy:{get:function(){return o}},throttle:{get:function(){return r}},throttleAfterHits:{get:function(){return i}},__esModule:{value:!0}})},{}],47:[function(e,t,n){"use strict";function o(e){switch(typeof e){case"string":case"number":return e+"";case"object":return null===e?"":e.toString();case"undefined":return"";default:return e.toString()}}Object.defineProperties(n,{stringify:{get:function(){return o}},__esModule:{value:!0}})},{}],48:[function(e,t,n){"use strict";function o(e){var t=typeof e;return"number"==t?!isNaN(e)&&isFinite(e):"string"==t?e.length?1==e.length?/\d/.test(e):/^\s*[+-]?\s*(?:(?:\d+(?:\.\d+)?(?:e[+-]?\d+)?)|(?:0x[a-f\d]+))\s*$/i.test(e):!1:"object"==t?!(!e||"number"!=typeof e.valueOf()||e instanceof Date):!1}function r(e,t,n){var o=-1;for("function"==typeof t?(n=t,t=e):o=e-1;++o<=t&&n(o)!==!1;);}function i(e,t){return t=parseInt(t.toString().replace("%",""),10),t=parseInt(e*t/100)}Object.defineProperties(n,{isNumeric:{get:function(){return o}},rangeEach:{get:function(){return r}},valueAccordingPercent:{get:function(){return i}},__esModule:{value:!0}})},{}],49:[function(e,t,n){"use strict";function o(e){var t;return Array.isArray(e)?t=[]:(t={},f(e,function(e,n){e&&"object"==typeof e&&!Array.isArray(e)?t[n]=o(e):Array.isArray(e)?e.length&&"object"==typeof e[0]&&!Array.isArray(e[0])?t[n]=[o(e[0])]:t[n]=[]:t[n]=null})),t}function r(e,t){return t.prototype.constructor=t,e.prototype=new t,e.prototype.constructor=e,e}function i(e,t){f(t,function(t,n){e[n]=t})}function s(e,t){f(t,function(n,o){t[o]&&"object"==typeof t[o]?(e[o]||(Array.isArray(t[o])?e[o]=[]:e[o]={}),s(e[o],t[o])):e[o]=t[o]})}function a(e){return"object"==typeof e?JSON.parse(JSON.stringify(e)):e}function l(e){var t={};return f(e,function(e,n){return t[n]=e}),t}function u(e,t){return JSON.stringify(e)===JSON.stringify(t)}function d(e){return"[object Object]"==Object.prototype.toString.call(e)}function c(e){var t;if("object"==typeof e.__proto__)t=e.__proto__;else{var n,o=e.constructor;"function"==typeof e.constructor&&(n=o,delete e.constructor&&(o=e.constructor,e.constructor=n)),t=o?o.prototype:null}return t}function h(e,t,n,o){o.value=n,o.writable=o.writable===!1?!1:!0,o.enumerable=o.enumerable===!1?!1:!0,o.configurable=o.configurable===!1?!1:!0,Object.defineProperty(e,t,o)}function f(e,t){for(var n in e)if((!e.hasOwnProperty||e.hasOwnProperty&&e.hasOwnProperty(n))&&t(e[n],n,e)===!1)break;return e}Object.defineProperties(n,{duckSchema:{get:function(){return o}},inherit:{get:function(){return r}},extend:{get:function(){return i}},deepExtend:{get:function(){return s}},deepClone:{get:function(){return a}},clone:{get:function(){return l}},isObjectEquals:{get:function(){return u}},isObject:{get:function(){return d}},getPrototypeOf:{get:function(){return c}},defineGetter:{get:function(){return h}},objectEach:{get:function(){return f}},__esModule:{value:!0}})},{}],50:[function(e,t,n){"use strict";function o(e,t){function n(){}i(n,e);for(var o=0,r=t.length;r>o;o++)n.prototype[t[o]]=void 0;return n}Object.defineProperties(n,{columnFactory:{get:function(){return o}},__esModule:{value:!0}});var r,i=(r=e("object"),r&&r.__esModule&&r||{"default":r}).inherit},{object:49}],51:[function(e,t,n){"use strict";function o(e){return e[0].toUpperCase()+e.substr(1)}function r(){for(var e=[],t=0;t<arguments.length;t++)e[t]=arguments[t];for(var n=[],o=e.length;o--;){var r=l(e[o]).toLowerCase();-1===n.indexOf(r)&&n.push(r)}return 1===n.length}function i(){function e(){return Math.floor(65536*(1+Math.random())).toString(16).substring(1)}return e()+e()+e()+e()}function s(e){return/^([0-9][0-9]?\%$)|(^100\%$)/.test(e)}Object.defineProperties(n,{toUpperCaseFirst:{get:function(){return o}},equalsIgnoreCase:{get:function(){return r}},randomString:{get:function(){return i}},isPercentValue:{get:function(){return s}},__esModule:{value:!0}});var a,l=(a=e("mixed"),a&&a.__esModule&&a||{"default":a}).stringify},{mixed:47}],52:[function(e,t,n){"use strict";function o(e){return 32==e||e>=48&&57>=e||e>=96&&111>=e||e>=186&&192>=e||e>=219&&222>=e||e>=226||e>=65&&90>=e}function r(e){var t=[u.ARROW_DOWN,u.ARROW_UP,u.ARROW_LEFT,u.ARROW_RIGHT,u.HOME,u.END,u.DELETE,u.BACKSPACE,u.F1,u.F2,u.F3,u.F4,u.F5,u.F6,u.F7,u.F8,u.F9,u.F10,u.F11,u.F12,u.TAB,u.PAGE_DOWN,u.PAGE_UP,u.ENTER,u.ESCAPE,u.SHIFT,u.CAPS_LOCK,u.ALT];return-1!==t.indexOf(e)}function i(e){return-1!==[u.CONTROL_LEFT,224,u.COMMAND_LEFT,u.COMMAND_RIGHT].indexOf(e)}function s(e,t){var n=t.split("|"),o=!1;
return l(n,function(t){return e===u[t]?(o=!0,!1):void 0}),o}Object.defineProperties(n,{KEY_CODES:{get:function(){return u}},isPrintableChar:{get:function(){return o}},isMetaKey:{get:function(){return r}},isCtrlKey:{get:function(){return i}},isKey:{get:function(){return s}},__esModule:{value:!0}});var a,l=(a=e("array"),a&&a.__esModule&&a||{"default":a}).arrayEach,u={MOUSE_LEFT:1,MOUSE_RIGHT:3,MOUSE_MIDDLE:2,BACKSPACE:8,COMMA:188,INSERT:45,DELETE:46,END:35,ENTER:13,ESCAPE:27,CONTROL_LEFT:91,COMMAND_LEFT:17,COMMAND_RIGHT:93,ALT:18,HOME:36,PAGE_DOWN:34,PAGE_UP:33,PERIOD:190,SPACE:32,SHIFT:16,CAPS_LOCK:20,TAB:9,ARROW_RIGHT:39,ARROW_LEFT:37,ARROW_UP:38,ARROW_DOWN:40,F1:112,F2:113,F3:114,F4:115,F5:116,F6:117,F7:118,F8:119,F9:120,F10:121,F11:122,F12:123,A:65,X:88,C:67,V:86}},{array:41}],53:[function(e,t,n){"use strict";function o(){function e(e){return null!==e&&!n(e)&&("string"==typeof e||"number"==typeof e)}function t(e){return null!==e&&("object"==typeof e||"function"==typeof e)}function n(e){return e!==e}var o={arrayMap:[],weakMap:new WeakMap};return{get:function(n){return e(n)?o.arrayMap[n]:t(n)?o.weakMap.get(n):void 0},set:function(n,r){if(e(n))o.arrayMap[n]=r;else{if(!t(n))throw new Error("Invalid key type");o.weakMap.set(n,r)}},"delete":function(n){e(n)?delete o.arrayMap[n]:t(n)&&o.weakMap["delete"](n)}}}Object.defineProperties(n,{MultiMap:{get:function(){return o}},__esModule:{value:!0}}),window.MultiMap=o},{}],54:[function(e,t,n){"use strict";Object.defineProperties(n,{Hooks:{get:function(){return u}},__esModule:{value:!0}});var o,r,i,s=["afterCellMetaReset","afterChange","afterChangesObserved","afterColumnMove","afterColumnResize","afterContextMenuDefaultOptions","afterContextMenuHide","afterContextMenuShow","afterCopyLimit","afterCreateCol","afterCreateRow","afterDeselect","afterDestroy","afterDocumentKeyDown","afterGetCellMeta","afterGetColHeader","afterGetRowHeader","afterInit","afterIsMultipleSelectionCheck","afterLoadData","afterMomentumScroll","afterOnCellCornerMouseDown","afterOnCellMouseDown","afterOnCellMouseOver","afterRemoveCol","afterRemoveRow","afterRender","afterRenderer","afterRowMove","afterRowResize","afterScrollHorizontally","afterScrollVertically","afterSelection","afterSelectionByProp","afterSelectionEnd","afterSelectionEndByProp","afterSetCellMeta","afterUpdateSettings","afterValidate","beforeAutofill","beforeCellAlignment","beforeChange","beforeChangeRender","beforeDrawBorders","beforeGetCellMeta","beforeInit","beforeInitWalkontable","beforeKeyDown","beforeOnCellMouseDown","beforeRemoveCol","beforeRemoveRow","beforeRender","beforeSetRangeEnd","beforeTouchScroll","beforeValidate","construct","init","modifyCol","modifyColWidth","modifyRow","modifyRowHeight","persistentStateLoad","persistentStateReset","persistentStateSave"],a=((o=e("eventManager"),o&&o.__esModule&&o||{"default":o}).EventManager,(r=e("helpers/array"),r&&r.__esModule&&r||{"default":r}).arrayEach),l=(i=e("helpers/object"),i&&i.__esModule&&i||{"default":i}).objectEach,u=function(){this.globalBucket=this.createEmptyBucket()};$traceurRuntime.createClass(u,{createEmptyBucket:function(){var e=Object.create(null);return a(s,function(t){return e[t]=[]}),e},getBucket:function(){var e=void 0!==arguments[0]?arguments[0]:null;return e?(e.pluginHookBucket||(e.pluginHookBucket=this.createEmptyBucket()),e.pluginHookBucket):this.globalBucket},add:function(e,t){var n=void 0!==arguments[2]?arguments[2]:null,o=this;if(Array.isArray(t))a(t,function(t){return o.add(e,t,n)});else{var r=this.getBucket(n);"undefined"==typeof r[e]&&(this.register(e),r[e]=[]),t.skip=!1,-1===r[e].indexOf(t)&&r[e].push(t)}return this},once:function(e,t){var n=void 0!==arguments[2]?arguments[2]:null,o=this;Array.isArray(t)?a(t,function(t){return o.once(e,t,n)}):(t.runOnce=!0,this.add(e,t,n))},remove:function(e,t){var n=void 0!==arguments[2]?arguments[2]:null,o=this.getBucket(n);return"undefined"!=typeof o[e]&&o[e].indexOf(t)>=0?(t.skip=!0,!0):!1},run:function(e,t,n,o,r,i,s,a){var l=this.globalBucket[t],u=-1,d=l?l.length:0;if(d)for(;++u<d;)if(l[u]&&!l[u].skip){var c=l[u].call(e,n,o,r,i,s,a);void 0!==c&&(n=c),l[u]&&l[u].runOnce&&this.remove(t,l[u])}var h=this.getBucket(e)[t],f=-1,p=h?h.length:0;if(p)for(;++f<p;)if(h[f]&&!h[f].skip){var g=h[f].call(e,n,o,r,i,s,a);void 0!==g&&(n=g),h[f]&&h[f].runOnce&&this.remove(t,h[f],e)}return n},destroy:function(){var e=void 0!==arguments[0]?arguments[0]:null;l(this.getBucket(e),function(e,t,n){return n[t].length=0})},register:function(e){this.isRegistered(e)||s.push(e)},deregister:function(e){this.isRegistered(e)&&s.splice(s.indexOf(e),1)},isRegistered:function(e){return s.indexOf(e)>=0},getRegistered:function(){return s}},{}),Handsontable.utils=Handsontable.utils||{},Handsontable.utils.Hooks=u},{eventManager:40,"helpers/array":41,"helpers/object":49}],55:[function(e,t,n){"use strict";function o(e,t){e=d(e),Handsontable.hooks.add("construct",function(){var n;c.has(this)||c.set(this,{}),n=c.get(this),n[e]||(n[e]=new t(this))}),Handsontable.hooks.add("afterDestroy",function(){var e,t;if(c.has(this)){t=c.get(this);for(e in t)t.hasOwnProperty(e)&&t[e].destroy();c["delete"](this)}})}function r(e,t){if("string"!=typeof t)throw Error('Only strings can be passed as "plugin" parameter');var n=d(t);return c.has(e)&&c.get(e)[n]?c.get(e)[n]:void 0}function i(e){return c.has(e)?Object.keys(c.get(e)):[]}function s(e,t){var n=null;return c.has(e)&&u(c.get(e),function(e,o){e===t&&(n=o)}),n}Object.defineProperties(n,{registerPlugin:{get:function(){return o}},getPlugin:{get:function(){return r}},getRegistredPluginNames:{get:function(){return i}},getPluginName:{get:function(){return s}},__esModule:{value:!0}});var a,l,u=(a=e("helpers/object"),a&&a.__esModule&&a||{"default":a}).objectEach,d=(l=e("helpers/string"),l&&l.__esModule&&l||{"default":l}).toUpperCaseFirst,c=new WeakMap},{"helpers/object":49,"helpers/string":51}],56:[function(e,t,n){"use strict";Object.defineProperties(n,{"default":{get:function(){return m}},__esModule:{value:!0}});var o,r,i,s=(o=e("helpers/object"),o&&o.__esModule&&o||{"default":o}),a=s.defineGetter,l=s.objectEach,u=(r=e("helpers/array"),r&&r.__esModule&&r||{"default":r}).arrayEach,d=(i=e("plugins"),i&&i.__esModule&&i||{"default":i}),c=d.getRegistredPluginNames,h=d.getPluginName,f=new WeakMap,p=null,g=function(e){var t=this;a(this,"hot",e,{writable:!1}),f.set(this,{hooks:{}}),p=null,this.pluginsInitializedCallbacks=[],this.isPluginsReady=!1,this.pluginName=null,this.enabled=!1,this.initialized=!1,this.hot.addHook("afterPluginsInitialized",function(){return t.onAfterPluginsInitialized()}),this.hot.addHook("afterUpdateSettings",function(){return t.onUpdateSettings()}),this.hot.addHook("beforeInit",function(){return t.init()})};$traceurRuntime.createClass(g,{init:function(){this.pluginName=h(this.hot,this),this.isEnabled&&this.isEnabled()&&this.enablePlugin(),p||(p=c(this.hot)),p.indexOf(this.pluginName)>=0&&p.splice(p.indexOf(this.pluginName),1),p.length||this.hot.runHooks("afterPluginsInitialized"),this.initialized=!0},enablePlugin:function(){this.enabled=!0},disablePlugin:function(){this.eventManager&&this.eventManager.clear(),this.clearHooks(),this.enabled=!1},addHook:function(e,t){var n=f.get(this).hooks[e]=f.get(this).hooks[e]||[];this.hot.addHook(e,t),n.push(t),f.get(this).hooks[e]=n},removeHooks:function(e){var t=this;u(f.get(this).hooks[e]||[],function(n){t.hot.removeHook(e,n)})},clearHooks:function(){var e=this,t=f.get(this).hooks;l(t,function(t,n){return e.removeHooks(n)}),t.length=0},callOnPluginsReady:function(e){this.isPluginsReady?(this.pluginsInitializedCallbacks.length=0,e()):this.pluginsInitializedCallbacks.push(e)},onAfterPluginsInitialized:function(){u(this.pluginsInitializedCallbacks,function(e){return e()}),this.isPluginsReady=!0},onUpdateSettings:function(){this.isEnabled&&(this.enabled&&!this.isEnabled()&&this.disablePlugin(),!this.enabled&&this.isEnabled()&&this.enablePlugin(),this.enabled&&this.isEnabled()&&this.updatePlugin&&this.updatePlugin())},updatePlugin:function(){},destroy:function(){this.eventManager&&this.eventManager.destroy(),this.clearHooks(),delete this.hot}},{});var m=g},{"helpers/array":41,"helpers/object":49,plugins:55}],57:[function(e,t,n){"use strict";Object.defineProperties(n,{AutoColumnSize:{get:function(){return D}},__esModule:{value:!0}});var o,r,i,s,a,l,u,d,c,h,f=(o=e("_base"),o&&o.__esModule&&o||{"default":o})["default"],p=(r=e("helpers/array"),r&&r.__esModule&&r||{"default":r}),g=p.arrayEach,m=p.arrayFilter,w=(i=e("helpers/dom/element"),i&&i.__esModule&&i||{"default":i}),v=w.cancelAnimationFrame,y=w.requestAnimationFrame,b=w.isVisible,C=(s=e("utils/ghostTable"),s&&s.__esModule&&s||{"default":s}).GhostTable,R=(a=e("helpers/object"),a&&a.__esModule&&a||{"default":a}),_=R.isObject,S=(R.objectEach,l=e("helpers/number"),l&&l.__esModule&&l||{"default":l}),E=S.valueAccordingPercent,T=S.rangeEach,M=(u=e("plugins"),u&&u.__esModule&&u||{"default":u}).registerPlugin,H=(d=e("utils/samplesGenerator"),d&&d.__esModule&&d||{"default":d}).SamplesGenerator,k=(c=e("helpers/string"),c&&c.__esModule&&c||{"default":c}).isPercentValue,O=(h=e("3rdparty/walkontable/src/calculator/viewportColumns"),h&&h.__esModule&&h||{"default":h}).WalkontableViewportColumnsCalculator,D=function(e){var t=this;$traceurRuntime.superConstructor(x).call(this,e),this.widths=[],this.ghostTable=new C(this.hot),this.samplesGenerator=new H(function(e,n){return t.hot.getDataAtCell(e,n)}),this.firstCalculation=!0,this.inProgress=!1,this.addHook("beforeColumnResize",function(e,n,o){return t.onBeforeColumnResize(e,n,o)})},x=D;$traceurRuntime.createClass(D,{isEnabled:function(){return this.hot.getSettings().autoColumnSize!==!1&&!this.hot.getSettings().colWidths},enablePlugin:function(){var e=this;this.enabled||(this.addHook("afterLoadData",function(){return e.onAfterLoadData()}),this.addHook("beforeChange",function(t){return e.onBeforeChange(t)}),this.addHook("beforeRender",function(t){return e.onBeforeRender(t)}),this.addHook("modifyColWidth",function(t,n){return e.getColumnWidth(n,t)}),$traceurRuntime.superGet(this,x.prototype,"enablePlugin").call(this))},disablePlugin:function(){$traceurRuntime.superGet(this,x.prototype,"disablePlugin").call(this)},calculateColumnsWidth:function(){var e=void 0!==arguments[0]?arguments[0]:{from:0,to:this.hot.countCols()-1},t=void 0!==arguments[1]?arguments[1]:{from:0,to:this.hot.countRows()-1},n=void 0!==arguments[2]?arguments[2]:!1,o=this;"number"==typeof e&&(e={from:e,to:e}),"number"==typeof t&&(t={from:t,to:t}),T(e.from,e.to,function(e){if(n||void 0===o.widths[e]&&!o.hot._getColWidthFromSettings(e)){var r=o.samplesGenerator.generateColumnSamples(e,t);r.forEach(function(e,t){return o.ghostTable.addColumn(t,e)})}}),this.ghostTable.columns.length&&(this.ghostTable.getWidths(function(e,t){return o.widths[e]=t}),this.ghostTable.clean())},calculateAllColumnsWidth:function(){var e=void 0!==arguments[0]?arguments[0]:{from:0,to:this.hot.countRows()-1},t=this,n=0,o=this.hot.countCols()-1,r=null;this.inProgress=!0;var i=function(){return t.hot?(t.calculateColumnsWidth({from:n,to:Math.min(n+x.CALCULATION_STEP,o)},e),n=n+x.CALCULATION_STEP+1,void(o>n?r=y(i):(v(r),t.inProgress=!1,t.hot.view.wt.wtOverlays.adjustElementsSize(!0),t.hot.view.wt.wtOverlays.leftOverlay.needFullRender&&t.hot.view.wt.wtOverlays.leftOverlay.clone.draw()))):(v(r),void(t.inProgress=!1))};this.firstCalculation&&this.getSyncCalculationLimit()&&(this.calculateColumnsWidth({from:0,to:this.getSyncCalculationLimit()},e),this.firstCalculation=!1,n=this.getSyncCalculationLimit()+1),o>n?i():this.inProgress=!1},recalculateAllColumnsWidth:function(){this.hot.view&&b(this.hot.view.wt.wtTable.TABLE)&&(this.clearCache(),this.calculateAllColumnsWidth())},getSyncCalculationLimit:function(){var e=x.SYNC_CALCULATION_LIMIT,t=this.hot.countCols()-1;return _(this.hot.getSettings().autoColumnSize)&&(e=this.hot.getSettings().autoColumnSize.syncLimit,k(e)?e=E(t,e):e>>=0),Math.min(e,t)},getColumnWidth:function(e){var t=arguments[1],n=void 0!==arguments[2]?arguments[2]:!0,o=t;return void 0===o&&(o=this.widths[e],n&&"number"==typeof o&&(o=Math.max(o,O.DEFAULT_WIDTH))),o},getFirstVisibleColumn:function(){var e=this.hot.view.wt;return e.wtViewport.columnsVisibleCalculator?e.wtTable.getFirstVisibleColumn():e.wtViewport.columnsRenderCalculator?e.wtTable.getFirstRenderedColumn():-1},getLastVisibleColumn:function(){var e=this.hot.view.wt;return e.wtViewport.columnsVisibleCalculator?e.wtTable.getLastVisibleColumn():e.wtViewport.columnsRenderCalculator?e.wtTable.getLastRenderedColumn():-1},clearCache:function(){this.widths.length=0},isNeedRecalculate:function(){return m(this.widths,function(e){return void 0===e}).length?!0:!1},onBeforeRender:function(){var e=this.hot.renderCall;this.calculateColumnsWidth({from:this.getFirstVisibleColumn(),to:this.getLastVisibleColumn()},void 0,e),this.isNeedRecalculate()&&!this.inProgress&&this.calculateAllColumnsWidth()},onAfterLoadData:function(){var e=this;this.hot.view?this.recalculateAllColumnsWidth():setTimeout(function(){e.hot&&e.recalculateAllColumnsWidth()},0)},onBeforeChange:function(e){var t=this;g(e,function(e){return t.widths[e[1]]=void 0})},onBeforeColumnResize:function(e,t,n){return n&&(this.calculateColumnsWidth(e,void 0,!0),t=this.getColumnWidth(e,void 0,!1)),t},destroy:function(){this.ghostTable.clean(),$traceurRuntime.superGet(this,x.prototype,"destroy").call(this)}},{get CALCULATION_STEP(){return 50},get SYNC_CALCULATION_LIMIT(){return 50}},f),M("autoColumnSize",D)},{"3rdparty/walkontable/src/calculator/viewportColumns":3,_base:56,"helpers/array":41,"helpers/dom/element":44,"helpers/number":48,"helpers/object":49,"helpers/string":51,plugins:55,"utils/ghostTable":97,"utils/samplesGenerator":98}],58:[function(e,t,n){"use strict";Object.defineProperties(n,{AutoRowSize:{get:function(){return H}},__esModule:{value:!0}});var o,r,i,s,a,l,u,d,c,h=(o=e("_base"),o&&o.__esModule&&o||{"default":o})["default"],f=(r=e("helpers/array"),r&&r.__esModule&&r||{"default":r}),p=(f.arrayEach,f.arrayFilter),g=(i=e("helpers/dom/element"),i&&i.__esModule&&i||{"default":i}),m=g.cancelAnimationFrame,w=g.requestAnimationFrame,v=g.isVisible,y=(s=e("utils/ghostTable"),s&&s.__esModule&&s||{"default":s}).GhostTable,b=(a=e("helpers/object"),a&&a.__esModule&&a||{"default":a}),C=b.isObject,R=(b.objectEach,l=e("helpers/number"),l&&l.__esModule&&l||{"default":l}),_=R.valueAccordingPercent,S=R.rangeEach,E=(u=e("plugins"),u&&u.__esModule&&u||{"default":u}).registerPlugin,T=(d=e("utils/samplesGenerator"),d&&d.__esModule&&d||{"default":d}).SamplesGenerator,M=(c=e("helpers/string"),c&&c.__esModule&&c||{"default":c}).isPercentValue,H=function(e){var t=this;$traceurRuntime.superConstructor(k).call(this,e),this.heights=[],this.ghostTable=new y(this.hot),this.samplesGenerator=new T(function(e,n){return t.hot.getDataAtCell(e,n)}),this.firstCalculation=!0,this.inProgress=!1,this.addHook("beforeRowResize",function(e,n,o){return t.onBeforeRowResize(e,n,o)})},k=H;$traceurRuntime.createClass(H,{isEnabled:function(){return this.hot.getSettings().autoRowSize===!0||C(this.hot.getSettings().autoRowSize)},enablePlugin:function(){var e=this;this.enabled||(this.addHook("afterLoadData",function(){return e.onAfterLoadData()}),this.addHook("beforeChange",function(t){return e.onBeforeChange(t)}),this.addHook("beforeColumnMove",function(){return e.recalculateAllRowsHeight()}),this.addHook("beforeColumnResize",function(){return e.recalculateAllRowsHeight()}),this.addHook("beforeColumnSort",function(){return e.clearCache()}),this.addHook("beforeRender",function(t){return e.onBeforeRender(t)}),this.addHook("beforeRowMove",function(t,n){return e.onBeforeRowMove(t,n)}),this.addHook("modifyRowHeight",function(t,n){return e.getRowHeight(n,t)}),$traceurRuntime.superGet(this,k.prototype,"enablePlugin").call(this))},disablePlugin:function(){$traceurRuntime.superGet(this,k.prototype,"disablePlugin").call(this)},calculateRowsHeight:function(){var e=void 0!==arguments[0]?arguments[0]:{from:0,to:this.hot.countRows()-1},t=void 0!==arguments[1]?arguments[1]:{from:0,to:this.hot.countCols()-1},n=void 0!==arguments[2]?arguments[2]:!1,o=this;"number"==typeof e&&(e={from:e,to:e}),"number"==typeof t&&(t={from:t,to:t}),S(e.from,e.to,function(e){if(n||void 0===o.heights[e]){var r=o.samplesGenerator.generateRowSamples(e,t);r.forEach(function(e,t){return o.ghostTable.addRow(t,e)})}}),this.ghostTable.rows.length&&(this.ghostTable.getHeights(function(e,t){return o.heights[e]=t}),this.ghostTable.clean())},calculateAllRowsHeight:function(){var e=void 0!==arguments[0]?arguments[0]:{from:0,to:this.hot.countCols()-1},t=this,n=0,o=this.hot.countRows()-1,r=null;this.inProgress=!0;var i=function(){return t.hot?(t.calculateRowsHeight({from:n,to:Math.min(n+k.CALCULATION_STEP,o)},e),n=n+k.CALCULATION_STEP+1,void(o>n?r=w(i):(m(r),t.inProgress=!1,t.hot.view.wt.wtOverlays.adjustElementsSize(!0),t.hot.view.wt.wtOverlays.leftOverlay.needFullRender&&t.hot.view.wt.wtOverlays.leftOverlay.clone.draw()))):(m(r),void(t.inProgress=!1))};this.firstCalculation&&this.getSyncCalculationLimit()&&(this.calculateRowsHeight({from:0,to:this.getSyncCalculationLimit()},e),this.firstCalculation=!1,n=this.getSyncCalculationLimit()+1),o>n?i():this.inProgress=!1},recalculateAllRowsHeight:function(){v(this.hot.view.wt.wtTable.TABLE)&&(this.clearCache(),this.calculateAllRowsHeight())},getSyncCalculationLimit:function(){var e=k.SYNC_CALCULATION_LIMIT,t=this.hot.countRows()-1;return C(this.hot.getSettings().autoRowSize)&&(e=this.hot.getSettings().autoRowSize.syncLimit,M(e)?e=_(t,e):e>>=0),Math.min(e,t)},getRowHeight:function(e){var t=arguments[1],n=t;return void 0!==this.heights[e]&&this.heights[e]>(t||0)&&(n=this.heights[e]),n},getFirstVisibleRow:function(){var e=this.hot.view.wt;return e.wtViewport.rowsVisibleCalculator?e.wtTable.getFirstVisibleRow():e.wtViewport.rowsRenderCalculator?e.wtTable.getFirstRenderedRow():-1},getLastVisibleRow:function(){var e=this.hot.view.wt;return e.wtViewport.rowsVisibleCalculator?e.wtTable.getLastVisibleRow():e.wtViewport.rowsRenderCalculator?e.wtTable.getLastRenderedRow():-1},clearCache:function(){this.heights.length=0},clearCacheByRange:function(e){var t=this;"number"==typeof e&&(e={from:e,to:e}),S(Math.min(e.from,e.to),Math.max(e.from,e.to),function(e){return t.heights[e]=void 0})},isNeedRecalculate:function(){return p(this.heights,function(e){return void 0===e}).length?!0:!1},onBeforeRender:function(){var e=this.hot.renderCall;this.calculateRowsHeight({from:this.getFirstVisibleRow(),to:this.getLastVisibleRow()},void 0,e),this.isNeedRecalculate()&&!this.inProgress&&this.calculateAllRowsHeight()},onBeforeRowMove:function(e,t){this.clearCacheByRange({from:e,to:t}),this.calculateAllRowsHeight()},onBeforeRowResize:function(e,t,n){return n&&(this.calculateRowsHeight(e,void 0,!0),t=this.getRowHeight(e)),t},onAfterLoadData:function(){var e=this;this.hot.view?this.recalculateAllRowsHeight():setTimeout(function(){e.hot&&e.recalculateAllRowsHeight()},0)},onBeforeChange:function(e){var t=null;1===e.length?t=e[0][0]:e.length>1&&(t={from:e[0][0],to:e[e.length-1][0]}),null!==t&&this.clearCacheByRange(t)},destroy:function(){this.ghostTable.clean(),$traceurRuntime.superGet(this,k.prototype,"destroy").call(this)}},{get CALCULATION_STEP(){return 50},get SYNC_CALCULATION_LIMIT(){return 500}},h),E("autoRowSize",H)},{_base:56,"helpers/array":41,"helpers/dom/element":44,"helpers/number":48,"helpers/object":49,"helpers/string":51,plugins:55,"utils/ghostTable":97,"utils/samplesGenerator":98}],59:[function(e,t,n){"use strict";function o(e,t,n,o){var r,i,s,a,l,u=n.length,d=n?n[0].length:0,c=[],h=[];if(r=t.row-e.row,i=t.col-e.col,-1!==["down","up"].indexOf(o)){for(var f=0;i>=f;f++)s=parseInt(n[0][f],10),a=parseInt(n[u-1][f],10),l=("down"===o?a-s:s-a)/(u-1)||0,h.push(l);c.push(h)}if(-1!==["right","left"].indexOf(o))for(var p=0;r>=p;p++)s=parseInt(n[p][0],10),a=parseInt(n[p][d-1],10),l=("right"===o?a-s:s-a)/(d-1)||0,h=[],h.push(l),c.push(h);return c}function r(e){function t(t){return e.autofill?void(e.autofill.handle&&e.autofill.handle.isDragged&&(e.autofill.handle.isDragged>1&&e.autofill.apply(),e.autofill.handle.isDragged=0,a=!1)):!0}function n(e){var t,n;return s.instance.autofill?(t=d(s.instance.table).top-(window.pageYOffset||document.documentElement.scrollTop)+c(s.instance.table),n=d(s.instance.table).left-(window.pageXOffset||document.documentElement.scrollLeft)+h(s.instance.table),s.addingStarted===!1&&s.instance.autofill.handle.isDragged>0&&e.clientY>t&&e.clientX<=n?(s.instance.mouseDragOutside=!0,s.addingStarted=!0):s.instance.mouseDragOutside=!1,void(s.instance.mouseDragOutside&&setTimeout(function(){s.addingStarted=!1,s.instance.alter("insert_row")},200))):!1}var o,r,i,s=this,a=!1;this.instance=e,this.addingStarted=!1,i=f(e),i.addEventListener(document,"mouseup",t),i.addEventListener(document,"mousemove",n),o=this.instance.view.wt.wtSettings.settings.onCellCornerMouseDown,this.instance.view.wt.wtSettings.settings.onCellCornerMouseDown=function(t){e.autofill.handle.isDragged=1,a=!0,o(t)},r=this.instance.view.wt.wtSettings.settings.onCellMouseOver,this.instance.view.wt.wtSettings.settings.onCellMouseOver=function(t,n,o,i){e.autofill&&a&&!e.view.isMouseDown()&&e.autofill.handle&&e.autofill.handle.isDragged&&(e.autofill.handle.isDragged++,e.autofill.showBorder(n),e.autofill.checkIfNewRowNeeded()),r(t,n,o,i)},this.instance.view.wt.wtSettings.settings.onCellCornerDblClick=function(){e.autofill.selectAdjacent()}}Object.defineProperties(n,{Autofill:{get:function(){return r}},__esModule:{value:!0}});var i,s,a,l,u=(i=e("helpers/dom/element"),i&&i.__esModule&&i||{"default":i}),d=u.offset,c=u.outerHeight,h=u.outerWidth,f=(s=e("eventManager"),s&&s.__esModule&&s||{"default":s}).eventManager,p=((a=e("plugins"),a&&a.__esModule&&a||{"default":a}).registerPlugin,(l=e("3rdparty/walkontable/src/cell/coords"),l&&l.__esModule&&l||{"default":l}).WalkontableCellCoords);r.prototype.init=function(){this.handle={}},r.prototype.disable=function(){this.handle.disabled=!0},r.prototype.selectAdjacent=function(){var e,t,n,o,r;e=this.instance.selection.isMultiple()?this.instance.view.wt.selections.area.getCorners():this.instance.view.wt.selections.current.getCorners(),t=this.instance.getData();e:for(n=e[2]+1;n<this.instance.countRows();n++){for(r=e[1];r<=e[3];r++)if(t[n][r])break e;(t[n][e[1]-1]||t[n][e[3]+1])&&(o=n)}o&&(this.instance.view.wt.selections.fill.clear(),this.instance.view.wt.selections.fill.add(new p(e[0],e[1])),this.instance.view.wt.selections.fill.add(new p(o,e[3])),this.apply())},r.prototype.apply=function(){var e,t,n,r,i,s,a,l;this.handle.isDragged=0,this.instance.view.wt.selections.fill.isEmpty()||(e=this.instance.view.wt.selections.fill.getCorners(),this.instance.view.wt.selections.fill.clear(),t=this.instance.selection.isMultiple()?this.instance.view.wt.selections.area.getCorners():this.instance.view.wt.selections.current.getCorners(),Handsontable.hooks.run(this.instance,"afterAutofillApplyValues",t,e),e[0]===t[0]&&e[1]<t[1]?(s="left",n=new p(e[0],e[1]),r=new p(e[2],t[1]-1)):e[0]===t[0]&&e[3]>t[3]?(s="right",n=new p(e[0],t[3]+1),r=new p(e[2],e[3])):e[0]<t[0]&&e[1]===t[1]?(s="up",n=new p(e[0],e[1]),r=new p(t[0]-1,e[3])):e[2]>t[2]&&e[1]===t[1]&&(s="down",n=new p(t[2]+1,e[1]),r=new p(e[2],e[3])),n&&n.row>-1&&n.col>-1?(l={from:this.instance.getSelectedRange().from,to:this.instance.getSelectedRange().to},i=this.instance.getData(l.from.row,l.from.col,l.to.row,l.to.col),a=o(n,r,i,s),Handsontable.hooks.run(this.instance,"beforeAutofill",n,r,i),this.instance.populateFromArray(n.row,n.col,i,r.row,r.col,"autofill",null,s,a),this.instance.selection.setRangeStart(new p(e[0],e[1])),this.instance.selection.setRangeEnd(new p(e[2],e[3]))):this.instance.selection.refreshBorders())},r.prototype.showBorder=function(e){var t=this.instance.getSelectedRange().getTopLeftCorner(),n=this.instance.getSelectedRange().getBottomRightCorner();if("horizontal"!==this.instance.getSettings().fillHandle&&(n.row<e.row||t.row>e.row))e=new p(e.row,n.col);else{if("vertical"===this.instance.getSettings().fillHandle)return;e=new p(n.row,e.col)}this.instance.view.wt.selections.fill.clear(),this.instance.view.wt.selections.fill.add(this.instance.getSelectedRange().from),this.instance.view.wt.selections.fill.add(this.instance.getSelectedRange().to),this.instance.view.wt.selections.fill.add(e),this.instance.view.render()},r.prototype.checkIfNewRowNeeded=function(){var e,t,n=this.instance.countRows(),o=this;this.instance.view.wt.selections.fill.cellRange&&this.addingStarted===!1&&(t=this.instance.getSelected(),e=this.instance.view.wt.selections.fill.getCorners(),t[2]<n-1&&e[2]===n-1&&(this.addingStarted=!0,this.instance._registerTimeout(setTimeout(function(){o.instance.alter("insert_row"),o.addingStarted=!1},200))))},Handsontable.hooks.add("afterInit",function(){var e=new r(this);"undefined"!=typeof this.getSettings().fillHandle&&(e.handle&&this.getSettings().fillHandle===!1?e.disable():e.handle||this.getSettings().fillHandle===!1||(this.autofill=e,this.autofill.init()))}),Handsontable.Autofill=r},{"3rdparty/walkontable/src/cell/coords":5,eventManager:40,"helpers/dom/element":44,plugins:55}],60:[function(e,t,n){"use strict";Object.defineProperties(n,{"default":{get:function(){return v}},__esModule:{value:!0}});var o,r,i,s,a=(o=e("helpers/dom/element"),o&&o.__esModule&&o||{"default":o}),l=a.addClass,u=a.closest,d=a.hasClass,c=a.index,h=a.removeClass,f=(r=e("eventManager"),r&&r.__esModule&&r||{"default":r}).eventManager,p=(i=e("_base"),i&&i.__esModule&&i||{"default":i})["default"],g=(s=e("plugins"),s&&s.__esModule&&s||{"default":s}).registerPlugin;Handsontable.hooks.register("beforeColumnSort"),Handsontable.hooks.register("afterColumnSort");var m=function(e){$traceurRuntime.superConstructor(w).call(this,e),this.sortIndicators=[]},w=m;$traceurRuntime.createClass(m,{isEnabled:function(){return!!this.hot.getSettings().columnSorting},enablePlugin:function(){var e=this;if(!this.enabled){var t=this;this.hot.sortIndex=[],this.hot.sort=function(){var e=Array.prototype.slice.call(arguments);return t.sortByColumn.apply(t,e)},"undefined"==typeof this.hot.getSettings().observeChanges&&this.enableObserveChangesPlugin(),this.bindColumnSortingAfterClick(),this.addHook("modifyRow",function(t){return e.translateRow(t)}),this.addHook("afterUpdateSettings",function(){return e.onAfterUpdateSettings()}),this.addHook("afterGetColHeader",function(t,n){return e.getColHeader(t,n)}),this.addHook("afterCreateRow",function(){t.afterCreateRow.apply(t,arguments)}),this.addHook("afterRemoveRow",function(){t.afterRemoveRow.apply(t,arguments)}),this.addHook("afterInit",function(){return e.sortBySettings()}),this.addHook("afterLoadData",function(){e.hot.sortIndex=[],e.hot.view&&e.sortBySettings()}),this.hot.view&&this.sortBySettings(),$traceurRuntime.superGet(this,w.prototype,"enablePlugin").call(this)}},disablePlugin:function(){this.hot.sort=void 0,$traceurRuntime.superGet(this,w.prototype,"disablePlugin").call(this)},onAfterUpdateSettings:function(){this.sortBySettings()},sortBySettings:function(){var e,t,n=this.hot.getSettings().columnSorting,o=this.loadSortingState();"undefined"!=typeof o?(e=o.sortColumn,t=o.sortOrder):(e=n.column,t=n.sortOrder),this.sortByColumn(e,t)},setSortingColumn:function(e,t){return"undefined"==typeof e?(this.hot.sortColumn=void 0,void(this.hot.sortOrder=void 0)):(this.hot.sortColumn===e&&"undefined"==typeof t?this.hot.sortOrder===!1?this.hot.sortOrder=void 0:this.hot.sortOrder=!this.hot.sortOrder:this.hot.sortOrder="undefined"!=typeof t?t:!0,void(this.hot.sortColumn=e))},sortByColumn:function(e,t){this.setSortingColumn(e,t),"undefined"!=typeof this.hot.sortColumn&&(Handsontable.hooks.run(this.hot,"beforeColumnSort",this.hot.sortColumn,this.hot.sortOrder),this.sort(),this.hot.render(),this.saveSortingState(),Handsontable.hooks.run(this.hot,"afterColumnSort",this.hot.sortColumn,this.hot.sortOrder))},saveSortingState:function(){var e={};"undefined"!=typeof this.hot.sortColumn&&(e.sortColumn=this.hot.sortColumn),"undefined"!=typeof this.hot.sortOrder&&(e.sortOrder=this.hot.sortOrder),(e.hasOwnProperty("sortColumn")||e.hasOwnProperty("sortOrder"))&&Handsontable.hooks.run(this.hot,"persistentStateSave","columnSorting",e)},loadSortingState:function(){var e={};return Handsontable.hooks.run(this.hot,"persistentStateLoad","columnSorting",e),e.value},bindColumnSortingAfterClick:function(){function e(){var e=o.hot.view.TBODY.querySelector("tr").querySelectorAll("th");return e.length}function t(t){var n=u(t,"TH");return o.hot.view.wt.wtTable.getFirstRenderedColumn()+c(n)-e()}if(!this.bindedSortEvent){var n=f(this.hot),o=this;this.bindedSortEvent=!0,n.addEventListener(this.hot.rootElement,"click",function(e){if(d(e.target,"columnSorting")){var n=t(e.target);if(n!==this.lastSortedColumn)o.sortOrderClass="ascending";else switch(o.hot.sortOrder){case void 0:o.sortOrderClass="ascending";break;case!0:o.sortOrderClass="descending";break;case!1:o.sortOrderClass=void 0}this.lastSortedColumn=n,o.sortByColumn(n)}})}},enableObserveChangesPlugin:function(){var e=this;this.hot._registerTimeout(setTimeout(function(){e.hot.updateSettings({observeChanges:!0})},0))},defaultSort:function(e){return function(t,n){return"string"==typeof t[1]&&(t[1]=t[1].toLowerCase()),"string"==typeof n[1]&&(n[1]=n[1].toLowerCase()),t[1]===n[1]?0:null===t[1]||""===t[1]?1:null===n[1]||""===n[1]?-1:isNaN(t[1])&&!isNaN(n[1])?e?1:-1:!isNaN(t[1])&&isNaN(n[1])?e?-1:1:t[1]<n[1]?e?-1:1:t[1]>n[1]?e?1:-1:0}},dateSort:function(e){return function(t,n){if(t[1]===n[1])return 0;if(null===t[1]||""===t[1])return 1;if(null===n[1]||""===n[1])return-1;var o=new Date(t[1]),r=new Date(n[1]);return r>o?e?-1:1:o>r?e?1:-1:0}},sort:function(){if("undefined"!=typeof this.hot.sortOrder){var e,t;this.hot.sortingEnabled=!1,this.hot.sortIndex.length=0;for(var n=this.hot.colOffset(),o=0,r=this.hot.countRows()-this.hot.getSettings().minSpareRows;r>o;o++)this.hot.sortIndex.push([o,this.hot.getDataAtCell(o,this.hot.sortColumn+n)]);switch(e=this.hot.getCellMeta(0,this.hot.sortColumn),this.sortIndicators[this.hot.sortColumn]=e.sortIndicator,e.type){case"date":t=this.dateSort;break;default:t=this.defaultSort}this.hot.sortIndex.sort(t(this.hot.sortOrder));for(var o=this.hot.sortIndex.length;o<this.hot.countRows();o++)this.hot.sortIndex.push([o,this.hot.getDataAtCell(o,this.hot.sortColumn+n)]);this.hot.sortingEnabled=!0}},translateRow:function(e){return this.hot.sortingEnabled&&"undefined"!=typeof this.hot.sortOrder&&this.hot.sortIndex&&this.hot.sortIndex.length&&this.hot.sortIndex[e]?this.hot.sortIndex[e][0]:e},untranslateRow:function(e){if(this.hot.sortingEnabled&&this.hot.sortIndex&&this.hot.sortIndex.length)for(var t=0;t<this.hot.sortIndex.length;t++)if(this.hot.sortIndex[t][0]==e)return t},getColHeader:function(e,t){var n=t.querySelector(".colHeader");this.hot.getSettings().columnSorting&&e>=0&&l(n,"columnSorting"),h(n,"descending"),h(n,"ascending"),this.sortIndicators[e]&&e===this.hot.sortColumn&&("ascending"===this.sortOrderClass?l(n,"ascending"):"descending"===this.sortOrderClass&&l(n,"descending"))},isSorted:function(){return"undefined"!=typeof this.hot.sortColumn},afterCreateRow:function(e,t){if(this.isSorted()){for(var n=0;n<this.hot.sortIndex.length;n++)this.hot.sortIndex[n][0]>=e&&(this.hot.sortIndex[n][0]+=t);for(var n=0;t>n;n++)this.hot.sortIndex.splice(e+n,0,[e+n,this.hot.getData()[e+n][this.hot.sortColumn+this.hot.colOffset()]]);this.saveSortingState()}},afterRemoveRow:function(e,t){if(this.isSorted()){var n=this.translateRow(e);this.hot.sortIndex.splice(e,t);for(var o=0;o<this.hot.sortIndex.length;o++)this.hot.sortIndex[o][0]>n&&(this.hot.sortIndex[o][0]-=t);this.saveSortingState()}}},{},p);var v=m;g("columnSorting",m)},{_base:56,eventManager:40,"helpers/dom/element":44,plugins:55}],61:[function(e,t,n){"use strict";Object.defineProperties(n,{CommentEditor:{get:function(){return i}},__esModule:{value:!0}});var o,r=(o=e("helpers/dom/element"),
o&&o.__esModule&&o||{"default":o}).addClass,i=function(){this.editor=this.createEditor(),this.editorStyle=this.editor.style,this.editorStyle.position="absolute",this.editorStyle.zIndex=100,this.hide()},s=i;$traceurRuntime.createClass(i,{setPosition:function(e,t){this.editorStyle.left=e+"px",this.editorStyle.top=t+"px"},show:function(){this.editorStyle.display="block"},hide:function(){this.editorStyle.display="none"},isVisible:function(){return"block"===this.editorStyle.display},setValue:function(){var e=void 0!==arguments[0]?arguments[0]:"";e=e||"",this.getInputElement().value=e},getValue:function(){return this.getInputElement().value},isFocused:function(){return document.activeElement===this.getInputElement()},focus:function(){this.getInputElement().focus()},createEditor:function(){var e,t,n=document.querySelector("."+s.CLASS_EDITOR_CONTAINER);return n||(n=document.createElement("div"),r(n,s.CLASS_EDITOR_CONTAINER),document.body.appendChild(n)),e=document.createElement("div"),r(e,s.CLASS_EDITOR),t=document.createElement("textarea"),r(t,s.CLASS_INPUT),e.appendChild(t),n.appendChild(e),e},getInputElement:function(){return this.editor.querySelector("."+s.CLASS_INPUT)},destroy:function(){this.editor.parentNode.removeChild(this.editor),this.editor=null,this.editorStyle=null}},{get CLASS_EDITOR_CONTAINER(){return"htCommentsContainer"},get CLASS_EDITOR(){return"htComments"},get CLASS_INPUT(){return"htCommentTextArea"},get CLASS_CELL(){return"htCommentCell"}})},{"helpers/dom/element":44}],62:[function(e,t,n){"use strict";Object.defineProperties(n,{Comments:{get:function(){return R}},__esModule:{value:!0}});var o,r,i,s,a,l,u=(o=e("helpers/dom/element"),o&&o.__esModule&&o||{"default":o}),d=u.addClass,c=u.closest,h=u.getWindowScrollLeft,f=u.getWindowScrollTop,p=u.hasClass,g=u.offset,m=(r=e("eventManager"),r&&r.__esModule&&r||{"default":r}).EventManager,w=(i=e("3rdparty/walkontable/src/cell/coords"),i&&i.__esModule&&i||{"default":i}).WalkontableCellCoords,v=(s=e("plugins"),s&&s.__esModule&&s||{"default":s}),y=v.registerPlugin,b=(v.getPlugin,(a=e("_base"),a&&a.__esModule&&a||{"default":a})["default"]),C=(l=e("commentEditor"),l&&l.__esModule&&l||{"default":l}).CommentEditor,R=function(e){$traceurRuntime.superConstructor(_).call(this,e),this.editor=null,this.eventManager=null,this.range={},this.mouseDown=!1,this.contextMenuEvent=!1,this.timer=null},_=R;$traceurRuntime.createClass(R,{isEnabled:function(){return this.hot.getSettings().comments},enablePlugin:function(){var e=this;this.enabled||(this.editor||(this.editor=new C),this.eventManager||(this.eventManager=new m(this)),this.addHook("afterContextMenuDefaultOptions",function(t){return e.addToContextMenu(t)}),this.addHook("afterRenderer",function(t,n,o,r,i,s){return e.onAfterRenderer(t,s)}),this.addHook("afterScrollVertically",function(){return e.refreshEditorPosition()}),this.addHook("afterColumnResize",function(){return e.refreshEditorPosition()}),this.addHook("afterRowResize",function(){return e.refreshEditorPosition()}),this.registerListeners(),$traceurRuntime.superGet(this,_.prototype,"enablePlugin").call(this))},disablePlugin:function(){$traceurRuntime.superGet(this,_.prototype,"disablePlugin").call(this)},registerListeners:function(){var e=this;this.eventManager.addEventListener(document,"mouseover",function(t){return e.onMouseOver(t)}),this.eventManager.addEventListener(document,"mousedown",function(t){return e.onMouseDown(t)}),this.eventManager.addEventListener(document,"mousemove",function(t){return e.onMouseMove(t)}),this.eventManager.addEventListener(document,"mouseup",function(t){return e.onMouseUp(t)}),this.eventManager.addEventListener(this.editor.getInputElement(),"blur",function(t){return e.onEditorBlur(t)})},setRange:function(e){this.range=e},clearRange:function(){this.range={}},targetIsCellWithComment:function(e){return p(e.target,"htCommentCell")&&c(e.target,[this.hot.rootElement])?!0:!1},targetIsCommentTextArea:function(e){return this.editor.getInputElement()===e.target},saveComment:function(){if(!this.range.from)throw new Error('Before using this method, first set cell range (hot.getPlugin("comment").setRange())');var e=this.editor.getValue(),t=this.range.from.row,n=this.range.from.col;this.hot.setCellMeta(t,n,"comment",e),this.hot.render()},saveCommentAtCell:function(e,t){this.setRange({from:new w(e,t)}),this.saveComment()},removeComment:function(){if(!this.range.from)throw new Error('Before using this method, first set cell range (hot.getPlugin("comment").setRange())');this.hot.removeCellMeta(this.range.from.row,this.range.from.col,"comment"),this.hot.render(),this.hide()},removeCommentAtCell:function(e,t){this.setRange({from:new w(e,t)}),this.removeComment()},show:function(){if(!this.range.from)throw new Error('Before using this method, first set cell range (hot.getPlugin("comment").setRange())');var e=this.hot.getCellMeta(this.range.from.row,this.range.from.col);return this.refreshEditorPosition(!0),this.editor.setValue(e.comment||""),this.editor.show(),!0},showAtCell:function(e,t){return this.setRange({from:new w(e,t)}),this.show()},hide:function(){this.editor.hide()},refreshEditorPosition:function(){var e=void 0!==arguments[0]?arguments[0]:!1;if(e||this.range.from&&this.editor.isVisible()){var t=this.hot.view.wt.wtTable.getCell(this.range.from),n=g(t),o=this.hot.getColWidth(this.range.from.col),r=n.top,i=n.left,s=0,a=0;this.hot.view.wt.wtViewport.hasVerticalScroll()&&(r-=this.hot.view.wt.wtOverlays.topOverlay.getScrollPosition(),s=20),this.hot.view.wt.wtViewport.hasHorizontalScroll()&&(i-=this.hot.view.wt.wtOverlays.leftOverlay.getScrollPosition(),a=20);var l=i+o,u=r,d=this.hot.view.wt.wtTable.holder.getBoundingClientRect(),c={left:d.left+h()+a,right:d.right+h()-15,top:d.top+f()+s,bottom:d.bottom+f()};l<=c.left||l>c.right||u<=c.top||u>c.bottom?this.hide():this.editor.setPosition(l,u)}},onMouseDown:function(e){this.mouseDown=!0,this.hot.view&&this.hot.view.wt&&(this.contextMenuEvent||this.targetIsCommentTextArea(e)||this.targetIsCellWithComment(e)||this.hide(),this.contextMenuEvent=!1)},onMouseOver:function(e){if(!this.mouseDown&&!this.editor.isFocused())if(this.targetIsCellWithComment(e)){var t=this.hot.view.wt.wtTable.getCoords(e.target),n={from:new w(t.row,t.col)};this.setRange(n),this.show()}else this.targetIsCommentTextArea(e)||this.editor.isFocused()||this.hide()},onMouseMove:function(e){var t=this;this.targetIsCommentTextArea(e)&&(this.mouseDown=!0,clearTimeout(this.timer),this.timer=setTimeout(function(){t.mouseDown=!1},200))},onMouseUp:function(e){this.mouseDown=!1},onAfterRenderer:function(e,t){t.comment&&d(e,t.commentedCellClassName)},onEditorBlur:function(e){this.saveComment()},checkSelectionCommentsConsistency:function(){var e=this.hot.getSelectedRange();if(!e)return!1;var t=!1,n=e.from;return this.hot.getCellMeta(n.row,n.col).comment&&(t=!0),t},onContextMenuAddComment:function(){var e=this,t=this.hot.getSelectedRange();this.contextMenuEvent=!0,this.setRange({from:t.from}),this.show(),setTimeout(function(){e.hot&&(e.hot.deselectCell(),e.editor.focus())},10)},onContextMenuRemoveComment:function(e,t){this.contextMenuEvent=!0,this.removeCommentAtCell(t.start.row,t.start.col)},addToContextMenu:function(e){var t=this;e.items.push(Handsontable.plugins.ContextMenu.SEPARATOR,{key:"commentsAddEdit",name:function(){return t.checkSelectionCommentsConsistency()?"Edit Comment":"Add Comment"},callback:function(){return t.onContextMenuAddComment()},disabled:function(){return this.getSelected()?!1:!0}},{key:"commentsRemove",name:function(){return"Delete Comment"},callback:function(e,n){return t.onContextMenuRemoveComment(e,n)},disabled:function(){return!t.checkSelectionCommentsConsistency()}})},destroy:function(){this.editor&&this.editor.destroy(),$traceurRuntime.superGet(this,_.prototype,"destroy").call(this)}},{},b),y("comments",R)},{"3rdparty/walkontable/src/cell/coords":5,_base:56,commentEditor:61,eventManager:40,"helpers/dom/element":44,plugins:55}],63:[function(e,t,n){"use strict";function o(e,t){var n;return i(t,function(t){var o=t.key?t.key.split(":"):null;return Array.isArray(o)&&o[1]===e?(n=t,!1):void 0}),n}Object.defineProperties(n,{CommandExecutor:{get:function(){return s}},__esModule:{value:!0}});var r,i=(r=e("helpers/array"),r&&r.__esModule&&r||{"default":r}).arrayEach,s=function(e){this.hot=e,this.commands={},this.commonCallback=null};$traceurRuntime.createClass(s,{registerCommand:function(e,t){this.commands[e]=t},setCommonCallback:function(e){this.commonCallback=e},execute:function(e){for(var t=[],n=1;n<arguments.length;n++)t[n-1]=arguments[n];var r=this,s=e.split(":");e=s[0];var a=2===s.length?s[1]:null,l=this.commands[e];if(!l)throw new Error("Menu command '"+e+"' not exists.");if(a&&l.submenu&&(l=o(a,l.submenu.items)),l.disabled!==!0&&("function"!=typeof l.disabled||l.disabled.call(this.hot)!==!0)&&!l.hasOwnProperty("submenu")){var u=[];"function"==typeof l.callback&&u.push(l.callback),"function"==typeof this.commonCallback&&u.push(this.commonCallback),t.unshift(s.join(":")),i(u,function(e){return e.apply(r.hot,t)})}}},{})},{"helpers/array":41}],64:[function(e,t,n){"use strict";Object.defineProperties(n,{ContextMenu:{get:function(){return N}},__esModule:{value:!0}});var o,r,i,s,a,l,u,d,c,h,f,p=(o=e("_base"),o&&o.__esModule&&o||{"default":o})["default"],g=(r=e("helpers/array"),r&&r.__esModule&&r||{"default":r}).arrayEach,m=((i=e("helpers/object"),i&&i.__esModule&&i||{"default":i}).objectEach,(s=e("commandExecutor"),s&&s.__esModule&&s||{"default":s}).CommandExecutor),w=(a=e("eventManager"),a&&a.__esModule&&a||{"default":a}).EventManager,v=(l=e("helpers/dom/element"),l&&l.__esModule&&l||{"default":l}).hasClass,y=(u=e("itemsFactory"),u&&u.__esModule&&u||{"default":u}).ItemsFactory,b=(d=e("menu"),d&&d.__esModule&&d||{"default":d}).Menu,C=(c=e("plugins"),c&&c.__esModule&&c||{"default":c}).registerPlugin,R=(h=e("helpers/dom/event"),h&&h.__esModule&&h||{"default":h}).stopPropagation,_=(f=e("predefinedItems"),f&&f.__esModule&&f||{"default":f}),S=_.ROW_ABOVE,E=_.ROW_BELOW,T=_.COLUMN_LEFT,M=_.COLUMN_RIGHT,H=_.REMOVE_ROW,k=_.REMOVE_COLUMN,O=_.UNDO,D=_.REDO,x=_.READ_ONLY,A=_.ALIGNMENT,P=_.SEPARATOR,N=(_.predefinedItems,function(e){$traceurRuntime.superConstructor(L).call(this,e),this.eventManager=new w(this),this.commandExecutor=new m(this.hot),this.itemsFactory=null,this.menu=null}),L=N;$traceurRuntime.createClass(N,{isEnabled:function(){return this.hot.getSettings().contextMenu},enablePlugin:function(){var e=this,t=this;if(!this.enabled){this.itemsFactory=new y(this.hot,L.DEFAULT_ITEMS);var n=this.hot.getSettings().contextMenu,o={items:this.itemsFactory.getVisibleItems(n)};this.registerEvents(),this.callOnPluginsReady(function(){t.hot.runHooks("afterContextMenuDefaultOptions",o),t.itemsFactory.setPredefinedItems(o.items);var r=t.itemsFactory.getVisibleItems(n);t.menu=new b(t.hot,{className:"htContextMenu"}),t.menu.setMenuItems(r),t.addHook("menuExecuteCommand",function(e){for(var n=[],o=1;o<arguments.length;o++)n[o-1]=arguments[o];e===t.menu&&t.executeCommand.apply(t,n)}),"function"==typeof n.callback&&t.commandExecutor.setCommonCallback(n.callback),$traceurRuntime.superGet(e,L.prototype,"enablePlugin").call(e),g(r,function(e){return t.commandExecutor.registerCommand(e.key,e)})})}},disablePlugin:function(){this.close(),this.menu&&(this.menu.destroy(),this.menu=null),$traceurRuntime.superGet(this,L.prototype,"disablePlugin").call(this)},registerEvents:function(){var e=this;this.eventManager.addEventListener(this.hot.rootElement,"contextmenu",function(t){return e.onContextMenu(t)})},open:function(e){this.menu&&(this.menu.open(),this.menu.setPosition(e),this.menu.hotMenu.isHotTableEnv=this.hot.isHotTableEnv,Handsontable.eventManager.isHotTableEnv=this.hot.isHotTableEnv,this.hot.runHooks("afterContextMenuShow",this.menu.hotMenu))},close:function(){this.menu&&(this.menu.close(),this.hot.runHooks("afterContextMenuHide",this.hot))},executeCommand:function(){for(var e=[],t=0;t<arguments.length;t++)e[t]=arguments[t];this.commandExecutor.execute.apply(this.commandExecutor,e)},destroy:function(){this.close(),this.menu&&this.menu.destroy(),$traceurRuntime.superGet(this,L.prototype,"destroy").call(this)},onContextMenu:function(e){function t(e){return"TD"===e.nodeName||"TD"===e.parentNode.nodeName}var n=this.hot.getSettings(),o=n.rowHeaders,r=n.colHeaders,i=e.realTarget;if(this.close(),e.preventDefault(),R(e),o||r){if(o&&r){var s=i.parentNode.querySelectorAll(".cornerHeader").length>0;if(s)return}}else if(!(t(i)||v(i,"current")&&v(i,"wtBorder")))return;this.open(e)}},{get DEFAULT_ITEMS(){return[S,E,P,T,M,P,H,k,P,O,D,P,x,P,A]}},p),N.SEPARATOR={name:P},Handsontable.hooks.register("afterContextMenuDefaultOptions"),Handsontable.hooks.register("afterContextMenuShow"),Handsontable.hooks.register("afterContextMenuHide"),Handsontable.hooks.register("afterContextMenuExecute"),C("contextMenu",N),Handsontable.plugins=Handsontable.plugins||{},Handsontable.plugins.ContextMenu=N},{_base:56,commandExecutor:63,eventManager:40,"helpers/array":41,"helpers/dom/element":44,"helpers/dom/event":45,"helpers/object":49,itemsFactory:66,menu:67,plugins:55,predefinedItems:68}],65:[function(e,t,n){"use strict";Object.defineProperties(n,{Cursor:{get:function(){return c}},__esModule:{value:!0}});var o,r,i=(o=e("helpers/dom/element"),o&&o.__esModule&&o||{"default":o}),s=i.getWindowScrollLeft,a=i.getWindowScrollTop,l=(r=e("helpers/dom/event"),r&&r.__esModule&&r||{"default":r}),u=l.pageX,d=l.pageY,c=function(e){var t,n,o,r,i,l,c,h,f=a(),p=s();this.type=this.getSourceType(e),"literal"===this.type?(t=parseInt(e.top,10),o=parseInt(e.left,10),c=e.height,h=e.width):"event"===this.type&&(t=parseInt(d(e),10),o=parseInt(u(e),10),c=e.target.clientHeight,h=e.target.clientWidth),n=t-f,r=o-p,i=f,l=p,this.top=t,this.topRelative=n,this.left=o,this.leftRelative=r,this.scrollTop=i,this.scrollLeft=l,this.cellHeight=c,this.cellWidth=h};$traceurRuntime.createClass(c,{getSourceType:function(e){var t="literal";return e instanceof Event&&(t="event"),t},fitsAbove:function(e){return this.topRelative>=e.offsetHeight},fitsBelow:function(e){var t=void 0!==arguments[1]?arguments[1]:window.innerHeight;return this.topRelative+e.offsetHeight<=t},fitsOnRight:function(e){var t=void 0!==arguments[1]?arguments[1]:window.innerWidth;return this.leftRelative+this.cellWidth+e.offsetWidth<=t},fitsOnLeft:function(e){return this.leftRelative>=e.offsetWidth}},{}),Handsontable.plugins.utils=Handsontable.plugins.utils||{},Handsontable.plugins.utils.Cursor=c},{"helpers/dom/element":44,"helpers/dom/event":45}],66:[function(e,t,n){"use strict";function o(){var e=void 0!==arguments[0]?arguments[0]:null,t=void 0!==arguments[1]?arguments[1]:[],n=void 0!==arguments[2]?arguments[2]:{},o=[];return e&&e.items?e=e.items:Array.isArray(e)||(e=t),u(e)?l(e,function(e,t){var r=n["string"==typeof e?e:t];r||(r=e),u(e)?d(r,e):"string"==typeof r&&(r={name:r}),void 0===r.key&&(r.key=t),o.push(r)}):c(e,function(e,t){var r=n[e];!r&&p.indexOf(e)>=0||(r||(r={name:e,key:t+""}),u(e)&&d(r,e),void 0===r.key&&(r.key=t),o.push(r))}),o[0].name===f&&o.shift(),o}Object.defineProperties(n,{ItemsFactory:{get:function(){return m}},__esModule:{value:!0}});var r,i,s,a=(r=e("helpers/object"),r&&r.__esModule&&r||{"default":r}),l=a.objectEach,u=a.isObject,d=a.extend,c=(i=e("helpers/array"),i&&i.__esModule&&i||{"default":i}).arrayEach,h=(s=e("predefinedItems"),s&&s.__esModule&&s||{"default":s}),f=h.SEPARATOR,p=h.ITEMS,g=h.predefinedItems,m=function(e){var t=void 0!==arguments[1]?arguments[1]:null;this.hot=e,this.predefinedItems=g(),this.defaultOrderPattern=t};$traceurRuntime.createClass(m,{setPredefinedItems:function(e){var t=this,n={};this.defaultOrderPattern.length=0,l(e,function(e,o){var r="";e.name===f?(n[f]=e,r=f):isNaN(parseInt(o,10))?(e.key=void 0===e.key?o:e.key,n[o]=e,r=e.key):(n[e.key]=e,r=e.key),t.defaultOrderPattern.push(r)}),this.predefinedItems=n},getVisibleItems:function(){var e=void 0!==arguments[0]?arguments[0]:null,t=this,n={};return l(this.predefinedItems,function(e,o){(!e.hidden||e.hidden&&!e.hidden.apply(t.hot))&&(n[o]=e)}),o(e,this.defaultOrderPattern,n)},getItems:function(){var e=void 0!==arguments[0]?arguments[0]:null;return o(e,this.defaultOrderPattern,this.predefinedItems)}},{})},{"helpers/array":41,"helpers/object":49,predefinedItems:68}],67:[function(e,t,n){"use strict";Object.defineProperties(n,{Menu:{get:function(){return x}},__esModule:{value:!0}});var o,r,i,s,a,l,u,d,c,h=(o=e("helpers/dom/element"),o&&o.__esModule&&o||{"default":o}),f=h.addClass,p=h.empty,g=h.fastInnerHTML,m=(h.getComputedStyle,h.getScrollbarWidth),w=(h.getWindowScrollLeft,h.getWindowScrollTop,h.hasClass,h.removeClass),v=(r=e("helpers/dom/event"),r&&r.__esModule&&r||{"default":r}),y=(v.stopPropagation,v.stopImmediatePropagation),b=(v.pageX,v.pageY,(i=e("eventManager"),i&&i.__esModule&&i||{"default":i}).EventManager),C=(s=e("helpers/object"),s&&s.__esModule&&s||{"default":s}),R=(C.extend,C.isObject,C.objectEach,(a=e("helpers/array"),a&&a.__esModule&&a||{"default":a}).arrayEach),_=(l=e("predefinedItems"),l&&l.__esModule&&l||{"default":l}),S=_.SEPARATOR,E=(_.predefinedItems,(u=e("cursor"),u&&u.__esModule&&u||{"default":u}).Cursor),T=(d=e("helpers/unicode"),d&&d.__esModule&&d||{"default":d}).KEY_CODES,M=(c=e("utils"),c&&c.__esModule&&c||{"default":c}),H=M.isSeparator,k=M.isDisabled,O=M.hasSubMenu,D=M.normalizeSelection,x=function(e){var t=void 0!==arguments[1]?arguments[1]:{parent:null,name:null,className:"htMenu"};this.hot=e,this.options=t,this.eventManager=new b(this),this.container=this.createContainer(this.options.name),this.hotMenu=null,this.hotSubMenus={},this.parentMenu=this.options.parent||null,this.menuItems=null,this._afterScrollCallback=null,this.registerEvents()},A=x;$traceurRuntime.createClass(x,{registerEvents:function(){var e=this;this.eventManager.addEventListener(document.documentElement,"mousedown",function(t){return e.close()}),this.eventManager.addEventListener(this.container,"mousedown",function(t){return e.executeCommand(t)})},setMenuItems:function(e){this.menuItems=e},isSubMenu:function(){return null!==this.parentMenu},open:function(){var e=this;this.container.removeAttribute("style"),this.container.style.display="block";var t={data:this.menuItems,colHeaders:!1,colWidths:[200],autoRowSize:!1,readOnly:!0,copyPaste:!1,columns:[{data:"name",renderer:function(t,n,o,r,i,s){return e.menuItemRenderer(t,n,o,r,i,s)}}],renderAllRows:!0,beforeKeyDown:function(t){return e.onBeforeKeyDown(t)},afterOnCellMouseOver:function(t,n,o){return e.openSubMenu(n.row)}};this.hotMenu=new Handsontable.Core(this.container,t),this.hotMenu.addHook("afterInit",function(){return e.onAfterInit()}),this.hotMenu.init(),this.hotMenu.listen(),this.blockMainTableCallbacks()},close:function(){var e=void 0!==arguments[0]?arguments[0]:!1;this.isOpened()&&(e&&this.parentMenu?this.parentMenu.close():(this.closeAllSubMenus(),this.container.style.display="none",this.releaseMainTableCallbacks(),this.hotMenu.destroy(),this.hotMenu=null,this.hot.listen()))},openSubMenu:function(e){var t=this.hotMenu.getCell(e,0);if(this.closeAllSubMenus(),!O(t))return!1;var n=this.hotMenu.getData()[e],o=new A(this.hot,{parent:this,name:n.name,className:this.options.className});return o.setMenuItems(n.submenu.items),o.open(),o.setPosition(t.getBoundingClientRect()),this.hotSubMenus[n.key]=o,o},closeSubMenu:function(e){var t=this.hotMenu.getData()[e],n=this.hotSubMenus[t.key];n&&(n.destroy(),this.hotSubMenus[t.key]=null)},closeAllSubMenus:function(){var e=this;R(this.hotMenu.getData(),function(t,n){return e.closeSubMenu(n)}),this.hotMenu.listen()},destroy:function(){this.close(),this.parentMenu=null,this.eventManager.destroy()},isOpened:function(){return null!==this.hotMenu},executeCommand:function(e){if(this.isOpened()&&this.hotMenu.getSelected()){var t=this.hotMenu.getData()[this.hotMenu.getSelected()[0]],n=this.hot.getSelectedRange(),o=n?D(n):{};this.hot.runHooks("menuExecuteCommand",this.parentMenu||this,t.key,o,e)}},setPosition:function(e){var t=new E(e);t.fitsBelow(this.container)?this.setPositionBelowCursor(t):t.fitsAbove(this.container)?this.setPositionAboveCursor(t):this.setPositionBelowCursor(t),t.fitsOnRight(this.container)?this.setPositionOnRightOfCursor(t):this.setPositionOnLeftOfCursor(t)},setPositionAboveCursor:function(e){var t=e.top-this.container.offsetHeight;this.isSubMenu()&&(t=window.scrollY+e.top+e.cellHeight-this.container.offsetHeight+3),this.container.style.top=t+"px"},setPositionBelowCursor:function(e){var t=e.top-1;this.isSubMenu()&&(t=e.top+window.scrollY-1),this.container.style.top=t+"px"},setPositionOnRightOfCursor:function(e){var t;t=this.isSubMenu()?window.scrollX+1+e.left+e.cellWidth:1+e.left,this.container.style.left=t+"px"},setPositionOnLeftOfCursor:function(e){this.container.style.left=e.left-this.container.offsetWidth+m()+4+"px"},selectFirstCell:function(){var e=this.hotMenu.getCell(0,0);H(e)||k(e)?this.selectNextCell(0,0):this.hotMenu.selectCell(0,0)},selectLastCell:function(){var e=this.hotMenu.countRows()-1,t=this.hotMenu.getCell(e,0);H(t)||k(t)?this.selectPrevCell(e,0):this.hotMenu.selectCell(e,0)},selectNextCell:function(e,t){var n=e+1,o=n<this.hotMenu.countRows()?this.hotMenu.getCell(n,t):null;o&&(H(o)||k(o)?this.selectNextCell(n,t):this.hotMenu.selectCell(n,t))},selectPrevCell:function(e,t){var n=e-1,o=n>=0?this.hotMenu.getCell(n,t):null;o&&(H(o)||k(o)?this.selectPrevCell(n,t):this.hotMenu.selectCell(n,t))},menuItemRenderer:function(e,t,n,o,r,i){var s=this,a=e.getData()[n],l=document.createElement("div"),u=function(e){return e.hasOwnProperty("submenu")},d=function(e){return new RegExp(S,"i").test(e.name)},c=function(e){return e.disabled===!0||"function"==typeof e.disabled&&e.disabled.call(s.hot)===!0};"function"==typeof i&&(i=i.call(this.hot)),p(t),t.appendChild(l),d(a)?f(t,"htSeparator"):g(l,i),c(a)?(f(t,"htDisabled"),this.eventManager.addEventListener(l,"mouseenter",function(){return e.deselectCell})):u(a)?(f(t,"htSubmenu"),this.eventManager.addEventListener(l,"mouseenter",function(){return e.selectCell(n,o)})):(w(t,"htSubmenu"),w(t,"htDisabled"),this.eventManager.addEventListener(l,"mouseenter",function(){return e.selectCell(n,o)}))},createContainer:function(){var e=void 0!==arguments[0]?arguments[0]:null;e&&(e=e.replace(/ /g,"_"),e=this.options.className+"Sub_"+e);var t;return t=e?document.querySelector("."+this.options.className+"."+e):document.querySelector("."+this.options.className),t||(t=document.createElement("div"),f(t,this.options.className),e&&f(t,e),document.getElementsByTagName("body")[0].appendChild(t)),t},blockMainTableCallbacks:function(){this._afterScrollCallback=function(){},this.hot.addHook("afterScrollVertically",this._afterScrollCallback),this.hot.addHook("afterScrollHorizontally",this._afterScrollCallback)},releaseMainTableCallbacks:function(){this._afterScrollCallback&&(this.hot.removeHook("afterScrollVertically",this._afterScrollCallback),this.hot.removeHook("afterScrollHorizontally",this._afterScrollCallback),this._afterScrollCallback=null)},onBeforeKeyDown:function(e){var t=this.hotMenu.getSelected(),n=!1;switch(e.keyCode){case T.ESCAPE:this.close(),n=!0;break;case T.ENTER:t&&(this.hotMenu.getData()[t[0]].submenu?n=!0:(this.executeCommand(e),this.close(!0)));break;case T.ARROW_DOWN:t?this.selectNextCell(t[0],t[1]):this.selectFirstCell(),n=!0;break;case T.ARROW_UP:t?this.selectPrevCell(t[0],t[1]):this.selectLastCell(),n=!0;break;case T.ARROW_RIGHT:if(t){var o=this.openSubMenu(t[0]);o&&o.selectFirstCell()}n=!0;break;case T.ARROW_LEFT:t&&this.parentMenu&&(this.parentMenu.closeAllSubMenus(),n=!0)}n&&(e.preventDefault(),y(e))},onAfterInit:function(){var e=this.hotMenu.getSettings().data,t=this.hotMenu.view.wt.wtTable.hider.style,n=this.hotMenu.view.wt.wtTable.holder.style,o=parseInt(t.width,10),r=0;R(e,function(e){return r+=e.name===S?1:26}),n.width=o+22+"px",n.height=r+4+"px"}},{})},{cursor:65,eventManager:40,"helpers/array":41,"helpers/dom/element":44,"helpers/dom/event":45,"helpers/object":49,"helpers/unicode":52,predefinedItems:68,utils:69}],68:[function(e,t,n){"use strict";function o(){var e={};return u(D,function(t,n){return e[n]=d(t)}),e}var r;Object.defineProperties(n,{ROW_ABOVE:{get:function(){return v}},ROW_BELOW:{get:function(){return y}},COLUMN_LEFT:{get:function(){return b}},COLUMN_RIGHT:{get:function(){return C}},CLEAR_COLUMN:{get:function(){return R}},REMOVE_ROW:{get:function(){return _}},REMOVE_COLUMN:{get:function(){return S}},UNDO:{get:function(){return E}},REDO:{get:function(){return T}},READ_ONLY:{get:function(){return M}},ALIGNMENT:{get:function(){return H}},SEPARATOR:{get:function(){return k}},ITEMS:{get:function(){return O}},predefinedItems:{get:function(){return o}},__esModule:{value:!0}});var i,s,a,l=(i=e("helpers/object"),i&&i.__esModule&&i||{"default":i}),u=l.objectEach,d=l.clone,c=(s=e("helpers/number"),s&&s.__esModule&&s||{"default":s}).rangeEach,h=(a=e("utils"),a&&a.__esModule&&a||{"default":a}),f=h.align,p=h.getAlignmentClasses,g=h.getValidSelection,m=h.checkSelectionConsistency,w=h.markLabelAsSelected,v="row_above",y="row_below",b="col_left",C="col_right",R="clear_column",_="remove_row",S="remove_col",E="undo",T="redo",M="make_read_only",H="alignment",k="---------",O=[v,y,b,C,R,_,S,E,T,M,H,k],D=(r={},Object.defineProperty(r,k,{value:{name:k},configurable:!0,enumerable:!0,writable:!0}),Object.defineProperty(r,v,{value:{key:v,name:"Insert row above",callback:function(e,t){this.alter("insert_row",t.start.row)},disabled:function(){var e=g(this);if(!e)return!0;var t=this.countRows(),n=[0,e[1],t-1,e[1]];return n.join(",")===e.join(",")&&t>1},hidden:function(){return!this.getSettings().allowInsertRow}},configurable:!0,enumerable:!0,writable:!0}),Object.defineProperty(r,y,{value:{key:y,name:"Insert row below",callback:function(e,t){this.alter("insert_row",t.end.row+1)},disabled:function(){var e=g(this);if(!e)return!0;var t=this.countRows(),n=[0,e[1],t-1,e[1]];return n.join(",")===e.join(",")&&t>1},hidden:function(){return!this.getSettings().allowInsertRow}},configurable:!0,enumerable:!0,writable:!0}),Object.defineProperty(r,b,{value:{key:b,name:"Insert column on the left",callback:function(e,t){this.alter("insert_col",t.start.col)},disabled:function(){var e=g(this);if(!e)return!0;if(!this.isColumnModificationAllowed())return!0;var t=[e[0],0,e[0],this.countCols()-1],n=t.join(",")==e.join(",");return e[1]<0||this.countCols()>=this.getSettings().maxCols||n},hidden:function(){return!this.getSettings().allowInsertColumn}},configurable:!0,enumerable:!0,writable:!0}),Object.defineProperty(r,C,{value:{key:C,name:"Insert column on the right",callback:function(e,t){this.alter("insert_col",t.end.col+1)},disabled:function(){var e=g(this);if(!e)return!0;if(!this.isColumnModificationAllowed())return!0;var t=[e[0],0,e[0],this.countCols()-1],n=t.join(",")==e.join(",");return e[1]<0||this.countCols()>=this.getSettings().maxCols||n},hidden:function(){return!this.getSettings().allowInsertColumn}},configurable:!0,enumerable:!0,writable:!0}),Object.defineProperty(r,R,{value:{key:R,name:"Clear column",callback:function(e,t){var n=this,o=t.start.col;c(Math.max(t.start.row,t.end.row),function(e){return n.setDataAtCell(e,o,"")})},disabled:function(){var e=g(this);if(!e)return!0;var t=[e[0],0,e[0],this.countCols()-1],n=t.join(",")==e.join(",");return e[1]<0||this.countCols()>=this.getSettings().maxCols||n}},configurable:!0,enumerable:!0,writable:!0}),Object.defineProperty(r,_,{value:{key:_,name:"Remove row",callback:function(e,t){var n=t.end.row-t.start.row+1;this.alter("remove_row",t.start.row,n)},disabled:function(){var e=g(this);if(!e)return!0;var t=[0,e[1],this.countRows()-1,e[1]];return t.join(",")===e.join(",")},hidden:function(){return!this.getSettings().allowRemoveRow}},configurable:!0,enumerable:!0,writable:!0}),Object.defineProperty(r,S,{value:{key:S,name:"Remove column",callback:function(e,t){var n=t.end.col-t.start.col+1;this.alter("remove_col",t.start.col,n)},disabled:function(){var e=g(this);if(!e)return!0;if(!this.isColumnModificationAllowed())return!0;var t=[e[0],0,e[0],this.countCols()-1],n=t.join(",")==e.join(",");return e[1]<0||n},hidden:function(){return!this.getSettings().allowRemoveColumn}},configurable:!0,enumerable:!0,writable:!0}),Object.defineProperty(r,E,{value:{key:E,name:"Undo",callback:function(){this.undo()},disabled:function(){return this.undoRedo&&!this.undoRedo.isUndoAvailable()}},configurable:!0,enumerable:!0,writable:!0}),Object.defineProperty(r,T,{value:{key:T,name:"Redo",callback:function(){this.redo()},disabled:function(){return this.undoRedo&&!this.undoRedo.isRedoAvailable()}},configurable:!0,enumerable:!0,writable:!0}),Object.defineProperty(r,M,{value:{key:M,name:function(){var e=this,t="Read only",n=m(this.getSelectedRange(),function(t,n){return e.getCellMeta(t,n).readOnly});return n&&(t=w(t)),t},callback:function(){var e=this,t=this.getSelectedRange(),n=m(t,function(t,n){return e.getCellMeta(t,n).readOnly});t.forAll(function(t,o){e.getCellMeta(t,o).readOnly=n?!1:!0}),this.render()},disabled:function(){return this.getSelectedRange()?!1:!0}},configurable:!0,enumerable:!0,writable:!0}),Object.defineProperty(r,H,{value:{key:H,name:"Alignment",disabled:function(){return this.getSelectedRange()?!1:!0},submenu:{items:[{key:H+":left",name:function(){var e=this,t="Left",n=m(this.getSelectedRange(),function(t,n){var o=e.getCellMeta(t,n).className;return o&&-1!==o.indexOf("htLeft")?!0:void 0});return n&&(t=w(t)),t},callback:function(){var e=this,t=this.getSelectedRange(),n=p(t,function(t,n){return e.getCellMeta(t,n).className}),o="horizontal",r="htLeft";this.runHooks("beforeCellAlignment",n,t,o,r),f(t,o,r,function(t,n){return e.getCellMeta(t,n)}),this.render()},disabled:!1},{key:H+":center",name:function(){var e=this,t="Center",n=m(this.getSelectedRange(),function(t,n){var o=e.getCellMeta(t,n).className;return o&&-1!==o.indexOf("htCenter")?!0:void 0});return n&&(t=w(t)),t},callback:function(){var e=this,t=this.getSelectedRange(),n=p(t,function(t,n){return e.getCellMeta(t,n).className}),o="horizontal",r="htCenter";this.runHooks("beforeCellAlignment",n,t,o,r),f(t,o,r,function(t,n){return e.getCellMeta(t,n)}),this.render()},disabled:!1},{key:H+":right",name:function(){var e=this,t="Right",n=m(this.getSelectedRange(),function(t,n){var o=e.getCellMeta(t,n).className;return o&&-1!==o.indexOf("htRight")?!0:void 0});return n&&(t=w(t)),t},callback:function(){var e=this,t=this.getSelectedRange(),n=p(t,function(t,n){return e.getCellMeta(t,n).className}),o="horizontal",r="htRight";this.runHooks("beforeCellAlignment",n,t,o,r),f(t,o,r,function(t,n){return e.getCellMeta(t,n)}),this.render()},disabled:!1},{key:H+":justify",name:function(){var e=this,t="Justify",n=m(this.getSelectedRange(),function(t,n){var o=e.getCellMeta(t,n).className;return o&&-1!==o.indexOf("htJustify")?!0:void 0});return n&&(t=w(t)),t},callback:function(){var e=this,t=this.getSelectedRange(),n=p(t,function(t,n){return e.getCellMeta(t,n).className}),o="horizontal",r="htJustify";this.runHooks("beforeCellAlignment",n,t,o,r),f(t,o,r,function(t,n){return e.getCellMeta(t,n)}),this.render()},disabled:!1},{name:k},{key:H+":top",name:function(){var e=this,t="Top",n=m(this.getSelectedRange(),function(t,n){var o=e.getCellMeta(t,n).className;return o&&-1!==o.indexOf("htTop")?!0:void 0});return n&&(t=w(t)),t},callback:function(){var e=this,t=this.getSelectedRange(),n=p(t,function(t,n){return e.getCellMeta(t,n).className}),o="vertical",r="htTop";this.runHooks("beforeCellAlignment",n,t,o,r),f(t,o,r,function(t,n){return e.getCellMeta(t,n)}),this.render()},disabled:!1},{key:H+":middle",name:function(){var e=this,t="Middle",n=m(this.getSelectedRange(),function(t,n){var o=e.getCellMeta(t,n).className;return o&&-1!==o.indexOf("htMiddle")?!0:void 0});return n&&(t=w(t)),t},callback:function(){var e=this,t=this.getSelectedRange(),n=p(t,function(t,n){return e.getCellMeta(t,n).className}),o="vertical",r="htMiddle";this.runHooks("beforeCellAlignment",n,t,o,r),f(t,o,r,function(t,n){
return e.getCellMeta(t,n)}),this.render()},disabled:!1},{key:H+":bottom",name:function(){var e=this,t="Bottom",n=m(this.getSelectedRange(),function(t,n){var o=e.getCellMeta(t,n).className;return o&&-1!==o.indexOf("htBottom")?!0:void 0});return n&&(t=w(t)),t},callback:function(){var e=this,t=this.getSelectedRange(),n=p(t,function(t,n){return e.getCellMeta(t,n).className}),o="vertical",r="htBottom";this.runHooks("beforeCellAlignment",n,t,o,r),f(t,o,r,function(t,n){return e.getCellMeta(t,n)}),this.render()},disabled:!1}]}},configurable:!0,enumerable:!0,writable:!0}),r)},{"helpers/number":48,"helpers/object":49,utils:69}],69:[function(e,t,n){"use strict";function o(e){return{start:e.getTopLeftCorner(),end:e.getBottomRightCorner()}}function r(e){return m(e,"htSeparator")}function i(e){return m(e,"htSubmenu")}function s(e){return m(e,"htDisabled")}function a(e){var t=e.getSelected();return t?t[0]<0?null:e.countRows()>=e.getSettings().maxRows?null:t:null}function l(e,t){return-1!=e.indexOf(t)?e:(e=e.replace("htTop","").replace("htMiddle","").replace("htBottom","").replace("  ",""),e+=" "+t)}function u(e,t){return-1!=e.indexOf(t)?e:(e=e.replace("htLeft","").replace("htCenter","").replace("htRight","").replace("htJustify","").replace("  ",""),e+=" "+t)}function d(e,t){for(var n={},o=e.from.row;o<=e.to.row;o++)for(var r=e.from.col;r<=e.to.col;r++)n[o]||(n[o]=[]),n[o][r]=t(o,r);return n}function c(e,t,n,o){if(e.from.row==e.to.row&&e.from.col==e.to.col)h(e.from.row,e.from.col,t,n,o);else for(var r=e.from.row;r<=e.to.row;r++)for(var i=e.from.col;i<=e.to.col;i++)h(r,i,t,n,o)}function h(e,t,n,o,r){var i=r(e,t),s=o;i.className&&(s="vertical"===n?l(i.className,o):u(i.className,o)),i.className=s}function f(e,t){var n=!1;return e&&e.forAll(function(e,o){return t(e,o)?(n=!0,!1):void 0}),n}function p(e){return'<span class="selected">'+String.fromCharCode(10003)+"</span>"+e}Object.defineProperties(n,{normalizeSelection:{get:function(){return o}},isSeparator:{get:function(){return r}},hasSubMenu:{get:function(){return i}},isDisabled:{get:function(){return s}},getValidSelection:{get:function(){return a}},prepareVerticalAlignClass:{get:function(){return l}},prepareHorizontalAlignClass:{get:function(){return u}},getAlignmentClasses:{get:function(){return d}},align:{get:function(){return c}},checkSelectionConsistency:{get:function(){return f}},markLabelAsSelected:{get:function(){return p}},__esModule:{value:!0}});var g,m=(g=e("helpers/dom/element"),g&&g.__esModule&&g||{"default":g}).hasClass},{"helpers/dom/element":44}],70:[function(e,t,n){"use strict";Object.defineProperties(n,{ContextMenuCopyPaste:{get:function(){return f}},__esModule:{value:!0}});var o,r,i,s,a,l=(o=e("helpers/dom/element"),o&&o.__esModule&&o||{"default":o}).removeClass,u=(r=e("eventManager"),r&&r.__esModule&&r||{"default":r}).eventManager,d=(i=e("plugins"),i&&i.__esModule&&i||{"default":i}).registerPlugin,c=(s=e("_base"),s&&s.__esModule&&s||{"default":s})["default"],h=(a=e("zeroclipboard"),a&&a.__esModule&&a||{"default":a})["default"],f=function(e){var t=this;$traceurRuntime.superConstructor(p).call(this,e),this.swfPath=null,this.hotContextMenu=null,this.outsideClickDeselectsCache=null,this.hot.addHook("afterContextMenuShow",function(e){return t.setupZeroClipboard(e)}),this.hot.addHook("afterInit",function(){return t.afterInit()}),this.hot.addHook("afterContextMenuDefaultOptions",function(e){return t.addToContextMenu(e)})},p=f;$traceurRuntime.createClass(f,{afterInit:function(){if(this.hot.getSettings().contextMenuCopyPaste){"object"==typeof this.hot.getSettings().contextMenuCopyPaste&&(this.swfPath=this.hot.getSettings().contextMenuCopyPaste.swfPath),"undefined"==typeof h&&console.error("To be able to use the Copy/Paste feature from the context menu, you need to manualy include ZeroClipboard.js file to your website.");try{new ActiveXObject("ShockwaveFlash.ShockwaveFlash")}catch(e){"undefined"==typeof navigator.mimeTypes["application/x-shockwave-flash"]&&console.error("To be able to use the Copy/Paste feature from the context menu, your browser needs to have Flash Plugin installed.")}this.prepareZeroClipboard()}},prepareZeroClipboard:function(){this.swfPath&&h.config({swfPath:this.swfPath})},getCopyValue:function(){return this.hot.copyPaste.setCopyableText(),this.hot.copyPaste.copyPasteInstance.elTextarea.value},addToContextMenu:function(e){this.hot.getSettings().contextMenuCopyPaste&&e.items.unshift({key:"copy",name:"Copy"},{key:"paste",name:"Paste",callback:function(){this.copyPaste.triggerPaste()}},Handsontable.plugins.ContextMenu.SEPARATOR)},setupZeroClipboard:function(e){var t,n,o=this;if(this.hot.getSettings().contextMenuCopyPaste){this.hotContextMenu=e,t=this.hotContextMenu.getData();for(var r=0,i=t.length;i>r;r++)if("copy"===t[r].key){n=new h(this.hotContextMenu.getCell(r,0)),n.off(),n.on("copy",function(e){var t=e.clipboardData;t.setData("text/plain",o.getCopyValue()),o.hot.getSettings().outsideClickDeselects=o.outsideClickDeselectsCache}),this.bindEvents();break}}},removeCurrentClass:function(){if(this.hotContextMenu.rootElement){var e=this.hotContextMenu.rootElement.querySelector("td.current");e&&l(e,"current")}this.outsideClickDeselectsCache=this.hot.getSettings().outsideClickDeselects,this.hot.getSettings().outsideClickDeselects=!1},removeZeroClipboardClass:function(){if(this.hotContextMenu.rootElement){var e=this.hotContextMenu.rootElement.querySelector("td.zeroclipboard-is-hover");e&&l(e,"zeroclipboard-is-hover")}this.hot.getSettings().outsideClickDeselects=this.outsideClickDeselectsCache},bindEvents:function(){var e=this,t=u(this.hotContextMenu);t.addEventListener(document,"mouseenter",function(){return e.removeCurrentClass()}),t.addEventListener(document,"mouseleave",function(){return e.removeZeroClipboardClass()})}},{},c),d("contextMenuCopyPaste",f)},{_base:56,eventManager:40,"helpers/dom/element":44,plugins:55,zeroclipboard:"zeroclipboard"}],71:[function(e,t,n){"use strict";function o(e){function t(){e.isListening()&&e.selection.empty()}function n(t){var n,o,r,i,s,a,l,u,d,c;e.isListening()&&e.selection.isSelected()&&(n=t,o=p.parse(n),r=e.getSelected(),i=new b(r[0],r[1]),s=new b(r[2],r[3]),a=new C(i,i,s),l=a.getTopLeftCorner(),u=a.getBottomRightCorner(),d=l,c=new b(Math.max(u.row,o.length-1+l.row),Math.max(u.col,o[0].length-1+l.col)),e.addHookOnce("afterChange",function(e,t){e&&e.length&&this.selectCell(d.row,d.col,c.row,c.col)}),e.populateFromArray(d.row,d.col,o,c.row,c.col,"paste",e.getSettings().pasteMode))}function o(t){if(e.getSelected()&&(!e.getActiveEditor()||!e.getActiveEditor().isOpened())){if(w(t.keyCode))return r.setCopyableText(),void v(t);var n=(t.ctrlKey||t.metaKey)&&!t.altKey;t.keyCode==m.A&&n&&e._registerTimeout(setTimeout(y(r.setCopyableText,r),0))}}var r=this;this.copyPasteInstance=f(),this.copyPasteInstance.onCut(t),this.copyPasteInstance.onPaste(n),e.addHook("beforeKeyDown",o),this.destroy=function(){this.copyPasteInstance&&(this.copyPasteInstance.removeCallback(t),this.copyPasteInstance.removeCallback(n),this.copyPasteInstance.destroy(),this.copyPasteInstance=null),e.removeHook("beforeKeyDown",o)},e.addHook("afterDestroy",y(this.destroy,this)),this.triggerPaste=y(this.copyPasteInstance.triggerPaste,this.copyPasteInstance),this.triggerCut=y(this.copyPasteInstance.triggerCut,this.copyPasteInstance),this.setCopyableText=function(){var t=e.getSettings(),n=t.copyRowsLimit,o=t.copyColsLimit,r=e.getSelectedRange(),i=r.getTopLeftCorner(),s=r.getBottomRightCorner(),a=i.row,l=i.col,u=s.row,d=s.col,c=Math.min(u,a+n-1),h=Math.min(d,l+o-1);e.copyPaste.copyPasteInstance.copyable(e.getCopyableData(a,l,c,h)),(u!==c||d!==h)&&Handsontable.hooks.run(e,"afterCopyLimit",u-a+1,d-l+1,n,o)}}function r(){var e=this,t=e.getSettings().copyPaste!==!1;t&&!e.copyPaste?e.copyPaste=new o(e):!t&&e.copyPaste&&(e.copyPaste.destroy(),e.copyPaste=null)}Object.defineProperties(n,{CopyPastePlugin:{get:function(){return o}},__esModule:{value:!0}});var i,s,a,l,u,d,c,h,f=(i=e("copyPaste"),i&&i.__esModule&&i||{"default":i})["default"],p=(s=e("SheetClip"),s&&s.__esModule&&s||{"default":s})["default"],g=(a=e("helpers/unicode"),a&&a.__esModule&&a||{"default":a}),m=g.KEY_CODES,w=g.isCtrlKey,v=(l=e("helpers/dom/event"),l&&l.__esModule&&l||{"default":l}).stopImmediatePropagation,y=(u=e("helpers/function"),u&&u.__esModule&&u||{"default":u}).proxy,b=((d=e("plugins"),d&&d.__esModule&&d||{"default":d}).registerPlugin,(c=e("3rdparty/walkontable/src/cell/coords"),c&&c.__esModule&&c||{"default":c}).WalkontableCellCoords),C=(h=e("3rdparty/walkontable/src/cell/range"),h&&h.__esModule&&h||{"default":h}).WalkontableCellRange;Handsontable.hooks.add("afterInit",r),Handsontable.hooks.add("afterUpdateSettings",r),Handsontable.hooks.register("afterCopyLimit")},{"3rdparty/walkontable/src/cell/coords":5,"3rdparty/walkontable/src/cell/range":6,SheetClip:"SheetClip",copyPaste:"copyPaste","helpers/dom/event":45,"helpers/function":46,"helpers/unicode":52,plugins:55}],72:[function(e,t,n){"use strict";function o(){}var r,i,s,a,l=((r=e("plugins"),r&&r.__esModule&&r||{"default":r}).registerPlugin,(i=e("3rdparty/walkontable/src/cell/range"),i&&i.__esModule&&i||{"default":i}).WalkontableCellRange),u=(s=e("3rdparty/walkontable/src/selection"),s&&s.__esModule&&s||{"default":s}).WalkontableSelection,d=function(e){return"boolean"==typeof e&&e===!0?!0:"object"==typeof e&&e.length>0?!0:!1},c=function(){d(this.getSettings().customBorders)&&(this.customBorders||(a=this,this.customBorders=new o))},h=function(e){for(var t=0;t<a.view.wt.selections.length;t++)if(a.view.wt.selections[t].settings.className==e)return t;return-1},f=function(e){var t={row:e.row,col:e.col},n=new u(e,new l(t,t,t)),o=h(e.className);o>=0?a.view.wt.selections[o]=n:a.view.wt.selections.push(n)},p=function(e,t,n){var o=b(e,t);o=C(o,n),this.setCellMeta(e,t,"borders",o),f(o)},g=function(e){for(var t=e.range,n=t.from.row;n<=t.to.row;n++)for(var o=t.from.col;o<=t.to.col;o++){var r=b(n,o),i=0;n==t.from.row&&(i++,e.hasOwnProperty("top")&&(r.top=e.top)),n==t.to.row&&(i++,e.hasOwnProperty("bottom")&&(r.bottom=e.bottom)),o==t.from.col&&(i++,e.hasOwnProperty("left")&&(r.left=e.left)),o==t.to.col&&(i++,e.hasOwnProperty("right")&&(r.right=e.right)),i>0&&(this.setCellMeta(n,o,"borders",r),f(r))}},m=function(e,t){return"border_row"+e+"col"+t},w=function(){return{width:1,color:"#000"}},v=function(){return{hide:!0}},y=function(){return{width:1,color:"#000",cornerVisible:!1}},b=function(e,t){return{className:m(e,t),border:y(),row:e,col:t,top:v(),right:v(),bottom:v(),left:v()}},C=function(e,t){return t.hasOwnProperty("border")&&(e.border=t.border),t.hasOwnProperty("top")&&(e.top=t.top),t.hasOwnProperty("right")&&(e.right=t.right),t.hasOwnProperty("bottom")&&(e.bottom=t.bottom),t.hasOwnProperty("left")&&(e.left=t.left),e},R=function(e){for(var t=document.querySelectorAll("."+e),n=0;n<t.length;n++)if(t[n]&&"TD"!=t[n].nodeName){var o=t[n].parentNode;o.parentNode&&o.parentNode.removeChild(o)}},_=function(e,t){var n=m(e,t);R(n),this.removeCellMeta(e,t,"borders")},S=function(e,t,n,o){var r=this.getCellMeta(e,t).borders;r&&void 0!=r.border||(r=b(e,t)),o?r[n]=v():r[n]=w(),this.setCellMeta(e,t,"borders",r);var i=m(e,t);R(i),f(r),this.render()},E=function(e,t,n){if(e.from.row==e.to.row&&e.from.col==e.to.col)"noBorders"==t?_.call(this,e.from.row,e.from.col):S.call(this,e.from.row,e.from.col,t,n);else switch(t){case"noBorders":for(var o=e.from.col;o<=e.to.col;o++)for(var r=e.from.row;r<=e.to.row;r++)_.call(this,r,o);break;case"top":for(var i=e.from.col;i<=e.to.col;i++)S.call(this,e.from.row,i,t,n);break;case"right":for(var s=e.from.row;s<=e.to.row;s++)S.call(this,s,e.to.col,t);break;case"bottom":for(var a=e.from.col;a<=e.to.col;a++)S.call(this,e.to.row,a,t);break;case"left":for(var l=e.from.row;l<=e.to.row;l++)S.call(this,l,e.from.col,t)}},T=function(e,t){var n=!1;return e.getSelectedRange().forAll(function(o,r){var i=e.getCellMeta(o,r).borders;if(i){if(!t)return n=!0,!1;if(!i[t].hasOwnProperty("hide"))return n=!0,!1}}),n},M=function(e){return"<span class='selected'>"+String.fromCharCode(10003)+"</span>"+e},H=function(e){this.getSettings().customBorders&&(e.items.push(Handsontable.plugins.ContextMenu.SEPARATOR),e.items.push({key:"borders",name:"Borders",submenu:{items:[{key:"borders:top",name:function(){var e="Top",t=T(this,"top");return t&&(e=M(e)),e},callback:function(){var e=T(this,"top");E.call(this,this.getSelectedRange(),"top",e)},disabled:!1},{key:"borders:right",name:function(){var e="Right",t=T(this,"right");return t&&(e=M(e)),e},callback:function(){var e=T(this,"right");E.call(this,this.getSelectedRange(),"right",e)},disabled:!1},{key:"borders:bottom",name:function(){var e="Bottom",t=T(this,"bottom");return t&&(e=M(e)),e},callback:function(){var e=T(this,"bottom");E.call(this,this.getSelectedRange(),"bottom",e)},disabled:!1},{key:"borders:left",name:function(){var e="Left",t=T(this,"left");return t&&(e=M(e)),e},callback:function(){var e=T(this,"left");E.call(this,this.getSelectedRange(),"left",e)},disabled:!1},{key:"borders:no_borders",name:"Remove border(s)",callback:function(){E.call(this,this.getSelectedRange(),"noBorders")},disabled:function(){return!T(this)}}]}}))};Handsontable.hooks.add("beforeInit",c),Handsontable.hooks.add("afterContextMenuDefaultOptions",H),Handsontable.hooks.add("afterInit",function(){var e=this.getSettings().customBorders;if(e){for(var t=0;t<e.length;t++)e[t].range?g.call(this,e[t]):p.call(this,e[t].row,e[t].col,e[t]);this.render(),this.view.wt.draw(!0)}}),Handsontable.CustomBorders=o},{"3rdparty/walkontable/src/cell/range":6,"3rdparty/walkontable/src/selection":18,plugins:55}],73:[function(e,t,n){"use strict";function o(){this.boundaries=null,this.callback=null}Object.defineProperties(n,{DragToScroll:{get:function(){return o}},__esModule:{value:!0}});var r,i,s=(r=e("eventManager"),r&&r.__esModule&&r||{"default":r}).eventManager;(i=e("plugins"),i&&i.__esModule&&i||{"default":i}).registerPlugin;Handsontable.plugins.DragToScroll=o,o.prototype.setBoundaries=function(e){this.boundaries=e},o.prototype.setCallback=function(e){this.callback=e},o.prototype.check=function(e,t){var n=0,o=0;t<this.boundaries.top?o=t-this.boundaries.top:t>this.boundaries.bottom&&(o=t-this.boundaries.bottom),e<this.boundaries.left?n=e-this.boundaries.left:e>this.boundaries.right&&(n=e-this.boundaries.right),this.callback(n,o)};var a,l=function(e){e.dragToScrollListening=!1;var t=e.view.wt.wtTable.holder;a=new o,t!==window&&(a.setBoundaries(t.getBoundingClientRect()),a.setCallback(function(e,n){0>e?t.scrollLeft-=50:e>0&&(t.scrollLeft+=50),0>n?t.scrollTop-=20:n>0&&(t.scrollTop+=20)}),e.dragToScrollListening=!0)};Handsontable.hooks.add("afterInit",function(){var e=this,t=s(this);t.addEventListener(document,"mouseup",function(){e.dragToScrollListening=!1}),t.addEventListener(document,"mousemove",function(t){e.dragToScrollListening&&a.check(t.clientX,t.clientY)})}),Handsontable.hooks.add("afterDestroy",function(){s(this).clear()}),Handsontable.hooks.add("afterOnCellMouseDown",function(){l(this)}),Handsontable.hooks.add("afterOnCellCornerMouseDown",function(){l(this)}),Handsontable.plugins.DragToScroll=o},{eventManager:40,plugins:55}],74:[function(e,t,n){"use strict";function o(e){var t=[],n={rows:0,cols:0},o={rows:0,cols:0},r=[],i=[],s={groupIndicatorContainer:"htGroupIndicatorContainer",groupIndicator:function(e){return"ht"+e+"Group"},groupStart:"htGroupStart",collapseButton:"htCollapseButton",expandButton:"htExpandButton",collapseGroupId:function(e){return"htCollapse-"+e},collapseFromLevel:function(e,t){return"htCollapse"+e+"FromLevel-"+t},clickable:"clickable",levelTrigger:"htGroupLevelTrigger"},a=function(e,t){return function(n,o){return"undefined"==typeof t||"asc"===t?n[e]-o[e]:o[e]-n[e]}},f=function(e,t){for(var n=[];t>=e;)n.push(e++);return n},g=function(e,t,n){var o=[],r={row:null,col:null};if("cols"==e)for(;n>=t;)r={row:-1,col:t++},o.push(r);else for(;n>=t;)r={row:t++,col:-1},o.push(r);for(var i=m(o),s=0,a=0,l=0;l<i.length;l++)s+=i[l].filter(function(e){return e.rows}).length,a+=i[l].filter(function(e){return e.cols}).length;return{total:{rows:s,cols:a},groups:i}},m=function(e){for(var t=[],n=0;n<e.length;n++)t.push(w(e[n]));return t},w=function(e,n,o){for(var r=e.row,i=e.col,s=-1===r?0:r,a=-1===i?0:i,l=[],u=0;u<t.length;u++){var d=t[u],c=d.id,h=(d.level,d.rows||[]),f=d.cols||[];-1===l.indexOf(c)&&(-1!==h.indexOf(s)||-1!==f.indexOf(a))&&l.push(d)}-1===i?l=l.concat(C()):-1===r&&(l=l.concat(_())),n&&(l=l.filter(function(e){return e.level===n})),o&&("cols"===o?l=l.filter(function(e){return e.cols}):"rows"===o&&(l=l.filter(function(e){return e.rows})));var p=[];return l.filter(function(e){return-1===p.indexOf(e.id)?(p.push(e.id),e):void 0})},v=function(e){for(var n=0,o=t.length;o>n;n++)if(t[n].id==e)return t[n];return!1},y=function(e,n){for(var o=0,r=t.length;r>o;o++)if(t[o].level==n&&t[o].rows&&t[o].rows.indexOf(e)>-1)return t[o];return!1},b=function(e,n){for(var o=0,r=t.length;r>o;o++)if(t[o].level==n&&t[o].cols&&t[o].cols.indexOf(e)>-1)return t[o];return!1},C=function(){for(var e=[],n=0,o=t.length;o>n;n++)Array.isArray(t[n].cols)&&e.push(t[n]);return e},R=function(e){for(var n=[],o=0,r=t.length;r>o;o++)t[o].cols&&t[o].level===e&&n.push(t[o]);return n},_=function(){for(var e=[],n=0,o=t.length;o>n;n++)Array.isArray(t[n].rows)&&e.push(t[n]);return e},S=function(e){for(var n=[],o=0,r=t.length;r>o;o++)t[o].rows&&t[o].level===e&&n.push(t[o]);return n},E=function(e){var t=0;return e.length&&e.forEach(function(e){if(e=e.filter(function(e){return e.cols}),e.length){var n=e.sort(a("level","desc")),o=n[0].level;o>t&&(t=o)}}),t},T=function(e){var t=0;return e.length&&e.forEach(function(e){if(e=e.filter(function(e){return e.rows}),e.length){var n=e.sort(a("level","desc")),o=n[0].level;o>t&&(t=o)}}),t},M=function(e,r){var i=g("cols",e,r),s=E(i.groups);s===o.cols?o.cols++:s>o.cols&&(o.cols=s+1),n.cols||(n.cols=C().length),n.cols++,t.push({id:"c"+n.cols,level:s+1,cols:f(e,r),hidden:0})},H=function(e,r){var i=g("rows",e,r),s=T(i.groups);o.rows=Math.max(o.rows,s+1),n.rows||(n.rows=_().length),n.rows++,t.push({id:"r"+n.rows,level:s+1,rows:f(e,r),hidden:0})},k=function(e,t){for(var n,o=0,s=t.length;s>o;o++)if(t[o].hidden=e,n=t[o].level,r[n]||(r[n]=[]),i[n]||(i[n]=[]),t[o].rows)for(var a=0,l=t[o].rows.length;l>a;a++)e>0?r[n][t[o].rows[a]]=!0:r[n][t[o].rows[a]]=void 0;else if(t[o].cols)for(var a=0,u=t[o].cols.length;u>a;a++)e>0?i[n][t[o].cols[a]]=!0:i[n][t[o].cols[a]]=void 0},O=function(e,t,n,o){var r,i;switch(e){case"rows":r=y(t+1,n).id,i=Handsontable.Grouping.getGroupLevelsByRows();break;case"cols":r=b(t+1,n).id,i=Handsontable.Grouping.getGroupLevelsByCols()}return!!(i[t+1]&&i[t+1].indexOf(n)>-1&&o==r)},D=function(e,t,n,o){var r,i;switch(e){case"rows":r=y(t-1,n).id,i=Handsontable.Grouping.getGroupLevelsByRows();break;case"cols":r=b(t-1,n).id,i=Handsontable.Grouping.getGroupLevelsByCols()}return!!(i[t-1]&&i[t-1].indexOf(n)>-1&&o==r)},x=function(t,n,s,a){if(0===n)return!1;var l,u,d=D(t,n,s,a),c=O(t,n,s,a),h=!1;switch(t){case"rows":l=Handsontable.Grouping.getGroupLevelsByRows(),u=e.countRows();for(var f=0;f<=o.rows;f++)if(r[f]&&r[f][n+1]){h=!0;break}break;case"cols":l=Handsontable.Grouping.getGroupLevelsByCols(),u=e.countCols();for(var f=0;f<=o.cols;f++)if(i[f]&&i[f][n+1]){h=!0;break}}if(d){if(n==u-1)return!0;if(!c||c&&h)return!0;if(!l[n+1])return!0}return!1},A=function(t){var n;switch(t){case"rows":n=o.rows;for(var s=0;n>=s;s++)if(r[s]&&r[s][e.countRows()-1])return!0;break;case"cols":n=o.cols;for(var s=0;n>=s;s++)if(i[s]&&i[s][e.countCols()-1])return!0}return!1},P=function(t,n,s,a){var l,u,d,c=v(a),h=!1,f=function(e){for(var t=!1,s="rows"==e?r:i,a=0;a<=o[e];a++){for(d=n;c[e].indexOf(d)>-1;)t=!(!s[a]||!s[a][d]),d--;if(t)break}return t},p=D(t,n,s,a),g=O(t,n,s,a);switch(t){case"rows":l=Handsontable.Grouping.getGroupLevelsByRows(),u=e.countRows(),h=f(t);break;case"cols":l=Handsontable.Grouping.getGroupLevelsByCols(),u=e.countCols(),h=f(t)}if(n==u-1)return!1;if(0===n){if(g)return!0}else if(!p||p&&h){if(g)return!0}else if(!l[n-1]&&g)return!0;return!1},N=function(e,t,n,o,r){var i;switch(e){case"rows":i=y(t-1,n).id;break;case"cols":i=b(t-1,n).id}if(!i)return null;if(t>0&&D(e,t-1,n,i)&&i!=o){var a=document.createElement("DIV");return l(a,s.expandButton),a.id="htExpand-"+i,a.appendChild(document.createTextNode("+")),a.setAttribute("data-level",n),a.setAttribute("data-type",e),a.setAttribute("data-hidden","1"),r.appendChild(a),a}return null},L=function(e){for(var t=_(),n=C(),o=0,r=t.length;r>o;o++)if(t[o].rows.indexOf(e.row)>-1&&t[o].hidden)return!0;if(null===e.col)return!1;for(var o=0,i=n.length;i>o;o++)if(n[o].cols.indexOf(e.col)>-1&&n[o].hidden)return!0;return!1};return{getGroups:function(){return t},getLevels:function(){return o},instance:e,baseSpareRows:e.getSettings().minSpareRows,baseSpareCols:e.getSettings().minSpareCols,getRowGroups:_,getColGroups:C,init:function(){var t=e.getSettings().groups;t&&Array.isArray(t)&&Handsontable.Grouping.initGroups(t)},initGroups:function(e){t=[],e.forEach(function(e){var t=[],n=!1,o=!1;Array.isArray(e.rows)?(t=e.rows,n=!0):Array.isArray(e.cols)&&(t=e.cols,o=!0);var r=t[0],i=t[t.length-1];n?H(r,i):o&&M(r,i)})},resetGroups:function(){t=[],n={rows:0,cols:0},o={rows:0,cols:0};var e;for(var r in s)if("function"!=typeof s[r]){e=document.querySelectorAll("."+s[r]);for(var i=0,a=e.length;a>i;i++)u(e[i],s[r])}for(var l=["htGroupColClosest","htGroupCol"],r=0,d=l.length;d>r;r++){e=document.querySelectorAll("."+l[r]);for(var i=0,a=e.length;a>i;i++)u(e[i],l[r])}},updateGroups:function(){var e=this.getSettings().groups;Handsontable.Grouping.resetGroups(),Handsontable.Grouping.initGroups(e)},afterGetRowHeader:function(e,t){if(t.parentNode){for(var n=!1,o=0,i=r.length;i>o;o++)r[o]&&r[o][e]===!0&&(n=!0);n?l(t.parentNode,"hidden"):!n&&d(t.parentNode,"hidden")&&u(t.parentNode,"hidden")}},afterGetColHeader:function(t,n){var o=this.view.wt.wtSettings.getSetting("rowHeaders").length,r=e.rootElement.querySelectorAll("colgroup col:nth-child("+parseInt(t+o+1,10)+")");if(0!==r.length){for(var s=!1,a=0,c=i.length;c>a;a++)i[a]&&i[a][t]===!0&&(s=!0);if(s)for(var a=0,h=r.length;h>a;a++)l(r[a],"hidden");else if(!s&&d(r[0],"hidden"))for(var a=0,h=r.length;h>a;a++)u(r[a],"hidden")}},groupIndicatorsFactory:function(e,t){var r,i,a,d,h,f,g,m;switch(t){case"horizontal":r=Handsontable.Grouping.getGroupLevelsByCols(),i=function(e){return Array.prototype.indexOf.call(e.parentNode.parentNode.childNodes,e.parentNode)+1},a=function(e,t){return b(e,t).id},d="cols",h=function(e,t){return b(e-1,t)},f="columnHeaders",g=function(e){if(1===e.length){var t=e[0];e[0]=function(e,n,o){-1>e?v()(e,n,o):(u(n,s.groupIndicatorContainer),t(e,n,o))}}return function(){return e}},m=!0;break;case"vertical":r=Handsontable.Grouping.getGroupLevelsByRows(),i=function(e){return c(e)+1},a=function(e,t){return y(e,t).id},d="rows",h=function(e,t){return y(e-1,t)},f="rowHeaders",g=function(e){return e}}var w=function(e){var t=document.createElement("div");return e.appendChild(t),{button:t,addClass:function(e){l(t,e)}}},v=function(){var e=t.charAt(0).toUpperCase()+t.slice(1);return function(t,n,o){o++;for(var i,u;i=n.lastChild;)n.removeChild(i);l(n,s.groupIndicatorContainer);var f=a(t,o);if(t>-1&&r[t]&&r[t].indexOf(o)>-1&&(u=w(n),u.addClass(s.groupIndicator(e)),P(d,t,o,f)&&u.addClass(s.groupStart),x(d,t,o,f)&&(u.button.appendChild(document.createTextNode("-")),u.addClass(s.collapseButton),u.button.id=s.collapseGroupId(f),u.button.setAttribute("data-level",o),u.button.setAttribute("data-type",d))),m){var g=c(n.parentNode);if(-1===t||-1>t&&g===Handsontable.Grouping.getLevels().cols+1||0===g&&0===Handsontable.Grouping.getLevels().cols)if(u=w(n),u.addClass(s.levelTrigger),-1===t)u.button.id=s.collapseFromLevel("Cols",o),u.button.appendChild(document.createTextNode(o));else if(-1>t&&g===Handsontable.Grouping.getLevels().cols+1||0===g&&0===Handsontable.Grouping.getLevels().cols){var v=c(n)+1;u.button.id=s.collapseFromLevel("Rows",v),u.button.appendChild(document.createTextNode(v))}}var y=N(d,t,o,f,n);if(t>0){var b=h(t-1,o);y&&b.hidden&&l(y,s.clickable)}p()}};if(e=g(e),n[d]>0)for(var C=0;C<o[d]+1;C++)Array.isArray(e)||(e="function"==typeof e?e():new Array(e)),e.unshift(v())},getGroupLevelsByRows:function(){for(var e=_(),t=[],n=0,o=e.length;o>n;n++)if(e[n].rows)for(var r=0,i=e[n].rows.length;i>r;r++)t[e[n].rows[r]]||(t[e[n].rows[r]]=[]),t[e[n].rows[r]].push(e[n].level);return t},getGroupLevelsByCols:function(){for(var e=C(),t=[],n=0,o=e.length;o>n;n++)if(e[n].cols)for(var r=0,i=e[n].cols.length;i>r;r++)t[e[n].cols[r]]||(t[e[n].cols[r]]=[]),t[e[n].cols[r]].push(e[n].level);return t},toggleGroupVisibility:function(t,n,r){if(d(t.target,s.expandButton)||d(t.target,s.collapseButton)||d(t.target,s.levelTrigger)){var i,a,l,u,c=t.target,f=c.id.split("-"),p=[],g=function(e){e&&(c=e),f=c.id.split("-"),i=f[1],a=parseInt(c.getAttribute("data-level"),10),l=c.getAttribute("data-type"),u=parseInt(c.getAttribute("data-hidden")),u=isNaN(u)?1:u?0:1,c.setAttribute("data-hidden",u.toString()),p.push(v(i))};if(c.className.indexOf(s.levelTrigger)>-1){for(var m,w=[],y=[],b=c.id.indexOf("Rows")>-1?"rows":"cols",C=1,_=o[b];_>=C;C++)if(m="rows"==b?S(C):R(C),C>=parseInt(f[1],10))for(var E=0,T=m.length;T>E;E++)y.push(m[E]);else for(var E=0,T=m.length;T>E;E++)w.push(m[E]);k(!0,y),k(!1,w)}else g(),k(u,p);l=l||b;var M=A(l),H=l.charAt(0).toUpperCase()+l.slice(1),O=Handsontable.Grouping["baseSpare"+H];M?0==O&&(e.alter("insert_"+l.slice(0,-1),e["count"+H]()),Handsontable.Grouping["dummy"+l.slice(0,-1)]=!0):0==O&&Handsontable.Grouping["dummy"+l.slice(0,-1)]&&(e.alter("remove_"+l.slice(0,-1),e["count"+H]()-1),Handsontable.Grouping["dummy"+l.slice(0,-1)]=!1),e.render(),h(t)}},modifySelectionFactory:function(e){var t,n=this.instance,o=new WalkontableCellCoords(0,0),r=function(e,t){var n=0;switch(e){case"down":for(;L(t);)n++,t.row+=1;break;case"up":for(;L(t);)n--,t.row-=1;break;case"right":for(;L(t);)n++,t.col+=1;break;case"left":for(;L(t);)n--,t.col-=1}return n},i=function(e,t){e.row>0?L(t)&&(e.row+=r("down",t)):e.row<0&&L(t)&&(e.row+=r("up",t)),e.col>0?L(t)&&(e.col+=r("right",t)):e.col<0&&L(t)&&(e.col+=r("left",t))};switch(e){case"start":return function(e){t=n.getSelected(),o.row=t[0]+e.row,o.col=t[1]+e.col,i(e,o)};case"end":return function(e){t=n.getSelected(),o.row=t[2]+e.row,o.col=t[3]+e.col,i(e,o)}}},modifyRowHeight:function(t,n){return e.view.wt.wtTable.rowFilter&&L({row:n,col:null})?0:void 0},validateGroups:function(){for(var t=function(e,t){return e[0]<t[0]&&e[1]<t[1]&&t[0]<=e[1]||e[0]>t[0]&&t[1]<e[1]&&e[0]<=t[1]?!0:void 0},n=e.getSettings().groups,o=[],r=[],i=0,s=n.length;s>i;i++)if(n[i].rows){if(1===n[i].rows.length)throw new Error("Grouping error:  Group {"+n[i].rows[0]+"} is invalid. Cannot define single-entry groups.");if(0===n[i].rows.length)throw new Error("Grouping error:  Cannot define empty groups.");r.push(n[i].rows);for(var a=0,l=r.length;l>a;a++)if(t(n[i].rows,r[a]))throw new Error("Grouping error:  ranges {"+n[i].rows[0]+", "+n[i].rows[1]+"} and {"+r[a][0]+", "+r[a][1]+"} are overlapping.")}else if(n[i].cols){if(1===n[i].cols.length)throw new Error("Grouping error:  Group {"+n[i].cols[0]+"} is invalid. Cannot define single-entry groups.");if(0===n[i].cols.length)throw new Error("Grouping error:  Cannot define empty groups.");o.push(n[i].cols);for(var a=0,u=o.length;u>a;a++)if(t(n[i].cols,o[a]))throw new Error("Grouping error:  ranges {"+n[i].cols[0]+", "+n[i].cols[1]+"} and {"+o[a][0]+", "+o[a][1]+"} are overlapping.")}return!0},afterGetRowHeaderRenderers:function(e){Handsontable.Grouping.groupIndicatorsFactory(e,"vertical")},afterGetColumnHeaderRenderers:function(e){Handsontable.Grouping.groupIndicatorsFactory(e,"horizontal")},hookProxy:function(t,n){return function(){return e.getSettings().groups?n?Handsontable.Grouping[t](n).apply(this,arguments):Handsontable.Grouping[t].apply(this,arguments):void 0}}}}var r,i,s,a=(r=e("helpers/dom/element"),r&&r.__esModule&&r||{"default":r}),l=a.addClass,u=a.removeClass,d=a.hasClass,c=a.index,h=(i=e("helpers/dom/event"),i&&i.__esModule&&i||{"default":i}).stopImmediatePropagation;(s=e("plugins"),s&&s.__esModule&&s||{"default":s}).registerPlugin;o.prototype.beforeInit=function(){};var f=function(){var e=this,t=!!e.getSettings().groups;if(t){var n={};Handsontable.Grouping=new o(e),e.getSettings().rowHeaders||(n.rowHeaders=!0),e.getSettings().colHeaders||(n.colHeaders=!0),(n.colHeaders||n.rowHeaders)&&e.updateSettings(n);var r=Handsontable.Grouping.validateGroups();if(!r)return;e.addHook("beforeInit",Handsontable.Grouping.hookProxy("init")),e.addHook("afterUpdateSettings",Handsontable.Grouping.hookProxy("updateGroups")),e.addHook("afterGetColumnHeaderRenderers",Handsontable.Grouping.hookProxy("afterGetColumnHeaderRenderers")),e.addHook("afterGetRowHeaderRenderers",Handsontable.Grouping.hookProxy("afterGetRowHeaderRenderers")),e.addHook("afterGetRowHeader",Handsontable.Grouping.hookProxy("afterGetRowHeader")),e.addHook("afterGetColHeader",Handsontable.Grouping.hookProxy("afterGetColHeader")),e.addHook("beforeOnCellMouseDown",Handsontable.Grouping.hookProxy("toggleGroupVisibility")),e.addHook("modifyTransformStart",Handsontable.Grouping.hookProxy("modifySelectionFactory","start")),e.addHook("modifyTransformEnd",Handsontable.Grouping.hookProxy("modifySelectionFactory","end")),e.addHook("modifyRowHeight",Handsontable.Grouping.hookProxy("modifyRowHeight"))}},p=function(){for(var e=document.querySelectorAll("colgroup"),t=0,n=e.length;n>t;t++){var o=e[t].querySelectorAll("col.rowHeader");if(0===o.length)return;for(var r=0,i=o.length+1;i>r;r++){if(2==i)return;r<Handsontable.Grouping.getLevels().rows+1&&(r==Handsontable.Grouping.getLevels().rows?l(o[r],"htGroupColClosest"):l(o[r],"htGroupCol"))}}};Handsontable.hooks.add("beforeInit",f),Handsontable.hooks.add("afterUpdateSettings",function(){this.getSettings().groups&&!Handsontable.Grouping?f.call(this,arguments):!this.getSettings().groups&&Handsontable.Grouping&&(Handsontable.Grouping.resetGroups(),Handsontable.Grouping=void 0)}),Handsontable.plugins.Grouping=o},{"helpers/dom/element":44,"helpers/dom/event":45,plugins:55}],75:[function(e,t,n){"use strict";Object.defineProperties(n,{ManualColumnFreeze:{get:function(){return a}},__esModule:{value:!0}});var o,r,i=(o=e("_base"),o&&o.__esModule&&o||{"default":o})["default"],s=(r=e("plugins"),r&&r.__esModule&&r||{"default":r}).registerPlugin,a=function(e){$traceurRuntime.superConstructor(l).call(this,e)},l=a;$traceurRuntime.createClass(a,{isEnabled:function(){return!!this.hot.getSettings().manualColumnFreeze},enablePlugin:function(){var e=this;this.enabled||(this.addHook("modifyCol",function(t){return e.onModifyCol(t)}),this.addHook("afterContextMenuDefaultOptions",function(t){return e.addContextMenuEntry(t)}),$traceurRuntime.superGet(this,l.prototype,"enablePlugin").call(this))},disablePlugin:function(){$traceurRuntime.superGet(this,l.prototype,"disablePlugin").call(this)},init:function(){$traceurRuntime.superGet(this,l.prototype,"init").call(this),"undefined"!=typeof this.hot.manualColumnPositionsPluginUsages?this.hot.manualColumnPositionsPluginUsages.push("manualColumnFreeze"):this.hot.manualColumnPositionsPluginUsages=["manualColumnFreeze"],this.fixedColumnsCount=this.hot.getSettings().fixedColumnsLeft},onModifyCol:function(e){return this.hot.manualColumnPositionsPluginUsages.length>1?e:this.getModifiedColumnIndex(e)},getModifiedColumnIndex:function(e){return this.hot.manualColumnPositions[e]},addContextMenuEntry:function(e){var t=this;e.items.push(Handsontable.plugins.ContextMenu.SEPARATOR,{key:"freeze_column",name:function(){var e=t.hot.getSelected()[1];return e>t.fixedColumnsCount-1?"Freeze this column":"Unfreeze this column"},disabled:function(){var e=t.hot.getSelected();return e[1]!==e[3]},callback:function(){var e=t.hot.getSelected()[1];e>t.fixedColumnsCount-1?t.freezeColumn(e):t.unfreezeColumn(e)}})},freezeColumn:function(e){if(!(e<=this.fixedColumnsCount-1)){var t=this.getModifiedColumnIndex(e)||e;
this.checkPositionData(t),this.modifyColumnOrder(t,e,null,"freeze"),this.addFixedColumn(),this.hot.view.wt.wtOverlays.leftOverlay.refresh(),this.hot.view.wt.wtOverlays.adjustElementsSize()}},unfreezeColumn:function(e){if(!(e>this.fixedColumnsCount-1)){var t=this.getBestColumnReturnPosition(e),n=this.getModifiedColumnIndex(e)||e;this.checkPositionData(n),this.modifyColumnOrder(n,e,t,"unfreeze"),this.removeFixedColumn(),this.hot.view.wt.wtOverlays.leftOverlay.refresh(),this.hot.view.wt.wtOverlays.adjustElementsSize()}},addFixedColumn:function(){this.hot.updateSettings({fixedColumnsLeft:this.fixedColumnsCount+1}),this.fixedColumnsCount++},removeFixedColumn:function(){this.hot.updateSettings({fixedColumnsLeft:this.fixedColumnsCount-1}),this.fixedColumnsCount--},checkPositionData:function(e){this.hot.manualColumnPositions&&0!==this.hot.manualColumnPositions.length||this.hot.manualColumnPositions||(this.hot.manualColumnPositions=[]),e?this.hot.manualColumnPositions[e]||this.createPositionData(e+1):this.createPositionData(this.hot.countCols())},createPositionData:function(e){if(this.hot.manualColumnPositions.length<e)for(var t=this.hot.manualColumnPositions.length;e>t;t++)this.hot.manualColumnPositions[t]=t},modifyColumnOrder:function(e,t,n,o){null==n&&(n=e),"freeze"===o?this.hot.manualColumnPositions.splice(this.fixedColumnsCount,0,this.hot.manualColumnPositions.splice(t,1)[0]):"unfreeze"===o&&this.hot.manualColumnPositions.splice(n,0,this.hot.manualColumnPositions.splice(t,1)[0])},getBestColumnReturnPosition:function(e){for(var t=this.fixedColumnsCount,n=this.getModifiedColumnIndex(t),o=this.getModifiedColumnIndex(e);o>n;)t++,n=this.getModifiedColumnIndex(t);return t-1}},{},i),s("manualColumnFreeze",a)},{_base:56,plugins:55}],76:[function(e,t,n){"use strict";function o(){function e(e){g=this,m=e;var t=this.view.wt.wtTable.getCoords(e).col;if(t>=0){f=t;var n=m.getBoundingClientRect();l=n.left,w.style.top=n.top+"px",w.style.left=l+"px",g.rootElement.appendChild(w)}}function t(e,t){var n=e.getBoundingClientRect(),o=6;t>0?w.style.left=n.left+n.width-o+"px":w.style.left=n.left+"px"}function n(){var e=this;u(w,"active"),u(v,"active");var t=m.getBoundingClientRect();v.style.width=t.width+"px",v.style.height=e.view.maximumVisibleElementHeight(0)+"px",v.style.top=w.style.top,v.style.left=l+"px",e.rootElement.appendChild(v)}function o(e){v.style.left=l+e+"px"}function r(){c(w,"active"),c(v,"active")}var i,s,a,l,f,g,m,w=document.createElement("DIV"),v=document.createElement("DIV"),y=h(this);w.className="manualColumnMover",v.className="manualColumnMoverGuide";var b=function(){var e=this;Handsontable.hooks.run(e,"persistentStateSave","manualColumnPositions",e.manualColumnPositions)},C=function(){var e=this,t={};return Handsontable.hooks.run(e,"persistentStateLoad","manualColumnPositions",t),t.value},R=function(e){return"BODY"!=e.tagName?"THEAD"==e.parentNode.tagName?!0:(e=e.parentNode,R(e)):!1},_=function(e){return"TABLE"!=e.tagName?"TH"==e.tagName?e:_(e.parentNode):null},S=function(){var l,u=this;y.addEventListener(u.rootElement,"mouseover",function(n){if(R(n.target)){var o=_(n.target);if(o)if(l){var r=u.view.wt.wtTable.getCoords(o).col;r>=0&&(s=r,t(n.target,s-i))}else e.call(u,o)}}),y.addEventListener(u.rootElement,"mousedown",function(e){d(e.target,"manualColumnMover")&&(a=p(e),n.call(u),l=u,i=f,s=f)}),y.addEventListener(window,"mousemove",function(e){l&&o(p(e)-a)}),y.addEventListener(window,"mouseup",function(t){l&&(r(),l=!1,T(u.manualColumnPositions,u.countCols()),u.manualColumnPositions.splice(s,0,u.manualColumnPositions.splice(i,1)[0]),Handsontable.hooks.run(u,"beforeColumnMove",i,s),u.forceFullRender=!0,u.view.render(),b.call(u),Handsontable.hooks.run(u,"afterColumnMove",i,s),e.call(u,m))}),u.addHook("afterDestroy",E)},E=function(){y.clear()},T=function(e,t){if(e.length<t)for(var n=e.length;t>n;n++)e[n]=n};this.beforeInit=function(){this.manualColumnPositions=[]},this.init=function(e){var t=this,n=!!this.getSettings().manualColumnMove;if(n){var o=this.getSettings().manualColumnMove,r=C.call(t);"undefined"!=typeof r?this.manualColumnPositions=r:Array.isArray(o)?this.manualColumnPositions=o:this.manualColumnPositions=[],("afterInit"===e||"afterUpdateSettings"===e&&0===y.context.eventListeners.length)&&("undefined"!=typeof t.manualColumnPositionsPluginUsages?t.manualColumnPositionsPluginUsages.push("manualColumnMove"):t.manualColumnPositionsPluginUsages=["manualColumnMove"],S.call(this),this.manualColumnPositions.length>0&&(this.forceFullRender=!0,this.render()))}else{var i=t.manualColumnPositionsPluginUsages?t.manualColumnPositionsPluginUsages.indexOf("manualColumnMove"):-1;i>-1&&(E.call(this),this.manualColumnPositions=[],t.manualColumnPositionsPluginUsages[i]=void 0)}},this.modifyCol=function(e){return this.getSettings().manualColumnMove?("undefined"==typeof this.manualColumnPositions[e]&&T(this.manualColumnPositions,e+1),this.manualColumnPositions[e]):e},this.afterRemoveCol=function(e,t){if(this.getSettings().manualColumnMove){var n,o=this.manualColumnPositions;n=o.splice(e,t),o=o.map(function(e){var t,o=e;for(t=0;t<n.length;t++)e>n[t]&&o--;return o}),this.manualColumnPositions=o}},this.afterCreateCol=function(e,t){if(this.getSettings().manualColumnMove){var n=this.manualColumnPositions;if(n.length){for(var o=[],r=0;t>r;r++)o.push(e+r);e>=n.length?n.concat(o):(n=n.map(function(n){return n>=e?n+t:n}),n.splice.apply(n,[e,0].concat(o))),this.manualColumnPositions=n}}}}Object.defineProperties(n,{ManualColumnMove:{get:function(){return o}},__esModule:{value:!0}});var r,i,s,a,l=(r=e("helpers/dom/element"),r&&r.__esModule&&r||{"default":r}),u=l.addClass,d=l.hasClass,c=l.removeClass,h=(i=e("eventManager"),i&&i.__esModule&&i||{"default":i}).eventManager,f=(s=e("helpers/dom/event"),s&&s.__esModule&&s||{"default":s}),p=f.pageX,g=(f.pageY,(a=e("plugins"),a&&a.__esModule&&a||{"default":a}).registerPlugin,new o);Handsontable.hooks.add("beforeInit",g.beforeInit),Handsontable.hooks.add("afterInit",function(){g.init.call(this,"afterInit")}),Handsontable.hooks.add("afterUpdateSettings",function(){g.init.call(this,"afterUpdateSettings")}),Handsontable.hooks.add("modifyCol",g.modifyCol),Handsontable.hooks.add("afterRemoveCol",g.afterRemoveCol),Handsontable.hooks.add("afterCreateCol",g.afterCreateCol),Handsontable.hooks.register("beforeColumnMove"),Handsontable.hooks.register("afterColumnMove")},{eventManager:40,"helpers/dom/element":44,"helpers/dom/event":45,plugins:55}],77:[function(e,t,n){"use strict";Object.defineProperties(n,{ManualColumnResize:{get:function(){return w}},__esModule:{value:!0}});var o,r,i,s,a,l=(o=e("_base.js"),o&&o.__esModule&&o||{"default":o})["default"],u=(r=e("helpers/dom/element"),r&&r.__esModule&&r||{"default":r}),d=u.addClass,c=u.hasClass,h=u.removeClass,f=(i=e("eventManager"),i&&i.__esModule&&i||{"default":i}).eventManager,p=(s=e("helpers/dom/event"),s&&s.__esModule&&s||{"default":s}),g=p.pageX,m=(p.pageY,(a=e("plugins"),a&&a.__esModule&&a||{"default":a}).registerPlugin),w=function(e){$traceurRuntime.superConstructor(v).call(this,e),this.currentTH=null,this.currentCol=null,this.currentWidth=null,this.newSize=null,this.startY=null,this.startWidth=null,this.startOffset=null,this.handle=document.createElement("DIV"),this.guide=document.createElement("DIV"),this.eventManager=f(this),this.pressed=null,this.dblclick=0,this.autoresizeTimeout=null,this.manualColumnWidths=[],d(this.handle,"manualColumnResizer"),d(this.guide,"manualColumnResizerGuide")},v=w;$traceurRuntime.createClass(w,{isEnabled:function(){return this.hot.getSettings().manualColumnResize},enablePlugin:function(){var e=this;if(!this.enabled){this.manualColumnWidths=[];var t=this.hot.getSettings().manualColumnResize,n=this.loadManualColumnWidths();this.addHook("modifyColWidth",function(t,n){return e.onModifyColWidth(t,n)}),"undefined"!=typeof n?this.manualColumnWidths=n:Array.isArray(t)?this.manualColumnWidths=t:this.manualColumnWidths=[],Handsontable.hooks.register("beforeColumnResize"),Handsontable.hooks.register("afterColumnResize"),this.bindEvents(),$traceurRuntime.superGet(this,v.prototype,"enablePlugin").call(this)}},updatePlugin:function(){var e=this.hot.getSettings().manualColumnResize;Array.isArray(e)?this.manualColumnWidths=e:this.manualColumnWidths=[]},disablePlugin:function(){$traceurRuntime.superGet(this,v.prototype,"disablePlugin").call(this)},saveManualColumnWidths:function(){this.hot.runHooks("persistentStateSave","manualColumnWidths",this.manualColumnWidths)},loadManualColumnWidths:function(){var e={};return this.hot.runHooks("persistentStateLoad","manualColumnWidths",e),e.value},setupHandlePosition:function(e){this.currentTH=e;var t=this.hot.view.wt.wtTable.getCoords(e).col;if(t>=0){var n=this.currentTH.getBoundingClientRect();this.currentCol=t,this.startOffset=n.left-6,this.startWidth=parseInt(n.width,10),this.handle.style.top=n.top+"px",this.handle.style.left=this.startOffset+this.startWidth+"px",this.hot.rootElement.appendChild(this.handle)}},refreshHandlePosition:function(){this.handle.style.left=this.startOffset+this.currentWidth+"px"},setupGuidePosition:function(){d(this.handle,"active"),d(this.guide,"active"),this.guide.style.top=this.handle.style.top,this.guide.style.left=this.handle.style.left,this.guide.style.height=this.hot.view.maximumVisibleElementHeight(0)+"px",this.hot.rootElement.appendChild(this.guide)},refreshGuidePosition:function(){this.guide.style.left=this.handle.style.left},hideHandleAndGuide:function(){h(this.handle,"active"),h(this.guide,"active")},checkIfColumnHeader:function(e){return"BODY"!=e.tagName?"THEAD"==e.parentNode.tagName?!0:(e=e.parentNode,this.checkIfColumnHeader(e)):!1},getTHFromTargetElement:function(e){return"TABLE"!=e.tagName?"TH"==e.tagName?e:this.getTHFromTargetElement(e.parentNode):null},onMouseOver:function(e){if(this.checkIfColumnHeader(e.target)){var t=this.getTHFromTargetElement(e.target);t&&(this.pressed||this.setupHandlePosition(t))}},afterMouseDownTimeout:function(){if(this.dblclick>=2){var e=this.hot.runHooks("beforeColumnResize",this.currentCol,this.newSize,!0);void 0!==e&&(this.newSize=e),this.setManualSize(this.currentCol,this.newSize),this.hot.forceFullRender=!0,this.hot.view.render(),this.hot.view.wt.wtOverlays.adjustElementsSize(!0),this.hot.runHooks("afterColumnResize",this.currentCol,this.newSize,!0)}this.dblclick=0,this.autoresizeTimeout=null},onMouseDown:function(e){var t=this;c(e.target,"manualColumnResizer")&&(this.setupGuidePosition(),this.pressed=this.hot,null===this.autoresizeTimeout&&(this.autoresizeTimeout=setTimeout(function(){return t.afterMouseDownTimeout()},500),this.hot._registerTimeout(this.autoresizeTimeout)),this.dblclick++,this.startX=g(e),this.newSize=this.startWidth)},onMouseMove:function(e){this.pressed&&(this.currentWidth=this.startWidth+(g(e)-this.startX),this.newSize=this.setManualSize(this.currentCol,this.currentWidth),this.refreshHandlePosition(),this.refreshGuidePosition())},onMouseUp:function(e){this.pressed&&(this.hideHandleAndGuide(),this.pressed=!1,this.newSize!=this.startWidth&&(this.hot.runHooks("beforeColumnResize",this.currentCol,this.newSize),this.hot.forceFullRender=!0,this.hot.view.render(),this.hot.view.wt.wtOverlays.adjustElementsSize(!0),this.saveManualColumnWidths(),this.hot.runHooks("afterColumnResize",this.currentCol,this.newSize)),this.setupHandlePosition(this.currentTH))},bindEvents:function(){var e=this;this.eventManager.addEventListener(this.hot.rootElement,"mouseover",function(t){return e.onMouseOver(t)}),this.eventManager.addEventListener(this.hot.rootElement,"mousedown",function(t){return e.onMouseDown(t)}),this.eventManager.addEventListener(window,"mousemove",function(t){return e.onMouseMove(t)}),this.eventManager.addEventListener(window,"mouseup",function(t){return e.onMouseUp(t)})},setManualSize:function(e,t){return t=Math.max(t,20),e=this.hot.runHooks("modifyCol",e),this.manualColumnWidths[e]=t,t},onModifyColWidth:function(e,t){return this.enabled&&(t=this.hot.runHooks("modifyCol",t),this.hot.getSettings().manualColumnResize&&this.manualColumnWidths[t])?this.manualColumnWidths[t]:e}},{},l),m("manualColumnResize",w)},{"_base.js":56,eventManager:40,"helpers/dom/element":44,"helpers/dom/event":45,plugins:55}],78:[function(e,t,n){"use strict";function o(){function e(e){var t=this;g=e;var n=this.view.wt.wtTable.getCoords(e).row;if(n>=0){f=n;var o=g.getBoundingClientRect();l=o.top,m.style.top=l+"px",m.style.left=o.left+"px",t.rootElement.appendChild(m)}}function t(e,t){var n=e.getBoundingClientRect(),o=6;t>0?m.style.top=n.top+n.height-o+"px":m.style.top=n.top+"px"}function n(){var e=this;u(m,"active"),u(w,"active");var t=g.getBoundingClientRect();w.style.width=e.view.maximumVisibleElementWidth(0)+"px",w.style.height=t.height+"px",w.style.top=l+"px",w.style.left=m.style.left,e.rootElement.appendChild(w)}function o(e){w.style.top=l+e+"px"}function r(){c(m,"active"),c(w,"active")}var i,s,a,l,f,g,m=document.createElement("DIV"),w=document.createElement("DIV"),v=h(this);m.className="manualRowMover",w.className="manualRowMoverGuide";var y=function(){var e=this;Handsontable.hooks.run(e,"persistentStateSave","manualRowPositions",e.manualRowPositions)},b=function(){var e=this,t={};return Handsontable.hooks.run(e,"persistentStateLoad","manualRowPositions",t),t.value},C=function(e){return"BODY"!=e.tagName?"TBODY"==e.parentNode.tagName?!0:(e=e.parentNode,C(e)):!1},R=function(e){return"TABLE"!=e.tagName?"TH"==e.tagName?e:R(e.parentNode):null},_=function(){var l,u=this;v.addEventListener(u.rootElement,"mouseover",function(n){if(C(n.target)){var o=R(n.target);o&&(l?(s=u.view.wt.wtTable.getCoords(o).row,t(o,s-i)):e.call(u,o))}}),v.addEventListener(u.rootElement,"mousedown",function(e){d(e.target,"manualRowMover")&&(a=p(e),n.call(u),l=u,i=f,s=f)}),v.addEventListener(window,"mousemove",function(e){l&&o(p(e)-a)}),v.addEventListener(window,"mouseup",function(t){l&&(r(),l=!1,E(u.manualRowPositions,u.countRows()),u.manualRowPositions.splice(s,0,u.manualRowPositions.splice(i,1)[0]),Handsontable.hooks.run(u,"beforeRowMove",i,s),u.forceFullRender=!0,u.view.render(),y.call(u),Handsontable.hooks.run(u,"afterRowMove",i,s),e.call(u,g))}),u.addHook("afterDestroy",S)},S=function(){v.clear()},E=function(e,t){if(e.length<t)for(var n=e.length;t>n;n++)e[n]=n};this.beforeInit=function(){this.manualRowPositions=[]},this.init=function(e){var t=this,n=!!t.getSettings().manualRowMove;if(n){var o=t.getSettings().manualRowMove,r=b.call(t);"undefined"!=typeof t.manualRowPositionsPluginUsages?t.manualRowPositionsPluginUsages.push("manualColumnMove"):t.manualRowPositionsPluginUsages=["manualColumnMove"],"undefined"!=typeof r?this.manualRowPositions=r:Array.isArray(o)?this.manualRowPositions=o:this.manualRowPositions=[],("afterInit"===e||"afterUpdateSettings"===e&&0===v.context.eventListeners.length)&&(_.call(this),this.manualRowPositions.length>0&&(t.forceFullRender=!0,t.render()))}else{var i=t.manualRowPositionsPluginUsages?t.manualRowPositionsPluginUsages.indexOf("manualColumnMove"):-1;i>-1&&(S.call(this),t.manualRowPositions=[],t.manualRowPositionsPluginUsages[i]=void 0)}},this.modifyRow=function(e){var t=this;return t.getSettings().manualRowMove?("undefined"==typeof t.manualRowPositions[e]&&E(this.manualRowPositions,e+1),t.manualRowPositions[e]):e}}Object.defineProperties(n,{ManualRowMove:{get:function(){return o}},__esModule:{value:!0}});var r,i,s,a,l=(r=e("helpers/dom/element"),r&&r.__esModule&&r||{"default":r}),u=l.addClass,d=l.hasClass,c=l.removeClass,h=(i=e("eventManager"),i&&i.__esModule&&i||{"default":i}).eventManager,f=(s=e("helpers/dom/event"),s&&s.__esModule&&s||{"default":s}),p=(f.pageX,f.pageY),g=((a=e("plugins"),a&&a.__esModule&&a||{"default":a}).registerPlugin,new o);Handsontable.hooks.add("beforeInit",g.beforeInit),Handsontable.hooks.add("afterInit",function(){g.init.call(this,"afterInit")}),Handsontable.hooks.add("afterUpdateSettings",function(){g.init.call(this,"afterUpdateSettings")}),Handsontable.hooks.add("modifyRow",g.modifyRow),Handsontable.hooks.register("beforeRowMove"),Handsontable.hooks.register("afterRowMove")},{eventManager:40,"helpers/dom/element":44,"helpers/dom/event":45,plugins:55}],79:[function(e,t,n){"use strict";Object.defineProperties(n,{ManualRowResize:{get:function(){return w}},__esModule:{value:!0}});var o,r,i,s,a,l=(o=e("_base.js"),o&&o.__esModule&&o||{"default":o})["default"],u=(r=e("helpers/dom/element"),r&&r.__esModule&&r||{"default":r}),d=u.addClass,c=u.hasClass,h=u.removeClass,f=(i=e("eventManager"),i&&i.__esModule&&i||{"default":i}).eventManager,p=(s=e("helpers/dom/event"),s&&s.__esModule&&s||{"default":s}),g=(p.pageX,p.pageY),m=(a=e("plugins"),a&&a.__esModule&&a||{"default":a}).registerPlugin,w=function(e){$traceurRuntime.superConstructor(v).call(this,e),this.currentTH=null,this.currentRow=null,this.currentHeight=null,this.newSize=null,this.startY=null,this.startHeight=null,this.startOffset=null,this.handle=document.createElement("DIV"),this.guide=document.createElement("DIV"),this.eventManager=f(this),this.pressed=null,this.dblclick=0,this.autoresizeTimeout=null,this.manualRowHeights=[],d(this.handle,"manualRowResizer"),d(this.guide,"manualRowResizerGuide")},v=w;$traceurRuntime.createClass(w,{isEnabled:function(){return this.hot.getSettings().manualRowResize},enablePlugin:function(){var e=this;if(!this.enabled){this.manualRowHeights=[];var t=this.hot.getSettings().manualRowResize,n=this.loadManualRowHeights();"undefined"!=typeof n?this.manualRowHeights=n:Array.isArray(t)?this.manualRowHeights=t:this.manualRowHeights=[],this.addHook("modifyRowHeight",function(t,n){return e.onModifyRowHeight(t,n)}),Handsontable.hooks.register("beforeRowResize"),Handsontable.hooks.register("afterRowResize"),this.bindEvents(),$traceurRuntime.superGet(this,v.prototype,"enablePlugin").call(this)}},updatePlugin:function(){var e=this.hot.getSettings().manualRowResize;Array.isArray(e)?this.manualRowHeights=e:this.manualRowHeights=[]},disablePlugin:function(){$traceurRuntime.superGet(this,v.prototype,"disablePlugin").call(this)},saveManualRowHeights:function(){this.hot.runHooks("persistentStateSave","manualRowHeights",this.manualRowHeights)},loadManualRowHeights:function(){var e={};return this.hot.runHooks("persistentStateLoad","manualRowHeights",e),e.value},setupHandlePosition:function(e){this.currentTH=e;var t=this.hot.view.wt.wtTable.getCoords(e).row;if(t>=0){var n=this.currentTH.getBoundingClientRect();this.currentRow=t,this.startOffset=n.top-6,this.startHeight=parseInt(n.height,10),this.handle.style.left=n.left+"px",this.handle.style.top=this.startOffset+this.startHeight+"px",this.hot.rootElement.appendChild(this.handle)}},refreshHandlePosition:function(){this.handle.style.top=this.startOffset+this.currentHeight+"px"},setupGuidePosition:function(){d(this.handle,"active"),d(this.guide,"active"),this.guide.style.top=this.handle.style.top,this.guide.style.left=this.handle.style.left,this.guide.style.width=this.hot.view.maximumVisibleElementWidth(0)+"px",this.hot.rootElement.appendChild(this.guide)},refreshGuidePosition:function(){this.guide.style.top=this.handle.style.top},hideHandleAndGuide:function(){h(this.handle,"active"),h(this.guide,"active")},checkIfRowHeader:function(e){return"BODY"!=e.tagName?"TBODY"==e.parentNode.tagName?!0:(e=e.parentNode,this.checkIfRowHeader(e)):!1},getTHFromTargetElement:function(e){return"TABLE"!=e.tagName?"TH"==e.tagName?e:this.getTHFromTargetElement(e.parentNode):null},onMouseOver:function(e){if(this.checkIfRowHeader(e.target)){var t=this.getTHFromTargetElement(e.target);t&&(this.pressed||this.setupHandlePosition(t))}},afterMouseDownTimeout:function(){if(this.dblclick>=2){var e=this.hot.runHooks("beforeRowResize",this.currentRow,this.newSize,!0);void 0!==e&&(this.newSize=e),this.setManualSize(this.currentRow,this.newSize),this.hot.forceFullRender=!0,this.hot.view.render(),this.hot.view.wt.wtOverlays.adjustElementsSize(!0),this.hot.runHooks("afterRowResize",this.currentRow,this.newSize,!0)}this.dblclick=0,this.autoresizeTimeout=null},onMouseDown:function(e){var t=this;c(e.target,"manualRowResizer")&&(this.setupGuidePosition(),this.pressed=this.hot,null==this.autoresizeTimeout&&(this.autoresizeTimeout=setTimeout(function(){return t.afterMouseDownTimeout()},500),this.hot._registerTimeout(this.autoresizeTimeout)),this.dblclick++,this.startY=g(e),this.newSize=this.startHeight)},onMouseMove:function(e){this.pressed&&(this.currentHeight=this.startHeight+(g(e)-this.startY),this.newSize=this.setManualSize(this.currentRow,this.currentHeight),this.refreshHandlePosition(),this.refreshGuidePosition())},onMouseUp:function(e){this.pressed&&(this.hideHandleAndGuide(),this.pressed=!1,this.newSize!=this.startHeight&&(this.hot.runHooks("beforeRowResize",this.currentRow,this.newSize),this.hot.forceFullRender=!0,this.hot.view.render(),this.hot.view.wt.wtOverlays.adjustElementsSize(!0),this.saveManualRowHeights(),this.hot.runHooks("afterRowResize",this.currentRow,this.newSize)),this.setupHandlePosition(this.currentTH))},bindEvents:function(){var e=this;this.eventManager.addEventListener(this.hot.rootElement,"mouseover",function(t){return e.onMouseOver(t)}),this.eventManager.addEventListener(this.hot.rootElement,"mousedown",function(t){return e.onMouseDown(t)}),this.eventManager.addEventListener(window,"mousemove",function(t){return e.onMouseMove(t)}),this.eventManager.addEventListener(window,"mouseup",function(t){return e.onMouseUp(t)})},setManualSize:function(e,t){return e=this.hot.runHooks("modifyRow",e),this.manualRowHeights[e]=t,t},onModifyRowHeight:function(e,t){if(this.enabled){var n=this.hot.getPlugin("autoRowSize"),o=n?n.heights[t]:null;t=this.hot.runHooks("modifyRow",t);var r=this.manualRowHeights[t];if(void 0!==r&&(r===o||r>(e||0)))return r}return e}},{},l),m("manualRowResize",w)},{"_base.js":56,eventManager:40,"helpers/dom/element":44,"helpers/dom/event":45,plugins:55}],80:[function(e,t,n){"use strict";function o(){var e=[];return e.getInfo=function(e,t){for(var n=0,o=this.length;o>n;n++)if(this[n].row<=e&&this[n].row+this[n].rowspan-1>=e&&this[n].col<=t&&this[n].col+this[n].colspan-1>=t)return this[n]},e.setInfo=function(e){for(var t=0,n=this.length;n>t;t++)if(this[t].row===e.row&&this[t].col===e.col)return void(this[t]=e);this.push(e)},e.removeInfo=function(e,t){for(var n=0,o=this.length;o>n;n++)if(this[n].row===e&&this[n].col===t){this.splice(n,1);break}},e}function r(e){if(this.mergedCellInfoCollection=new o,Array.isArray(e))for(var t=0,n=e.length;n>t;t++)this.mergedCellInfoCollection.setInfo(e[t])}function i(e,t){var n=this.getSettings().mergeCells;if(n&&!this.selection.isMultiple()){var o=this.mergeCells.mergedCellInfoCollection.getInfo(e[0],e[1]);o&&(e[0]=o.row,e[1]=o.col,e[2]=o.row+o.rowspan-1,e[3]=o.col+o.colspan-1)}}function s(e,t){this.mergeCells&&this.mergeCells.shiftCollection("right",e,t)}function a(e,t){this.mergeCells&&this.mergeCells.shiftCollection("left",e,t)}function l(e,t){this.mergeCells&&this.mergeCells.shiftCollection("down",e,t)}function u(e,t){this.mergeCells&&this.mergeCells.shiftCollection("up",e,t)}Object.defineProperties(n,{MergeCells:{get:function(){return r}},__esModule:{value:!0}});var d,c,h,f,p,g=((d=e("plugins"),d&&d.__esModule&&d||{"default":d}).registerPlugin,(c=e("helpers/dom/event"),c&&c.__esModule&&c||{"default":c}).stopImmediatePropagation),m=(h=e("3rdparty/walkontable/src/cell/coords"),h&&h.__esModule&&h||{"default":h}).WalkontableCellCoords,w=(f=e("3rdparty/walkontable/src/cell/range"),f&&f.__esModule&&f||{"default":f}).WalkontableCellRange,v=(p=e("3rdparty/walkontable/src/table"),p&&p.__esModule&&p||{"default":p}).WalkontableTable;r.prototype.canMergeRange=function(e){return!e.isSingle()},r.prototype.mergeRange=function(e){if(this.canMergeRange(e)){var t=e.getTopLeftCorner(),n=e.getBottomRightCorner(),o={};o.row=t.row,o.col=t.col,o.rowspan=n.row-t.row+1,o.colspan=n.col-t.col+1,this.mergedCellInfoCollection.setInfo(o)}},r.prototype.mergeOrUnmergeSelection=function(e){var t=this.mergedCellInfoCollection.getInfo(e.from.row,e.from.col);t?this.unmergeSelection(e.from):this.mergeSelection(e)},r.prototype.mergeSelection=function(e){this.mergeRange(e)},r.prototype.unmergeSelection=function(e){var t=this.mergedCellInfoCollection.getInfo(e.row,e.col);this.mergedCellInfoCollection.removeInfo(t.row,t.col)},r.prototype.applySpanProperties=function(e,t,n){var o=this.mergedCellInfoCollection.getInfo(t,n);o?o.row===t&&o.col===n?(e.setAttribute("rowspan",o.rowspan),e.setAttribute("colspan",o.colspan)):(e.removeAttribute("rowspan"),e.removeAttribute("colspan"),e.style.display="none"):(e.removeAttribute("rowspan"),e.removeAttribute("colspan"))},r.prototype.modifyTransform=function(e,t,n){var o=function(e,t){return t.row>=e.row&&t.row<=e.row+e.rowspan-1?!0:!1},r=function(e,t){return t.col>=e.col&&t.col<=e.col+e.colspan-1?!0:!1},i=function(e){return new m(t.to.row+e.row,t.to.col+e.col)},s={row:n.row,col:n.col};if("modifyTransformStart"==e){this.lastDesiredCoords||(this.lastDesiredCoords=new m(null,null));for(var a,l=new m(t.highlight.row,t.highlight.col),u=this.mergedCellInfoCollection.getInfo(l.row,l.col),d=0,c=this.mergedCellInfoCollection.length;c>d;d++){var h=this.mergedCellInfoCollection[d];if(h=new m(h.row+h.rowspan-1,h.col+h.colspan-1),t.includes(h)){a=!0;break}}if(u){var f=new m(u.row,u.col),p=new m(u.row+u.rowspan-1,u.col+u.colspan-1),g=new w(f,f,p);g.includes(this.lastDesiredCoords)||(this.lastDesiredCoords=new m(null,null)),s.row=this.lastDesiredCoords.row?this.lastDesiredCoords.row-l.row:s.row,s.col=this.lastDesiredCoords.col?this.lastDesiredCoords.col-l.col:s.col,n.row>0?s.row=u.row+u.rowspan-1-l.row+n.row:n.row<0&&(s.row=l.row-u.row+n.row),n.col>0?s.col=u.col+u.colspan-1-l.col+n.col:n.col<0&&(s.col=l.col-u.col+n.col)}var v=new m(t.highlight.row+s.row,t.highlight.col+s.col),y=this.mergedCellInfoCollection.getInfo(v.row,v.col);y&&(this.lastDesiredCoords=v,s={row:y.row-l.row,col:y.col-l.col})}else if("modifyTransformEnd"==e)for(var d=0,c=this.mergedCellInfoCollection.length;c>d;d++){var b=this.mergedCellInfoCollection[d],f=new m(b.row,b.col),p=new m(b.row+b.rowspan-1,b.col+b.colspan-1),C=new w(f,f,p),R=t.getBordersSharedWith(C);if(C.isEqual(t))t.setDirection("NW-SE");else if(R.length>0){var _=t.highlight.isEqual(C.from);R.indexOf("top")>-1?t.to.isSouthEastOf(C.from)&&_?t.setDirection("NW-SE"):t.to.isSouthWestOf(C.from)&&_&&t.setDirection("NE-SW"):R.indexOf("bottom")>-1&&(t.to.isNorthEastOf(C.from)&&_?t.setDirection("SW-NE"):t.to.isNorthWestOf(C.from)&&_&&t.setDirection("SE-NW"))}var v=i(s),S=o(b,v),E=r(b,v);t.includesRange(C)&&(C.includes(v)||S||E)&&(S&&(s.row<0?s.row-=b.rowspan-1:s.row>0&&(s.row+=b.rowspan-1)),E&&(s.col<0?s.col-=b.colspan-1:s.col>0&&(s.col+=b.colspan-1)))}0!==s.row&&(n.row=s.row),0!==s.col&&(n.col=s.col)},r.prototype.shiftCollection=function(e,t,n){var o=[0,0];switch(e){case"right":o[0]+=1;break;case"left":o[0]-=1;break;case"down":o[1]+=1;break;case"up":o[1]-=1}for(var r=0;r<this.mergedCellInfoCollection.length;r++){var i=this.mergedCellInfoCollection[r];"right"===e||"left"===e?t<=i.col&&(i.col+=o[0]):t<=i.row&&(i.row+=o[1])}};var y=function(){var e=this,t=e.getSettings().mergeCells;t&&(e.mergeCells||(e.mergeCells=new r(t)))},b=function(){var e=this;e.mergeCells&&(e.view.wt.wtTable.getCell=function(t){if(e.getSettings().mergeCells){var n=e.mergeCells.mergedCellInfoCollection.getInfo(t.row,t.col);n&&(t=n)}return v.prototype.getCell.call(this,t)})},C=function(){var e=this,t=e.getSettings().mergeCells;if(t)if(e.mergeCells){if(e.mergeCells.mergedCellInfoCollection=new o,Array.isArray(t))for(var n=0,i=t.length;i>n;n++)e.mergeCells.mergedCellInfoCollection.setInfo(t[n])}else e.mergeCells=new r(t);else e.mergeCells&&(e.mergeCells.mergedCellInfoCollection=new o)},R=function(e){if(this.mergeCells){var t=(e.ctrlKey||e.metaKey)&&!e.altKey;t&&77===e.keyCode&&(this.mergeCells.mergeOrUnmergeSelection(this.getSelectedRange()),this.render(),g(e))}},_=function(e){this.getSettings().mergeCells&&(e.items.push(Handsontable.plugins.ContextMenu.SEPARATOR),e.items.push({key:"mergeCells",name:function(){var e=this.getSelected(),t=this.mergeCells.mergedCellInfoCollection.getInfo(e[0],e[1]);return t?"Unmerge cells":"Merge cells"},callback:function(){this.mergeCells.mergeOrUnmergeSelection(this.getSelectedRange()),this.render()},disabled:function(){return!1}}))},S=function(e,t,n,o,r,i){this.mergeCells&&this.mergeCells.applySpanProperties(e,t,n)},E=function(e){return function(t){var n=this.getSettings().mergeCells;if(n){var o=this.getSelectedRange();if(this.mergeCells.modifyTransform(e,o,t),"modifyTransformEnd"===e){var r=this.countRows(),i=this.countCols();o.from.row<0?o.from.row=0:o.from.row>0&&o.from.row>=r&&(o.from.row=o.from-1),o.from.col<0?o.from.col=0:o.from.col>0&&o.from.col>=i&&(o.from.col=i-1)}}}},T=function(e){this.lastDesiredCoords=null;var t=this.getSettings().mergeCells;if(t){var n=this.getSelectedRange();n.highlight=new m(n.highlight.row,n.highlight.col),n.to=e;var o=!1;do{o=!1;for(var r=0,i=this.mergeCells.mergedCellInfoCollection.length;i>r;r++){var s=this.mergeCells.mergedCellInfoCollection[r],a=new m(s.row,s.col),l=new m(s.row+s.rowspan-1,s.col+s.colspan-1),u=new w(a,a,l);n.expandByRange(u)&&(e.row=n.to.row,e.col=n.to.col,o=!0)}}while(o)}},M=function(e,t){if(t&&"area"==t){var n=this.getSettings().mergeCells;if(n)for(var o=this.getSelectedRange(),r=new w(o.from,o.from,o.from),i=new w(o.to,o.to,o.to),s=0,a=this.mergeCells.mergedCellInfoCollection.length;a>s;s++){var l=this.mergeCells.mergedCellInfoCollection[s],u=new m(l.row,l.col),d=new m(l.row+l.rowspan-1,l.col+l.colspan-1),c=new w(u,u,d);r.expandByRange(c)&&(e[0]=r.from.row,e[1]=r.from.col),i.expandByRange(c)&&(e[2]=i.from.row,e[3]=i.from.col)}}},H=function(e,t,n){var o=this.getSettings().mergeCells;if(o){var r=this.mergeCells.mergedCellInfoCollection.getInfo(e,t);!r||r.row==e&&r.col==t||(n.copyable=!1)}},k=function(e){var t=this.getSettings().mergeCells;if(t)for(var n,o=this.countCols(),r=0;o>r;r++){if(n=this.mergeCells.mergedCellInfoCollection.getInfo(e.startRow,r),n&&n.row<e.startRow)return e.startRow=n.row,k.call(this,e);if(n=this.mergeCells.mergedCellInfoCollection.getInfo(e.endRow,r)){var i=n.row+n.rowspan-1;if(i>e.endRow)return e.endRow=i,k.call(this,e)}}},O=function(e){var t=this.getSettings().mergeCells;if(t)for(var n,o=this.countRows(),r=0;o>r;r++){if(n=this.mergeCells.mergedCellInfoCollection.getInfo(r,e.startColumn),n&&n.col<e.startColumn)return e.startColumn=n.col,O.call(this,e);if(n=this.mergeCells.mergedCellInfoCollection.getInfo(r,e.endColumn)){var i=n.col+n.colspan-1;if(i>e.endColumn)return e.endColumn=i,O.call(this,e)}}},D=function(e){if(e&&this.mergeCells){var t=this.mergeCells.mergedCellInfoCollection,n=this.getSelectedRange();for(var o in t)if(n.highlight.row==t[o].row&&n.highlight.col==t[o].col&&n.to.row==t[o].row+t[o].rowspan-1&&n.to.col==t[o].col+t[o].colspan-1)return!1}return e};Handsontable.hooks.add("beforeInit",y),Handsontable.hooks.add("afterInit",b),Handsontable.hooks.add("afterUpdateSettings",C),Handsontable.hooks.add("beforeKeyDown",R),Handsontable.hooks.add("modifyTransformStart",E("modifyTransformStart")),Handsontable.hooks.add("modifyTransformEnd",E("modifyTransformEnd")),Handsontable.hooks.add("beforeSetRangeEnd",T),Handsontable.hooks.add("beforeDrawBorders",M),Handsontable.hooks.add("afterIsMultipleSelection",D),Handsontable.hooks.add("afterRenderer",S),Handsontable.hooks.add("afterContextMenuDefaultOptions",_),Handsontable.hooks.add("afterGetCellMeta",H),Handsontable.hooks.add("afterViewportRowCalculatorOverride",k),Handsontable.hooks.add("afterViewportColumnCalculatorOverride",O),Handsontable.hooks.add("afterAutofillApplyValues",i),Handsontable.hooks.add("afterCreateCol",s),Handsontable.hooks.add("afterRemoveCol",a),Handsontable.hooks.add("afterCreateRow",l),Handsontable.hooks.add("afterRemoveRow",u),Handsontable.MergeCells=r},{"3rdparty/walkontable/src/cell/coords":5,"3rdparty/walkontable/src/cell/range":6,"3rdparty/walkontable/src/table":20,"helpers/dom/event":45,
plugins:55}],81:[function(e,t,n){"use strict";Object.defineProperties(n,{MultipleSelectionHandles:{get:function(){return p}},__esModule:{value:!0}});var o,r,i,s,a=(o=e("helpers/dom/element"),o&&o.__esModule&&o||{"default":o}),l=a.getWindowScrollTop,u=a.hasClass,d=a.getWindowScrollLeft,c=(r=e("_base"),r&&r.__esModule&&r||{"default":r})["default"],h=(i=e("eventManager"),i&&i.__esModule&&i||{"default":i}).EventManager,f=(s=e("plugins"),s&&s.__esModule&&s||{"default":s}).registerPlugin,p=function(e){$traceurRuntime.superConstructor(g).call(this,e),this.dragged=[],this.eventManager=null,this.lastSetCell=null},g=p;$traceurRuntime.createClass(p,{isEnabled:function(){return Handsontable.mobileBrowser},enablePlugin:function(){this.enabled||(this.eventManager||(this.eventManager=new h(this)),this.registerListeners(),$traceurRuntime.superGet(this,g.prototype,"enablePlugin").call(this))},registerListeners:function(){function e(e){if(1===t.dragged.length)return t.dragged.splice(0,t.dragged.length),!0;var n=t.dragged.indexOf(e);return-1==n?!1:void(0===n?t.dragged=t.dragged.slice(0,1):1==n&&(t.dragged=t.dragged.slice(-1)))}var t=this;this.eventManager.addEventListener(this.hot.rootElement,"touchstart",function(e){var n;return u(e.target,"topLeftSelectionHandle-HitArea")?(n=t.hot.getSelectedRange(),t.dragged.push("topLeft"),t.touchStartRange={width:n.getWidth(),height:n.getHeight(),direction:n.getDirection()},e.preventDefault(),!1):u(e.target,"bottomRightSelectionHandle-HitArea")?(n=t.hot.getSelectedRange(),t.dragged.push("bottomRight"),t.touchStartRange={width:n.getWidth(),height:n.getHeight(),direction:n.getDirection()},e.preventDefault(),!1):void 0}),this.eventManager.addEventListener(this.hot.rootElement,"touchend",function(n){return u(n.target,"topLeftSelectionHandle-HitArea")?(e.call(t,"topLeft"),t.touchStartRange=void 0,n.preventDefault(),!1):u(n.target,"bottomRightSelectionHandle-HitArea")?(e.call(t,"bottomRight"),t.touchStartRange=void 0,n.preventDefault(),!1):void 0}),this.eventManager.addEventListener(this.hot.rootElement,"touchmove",function(e){var n,o,r,i,s,a,u,c=l(),h=d();0!==t.dragged.length&&(n=document.elementFromPoint(e.touches[0].screenX-h,e.touches[0].screenY-c),n&&n!==t.lastSetCell&&(("TD"==n.nodeName||"TH"==n.nodeName)&&(o=t.hot.getCoords(n),-1==o.col&&(o.col=0),r=t.hot.getSelectedRange(),i=r.getWidth(),s=r.getHeight(),a=r.getDirection(),1==i&&1==s&&t.hot.selection.setRangeEnd(o),u=t.getCurrentRangeCoords(r,o,t.touchStartRange.direction,a,t.dragged[0]),null!==u.start&&t.hot.selection.setRangeStart(u.start),t.hot.selection.setRangeEnd(u.end),t.lastSetCell=n),e.preventDefault()))})},getCurrentRangeCoords:function(e,t,n,o,r){var i=e.getTopLeftCorner(),s=e.getBottomRightCorner(),a=e.getBottomLeftCorner(),l=e.getTopRightCorner(),u={start:null,end:null};switch(n){case"NE-SW":switch(o){case"NE-SW":case"NW-SE":u="topLeft"==r?{start:new WalkontableCellCoords(t.row,e.highlight.col),end:new WalkontableCellCoords(a.row,t.col)}:{start:new WalkontableCellCoords(e.highlight.row,t.col),end:new WalkontableCellCoords(t.row,i.col)};break;case"SE-NW":"bottomRight"==r&&(u={start:new WalkontableCellCoords(s.row,t.col),end:new WalkontableCellCoords(t.row,i.col)})}break;case"NW-SE":switch(o){case"NE-SW":"topLeft"==r?u={start:t,end:a}:u.end=t;break;case"NW-SE":"topLeft"==r?u={start:t,end:s}:u.end=t;break;case"SE-NW":"topLeft"==r?u={start:t,end:i}:u.end=t;break;case"SW-NE":"topLeft"==r?u={start:t,end:l}:u.end=t}break;case"SW-NE":switch(o){case"NW-SE":u="bottomRight"==r?{start:new WalkontableCellCoords(t.row,i.col),end:new WalkontableCellCoords(a.row,t.col)}:{start:new WalkontableCellCoords(i.row,t.col),end:new WalkontableCellCoords(t.row,s.col)};break;case"SW-NE":u="topLeft"==r?{start:new WalkontableCellCoords(e.highlight.row,t.col),end:new WalkontableCellCoords(t.row,s.col)}:{start:new WalkontableCellCoords(t.row,i.col),end:new WalkontableCellCoords(i.row,t.col)};break;case"SE-NW":"bottomRight"==r?u={start:new WalkontableCellCoords(t.row,l.col),end:new WalkontableCellCoords(i.row,t.col)}:"topLeft"==r&&(u={start:a,end:t})}break;case"SE-NW":switch(o){case"NW-SE":case"NE-SW":case"SW-NE":"topLeft"==r&&(u.end=t);break;case"SE-NW":"topLeft"==r?u.end=t:u={start:t,end:i}}}return u},isDragged:function(){return this.dragged.length>0}},{},c),f("multipleSelectionHandles",p)},{_base:56,eventManager:40,"helpers/dom/element":44,plugins:55}],82:[function(e,t,n){"use strict";function o(){}function r(){var e=this,t=e.getSettings().observeChanges;t?(e.observer&&a.call(e),i.call(e),u.call(e)):t||a.call(e)}function i(){var e=this;e.observeChangesActive=!0,e.pauseObservingChanges=function(){e.observeChangesActive=!1},e.resumeObservingChanges=function(){e.observeChangesActive=!0},e.observedData=e.getData(),e.observer=p.observe(e.observedData,function(t){e.observeChangesActive&&(s.call(e,t),e.render()),e.runHooks("afterChangesObserved")})}function s(e){function t(e){var t;return t=o(e),t=n(t)}function n(e){var t=[];return e.filter(function(e){var n=r(e.path);if(-1!=["add","remove"].indexOf(e.op)&&!isNaN(n.col)){if(-1!=t.indexOf(n.col))return!1;t.push(n.col)}return!0})}function o(e){return e.filter(function(e){return!/[/]length/gi.test(e.path)})}function r(e){var t=e.match(/^\/(\d+)\/?(.*)?$/);return{row:parseInt(t[1],10),col:/^\d*$/.test(t[2])?parseInt(t[2],10):t[2]}}for(var i=this,s=t(e),a=0,l=s.length;l>a;a++){var u=s[a],d=r(u.path);switch(u.op){case"add":isNaN(d.col)?i.runHooks("afterCreateRow",d.row):i.runHooks("afterCreateCol",d.col);break;case"remove":isNaN(d.col)?i.runHooks("afterRemoveRow",d.row,1):i.runHooks("afterRemoveCol",d.col,1);break;case"replace":i.runHooks("afterChange",[d.row,d.col,null,u.value],"external")}}}function a(){var e=this;e.observer&&(l.call(e),d.call(e))}function l(){var e=this;p.unobserve(e.observedData,e.observer),delete e.observedData,delete e.observeChangesActive,delete e.pauseObservingChanges,delete e.resumeObservingChanges}function u(){var e=this;e.addHook("afterDestroy",a),e.addHook("afterCreateRow",c),e.addHook("afterRemoveRow",c),e.addHook("afterCreateCol",c),e.addHook("afterRemoveCol",c),e.addHook("afterChange",function(e,t){"loadData"!=t&&c.call(this)})}function d(){var e=this;e.removeHook("afterDestroy",a),e.removeHook("afterCreateRow",c),e.removeHook("afterRemoveRow",c),e.removeHook("afterCreateCol",c),e.removeHook("afterRemoveCol",c),e.removeHook("afterChange",c)}function c(){var e=this;e.pauseObservingChanges(),e.addHookOnce("afterChangesObserved",function(){e.resumeObservingChanges()})}Object.defineProperties(n,{ObserveChanges:{get:function(){return o}},__esModule:{value:!0}});var h,f,p=((h=e("plugins"),h&&h.__esModule&&h||{"default":h}).registerPlugin,(f=e("jsonpatch"),f&&f.__esModule&&f||{"default":f})["default"]);Handsontable.hooks.add("afterLoadData",r),Handsontable.hooks.add("afterUpdateSettings",r),Handsontable.hooks.register("afterChangesObserved")},{jsonpatch:"jsonpatch",plugins:55}],83:[function(e,t,n){"use strict";function o(e){var t,n=function(){window.localStorage[e+"__persistentStateKeys"]=JSON.stringify(t)},o=function(){var n=window.localStorage[e+"__persistentStateKeys"],o="string"==typeof n?JSON.parse(n):void 0;t=o?o:[]},r=function(){t=[],n()};o(),this.saveValue=function(o,r){window.localStorage[e+"_"+o]=JSON.stringify(r),-1==t.indexOf(o)&&(t.push(o),n())},this.loadValue=function(t,n){t="undefined"!=typeof t?t:n;var o=window.localStorage[e+"_"+t];return"undefined"==typeof o?void 0:JSON.parse(o)},this.reset=function(t){window.localStorage.removeItem(e+"_"+t)},this.resetAll=function(){for(var n=0;n<t.length;n++)window.localStorage.removeItem(e+"_"+t[n]);r()}}function r(){function e(){var e=this;for(var t in r)r.hasOwnProperty(t)&&e.addHook(t,r[t])}function t(){var e=this;for(var t in r)r.hasOwnProperty(t)&&e.removeHook(t,r[t])}var n=this;this.init=function(){var r=this,i=r.getSettings().persistentState;return n.enabled=!!i,n.enabled?(r.storage||(r.storage=new o(r.rootElement.id)),r.resetState=n.resetValue,void e.call(r)):void t.call(r)},this.saveValue=function(e,t){var n=this;n.storage.saveValue(e,t)},this.loadValue=function(e,t){var n=this;t.value=n.storage.loadValue(e)},this.resetValue=function(e){var t=this;"undefined"!=typeof e?t.storage.reset(e):t.storage.resetAll()};var r={persistentStateSave:n.saveValue,persistentStateLoad:n.loadValue,persistentStateReset:n.resetValue};for(var i in r)r.hasOwnProperty(i)&&Handsontable.hooks.register(i)}Object.defineProperties(n,{HandsontablePersistentState:{get:function(){return r}},__esModule:{value:!0}});var i,s=((i=e("plugins"),i&&i.__esModule&&i||{"default":i}).registerPlugin,new r);Handsontable.hooks.add("beforeInit",s.init),Handsontable.hooks.add("afterUpdateSettings",s.init)},{plugins:55}],84:[function(e,t,n){"use strict";function o(){var e=this,t=!!e.getSettings().search;t?e.search=new Handsontable.Search(e):delete e.search}var r,i,s=(r=e("helpers/dom/element"),r&&r.__esModule&&r||{"default":r}),a=s.addClass,l=s.removeClass,u=(i=e("renderers"),i&&i.__esModule&&i||{"default":i}),d=u.registerRenderer,c=u.getRenderer;Handsontable.Search=function(e){this.query=function(t,n,o){var r=e.countRows(),i=e.countCols(),s=[];n||(n=Handsontable.Search.global.getDefaultCallback()),o||(o=Handsontable.Search.global.getDefaultQueryMethod());for(var a=0;r>a;a++)for(var l=0;i>l;l++){var u=e.getDataAtCell(a,l),d=e.getCellMeta(a,l),c=d.search.callback||n,h=d.search.queryMethod||o,f=h(t,u);if(f){var p={row:a,col:l,data:u};s.push(p)}c&&c(e,a,l,u,f)}return s}},Handsontable.Search.DEFAULT_CALLBACK=function(e,t,n,o,r){e.getCellMeta(t,n).isSearchResult=r},Handsontable.Search.DEFAULT_QUERY_METHOD=function(e,t){return"undefined"!=typeof e&&null!=e&&e.toLowerCase&&0!==e.length?"undefined"==typeof t||null==t?!1:-1!=t.toString().toLowerCase().indexOf(e.toLowerCase()):!1},Handsontable.Search.DEFAULT_SEARCH_RESULT_CLASS="htSearchResult",Handsontable.Search.global=function(){var e=Handsontable.Search.DEFAULT_CALLBACK,t=Handsontable.Search.DEFAULT_QUERY_METHOD,n=Handsontable.Search.DEFAULT_SEARCH_RESULT_CLASS;return{getDefaultCallback:function(){return e},setDefaultCallback:function(t){e=t},getDefaultQueryMethod:function(){return t},setDefaultQueryMethod:function(e){t=e},getDefaultSearchResultClass:function(){return n},setDefaultSearchResultClass:function(e){n=e}}}(),Handsontable.SearchCellDecorator=function(e,t,n,o,r,i,s){var u=null!==s.search&&"object"==typeof s.search&&s.search.searchResultClass||Handsontable.Search.global.getDefaultSearchResultClass();s.isSearchResult?a(t,u):l(t,u)};var h=c("base");d("base",function(e,t,n,o,r,i,s){h.apply(this,arguments),Handsontable.SearchCellDecorator.apply(this,arguments)}),Handsontable.hooks.add("afterInit",o),Handsontable.hooks.add("afterUpdateSettings",o)},{"helpers/dom/element":44,renderers:87}],85:[function(e,t,n){"use strict";Object.defineProperties(n,{TouchScroll:{get:function(){return c}},__esModule:{value:!0}});var o,r,i,s=(o=e("helpers/dom/element"),o&&o.__esModule&&o||{"default":o}),a=s.addClass,l=s.removeClass,u=(r=e("_base"),r&&r.__esModule&&r||{"default":r})["default"],d=(i=e("plugins"),i&&i.__esModule&&i||{"default":i}).registerPlugin,c=function(e){var t=this;$traceurRuntime.superConstructor(h).call(this,e),this.hot.addHook("afterInit",function(){return t.afterInit()}),this.hot.addHook("afterUpdateSettings",function(){return t.onAfterUpdateSettings()}),this.scrollbars=[],this.clones=[]},h=c;$traceurRuntime.createClass(c,{afterInit:function(){this.registerEvents(),this.onAfterUpdateSettings()},onAfterUpdateSettings:function(){var e=this;this.hot.addHookOnce("afterRender",function(){var t=e.hot.view.wt.wtOverlays;e.scrollbars=[],e.scrollbars.push(t.topOverlay),e.scrollbars.push(t.leftOverlay),t.topLeftCornerOverlay&&e.scrollbars.push(t.topLeftCornerOverlay),e.clones=[],t.topOverlay.needFullRender&&e.clones.push(t.topOverlay.clone.wtTable.holder.parentNode),t.leftOverlay.needFullRender&&e.clones.push(t.leftOverlay.clone.wtTable.holder.parentNode),t.topLeftCornerOverlay&&e.clones.push(t.topLeftCornerOverlay.clone.wtTable.holder.parentNode)})},registerEvents:function(){var e=this;this.hot.addHook("beforeTouchScroll",function(){return e.onBeforeTouchScroll()}),this.hot.addHook("afterMomentumScroll",function(){return e.onAfterMomentumScroll()})},onBeforeTouchScroll:function(){Handsontable.freezeOverlays=!0;for(var e=0,t=this.clones.length;t>e;e++)a(this.clones[e],"hide-tween")},onAfterMomentumScroll:function(){Handsontable.freezeOverlays=!1;for(var e=this,t=0,n=this.clones.length;n>t;t++)l(this.clones[t],"hide-tween");for(var o=0,r=this.clones.length;r>o;o++)a(this.clones[o],"show-tween");setTimeout(function(){for(var t=0,n=e.clones.length;n>t;t++)l(e.clones[t],"show-tween")},400);for(var i=0,s=this.scrollbars.length;s>i;i++)this.scrollbars[i].refresh(),this.scrollbars[i].resetFixedPosition();this.hot.view.wt.wtOverlays.syncScrollWithMaster()}},{},u),d("touchScroll",c)},{_base:56,"helpers/dom/element":44,plugins:55}],86:[function(e,t,n){"use strict";function o(){var e=this,t="undefined"==typeof e.getSettings().undo||e.getSettings().undo;t?e.undoRedo||(e.undoRedo=new Handsontable.UndoRedo(e),s(e),e.addHook("beforeKeyDown",r),e.addHook("afterChange",i)):e.undoRedo&&(delete e.undoRedo,a(e),e.removeHook("beforeKeyDown",r),e.removeHook("afterChange",i))}function r(e){var t=this,n=(e.ctrlKey||e.metaKey)&&!e.altKey;n&&(89===e.keyCode||e.shiftKey&&90===e.keyCode?(t.undoRedo.redo(),f(e)):90===e.keyCode&&(t.undoRedo.undo(),f(e)))}function i(e,t){var n=this;return"loadData"==t?n.undoRedo.clear():void 0}function s(e){e.undo=function(){return e.undoRedo.undo()},e.redo=function(){return e.undoRedo.redo()},e.isUndoAvailable=function(){return e.undoRedo.isUndoAvailable()},e.isRedoAvailable=function(){return e.undoRedo.isRedoAvailable()},e.clearUndo=function(){return e.undoRedo.clear()}}function a(e){delete e.undo,delete e.redo,delete e.isUndoAvailable,delete e.isRedoAvailable,delete e.clearUndo}var l,u,d=(l=e("helpers/object"),l&&l.__esModule&&l||{"default":l}),c=d.inherit,h=d.deepClone,f=(u=e("helpers/dom/event"),u&&u.__esModule&&u||{"default":u}).stopImmediatePropagation;Handsontable.UndoRedo=function(e){var t=this;this.instance=e,this.doneActions=[],this.undoneActions=[],this.ignoreNewActions=!1,e.addHook("afterChange",function(e,n){if(e){var o=new Handsontable.UndoRedo.ChangeAction(e);t.done(o)}}),e.addHook("afterCreateRow",function(e,n,o){if(!o){var r=new Handsontable.UndoRedo.CreateRowAction(e,n);t.done(r)}}),e.addHook("beforeRemoveRow",function(e,n){var o=t.instance.getData();e=(o.length+e)%o.length;var r=o.slice(e,e+n),i=new Handsontable.UndoRedo.RemoveRowAction(e,r);t.done(i)}),e.addHook("afterCreateCol",function(e,n,o){if(!o){var r=new Handsontable.UndoRedo.CreateColumnAction(e,n);t.done(r)}}),e.addHook("beforeRemoveCol",function(n,o){var r=t.instance.getData();n=(t.instance.countCols()+n)%t.instance.countCols();for(var i=[],s=0,a=r.length;a>s;s++)i[s]=r[s].slice(n,n+o);var l;Array.isArray(e.getSettings().colHeaders)&&(l=e.getSettings().colHeaders.slice(n,n+i.length));var u=new Handsontable.UndoRedo.RemoveColumnAction(n,i,l);t.done(u)}),e.addHook("beforeCellAlignment",function(e,n,o,r){var i=new Handsontable.UndoRedo.CellAlignmentAction(e,n,o,r);t.done(i)})},Handsontable.UndoRedo.prototype.done=function(e){this.ignoreNewActions||(this.doneActions.push(e),this.undoneActions.length=0)},Handsontable.UndoRedo.prototype.undo=function(){if(this.isUndoAvailable()){var e=this.doneActions.pop();this.ignoreNewActions=!0;var t=this;e.undo(this.instance,function(){t.ignoreNewActions=!1,t.undoneActions.push(e)})}},Handsontable.UndoRedo.prototype.redo=function(){if(this.isRedoAvailable()){var e=this.undoneActions.pop();this.ignoreNewActions=!0;var t=this;e.redo(this.instance,function(){t.ignoreNewActions=!1,t.doneActions.push(e)})}},Handsontable.UndoRedo.prototype.isUndoAvailable=function(){return this.doneActions.length>0},Handsontable.UndoRedo.prototype.isRedoAvailable=function(){return this.undoneActions.length>0},Handsontable.UndoRedo.prototype.clear=function(){this.doneActions.length=0,this.undoneActions.length=0},Handsontable.UndoRedo.Action=function(){},Handsontable.UndoRedo.Action.prototype.undo=function(){},Handsontable.UndoRedo.Action.prototype.redo=function(){},Handsontable.UndoRedo.ChangeAction=function(e){this.changes=e},c(Handsontable.UndoRedo.ChangeAction,Handsontable.UndoRedo.Action),Handsontable.UndoRedo.ChangeAction.prototype.undo=function(e,t){for(var n=h(this.changes),o=e.countEmptyRows(!0),r=e.countEmptyCols(!0),i=0,s=n.length;s>i;i++)n[i].splice(3,1);e.addHookOnce("afterChange",t),e.setDataAtRowProp(n,null,null,"undo");for(var i=0,s=n.length;s>i;i++)e.getSettings().minSpareRows&&n[i][0]+1+e.getSettings().minSpareRows===e.countRows()&&o==e.getSettings().minSpareRows&&(e.alter("remove_row",parseInt(n[i][0]+1,10),e.getSettings().minSpareRows),e.undoRedo.doneActions.pop()),e.getSettings().minSpareCols&&n[i][1]+1+e.getSettings().minSpareCols===e.countCols()&&r==e.getSettings().minSpareCols&&(e.alter("remove_col",parseInt(n[i][1]+1,10),e.getSettings().minSpareCols),e.undoRedo.doneActions.pop())},Handsontable.UndoRedo.ChangeAction.prototype.redo=function(e,t){for(var n=h(this.changes),o=0,r=n.length;r>o;o++)n[o].splice(2,1);e.addHookOnce("afterChange",t),e.setDataAtRowProp(n,null,null,"redo")},Handsontable.UndoRedo.CreateRowAction=function(e,t){this.index=e,this.amount=t},c(Handsontable.UndoRedo.CreateRowAction,Handsontable.UndoRedo.Action),Handsontable.UndoRedo.CreateRowAction.prototype.undo=function(e,t){var n=e.countRows(),o=e.getSettings().minSpareRows;this.index>=n&&this.index-o<n&&(this.index-=o),e.addHookOnce("afterRemoveRow",t),e.alter("remove_row",this.index,this.amount)},Handsontable.UndoRedo.CreateRowAction.prototype.redo=function(e,t){e.addHookOnce("afterCreateRow",t),e.alter("insert_row",this.index+1,this.amount)},Handsontable.UndoRedo.RemoveRowAction=function(e,t){this.index=e,this.data=t},c(Handsontable.UndoRedo.RemoveRowAction,Handsontable.UndoRedo.Action),Handsontable.UndoRedo.RemoveRowAction.prototype.undo=function(e,t){var n=[this.index,0];Array.prototype.push.apply(n,this.data),Array.prototype.splice.apply(e.getData(),n),e.addHookOnce("afterRender",t),e.render()},Handsontable.UndoRedo.RemoveRowAction.prototype.redo=function(e,t){e.addHookOnce("afterRemoveRow",t),e.alter("remove_row",this.index,this.data.length)},Handsontable.UndoRedo.CreateColumnAction=function(e,t){this.index=e,this.amount=t},c(Handsontable.UndoRedo.CreateColumnAction,Handsontable.UndoRedo.Action),Handsontable.UndoRedo.CreateColumnAction.prototype.undo=function(e,t){e.addHookOnce("afterRemoveCol",t),e.alter("remove_col",this.index,this.amount)},Handsontable.UndoRedo.CreateColumnAction.prototype.redo=function(e,t){e.addHookOnce("afterCreateCol",t),e.alter("insert_col",this.index+1,this.amount)},Handsontable.UndoRedo.CellAlignmentAction=function(e,t,n,o){this.stateBefore=e,this.range=t,this.type=n,this.alignment=o},Handsontable.UndoRedo.CellAlignmentAction.prototype.undo=function(e,t){if(e.getPlugin("contextMenu").isEnabled()){for(var n=this.range.from.row;n<=this.range.to.row;n++)for(var o=this.range.from.col;o<=this.range.to.col;o++)e.setCellMeta(n,o,"className",this.stateBefore[n][o]||" htLeft");e.addHookOnce("afterRender",t),e.render()}},Handsontable.UndoRedo.CellAlignmentAction.prototype.redo=function(e,t){e.getPlugin("contextMenu").isEnabled()&&(e.selectCell(this.range.from.row,this.range.from.col,this.range.to.row,this.range.to.col),e.getPlugin("contextMenu").executeCommand("alignment:"+this.alignment.replace("ht","").toLowerCase()),e.addHookOnce("afterRender",t),e.render())},Handsontable.UndoRedo.RemoveColumnAction=function(e,t,n){this.index=e,this.data=t,this.amount=this.data[0].length,this.headers=n},c(Handsontable.UndoRedo.RemoveColumnAction,Handsontable.UndoRedo.Action),Handsontable.UndoRedo.RemoveColumnAction.prototype.undo=function(e,t){for(var n,o,r=0,i=e.getData().length;i>r;r++)n=e.getSourceDataAtRow(r),o=[this.index,0],Array.prototype.push.apply(o,this.data[r]),Array.prototype.splice.apply(n,o);"undefined"!=typeof this.headers&&(o=[this.index,0],Array.prototype.push.apply(o,this.headers),Array.prototype.splice.apply(e.getSettings().colHeaders,o)),e.addHookOnce("afterRender",t),e.render()},Handsontable.UndoRedo.RemoveColumnAction.prototype.redo=function(e,t){e.addHookOnce("afterRemoveCol",t),e.alter("remove_col",this.index,this.amount)},Handsontable.hooks.add("afterInit",o),Handsontable.hooks.add("afterUpdateSettings",o)},{"helpers/dom/event":45,"helpers/object":49}],87:[function(e,t,n){"use strict";function o(e,t){var n;l[e]=t,n=a(e)+"Renderer",Handsontable.renderers[n]=t,Handsontable[n]=t}function r(e){if("function"==typeof e)return e;if("string"!=typeof e)throw Error('Only strings and functions can be passed as "renderer" parameter');if(!(e in l))throw Error('No editor registered under name "'+e+'"');return l[e]}function i(e){return e in l}Object.defineProperties(n,{registerRenderer:{get:function(){return o}},getRenderer:{get:function(){return r}},hasRenderer:{get:function(){return i}},__esModule:{value:!0}});var s,a=(s=e("helpers/string"),s&&s.__esModule&&s||{"default":s}).toUpperCaseFirst,l={};Handsontable.renderers=Handsontable.renderers||{},Handsontable.renderers.registerRenderer=o,Handsontable.renderers.getRenderer=r},{"helpers/string":51}],88:[function(e,t,n){"use strict";function o(e,t,n,o,r,i,s){s.className&&(t.className?t.className=t.className+" "+s.className:t.className=s.className),s.readOnly&&a(t,s.readOnlyCellClassName),s.valid===!1&&s.invalidCellClassName?a(t,s.invalidCellClassName):l(t,s.invalidCellClassName),s.wordWrap===!1&&s.noWordWrapClassName&&a(t,s.noWordWrapClassName),!i&&s.placeholder&&a(t,s.placeholderCellClassName)}Object.defineProperties(n,{cellDecorator:{get:function(){return o}},__esModule:{value:!0}});var r,i,s=(r=e("helpers/dom/element"),r&&r.__esModule&&r||{"default":r}),a=s.addClass,l=s.removeClass,u=(i=e("renderers"),i&&i.__esModule&&i||{"default":i}).registerRenderer;u("base",o),Handsontable.renderers.cellDecorator=o},{"helpers/dom/element":44,renderers:87}],89:[function(e,t,n){"use strict";function o(e,t,n,o,r,i,s){var a=(m.cloneNode(!0),w.cloneNode(!0));if(f("text")(e,t,n,o,r,i,s),t.appendChild(a),u(t,"htAutocomplete"),t.firstChild||t.appendChild(document.createTextNode(String.fromCharCode(160))),!e.acArrowListener){var l=c(e);e.acArrowListener=function(r){d(r.target,"htAutocompleteArrow")&&e.view.wt.getSetting("onCellDblClick",null,new g(n,o),t)},l.addEventListener(e.rootElement,"mousedown",e.acArrowListener),e.addHookOnce("afterDestroy",function(){l.destroy()})}}Object.defineProperties(n,{autocompleteRenderer:{get:function(){return o}},__esModule:{value:!0}});var r,i,s,a,l=(r=e("helpers/dom/element"),r&&r.__esModule&&r||{"default":r}),u=l.addClass,d=l.hasClass,c=(i=e("eventManager"),i&&i.__esModule&&i||{"default":i}).eventManager,h=(s=e("renderers"),s&&s.__esModule&&s||{"default":s}),f=h.getRenderer,p=h.registerRenderer,g=(a=e("3rdparty/walkontable/src/cell/coords"),a&&a.__esModule&&a||{"default":a}).WalkontableCellCoords,m=document.createElement("DIV");m.className="htAutocompleteWrapper";var w=document.createElement("DIV");w.className="htAutocompleteArrow",w.appendChild(document.createTextNode(String.fromCharCode(9660)));p("autocomplete",o)},{"3rdparty/walkontable/src/cell/coords":5,eventManager:40,"helpers/dom/element":44,renderers:87}],90:[function(e,t,n){"use strict";function o(e,t,n,o,s,a,l){function u(e){var t=[b.SPACE,b.ENTER,b.DELETE,b.BACKSPACE];-1===t.indexOf(e.keyCode)||S(e)||h(function(){_(e),e.preventDefault()}),(e.keyCode==b.SPACE||e.keyCode==b.ENTER)&&d(),(e.keyCode==b.DELETE||e.keyCode==b.BACKSPACE)&&d(!1)}function d(){var e=void 0!==arguments[0]?arguments[0]:null;h(function(t){for(var n=0,o=t.length;o>n;n++){if(g(t[n],T)&&null===e)return;c(t[n],e)}})}function c(e){var t=void 0!==arguments[1]?arguments[1]:null;null===t?e.checked=!e.checked:e.checked=t,v.fireEvent(e,"change")}function h(t){for(var n=e.getSelectedRange(),o=n.getTopLeftCorner(),r=n.getBottomRightCorner(),i=o.row;i<=r.row;i++)for(var s=o.col;s<=r.col;s++){var a=e.getCell(i,s),l=e.getCellMeta(i,s),u=a.querySelectorAll("input[type=checkbox]");u.length>0&&!l.readOnly&&t(u)}}var v=new w(e),y=r();"undefined"==typeof l.checkedTemplate&&(l.checkedTemplate=!0),"undefined"==typeof l.uncheckedTemplate&&(l.uncheckedTemplate=!1),f(t),a===l.checkedTemplate||m(a,l.checkedTemplate)?(y.checked=!0,t.appendChild(y)):a===l.uncheckedTemplate||m(a,l.uncheckedTemplate)?t.appendChild(y):null===a?(p(y,"noValue"),t.appendChild(y)):(y.style.display="none",p(y,T),t.appendChild(y),t.appendChild(document.createTextNode("#bad-value#"))),l.readOnly?v.addEventListener(y,"click",i):(v.addEventListener(y,"mousedown",R),v.addEventListener(y,"mouseup",R),v.addEventListener(y,"change",function(t){e.setDataAtRowProp(n,s,t.target.checked?l.checkedTemplate:l.uncheckedTemplate)})),E.has(e)||(E.set(e,!0),e.addHook("beforeKeyDown",u))}function r(){var e=document.createElement("INPUT");return e.className="htCheckboxRendererInput",e.type="checkbox",e.setAttribute("autocomplete","off"),e.cloneNode(!1)}function i(e){e.preventDefault()}Object.defineProperties(n,{checkboxRenderer:{get:function(){return o}},__esModule:{value:!0}});var s,a,l,u,d,c,h=(s=e("helpers/dom/element"),s&&s.__esModule&&s||{"default":s}),f=h.empty,p=h.addClass,g=h.hasClass,m=(a=e("helpers/string"),a&&a.__esModule&&a||{"default":a}).equalsIgnoreCase,w=(l=e("eventManager"),l&&l.__esModule&&l||{"default":l}).EventManager,v=(u=e("renderers"),u&&u.__esModule&&u||{"default":u}),y=(v.getRenderer,v.registerRenderer),b=(d=e("helpers/unicode"),d&&d.__esModule&&d||{"default":d}).KEY_CODES,C=(c=e("helpers/dom/event"),c&&c.__esModule&&c||{"default":c}),R=C.stopPropagation,_=C.stopImmediatePropagation,S=C.isImmediatePropagationStopped,E=new WeakMap,T="htBadValue";y("checkbox",o)},{eventManager:40,"helpers/dom/element":44,"helpers/dom/event":45,"helpers/string":51,"helpers/unicode":52,renderers:87}],91:[function(e,t,n){"use strict";function o(e,t,n,o,r,i,a){l("base").apply(this,arguments),s(t,i)}Object.defineProperties(n,{htmlRenderer:{get:function(){return o}},__esModule:{value:!0}});var r,i,s=(r=e("helpers/dom/element"),r&&r.__esModule&&r||{"default":r}).fastInnerHTML,a=(i=e("renderers"),i&&i.__esModule&&i||{"default":i}),l=a.getRenderer,u=a.registerRenderer;u("html",o)},{"helpers/dom/element":44,renderers:87}],92:[function(e,t,n){"use strict";function o(e,t,n,o,r,i,s){f(i)&&("undefined"!=typeof s.language&&l.language(s.language),i=l(i).format(s.format||"0"),u(t,"htNumeric")),c("text")(e,t,n,o,r,i,s)}Object.defineProperties(n,{numericRenderer:{get:function(){return o}},__esModule:{value:!0}});var r,i,s,a,l=(r=e("numeral"),r&&r.__esModule&&r||{"default":r})["default"],u=(i=e("helpers/dom/element"),i&&i.__esModule&&i||{"default":i}).addClass,d=(s=e("renderers"),s&&s.__esModule&&s||{"default":s}),c=d.getRenderer,h=d.registerRenderer,f=(a=e("helpers/number"),a&&a.__esModule&&a||{"default":a}).isNumeric;h("numeric",o)},{"helpers/dom/element":44,"helpers/number":48,numeral:"numeral",renderers:87}],93:[function(e,t,n){"use strict";function o(e,t,n,o,r,i,a){l("text").apply(this,arguments),i=t.innerHTML;var u,d=a.hashLength||i.length,c=a.hashSymbol||"*";for(u="";u.split(c).length-1<d;u+=c);s(t,u)}Object.defineProperties(n,{passwordRenderer:{get:function(){return o}},__esModule:{value:!0}});var r,i,s=(r=e("helpers/dom/element"),r&&r.__esModule&&r||{"default":r}).fastInnerHTML,a=(i=e("renderers"),i&&i.__esModule&&i||{"default":i}),l=a.getRenderer,u=a.registerRenderer;u("password",o)},{"helpers/dom/element":44,renderers:87}],94:[function(e,t,n){"use strict";function o(e,t,n,o,r,i,s){h("base").apply(this,arguments),!i&&s.placeholder&&(i=s.placeholder);var a=d(i);if(e.getSettings().trimWhitespace||(a=a.replace(/ /g,String.fromCharCode(160))),s.rendererTemplate){l(t);var c=document.createElement("TEMPLATE");c.setAttribute("bind","{{}}"),c.innerHTML=s.rendererTemplate,HTMLTemplateElement.decorate(c),c.model=e.getSourceDataAtRow(n),t.appendChild(c)}else u(t,a)}Object.defineProperties(n,{textRenderer:{get:function(){return o}},__esModule:{value:!0}});var r,i,s,a=(r=e("helpers/dom/element"),r&&r.__esModule&&r||{"default":r}),l=a.empty,u=a.fastInnerText,d=(i=e("helpers/mixed"),i&&i.__esModule&&i||{"default":i}).stringify,c=(s=e("renderers"),s&&s.__esModule&&s||{"default":s}),h=c.getRenderer,f=c.registerRenderer;f("text",o)},{"helpers/dom/element":44,"helpers/mixed":47,renderers:87}],95:[function(e,t,n){"use strict";!function(e){function t(e){return{configurable:!0,enumerable:!1,value:e,writable:!0}}function n(){return"__$"+Math.floor(1e9*Math.random())+"$"+ ++G+"$__"}function o(e){return X[e]}function r(){var e=n();return X[e]=!0,e}function i(e){return"object"==typeof e&&e instanceof l}function s(e){return i(e)?"symbol":typeof e}function a(e){var t=new l(e);if(!(this instanceof a))return t;throw new TypeError("Symbol cannot be new'ed")}function l(e){var t=n();P(this,$,{value:this}),P(this,Y,{value:t}),P(this,U,{value:e}),d(this),K[t]=this}function u(e){var t=e[q];return t&&t.self===e?t:F(e)?(J.hash.value=Q++,J.self.value=e,Z.value=x(null,J),P(e,q,Z),Z.value):void 0}function d(e){return u(e),N.apply(this,arguments)}function c(e){return u(e),V.apply(this,arguments)}function h(e){return u(e),B.apply(this,arguments)}function f(e){return K[e]||X[e]}function p(e){return i(e)?e[Y]:e}function g(e){for(var t=[],n=0;n<e.length;n++)f(e[n])||t.push(e[n]);return t}function m(e){return g(W(e))}function w(e){return g(I(e))}function v(e){for(var t=[],n=W(e),o=0;o<n.length;o++){var r=K[n[o]];r&&t.push(r)}return t}function y(e,t){return L(e,p(t))}function b(e){return j.call(this,p(e))}function C(t){return e.traceur&&e.traceur.options[t]}function R(e,t,n){return i(t)&&(t=t[Y]),P(e,t,n),e}function _(e){P(e,"defineProperty",{value:R}),P(e,"getOwnPropertyNames",{value:m}),P(e,"getOwnPropertyDescriptor",{value:y}),P(e.prototype,"hasOwnProperty",{value:b}),P(e,"freeze",{value:d}),P(e,"preventExtensions",{value:c}),P(e,"seal",{value:h}),P(e,"keys",{value:w})}function S(e){for(var t=1;t<arguments.length;t++)for(var n=W(arguments[t]),o=0;o<n.length;o++){var r=n[o];f(r)||!function(t,n){P(e,n,{get:function(){return t[n]},enumerable:!0})}(arguments[t],n[o])}return e}function E(e){return null!=e&&("object"==typeof e||"function"==typeof e)}function T(e){if(null==e)throw D();return O(e)}function M(e){if(null==e)throw new TypeError("Value cannot be converted to an Object");return e}function H(e,t){e.Symbol||(e.Symbol=t,Object.getOwnPropertySymbols=v),e.Symbol.iterator||(e.Symbol.iterator=t("Symbol.iterator"))}function k(e){H(e,a),e.Reflect=e.Reflect||{},e.Reflect.global=e.Reflect.global||e,_(e.Object)}if(!e.$traceurRuntime){var O=Object,D=TypeError,x=O.create,A=O.defineProperties,P=O.defineProperty,N=O.freeze,L=O.getOwnPropertyDescriptor,W=O.getOwnPropertyNames,I=O.keys,j=O.prototype.hasOwnProperty,V=Object.preventExtensions,B=Object.seal,F=Object.isExtensible,z=t,G=0,Y=n(),U=n(),$=n(),K=x(null),X=x(null);P(a.prototype,"constructor",t(a)),P(a.prototype,"toString",z(function(){var e=this[$];if(!C("symbols"))return e[Y];if(!e)throw TypeError("Conversion from symbol to string");var t=e[U];return void 0===t&&(t=""),"Symbol("+t+")"})),P(a.prototype,"valueOf",z(function(){var e=this[$];if(!e)throw TypeError("Conversion from symbol to string");return C("symbols")?e:e[Y]})),P(l.prototype,"constructor",t(a)),P(l.prototype,"toString",{value:a.prototype.toString,enumerable:!1}),P(l.prototype,"valueOf",{value:a.prototype.valueOf,enumerable:!1});var q=r(),Z={value:void 0},J={hash:{value:void 0},self:{value:void 0}},Q=0;d(l.prototype),k(e),e.$traceurRuntime={checkObjectCoercible:M,createPrivateName:r,defineProperties:A,defineProperty:P,exportStar:S,getOwnHashObject:u,getOwnPropertyDescriptor:L,getOwnPropertyNames:W,isObject:E,isPrivateName:o,isSymbolString:f,keys:I,setupGlobals:k,toObject:T,toProperty:p,"typeof":s}}}(window),function(){function e(){
for(var e,n=[],o=0,r=0;r<arguments.length;r++){var i=$traceurRuntime.checkObjectCoercible(arguments[r]);if("function"!=typeof i[t(Symbol.iterator)])throw new TypeError("Cannot spread non-iterable object.");for(var s=i[t(Symbol.iterator)]();!(e=s.next()).done;)n[o++]=e.value}return n}var t=$traceurRuntime.toProperty;$traceurRuntime.spread=e}(),function(){function e(e,t){var n=g(e);do{var o=p(n,t);if(o)return o;n=g(n)}while(n);return void 0}function t(e){return e.__proto__}function n(e,t,n,r){return o(e,t,n).apply(e,r)}function o(t,n,o){var r=e(n,o);return r?r.get?r.get.call(t):r.value:void 0}function r(t,n,o,r){var i=e(n,o);if(i&&i.set)return i.set.call(t,r),r;throw d("super has no setter '"+o+"'.")}function i(e){for(var t={},n=v(e),o=0;o<n.length;o++){var r=n[o];t[r]=p(e,r)}for(var i=y(e),o=0;o<i.length;o++){var s=i[o];t[m(s)]=p(e,m(s))}return t}function s(e,t,n,o){return f(t,"constructor",{value:e,configurable:!0,enumerable:!1,writable:!0}),arguments.length>3?("function"==typeof o&&(e.__proto__=o),e.prototype=c(a(o),i(t))):e.prototype=t,f(e,"prototype",{configurable:!1,writable:!1}),h(e,i(n))}function a(e){if("function"==typeof e){var t=e.prototype;if(u(t)===t||null===t)return e.prototype;throw new d("super prototype must be an Object or null")}if(null===e)return null;throw new d("Super expression must either be null or a function, not "+typeof e+".")}function l(e,t,o){null!==g(t)&&n(e,t,"constructor",o)}var u=Object,d=TypeError,c=u.create,h=$traceurRuntime.defineProperties,f=$traceurRuntime.defineProperty,p=$traceurRuntime.getOwnPropertyDescriptor,g=Object.getPrototypeOf,m=$traceurRuntime.toProperty,w=Object,v=w.getOwnPropertyNames,y=w.getOwnPropertySymbols;$traceurRuntime.createClass=s,$traceurRuntime.defaultSuperCall=l,$traceurRuntime.superCall=n,$traceurRuntime.superConstructor=t,$traceurRuntime.superGet=o,$traceurRuntime.superSet=r}()},{}],96:[function(e,t,n){"use strict";function o(e){var t=this;this.eventManager=b(e),this.instance=e,this.settings=e.getSettings();var n=e.rootElement.getAttribute("style");n&&e.rootElement.setAttribute("data-originalstyle",n),c(e.rootElement,"handsontable");var o=document.createElement("TABLE");c(o,"htCore"),e.getSettings().tableClassName&&c(o,e.getSettings().tableClassName),this.THEAD=document.createElement("THEAD"),o.appendChild(this.THEAD),this.TBODY=document.createElement("TBODY"),o.appendChild(this.TBODY),e.table=o,e.container.insertBefore(o,e.container.firstChild),this.eventManager.addEventListener(e.rootElement,"mousedown",function(e){t.isTextSelectionAllowed(e.target)||(i(),e.preventDefault(),window.focus())}),this.eventManager.addEventListener(document.documentElement,"keyup",function(t){e.selection.isInProgress()&&!t.shiftKey&&e.selection.finish()});var r;this.isMouseDown=function(){return r},this.eventManager.addEventListener(document.documentElement,"mouseup",function(t){e.selection.isInProgress()&&1===t.which&&e.selection.finish(),r=!1,y(document.activeElement)&&e.unlisten()}),this.eventManager.addEventListener(document.documentElement,"mousedown",function(n){var o=n.target,i=n.x||n.clientX,s=n.y||n.clientY;if(!r&&e.rootElement){if(o!==e.view.wt.wtTable.holder)for(;o!==document.documentElement;){if(null===o){if(n.isTargetWebComponent)break;return}if(o===e.rootElement)return;o=o.parentNode}else{var a=g();if(document.elementFromPoint(i+a,s)!==e.view.wt.wtTable.holder||document.elementFromPoint(i,s+a)!==e.view.wt.wtTable.holder)return}t.settings.outsideClickDeselects?e.deselectCell():e.destroyEditor()}}),this.eventManager.addEventListener(o,"selectstart",function(e){t.settings.fragmentSelection||e.preventDefault()});var i=function(){window.getSelection?window.getSelection().empty?window.getSelection().empty():window.getSelection().removeAllRanges&&window.getSelection().removeAllRanges():document.selection&&document.selection.empty()},s=[new E({className:"current",border:{width:2,color:"#5292F7",cornerVisible:function(){return t.settings.fillHandle&&!t.isCellEdited()&&!e.selection.isMultiple()},multipleSelectionHandlesVisible:function(){return!t.isCellEdited()&&!e.selection.isMultiple()}}}),new E({className:"area",border:{width:1,color:"#89AFF9",cornerVisible:function(){return t.settings.fillHandle&&!t.isCellEdited()&&e.selection.isMultiple()},multipleSelectionHandlesVisible:function(){return!t.isCellEdited()&&e.selection.isMultiple()}}}),new E({className:"highlight",highlightRowClassName:t.settings.currentRowClassName,highlightColumnClassName:t.settings.currentColClassName}),new E({className:"fill",border:{width:1,color:"red"}})];s.current=s[0],s.area=s[1],s.highlight=s[2],s.fill=s[3];var a={debug:function(){return t.settings.debug},externalRowCalculator:this.instance.getPlugin("autoRowSize")&&this.instance.getPlugin("autoRowSize").isEnabled(),table:o,stretchH:this.settings.stretchH,data:e.getDataAtCell,totalRows:e.countRows,totalColumns:e.countCols,fixedColumnsLeft:function(){return t.settings.fixedColumnsLeft},fixedRowsTop:function(){return t.settings.fixedRowsTop},renderAllRows:t.settings.renderAllRows,rowHeaders:function(){var n=[];return e.hasRowHeaders()&&n.push(function(e,n){t.appendRowHeader(e,n)}),Handsontable.hooks.run(e,"afterGetRowHeaderRenderers",n),n},columnHeaders:function(){var n=[];return e.hasColHeaders()&&n.push(function(e,n){t.appendColHeader(e,n)}),Handsontable.hooks.run(e,"afterGetColumnHeaderRenderers",n),n},columnWidth:e.getColWidth,rowHeight:e.getRowHeight,cellRenderer:function(e,n,o){var r=t.instance.colToProp(n),i=t.instance.getCellMeta(e,n),s=t.instance.getCellRenderer(i),a=t.instance.getDataAtRowProp(e,r);s(t.instance,o,e,n,r,a,i),Handsontable.hooks.run(t.instance,"afterRenderer",o,e,n,r,a,i)},selections:s,hideBorderOnMouseDownOver:function(){return t.settings.fragmentSelection},onCellMouseDown:function(n,o,i,s){e.listen(),t.activeWt=s,r=!0,Handsontable.hooks.run(e,"beforeOnCellMouseDown",n,o,i),_(n)||(2===n.button&&e.selection.inInSelection(o)||(n.shiftKey?o.row>=0&&o.col>=0&&e.selection.setRangeEnd(o):(o.row<0||o.col<0)&&(o.row>=0||o.col>=0)?(o.row<0&&(e.selectCell(0,o.col,e.countRows()-1,o.col),e.selection.setSelectedHeaders(!1,!0)),o.col<0&&(e.selectCell(o.row,0,o.row,e.countCols()-1),e.selection.setSelectedHeaders(!0,!1))):(o.row=o.row<0?0:o.row,o.col=o.col<0?0:o.col,e.selection.setRangeStart(o),e.selection.setSelectedHeaders(!1,!1))),Handsontable.hooks.run(e,"afterOnCellMouseDown",n,o,i),t.activeWt=t.wt)},onCellMouseOver:function(n,o,i,s){t.activeWt=s,o.row>=0&&o.col>=0?r&&e.selection.setRangeEnd(o):r&&(o.row<0&&(e.selection.selectedHeader.cols?(e.selection.setRangeEnd(new S(e.countRows()-1,o.col)),e.selection.setSelectedHeaders(!1,!0)):e.selection.setRangeEnd(new S(o.row,o.col))),o.col<0&&(e.selection.selectedHeader.rows?(e.selection.setRangeEnd(new S(o.row,e.countCols()-1)),e.selection.setSelectedHeaders(!0,!1)):e.selection.setRangeEnd(new S(o.row,o.col)))),Handsontable.hooks.run(e,"afterOnCellMouseOver",n,o,i),t.activeWt=t.wt},onCellCornerMouseDown:function(t){t.preventDefault(),Handsontable.hooks.run(e,"afterOnCellCornerMouseDown",t)},beforeDraw:function(e){t.beforeRender(e)},onDraw:function(e){t.onDraw(e)},onScrollVertically:function(){e.runHooks("afterScrollVertically")},onScrollHorizontally:function(){e.runHooks("afterScrollHorizontally")},onBeforeDrawBorders:function(t,n){e.runHooks("beforeDrawBorders",t,n)},onBeforeTouchScroll:function(){e.runHooks("beforeTouchScroll")},onAfterMomentumScroll:function(){e.runHooks("afterMomentumScroll")},viewportRowCalculatorOverride:function(n){var o=e.countRows(),r=t.settings.viewportRowRenderingOffset;if("auto"===r&&t.settings.fixedRowsTop&&(r=10),"number"==typeof r&&(n.startRow=Math.max(n.startRow-r,0),n.endRow=Math.min(n.endRow+r,o-1)),"auto"===r){var i=n.startRow+n.endRow-n.startRow,s=Math.ceil(i/o*12);n.startRow=Math.max(n.startRow-s,0),n.endRow=Math.min(n.endRow+s,o-1)}e.runHooks("afterViewportRowCalculatorOverride",n)},viewportColumnCalculatorOverride:function(n){var o=e.countCols(),r=t.settings.viewportColumnRenderingOffset;if("auto"===r&&t.settings.fixedColumnsLeft&&(r=10),"number"==typeof r&&(n.startColumn=Math.max(n.startColumn-r,0),n.endColumn=Math.min(n.endColumn+r,o-1)),"auto"===r){var i=n.startColumn+n.endColumn-n.startColumn,s=Math.ceil(i/o*12);n.startRow=Math.max(n.startColumn-s,0),n.endColumn=Math.min(n.endColumn+s,o-1)}e.runHooks("afterViewportColumnCalculatorOverride",n)}};Handsontable.hooks.run(e,"beforeInitWalkontable",a),this.wt=new T(a),this.activeWt=this.wt,this.eventManager.addEventListener(t.wt.wtTable.spreader,"mousedown",function(e){e.target===t.wt.wtTable.spreader&&3===e.which&&R(e)}),this.eventManager.addEventListener(t.wt.wtTable.spreader,"contextmenu",function(e){e.target===t.wt.wtTable.spreader&&3===e.which&&R(e)}),this.eventManager.addEventListener(document.documentElement,"click",function(){t.settings.observeDOMVisibility&&t.wt.drawInterrupted&&(t.instance.forceFullRender=!0,t.render())})}Object.defineProperties(n,{TableView:{get:function(){return o}},__esModule:{value:!0}});var r,i,s,a,l,u,d=(r=e("helpers/dom/element"),r&&r.__esModule&&r||{"default":r}),c=d.addClass,h=d.empty,f=d.fastInnerHTML,p=d.fastInnerText,g=d.getScrollbarWidth,m=d.hasClass,w=d.isChildOf,v=d.isInput,y=d.isOutsideInput,b=(i=e("eventManager"),i&&i.__esModule&&i||{"default":i}).eventManager,C=(s=e("helpers/dom/event"),s&&s.__esModule&&s||{"default":s}),R=C.stopPropagation,_=C.isImmediatePropagationStopped,S=(a=e("3rdparty/walkontable/src/cell/coords"),a&&a.__esModule&&a||{"default":a}).WalkontableCellCoords,E=(l=e("3rdparty/walkontable/src/selection"),l&&l.__esModule&&l||{"default":l}).WalkontableSelection,T=(u=e("3rdparty/walkontable/src/core"),u&&u.__esModule&&u||{"default":u}).Walkontable;Handsontable.TableView=o,o.prototype.isTextSelectionAllowed=function(e){return v(e)?!0:this.settings.fragmentSelection&&w(e,this.TBODY)?!0:!1},o.prototype.isCellEdited=function(){var e=this.instance.getActiveEditor();return e&&e.isOpened()},o.prototype.beforeRender=function(e){e&&Handsontable.hooks.run(this.instance,"beforeRender",this.instance.forceFullRender)},o.prototype.onDraw=function(e){e&&Handsontable.hooks.run(this.instance,"afterRender",this.instance.forceFullRender)},o.prototype.render=function(){this.wt.draw(!this.instance.forceFullRender),this.instance.forceFullRender=!1,this.instance.renderCall=!1},o.prototype.getCellAtCoords=function(e,t){var n=this.wt.getCell(e,t);return 0>n?null:n},o.prototype.scrollViewport=function(e){this.wt.scrollViewport(e)},o.prototype.appendRowHeader=function(e,t){if(t.firstChild){var n=t.firstChild;if(!m(n,"relative"))return h(t),void this.appendRowHeader(e,t);this.updateCellHeader(n.querySelector(".rowHeader"),e,this.instance.getRowHeader)}else{var o=document.createElement("div"),r=document.createElement("span");o.className="relative",r.className="rowHeader",this.updateCellHeader(r,e,this.instance.getRowHeader),o.appendChild(r),t.appendChild(o)}Handsontable.hooks.run(this.instance,"afterGetRowHeader",e,t)},o.prototype.appendColHeader=function(e,t){if(t.firstChild){var n=t.firstChild;if(!m(n,"relative"))return h(t),void this.appendRowHeader(e,t);this.updateCellHeader(n.querySelector(".colHeader"),e,this.instance.getColHeader)}else{var o=document.createElement("div"),r=document.createElement("span");o.className="relative",r.className="colHeader",this.updateCellHeader(r,e,this.instance.getColHeader),o.appendChild(r),t.appendChild(o)}Handsontable.hooks.run(this.instance,"afterGetColHeader",e,t)},o.prototype.updateCellHeader=function(e,t,n){t>-1?f(e,n(t)):(p(e,String.fromCharCode(160)),c(e,"cornerHeader"))},o.prototype.maximumVisibleElementWidth=function(e){var t=this.wt.wtViewport.getWorkspaceWidth(),n=t-e;return n>0?n:0},o.prototype.maximumVisibleElementHeight=function(e){var t=this.wt.wtViewport.getWorkspaceHeight(),n=t-e;return n>0?n:0},o.prototype.mainViewIsActive=function(){return this.wt===this.activeWt},o.prototype.destroy=function(){this.wt.destroy(),this.eventManager.destroy()}},{"3rdparty/walkontable/src/cell/coords":5,"3rdparty/walkontable/src/core":7,"3rdparty/walkontable/src/selection":18,eventManager:40,"helpers/dom/element":44,"helpers/dom/event":45}],97:[function(e,t,n){"use strict";Object.defineProperties(n,{GhostTable:{get:function(){return f}},__esModule:{value:!0}});var o,r,i,s,a,l=(o=e("helpers/dom/element"),o&&o.__esModule&&o||{"default":o}),u=l.addClass,d=l.outerHeight,c=l.outerWidth,h=(r=e("helpers/array"),r&&r.__esModule&&r||{"default":r}).arrayEach,f=((i=e("helpers/object"),i&&i.__esModule&&i||{"default":i}).objectEach,(s=e("helpers/number"),s&&s.__esModule&&s||{"default":s}).rangeEach,(a=e("helpers/mixed"),a&&a.__esModule&&a||{"default":a}).stringify,function(e){this.hot=e,this.container=null,this.injected=!1,this.rows=[],this.columns=[],this.samples=null});$traceurRuntime.createClass(f,{addRow:function(e,t){if(this.columns.length)throw new Error("Doesn't support multi-dimensional table");this.rows.length||(this.container=this.createContainer(this.hot.rootElement.className));var n={row:e};this.rows.push(n),this.samples=t,this.table=this.createTable(this.hot.table.className),this.table.colGroup.appendChild(this.createColGroupsCol()),this.table.tr.appendChild(this.createRow(e)),this.container.container.appendChild(this.table.fragment),n.table=this.table.table},addColumn:function(e,t){if(this.rows.length)throw new Error("Doesn't support multi-dimensional table");this.columns.length||(this.container=this.createContainer(this.hot.rootElement.className));var n={col:e};this.columns.push(n),this.samples=t,this.table=this.createTable(this.hot.table.className),null!==this.hot.getColHeader(e)&&this.hot.view.appendColHeader(e,this.table.th),this.table.tBody.appendChild(this.createCol(e)),this.container.container.appendChild(this.table.fragment),n.table=this.table.table},getHeights:function(e){this.injected||this.injectTable(),h(this.rows,function(t){e(t.row,d(t.table)-1)})},getWidths:function(e){this.injected||this.injectTable(),h(this.columns,function(t){e(t.col,c(t.table))})},createColGroupsCol:function(){var e=this,t=document,n=t.createDocumentFragment();return n.appendChild(this.createColElement(-1)),this.samples.forEach(function(t){h(t.strings,function(t){n.appendChild(e.createColElement(t.col))})}),n},createRow:function(e){var t=this,n=document,o=n.createDocumentFragment(),r=n.createElement("th");return null!==this.hot.getRowHeader(e)&&this.hot.view.appendRowHeader(e,r),o.appendChild(r),this.samples.forEach(function(r){h(r.strings,function(r){var i=r.col,s=t.hot.getCellMeta(e,i);s.col=i,s.row=e;var a=t.hot.getCellRenderer(s),l=n.createElement("td");a(t.hot,l,e,i,t.hot.colToProp(i),r.value,s),o.appendChild(l)})}),o},createCol:function(e){var t=this,n=document,o=n.createDocumentFragment();return this.samples.forEach(function(r){h(r.strings,function(r){var i=r.row,s=t.hot.getCellMeta(i,e);s.col=e,s.row=i;var a=t.hot.getCellRenderer(s),l=n.createElement("td"),u=n.createElement("tr");a(t.hot,l,i,e,t.hot.colToProp(i),r.value,s),u.appendChild(l),o.appendChild(u)})}),o},clean:function(){this.rows.length=0,this.columns.length=0,this.samples&&this.samples.clear(),this.samples=null,this.removeTable()},injectTable:function(){var e=void 0!==arguments[0]?arguments[0]:null;this.injected||((e||this.hot.rootElement).appendChild(this.container.fragment),this.injected=!0)},removeTable:function(){this.injected&&this.container.container.parentNode&&(this.container.container.parentNode.removeChild(this.container.container),this.container=null,this.injected=!1)},createColElement:function(e){var t=document,n=t.createElement("col");return n.style.width=this.hot.view.wt.wtTable.getStretchedColumnWidth(e)+"px",n},createTable:function(){var e=void 0!==arguments[0]?arguments[0]:"",t=document,n=t.createDocumentFragment(),o=t.createElement("table"),r=t.createElement("thead"),i=t.createElement("tbody"),s=t.createElement("colgroup"),a=t.createElement("tr"),l=t.createElement("th");return this.isVertical()&&o.appendChild(s),this.isHorizontal()&&(a.appendChild(l),r.appendChild(a),o.style.tableLayout="auto",o.style.width="auto"),o.appendChild(r),this.isVertical()&&i.appendChild(a),o.appendChild(i),u(o,e),n.appendChild(o),{fragment:n,table:o,tHead:r,tBody:i,colGroup:s,tr:a,th:l}},createContainer:function(){var e=void 0!==arguments[0]?arguments[0]:"",t=document,n=t.createDocumentFragment(),o=t.createElement("div");return e="htGhostTable htAutoSize "+e.trim(),u(o,e),n.appendChild(o),{fragment:n,container:o}},isVertical:function(){return this.rows.length&&!this.columns.length?!0:!1},isHorizontal:function(){return this.columns.length&&!this.rows.length?!0:!1}},{}),Handsontable.utils=Handsontable.utils||{},Handsontable.utils.GhostTable=f},{"helpers/array":41,"helpers/dom/element":44,"helpers/mixed":47,"helpers/number":48,"helpers/object":49}],98:[function(e,t,n){"use strict";var o;Object.defineProperties(n,{SamplesGenerator:{get:function(){return h}},__esModule:{value:!0}});var r,i,s,a,l,u=(r=e("helpers/dom/element"),r&&r.__esModule&&r||{"default":r}),d=(u.addClass,u.outerHeight,u.outerWidth,(i=e("helpers/array"),i&&i.__esModule&&i||{"default":i}).arrayEach,(s=e("helpers/object"),s&&s.__esModule&&s||{"default":s}).objectEach,(a=e("helpers/number"),a&&a.__esModule&&a||{"default":a}).rangeEach),c=(l=e("helpers/mixed"),l&&l.__esModule&&l||{"default":l}).stringify,h=function(e){this.samples=null,this.dataFactory=e},f=h;$traceurRuntime.createClass(h,(o={},Object.defineProperty(o,"generateRowSamples",{value:function(e,t){return this.generateSamples("row",t,e)},configurable:!0,enumerable:!0,writable:!0}),Object.defineProperty(o,"generateColumnSamples",{value:function(e,t){return this.generateSamples("col",t,e)},configurable:!0,enumerable:!0,writable:!0}),Object.defineProperty(o,"generateSamples",{value:function(e,t,n){var o=this,r=new Map;return"number"==typeof n&&(n={from:n,to:n}),d(n.from,n.to,function(n){var i=o.generateSample(e,t,n);r.set(n,i)}),r},configurable:!0,enumerable:!0,writable:!0}),Object.defineProperty(o,"generateSample",{value:function(e,t,n){var o=this,r=new Map;return d(t.from,t.to,function(t){var i,s;if("row"===e)s=o.dataFactory(n,t);else{if("col"!==e)throw new Error("Unsupported sample type");s=o.dataFactory(t,n)}Array.isArray(s)||(s=c(s));var a=s.length;r.has(a)||r.set(a,{needed:f.SAMPLE_COUNT,strings:[]});var l=r.get(a);l.needed&&(l.strings.push((i={},Object.defineProperty(i,"value",{value:s,configurable:!0,enumerable:!0,writable:!0}),Object.defineProperty(i,"row"===e?"col":"row",{value:t,configurable:!0,enumerable:!0,writable:!0}),i)),l.needed--)}),r},configurable:!0,enumerable:!0,writable:!0}),o),{get SAMPLE_COUNT(){return 3}}),Handsontable.utils=Handsontable.utils||{},Handsontable.utils.SamplesGenerator=h},{"helpers/array":41,"helpers/dom/element":44,"helpers/mixed":47,"helpers/number":48,"helpers/object":49}],99:[function(e,t,n){"use strict";function o(e,t){var n=e,o="string"==typeof n?n.toLowerCase():null;return function(e){for(var r=!1,s=0,a=e.length;a>s;s++){if(n===e[s]){r=!0;break}if(o===i(e[s]).toLowerCase()){r=!0;break}}t(r)}}var r,i=(r=e("helpers/mixed"),r&&r.__esModule&&r||{"default":r}).stringify;Handsontable.AutocompleteValidator=function(e,t){this.strict&&this.source?"function"==typeof this.source?this.source(e,o(e,t)):o(e,t)(this.source):t(!0)}},{"helpers/mixed":47}],100:[function(e,t,n){"use strict";var o,r,i=(o=e("moment"),o&&o.__esModule&&o||{"default":o})["default"],s=(r=e("editors"),r&&r.__esModule&&r||{"default":r}).getEditor;Handsontable.DateValidator=function(e,t){var n=!0,o=s("date",this.instance);null===e&&(e="");var r=i(new Date(e)).isValid(),l=i(e,this.dateFormat||o.defaultDateFormat,!0).isValid();if(r||(n=!1),!r&&l&&(n=!0),r&&!l)if(this.correctFormat===!0){var u=a(e,this.dateFormat);this.instance.setDataAtCell(this.row,this.col,u,"dateValidator"),n=!0}else n=!1;t(n)};var a=function(e,t){var n=i(new Date(e)),o=n.format("YYYY"),r=i().format("YYYY");return o.substr(0,2)!==r.substr(0,2)?e.match(new RegExp(o))||n.year(o.replace(o.substr(0,2),r.substr(0,2))):o.length>4&&n.year((n.year()+"").substr(0,4)),n.format(t)}},{editors:28,moment:"moment"}],101:[function(e,t,n){"use strict";Handsontable.NumericValidator=function(e,t){null===e&&(e=""),t(/^-?\d*(\.|\,)?\d*$/.test(e))}},{}],SheetClip:[function(e,t,n){"use strict";!function(e){function t(e){return e.split('"').length-1}var o={parse:function(e){var n,o,r,i,s,a,l,u=[],d=0;for(r=e.split("\n"),r.length>1&&""===r[r.length-1]&&r.pop(),n=0,o=r.length;o>n;n+=1){for(r[n]=r[n].split("	"),i=0,s=r[n].length;s>i;i+=1)u[d]||(u[d]=[]),a&&0===i?(l=u[d].length-1,u[d][l]=u[d][l]+"\n"+r[n][0],a&&1&t(r[n][0])&&(a=!1,u[d][l]=u[d][l].substring(0,u[d][l].length-1).replace(/""/g,'"'))):i===s-1&&0===r[n][i].indexOf('"')&&1&t(r[n][i])?(u[d].push(r[n][i].substring(1).replace(/""/g,'"')),a=!0):(u[d].push(r[n][i].replace(/""/g,'"')),a=!1);a||(d+=1)}return u},stringify:function(e){var t,n,o,r,i,s="";for(t=0,n=e.length;n>t;t+=1){for(r=e[t].length,o=0;r>o;o+=1)o>0&&(s+="	"),i=e[t][o],s+="string"==typeof i?i.indexOf("\n")>-1?'"'+i.replace(/"/g,'""')+'"':i:null===i||void 0===i?"":i;s+="\n"}return s}};"undefined"!=typeof n?(n.parse=o.parse,n.stringify=o.stringify):e.SheetClip=o}(window)},{}],autoResize:[function(e,t,n){"use strict";function o(){var e,t={minHeight:200,maxHeight:300,minWidth:100,maxWidth:300},n=document.body,o=document.createTextNode(""),r=document.createElement("SPAN"),i=function(e,t,n){window.attachEvent?e.attachEvent("on"+t,n):e.addEventListener(t,n,!1)},s=function(e,t,n){window.removeEventListener?e.removeEventListener(t,n,!1):e.detachEvent("on"+t,n)},a=function(i){var s,a;i?/^[a-zA-Z \.,\\\/\|0-9]$/.test(i)||(i="."):i="",void 0!==o.textContent?o.textContent=e.value+i:o.data=e.value+i,r.style.fontSize=Handsontable.Dom.getComputedStyle(e).fontSize,r.style.fontFamily=Handsontable.Dom.getComputedStyle(e).fontFamily,r.style.whiteSpace="pre",n.appendChild(r),s=r.clientWidth+2,n.removeChild(r),e.style.height=t.minHeight+"px",t.minWidth>s?e.style.width=t.minWidth+"px":s>t.maxWidth?e.style.width=t.maxWidth+"px":e.style.width=s+"px",a=e.scrollHeight?e.scrollHeight-1:0,t.minHeight>a?e.style.height=t.minHeight+"px":t.maxHeight<a?(e.style.height=t.maxHeight+"px",e.style.overflowY="visible"):e.style.height=a+"px"},l=function(){window.setTimeout(a,0)},u=function(n){if(n&&n.minHeight)if("inherit"==n.minHeight)t.minHeight=e.clientHeight;else{var i=parseInt(n.minHeight);isNaN(i)||(t.minHeight=i)}if(n&&n.maxHeight)if("inherit"==n.maxHeight)t.maxHeight=e.clientHeight;else{var s=parseInt(n.maxHeight);isNaN(s)||(t.maxHeight=s)}if(n&&n.minWidth)if("inherit"==n.minWidth)t.minWidth=e.clientWidth;else{var a=parseInt(n.minWidth);isNaN(a)||(t.minWidth=a)}if(n&&n.maxWidth)if("inherit"==n.maxWidth)t.maxWidth=e.clientWidth;else{var l=parseInt(n.maxWidth);isNaN(l)||(t.maxWidth=l)}r.firstChild||(r.className="autoResize",r.style.display="inline-block",r.appendChild(o))},d=function(n,o,r){e=n,u(o),"TEXTAREA"==e.nodeName&&(e.style.resize="none",e.style.overflowY="",e.style.height=t.minHeight+"px",e.style.minWidth=t.minWidth+"px",e.style.maxWidth=t.maxWidth+"px",e.style.overflowY="hidden"),r&&(i(e,"change",a),i(e,"cut",l),i(e,"paste",l),i(e,"drop",l),i(e,"keydown",l)),a()};return{init:function(e,t,n){d(e,t,n)},unObserve:function(){s(e,"change",a),s(e,"cut",l),s(e,"paste",l),s(e,"drop",l),s(e,"keydown",l)},resize:a}}"undefined"!=typeof n&&(t.exports=o)},{}],copyPaste:[function(e,t,n){"use strict";function o(){return i?i.hasBeenDestroyed()&&i.init():i=new r,i.refCounter++,i}function r(){this.refCounter=0,this.init()}var i;"undefined"!=typeof n&&(t.exports=o),r.prototype.init=function(){var e,t;this.copyCallbacks=[],this.cutCallbacks=[],this.pasteCallbacks=[],t=document.body,document.getElementById("CopyPasteDiv")?(this.elDiv=document.getElementById("CopyPasteDiv"),this.elTextarea=this.elDiv.firstChild):(this.elDiv=document.createElement("div"),this.elDiv.id="CopyPasteDiv",e=this.elDiv.style,e.position="fixed",e.top="-10000px",e.left="-10000px",t.appendChild(this.elDiv),this.elTextarea=document.createElement("textarea"),this.elTextarea.className="copyPaste",this.elTextarea.onpaste=function(e){var t,n;return"WebkitAppearance"in document.documentElement.style?(t=e.clipboardData.getData("Text"),-1!==navigator.userAgent.indexOf("Safari")&&-1===navigator.userAgent.indexOf("Chrome")&&(n=t.split("\n"),""===n[n.length-1]&&n.pop(),t=n.join("\n")),this.value=t,!1):void 0},e=this.elTextarea.style,e.width="10000px",e.height="10000px",e.overflow="hidden",this.elDiv.appendChild(this.elTextarea),"undefined"!=typeof e.opacity&&(e.opacity=0)),this.onKeyDownRef=this.onKeyDown.bind(this),document.documentElement.addEventListener("keydown",this.onKeyDownRef,!1)},r.prototype.onKeyDown=function(e){function t(){var e=document.activeElement;return e.shadowRoot&&e.shadowRoot.activeElement&&(e=e.shadowRoot.activeElement),["INPUT","SELECT","TEXTAREA"].indexOf(e.nodeName)>-1||"true"===e.contentEditable}var n=this,o=!1;if(e.metaKey?o=!0:e.ctrlKey&&-1===navigator.userAgent.indexOf("Mac")&&(o=!0),o){if(document.activeElement!==this.elTextarea&&(""!==this.getSelectionText()||t()))return;this.selectNodeText(this.elTextarea),setTimeout(function(){document.activeElement!==n.elTextarea&&n.selectNodeText(n.elTextarea)},0)}!o||67!==e.keyCode&&86!==e.keyCode&&88!==e.keyCode||(88===e.keyCode?setTimeout(function(){n.triggerCut(e)},0):86===e.keyCode&&setTimeout(function(){n.triggerPaste(e)},0))},r.prototype.selectNodeText=function(e){e&&e.select()},r.prototype.getSelectionText=function(){var e="";return window.getSelection?e=window.getSelection().toString():document.selection&&"Control"!==document.selection.type&&(e=document.selection.createRange().text),e},r.prototype.copyable=function(e){if("string"!=typeof e&&void 0===e.toString)throw new Error("copyable requires string parameter");this.elTextarea.value=e,this.selectNodeText(this.elTextarea)},r.prototype.onCut=function(e){this.cutCallbacks.push(e)},r.prototype.onPaste=function(e){this.pasteCallbacks.push(e)},r.prototype.removeCallback=function(e){var t,n;for(t=0,n=this.copyCallbacks.length;n>t;t++)if(this.copyCallbacks[t]===e)return this.copyCallbacks.splice(t,1),!0;for(t=0,n=this.cutCallbacks.length;n>t;t++)if(this.cutCallbacks[t]===e)return this.cutCallbacks.splice(t,1),!0;for(t=0,n=this.pasteCallbacks.length;n>t;t++)if(this.pasteCallbacks[t]===e)return this.pasteCallbacks.splice(t,1),!0;return!1},r.prototype.triggerCut=function(e){var t=this;t.cutCallbacks&&setTimeout(function(){for(var n=0,o=t.cutCallbacks.length;o>n;n++)t.cutCallbacks[n](e)},50)},r.prototype.triggerPaste=function(e,t){var n=this;n.pasteCallbacks&&setTimeout(function(){for(var o=t||n.elTextarea.value,r=0,i=n.pasteCallbacks.length;i>r;r++)n.pasteCallbacks[r](o,e)},50)},r.prototype.destroy=function(){this.hasBeenDestroyed()||0!==--this.refCounter||(this.elDiv&&this.elDiv.parentNode&&(this.elDiv.parentNode.removeChild(this.elDiv),this.elDiv=null,this.elTextarea=null),document.documentElement.removeEventListener("keydown",this.onKeyDownRef),this.onKeyDownRef=null)},r.prototype.hasBeenDestroyed=function(){return!this.refCounter}},{}],es6collections:[function(e,t,n){"use strict";!function(e){function t(e,t){function o(e){return this&&this.constructor===o?(this._keys=[],this._values=[],this._itp=[],this.objectOnly=t,void(e&&n.call(this,e))):new o(e)}return t||y(e,"size",{get:m}),e.constructor=o,o.prototype=e,o}function n(e){this.add?e.forEach(this.add,this):e.forEach(function(e){this.set(e[0],e[1])},this)}function o(e){return this.has(e)&&(this._keys.splice(v,1),this._values.splice(v,1),this._itp.forEach(function(e){v<e[0]&&e[0]--})),v>-1}function r(e){return this.has(e)?this._values[v]:void 0}function i(e,t){if(this.objectOnly&&t!==Object(t))throw new TypeError("Invalid value used as weak collection key");if(t!=t||0===t)for(v=e.length;v--&&!b(e[v],t););else v=e.indexOf(t);return v>-1}function s(e){return i.call(this,this._values,e)}function a(e){return i.call(this,this._keys,e)}function l(e,t){return this.has(e)?this._values[v]=t:this._values[this._keys.push(e)-1]=t,this}function u(e){return this.has(e)||this._values.push(e),this}function d(){this._values.length=0}function c(){return g(this._itp,this._keys)}function h(){return g(this._itp,this._values)}function f(){return g(this._itp,this._keys,this._values)}function p(){return g(this._itp,this._values,this._values)}function g(e,t,n){var o=[0],r=!1;return e.push(o),{next:function(){var i,s=o[0];return!r&&s<t.length?(i=n?[t[s],n[s]]:t[s],o[0]++):(r=!0,e.splice(e.indexOf(o),1)),{done:r,value:i}}}}function m(){return this._values.length}function w(e,t){for(var n=this.entries();;){var o=n.next();if(o.done)break;e.call(t,o.value[1],o.value[0],this)}}var v,y=Object.defineProperty,b=function(e,t){return isNaN(e)?isNaN(t):e===t};"undefined"==typeof WeakMap&&(e.WeakMap=t({"delete":o,clear:d,get:r,has:a,set:l},!0)),"undefined"==typeof Map&&(e.Map=t({"delete":o,has:a,get:r,set:l,keys:c,values:h,entries:f,forEach:w,clear:d})),"undefined"==typeof Set&&(e.Set=t({has:s,add:u,"delete":o,clear:d,keys:h,values:h,entries:p,forEach:w})),"undefined"==typeof WeakSet&&(e.WeakSet=t({"delete":o,add:u,clear:d,has:s},!0))}("undefined"!=typeof n&&"undefined"!=typeof global?global:window)},{}],jsonpatch:[function(e,t,n){"use strict";var o;!function(e){function t(e){return-1===e.indexOf("/")&&-1===e.indexOf("~")?e:e.replace(/~/g,"~0").replace(/\//g,"~1")}function n(e,o){var r;for(var i in e)if(e.hasOwnProperty(i)){if(e[i]===o)return t(i)+"/";if("object"==typeof e[i]&&(r=n(e[i],o),""!=r))return t(i)+"/"+r}return""}function o(e,t){if(e===t)return"/";var o=n(e,t);if(""===o)throw new Error("Object not found in root");return"/"+o}function r(e){for(var t=0,n=v.length;n>t;t++)if(v[t].obj===e)return v[t]}function i(e){for(var t=0,n=v.length;n>t;t++)v[t]===e&&v.splice(t,1)}function s(e,t){for(var n=0,o=e.observers.length;o>n;n++)if(e.observers[n].callback===t)return e.observers[n].observer}function a(e,t){for(var n=0,o=e.observers.length;o>n;n++)if(e.observers[n].observer===t)return e.observers.splice(n,1),void(e.observers.length||i(e))}function l(e,t){h(t),Object.observe?c(t,e):clearTimeout(t.next);var n=r(e);a(n,t)}function u(e,t){var n,i=[],a=e,l=r(e);if(l?n=s(l,t):(l=new y(e),v.push(l)),n)return n;if(Object.observe)n=function(r){c(n,e),d(n,e);for(var s=0,l=r.length;l>s;){if(("length"!==r[s].name||!R(r[s].object))&&"__Jasmine_been_here_before__"!==r[s].name){var u=r[s].type;switch(u){case"new":u="add";break;case"deleted":u="delete";break;case"updated":u="update"}w[u].call(r[s],i,o(a,r[s].object))}s++}i&&t&&t(i),n.patches=i,i=[]};else if(n={},l.value=JSON.parse(JSON.stringify(e)),t){n.callback=t,n.next=null;var u=this.intervals||[100,1e3,1e4,6e4],f=0,p=function(){h(n)},g=function(){clearTimeout(n.next),n.next=setTimeout(function(){p(),f=0,n.next=setTimeout(m,u[f++])},0)},m=function(){p(),f==u.length&&(f=u.length-1),n.next=setTimeout(m,u[f++])};"undefined"!=typeof window&&(window.addEventListener?(window.addEventListener("mousedown",g),window.addEventListener("mouseup",g),window.addEventListener("keydown",g)):(window.attachEvent("onmousedown",g),window.attachEvent("onmouseup",g),window.attachEvent("onkeydown",g))),n.next=setTimeout(m,u[f++])}return n.patches=i,n.object=e,l.observers.push(new b(t,n)),d(n,e)}function d(e,t){if(Object.observe){Object.observe(t,e);for(var n in t)if(t.hasOwnProperty(n)){var o=t[n];o&&"object"==typeof o&&d(e,o)}}return e}function c(e,t){if(Object.observe){Object.unobserve(t,e);for(var n in t)if(t.hasOwnProperty(n)){var o=t[n];o&&"object"==typeof o&&c(e,o)}}return e}function h(e){if(Object.observe)Object.deliverChangeRecords(e);else{for(var t,n=0,o=v.length;o>n;n++)if(v[n].obj===e.object){t=v[n];break}t&&f(t.value,e.object,e.patches,"")}var r=e.patches;return r.length>0&&(e.patches=[],e.callback&&e.callback(r)),r}function f(e,n,o,r){for(var i=C(n),s=C(e),a=!1,l=!1,u=s.length-1;u>=0;u--){var d=s[u],c=e[d];if(n.hasOwnProperty(d)){var h=n[d];c instanceof Object?f(c,h,o,r+"/"+t(d)):c!=h&&(a=!0,o.push({
op:"replace",path:r+"/"+t(d),value:h}),e[d]=h)}else o.push({op:"remove",path:r+"/"+t(d)}),delete e[d],l=!0}if(l||i.length!=s.length)for(var u=0;u<i.length;u++){var d=i[u];e.hasOwnProperty(d)||(o.push({op:"add",path:r+"/"+t(d),value:n[d]}),e[d]=JSON.parse(JSON.stringify(n[d])))}}function p(e,t){for(var n,o=!1,r=0,i=t.length;i>r;){n=t[r];for(var s=n.path.split("/"),a=e,l=1,u=s.length;;)if(R(a)){var d=parseInt(s[l],10);if(l++,l>=u){o=m[n.op].call(n,a,d,e);break}a=a[d]}else{var c=s[l];if(-1!=c.indexOf("~")&&(c=c.replace(/~1/g,"/").replace(/~0/g,"~")),l++,l>=u){o=g[n.op].call(n,a,c,e);break}a=a[c]}r++}return o}var g={add:function(e,t){return e[t]=this.value,!0},remove:function(e,t){return delete e[t],!0},replace:function(e,t){return e[t]=this.value,!0},move:function(e,t,n){var o={op:"_get",path:this.from};return p(n,[o]),p(n,[{op:"remove",path:this.from}]),p(n,[{op:"add",path:this.path,value:o.value}]),!0},copy:function(e,t,n){var o={op:"_get",path:this.from};return p(n,[o]),p(n,[{op:"add",path:this.path,value:o.value}]),!0},test:function(e,t){return JSON.stringify(e[t])===JSON.stringify(this.value)},_get:function(e,t){this.value=e[t]}},m={add:function(e,t){return e.splice(t,0,this.value),!0},remove:function(e,t){return e.splice(t,1),!0},replace:function(e,t){return e[t]=this.value,!0},move:g.move,copy:g.copy,test:g.test,_get:g._get},w={add:function(e,n){var o={op:"add",path:n+t(this.name),value:this.object[this.name]};e.push(o)},"delete":function(e,n){var o={op:"remove",path:n+t(this.name)};e.push(o)},update:function(e,n){var o={op:"replace",path:n+t(this.name),value:this.object[this.name]};e.push(o)}},v=[];e.intervals;var y=function(){function e(e){this.observers=[],this.obj=e}return e}(),b=function(){function e(e,t){this.callback=e,this.observer=t}return e}();e.unobserve=l,e.observe=u,e.generate=h;var C;C=Object.keys?Object.keys:function(e){var t=[];for(var n in e)e.hasOwnProperty(n)&&t.push(n);return t};var R;R=Array.isArray?Array.isArray:function(e){return e.push&&"number"==typeof e.length},e.apply=p}(o||(o={})),"undefined"!=typeof n&&(n.apply=o.apply,n.observe=o.observe,n.unobserve=o.unobserve,n.generate=o.generate)},{}],moment:[function(t,n,o){
//! moment.js
//! version : 2.10.6
//! authors : Tim Wood, Iskren Chernev, Moment.js contributors
//! license : MIT
//! momentjs.com
[truncated: 86,625 more chars]
