# Supplementary material for: An open-hardware platform for optogenetics and photobiology
Source: Sci Rep. 2016 Nov 2;6:35363. doi: 10.1038/srep35363 (PMC5096413; doi:10.1038/srep35363)
Supplement: Supplementary Files [file srep35363-s2.zip › Supplementary Files/Iris/js/seedrandom.min.js]

!function(a,b,c,d,e,f,g,h,i){function j(a){var b,c=a.length,e=this,f=0,g=e.i=e.j=0,h=e.S=[];for(c||(a=[c++]);d>f;)h[f]=f++;for(f=0;d>f;f++)h[f]=h[g=t&g+a[f%c]+(b=h[f])],h[g]=b;(e.g=function(a){for(var b,c=0,f=e.i,g=e.j,h=e.S;a--;)b=h[f=t&f+1],c=c*d+h[t&(h[f]=h[g=t&g+b])+(h[g]=b)];return e.i=f,e.j=g,c})(d)}function k(a,b){return b.i=a.i,b.j=a.j,b.S=a.S.slice(),b}function l(a,b){var c,d=[],e=typeof a;if(b&&"object"==e)for(c in a)try{d.push(l(a[c],b-1))}catch(f){}return d.length?d:"string"==e?a:a+"\0"}function m(a,b){for(var c,d=a+"",e=0;e<d.length;)b[t&e]=t&(c^=19*b[t&e])+d.charCodeAt(e++);return o(b)}function n(c){try{return p?o(p.randomBytes(d)):(a.crypto.getRandomValues(c=new Uint8Array(d)),o(c))}catch(e){return[+new Date,a,(c=a.navigator)&&c.plugins,a.screen,o(b)]}}function o(a){return String.fromCharCode.apply(0,a)}var p,q=c.pow(d,e),r=c.pow(2,f),s=2*r,t=d-1,u=c["seed"+i]=function(a,f,g){var h=[];f=1==f?{entropy:!0}:f||{};var p=m(l(f.entropy?[a,o(b)]:null==a?n():a,3),h),t=new j(h);return m(o(t.S),b),(f.pass||g||function(a,b,d,e){return e&&(e.S&&k(e,t),a.state=function(){return k(t,{})}),d?(c[i]=a,b):a})(function(){for(var a=t.g(e),b=q,c=0;r>a;)a=(a+c)*d,b*=d,c=t.g(1);for(;a>=s;)a/=2,b/=2,c>>>=1;return(a+c)/b},p,"global"in f?f.global:this==c,f.state)};if(m(c[i](),b),g&&g.exports){g.exports=u;try{p=require("crypto")}catch(v){}}else h&&h.amd&&h(function(){return u})}(this,[],Math,256,6,52,"object"==typeof module&&module,"function"==typeof define&&define,"random");
