# Supplementary material for: An open-hardware platform for optogenetics and photobiology
Source: Sci Rep. 2016 Nov 2;6:35363. doi: 10.1038/srep35363 (PMC5096413; doi:10.1038/srep35363)
Supplement: Supplementary Files [file srep35363-s2.zip › Supplementary Files/Iris/js/ui_animations.js]

/* -----------------------------------------------------------------
The functions within this file work to aminate the UI of the LPI. 
No canvas manipulation or backend computation related to simulating
plate devices is contained within this .js file.
--------------------------------------------------------------------*/

// Drag function for the popup intensity graph


$(document).ready(function () {
	// drag pupup intensity graph
	$(function() {
    	$(".popup-graph").draggable();
	$(".popup-graph").hide();
	});
});
